# Supplementary material for: De novo assembly and transcriptome analysis of Plasmodium gallinaceum identifies the Rh5 interacting protein (ripr), and reveals a lack of EBL and RH gene family diversification
Source: Malar J. 2015 Aug 5;14:296. doi: 10.1186/s12936-015-0814-0 (PMC4524024; doi:10.1186/s12936-015-0814-0)
Supplement: Additional file 3: — Plasmodium gallinaceum de novo transcriptome assembly with quality trimming and no subsequent filtering of transcripts. [file 12936_2015_814_MOESM3_ESM.doc]

>comp19_c0_seq1 len=260 path=[305:0-259]
GATCTGCCATTAAGCCAAACTTCCAAACTGTTTCTGAAGTGAACTGAAGCAAAAAAAGCT
TTACCAAAGCTGAACCAAAAAAAGCTTTACAAAAGCACCATGTGAGGGCAGTACCACTCC
TGTAAGGCTCCACTGTAATTATGAGTTATTATCAGCATACTTACTATGTTAGGTTCTGTT
TTACAAACCTGAAGCCATGCTCTCACTTCCTACTCATGTAAGAAGGGATAAATGAGCTTT
TGCTTCAGAAATGTATTTTT
>comp104_c0_seq1 len=220 path=[247:0-219]
GAATTTACTACCTTACAATTAATTTTTAAATTTATAGAATCCTTTTAATAAACATAACAT
GAAAAAAAATATAGATAAAATATTTTACAATAACTGATAAAACACTTTTCCACATTTTTT
TTAAATTAAAATAAGAAGTTTATTTCAAAATTTCGGGAACACAAAATGCATGTTCTAAGA
AAAAATAAATATTTTTTATTTTTTTTTATTGTATTTTATT
>comp122_c0_seq1 len=241 path=[1:0-240]
GGGCGGGGCAGACAACTCCCATCATCCTTTGCGGTGGGGGTTGTTTAGGGAGGGGAGCTG
AGCGACGCCGACCACAACTCCCGTCGTTCTTTGCGGCGCCGCGCGTTGGCGGCGGCGGGG
CGCGGCCGCGGGGCATGATGGGAAAGCGAGTCCTGAGCGGAAGTGGGGTTACTGTTGGGG
GGGGAGGTGTTTAAAGATGTGCCCCCCCCGGAACGGCACCCATTGAAACCCAACGGACGA
C
>comp136_c0_seq1 len=311 path=[289:0-310]
AGTGATGTTTGGCTATTGGGTATGTTATTATTTGAGATAATTACTAATAAAAATTTAATG
AATGTACATAATTTTTTATATATAAAAATATATGAAAAAAAAGATATATTGGATAGGATT
ATTGATAAAACATTTAATAATCAATTTAAAAAGATAAGAGAATTATTGAATTTTTTCTTT
CAATTTGAATTAAAAAAAAGGAAAAATTTGAGATTTATATATAAGCAATCGAAAATTCTC
TACAATTTTTATATGATAAAATTAATAGCAGAAAGTAAAATGTTAAAAAAATTAAAGAAA
TATAGCAATAA
>comp216_c0_seq1 len=257 path=[471:0-256]
TATATTAATAAAATTCATAAATTTGTAAAAAAATAAAACTAGTTAAAATATAATAATTAT
GCAGTATTAATATAAAAAATGCCCTTAAAATTAATGAAGTTAAATCAAGTATATAAGTGC
CAGGAATTTTAAAGAAATAAAAAACATAATAAAAAGAAATAGTTAAATATTATAAAGATT
TGAATTATATAATTTTTGTTAATACTACTATTATTAATTTTTAAAGGAATTAGATATAGA
CATATATATTTTATTAA
>comp223_c0_seq1 len=223 path=[377:0-35 213:36-222]
AGATTAAAATTTTTTTAAACGTAAGTAAAAATTTACATTTCTATTATGCCTTATTTTGTA
ACTTGTGAACATTATTATACAAATATTTATTTATATGAAGCATTAGAAAAAAATATAATT
TAAAAAAAAAAAATCAATGAAATAAAAGTTAATTGTAGTTAATAAAAATATATATTGTTT
TCTATGTTTTTATATAATATATTATTTTACATTATTAAAGATG
>comp278_c0_seq1 len=261 path=[239:0-260]
GAAATAAGCAATATATATACAAAAGAAAAAGATGATAATGGAGAAAACGAAAAAATTGAA
AATGAAGAATTAGATGATGTAATTGAAAATAATATAATTTTTAATATATCTAGTTATTTT
AGTGGAAACTATGAAGAGATAAATGACAATGGAAAAGAAGATAAAATTTTTGAAGAAAAT
AACATGTTAAATAACAGTAATTTTGATGAAAGTAGTAAAATAAAAATTGAATACAATATA
TTAAAAGAAGATACCTTATAT
>comp392_c0_seq1 len=333 path=[211:0-207 419:208-209 426:210-332]
TATATTTGATTAGTATCATTAACAGACATTTTTTCATGATTTTATATACATGAAACTCTA
ATAAAAAATAAAATAAAATATTAATAATATAGTAACATCAAAGCAGTTGCAATGATATTA
ACATTAAATTATTAAATACGAAAAAAATGTTAATATTACATAAATTGAAATTGAAAAATC
AATGAAACTAAAATATAAAAAATTGTGTTAAAATTTTAAATTAAAAAAAAAATTATTTTT
TATTAGAATGAAGATTAAAATAACATTATGAATAAACATGTTTTACAAATTTATATTTTT
TTTTTAAAAAAAAAATTATAAAAATTTAAAAAA
>comp405_c0_seq1 len=251 path=[1:0-250]
GAAATACTTCACATGGTAAGACCATAAAGCTTCATCACTGGAACTAAAGACTTAAACCTC
TCACAACAGAAGCAGTAGCAGCCCAGCTGCTGGGATCAAAATACATACCCACGCTGTATT
ATGGCAACTAAAACAACACTGACTGCAGTTTGATGCCAGGCAGCAAAGTGAACAAGACCA
TGGCGGTATTCTGGGTCTAATTTTAAGCTCTGAATACCTGACTCCAGGCAAGCTTTCTAT
TCTCTTCTTTG
>comp419_c0_seq1 len=218 path=[1:0-217]
ACAAAAAAATAACAGTAGTACTGAATTACTGAATATTTTTTTTAATGAAGTTAAAATGTC
GTTATGATGTAGTAAATAAATTTTACAATATAAATGTAATGAATATATATTATTGAAATA
TAATCGACAATTATTTTTAAATAAAAAAATAAAAGCAAAATCTGTATATTATAGACTATA
ACAATTTAACAATAGCATAAATTATACAATAATACTGA
>comp431_c0_seq1 len=250 path=[440:0-249]
AAAATTGTTCCAAATAATTACTTAAGAGAAGACTAATTTATCATAAAATAAAATTTTTAG
AATAGCTATGTTATCTGTATTAAAATTAAAATATCTATCTACAAAAGGAAGTAAATTACA
AGATATCTGTGTTCCCTGTCTAAAACAAGAATGCATGAAAAACATGAATTGTAATATAAC
TATATAGCCTACTATGTGTTACTATTATGATAAAAATTTTCATCTAAAAAGAAAATGAAC
AAAATGAAAA
>comp438_c0_seq1 len=226 path=[386:0-225]
ATAAAAAAGTCTACAAGTTTTTATAAATATTAGTTGAATAAATAAAAGTAAATTTAAAAA
AAAGTTAAATAAAAATTTGAAATATCAAATATTGTAGGAAAGATATTCGTTAAATATTCA
ATAAATATGATTTTTAAAAGTATATAAAAAACAGAAGAAAATATGCATATACATACTTTA
TACATAAGTTTTAACTTATTTAATGTTTCCATATTAAAAAAAATAA
>comp465_c0_seq1 len=275 path=[253:0-274]
TGTAAAAAAAAATAATATTATTGATGAATTTTACCATGTTAAAAATTTATCTCTAGAAAA
TAGAAAAATATTATTGATACAGAATATTAACCTTTTAAAAAATTTAGAGGAGTTATATTT
AGATAATAATTTAATAGAAGAATTAGAGAATTTAGATGAATTAGTTAATTTAAAGATATT
AAGCGTTTCAAATAACAATATAGAAGAAATTAAAAATTTAGATAATTTAATAAATTTATC
AGAGCTAAATTTACATAATAACAAAATTAAAAAAA
>comp489_c0_seq1 len=356 path=[610:0-142 246:143-355]
TAGGAAAAATTTTTTACTGTTATTTTTATTTACTTTCTTCCGAAAAAGAGCATTCGATTC
CTTTTTATAAATTTTTTTTTCCTTTTTTTCTAAATACCATTAAAAATTTAAATTATATAA
TTCTTTATTTTAATAAATCAATGAAATAATTTTTTAATGAGACAAATTTGCTTTTTTCTT
TAAGGAAATTAAAATTTATAGTGTTGCATACATAAAACTACAAAAACAAATAATATTTTT
TGCATATTTGTTCTACATATTATTTAAAATATACATTATTTTCATTTTTACGCAAAAATT
TTGCATTCACTCTAGTAATATAATAAATTTAAAATATATATATGCATAGAATTTTT
>comp508_c0_seq1 len=201 path=[179:0-200]
GTCTCCGGTAGATATCTGAAAAATGTAAAAAAATAAAAAAAGAATAAACAATCATTATAA
TAATTCTTCATAAATAAGTTAAAATATAAAATATACATATGCAAATATAAAATATATTTA
ACAATAATAAACAAAGAAAATATAGTATATGTATAATATATTATATTTATTCACAAACAA
AAAACTTATTTCCATTAATAT
>comp515_c0_seq1 len=281 path=[1:0-280]
AAGCAGAACCAGCAAAGAGCATCAGAAGCACACGGTGCTCACGCTCGGTGTCTCACGTTC
CTCTCATAAGGCCCATTTCACTTCTCCCACCATGAACTTTACAGACAACAGGAGAAAGCT
CCCATACACTGCACGCATCCCTGCAGAGCTGTGTGCTGAGCAGCAGAGCTGCTTTCTGCT
GGTGTTCTGAGCACAGAGCGCGCTCTTCCAGACGGGATCTCTGCACCTCCCAGAACATAA
AGCTGCAGTTCTGAGGCTCACTCCCTCCTGCAGCTTTATGT
>comp545_c0_seq1 len=210 path=[1:0-209]
ACCCATAGATGTTTTTTGTAACAGTAGTAGGAGGTTCTGGCAAACAAGAAAAAGCTTACT
TTTTGGGATCAGTTAAATACAGGCTGGAAAAACAAGTAGGAATACATAAATTCTTGCACA
TGTCAGGTTCTCCAAAACCATTGCTCAGGCAAGACTTTTAGAACAAATGGATGCAGAGCT
TAAATTCAGTCCCCAATAGAAGTTAAGATA
>comp611_c0_seq1 len=277 path=[393:0-135 11:136-276]
CTGGAGCCGACAGGTGAAAGTCAGCCCTCCAAAAGGTCAGTGCATTTTAACTTTGTCAAA
GCCAAAACAAAACCCACGGGGAAAAAACAAGGAAACAGAAACCAAAGACAAAACAAAAGC
CCCAAAAACAGAAGCCCAGCCACGTGGCTTAGAACAAAACAAACCCTACCTATGTCAGAA
TGCTTCTTTCCAGATGTACTGCCAATTTTTTTTTGTCACACTTAAGACCCTTAAGTAAAT
CCACTGTATGTTGTAGGATTTTAGAACAATTAAGATG
>comp614_c0_seq1 len=258 path=[428:0-257]
GGTTATACTGCCACTCTTGTCAGCTCCTGTAGTTCAGGGATGCAGCTGTGGTGAGCTCCC
TGTTCAATGCAGGCTGTACTGAGACCTGCTGCAGCAGTGCACTCTTCCCCCACCTCCAGC
AGGAGAGGAGCCAGAATGGAGGACACAGGCACTTCCTACGCACAGAAGGCTCTTACTCAG
ACTATGGTTGCTGTGTACATGGATGTAAAAGCACAGGTCAGAAAAAAACCACTAGCTTTT
GTAGTGTGAGCCCCTCAT
>comp649_c0_seq1 len=230 path=[343:0-229]
AAAGAATAAATATGTTAAAAAGAAATGGAATTAAGTATAATAAAATTTTAAAATAATAGA
ATAAAATGAAGTGAAAGTAAATAAAATAAAATCACATAAATAATAAAAAAACAGAAGAAA
AAAATTAAATGAAAAATAAAGAATAATATAAAAAAATTATGAAAATATATATTAATATAT
TCTTTCAATAATACTATAAAAAAAAGAATATTAATATATCCCTTTTTTAT
>comp663_c0_seq1 len=351 path=[1:0-350]
TGAAATAACATCTGTCCTTTCATGTATGACAACCATCCATTCATAAAATAACGTCTGTCC
ATTCATATGTAACATTTGTCCTTTCCTATATCACATTCGCCCATTCAGTGTTCATCCATT
CATAAAATAATGTTTGTCCGCTGTATATAACATTCATCCATTCATAAAACAACACAGGTC
CTTTGATGTTTAACATTCATTTGCATATAACGTTCGTCCATTCACAAAATAACGTTTGTC
CTTTCATATATAGCATTCATTCATTCATATATAATGTTTGTCCATTCATAAACCACAGTT
ATCCATTCTCATATAACATTTGTCCGCTCGTTCATAATGTTCATTCATAAA
>comp664_c0_seq1 len=256 path=[129:0-113 243:114-115 269:116-255]
TGCTCTTCTACTTTAATAATTTTATATATTAATTCAAATATTCTTAAAAAAAGGAAATAA
ATAAAAGAAAAAGAAAGGAAGAAAATAACTTATTGTACATTTTTATAGATATATTAAAAA
AAAAAACAAGAAAAAAAATTAATTTATTATAAATTTTCATAAAAATATTTGCAAAATTAA
GAAAAAAAAAGTTAATAAAGTAGAAGAGCAAAATAAGTGAAAACTAAATTAAAATTATCT
TTCTATATTTTAATAA
>comp684_c0_seq1 len=222 path=[285:0-221]
GCTGGGAATTAAGTCATTCATTGGAGGTTAATAACGGCTACTTCCCTCAGTCCCAGAGCC
CCCAGATAGGTTCTCAGTTAGGGATTAATAACCACCCGTTGCTCCAATCCCAGATCTCCC
AAATCAGTGATTAATTGGGGATGTCTGCCCCATTAAGCACTAATAATAACTGTCTGATTA
CTCCATCGCTGCCCTCACCTATTCCTAATTAGCTTAACGAGG
>comp707_c0_seq1 len=221 path=[1:0-220]
GTGAAAGCAGGCTGGTGCTTGGTACAATCCTTCTGCCGTTGCGGTGGGTGGGATAGCTTC
ACAGGGGGTCTGCGCTCTGACCCCCAGTGCCTCCTCGACTCCTGGCAGTGCTGGGGCTGC
CGCCAACAATCAGGGATGGGACTGACCCCAGGGAGGCTGTAGCTGAGCACTGTGGTCCCT
GCAGTGGAAGCAGCGGGGCTGACTCTGCTCTGCAGCTGTCA
>comp716_c0_seq1 len=282 path=[102:0-96 199:97-100 399:101-281]
AAAAAAAAAAAATAAAATAATGAAATATGTTTTAATCAATGCAAAGAAATATTGCCTTTT
CTAGAAAATTAAGCCAAATAATATTTTTTAACAGAACAAAAAAAAAAAATATTAATTTTT
TCCTTAAGCATATTTTAATATTGCAAAATTTAACGGAAATTTATTTATAAATGCATATAA
TAATATAATGCTTAAAAAAAATTGTAGCAAAACTTAAAAGTTTAAAAAAACTACTGTAAA
AAACAAAACGAAATAAAAATAATTTTACACGTAAAAAATAAA
>comp774_c0_seq1 len=318 path=[1:0-317]
ATATTTCTTTTTCAAAATACGCGTATTATAAATTTTATTTTTATTTTCCTTTCCTATTTT
CATATTTTTATAATTTTTTTCTATAAAATATTTGGAATTTCCTTCTGATAATTCAGAAAT
ATTTTTTTTTTTTATCTGACATAATTTCTTTTTGTAGTCGATATTTGTGTTAGTAAAATC
CTTTTTATTATTTTTTCTATAAATTGTTTTAGAATTCTCTCCTTGTTTTGTTTCTTCTAT
TACTAACTCACTTTTCTCATTTCCGTTGTTTTTCTTTTTTACAAAAATTTCATTAAAATA
ATTTTCTTTTACCTCAAT
>comp794_c0_seq1 len=241 path=[223:0-77 301:78-240]
TTTTAGCTTTTTTTTTTTTTTTTCTTTTATCCGGTTACAGAATTTAATAAATATTATAAA
ATATAAATAAATTCTCTAAAAATTTAGAATAATGCAAAGTTACACAAAAAGATATGAATG
TATAAATGAAAGATTACTTATATAAAAAAAAAAATTAGAAATATAAGACAAATTAAGTTT
ATAAATTAAAGGTTTAAGAACTGTAAAAAGTAAATTATAAATATATATATATAAAAAAAA
A
>comp821_c1_seq1 len=202 path=[355:0-201]
ATTATAACTTTTATTTTAAGTTTAAATGTTGCCCTTTCAAAAATTCGAATAAAAATAAAC
GATGCATAAATACGTTTACAATATTCTTATTTTGATAAAAAGGGAAATACAATAATTGTA
TATTGTAGTTAAAAAGTTTTTTCTTTAAAAATTATAAAATTTTGAAAGATGTTTGAATGT
TAAATGAAGAATTAAAAAAAAA
>comp858_c0_seq1 len=338 path=[316:0-337]
AACTGAAATATTAAAAAAAAAAGTTCATTTAATAATATCATTACTTCAGAATAATTTTAT
TAATATTGAATTAACATATGATCAATGTATTGAACAAGATTCTATTTATAAATTTTTTGA
TTTACTACAAATAATTTTGAAGACATTATTTTTTTATATTTATTTTGCCGAATTTCATTT
ATTAGATAAACGTGAGTTGATTGAATATTTCAAACAAATTAGTAATGTTTTAAAAAAGAA
CTCATTGGAAGATTATTCTTATGTTATGAAAAAAAGAATTAATAAACACATATTAAGTTT
TTTTATTTATAATTATAATTTCATAATGAAGATATTTG
>comp868_c0_seq1 len=300 path=[1:0-299]
GTTTTGATTCAGGCTAGCATACACAGCTTGAGATTTGAATTCTCCTGGAAGCATTTGCAT
AGTTCTTCTAAGTGATATGTGCAGACATGGAAGCCCTAGCTCATGACTCCCAAACAATGT
ATGAATGGGCTATTGCTGAGTATATGGCCATCTTCGCTCACTTATGCATTAGAGTGGTTT
AGAAGAGCTGTGTTCTGTGCCACAGGTTTGCTCTGTGGTGTTGGTGAGCATGTACAGCTG
GAGGTTGGAGTGGGACCACAGGTACTGACTGCTGGATATGTCATTGGCTCTGGACCATCT
>comp913_c0_seq1 len=205 path=[1:0-204]
ATAAAAAAATCTTCATACATTATGAATGTTTATTTTATGAATTATGAGAATTTTGAAATA
AATGTAAAAAAAGAATATTTCAAAAAATGTTATTCTCTTAATTATAAAAAGAATAAATTT
TATGAAAAGTAACCAAATATATAAATGTATAATTTATGTATAAATTCTAATATTTTATCA
TATCTTATCAATTTAATATTATGAA
>comp925_c0_seq1 len=402 path=[1:0-401]
GAATAATTTTTTTTTTTAAATTAACGAAAAACAAAAAATGTAGCATAAAAATTGTAAGAT
TCATTTATTTTACTTTTATAAAGATCTAAAGATAAAAAGATACAAAAAATTAGTGATGTT
TCATAATATTTATGAATTATTAAAAATACTATATCAAAAAATAAAATGTAAAAAAAAATA
ATTTGAAGATTCATTGAAATAGAGTTTTTATTTGAAGAAATAGAAAGTTTTTAAAATTTA
TTATATTTATTAGCATATATATTAATTACAATTTTCCATTTTTTCATAGACAAAATGCTG
AAATTAAACTGATTTTTTTTTTTTTCATGGCATATAAAATTTTTTTTTAAGACAGAATTA
ATAAGAATGATATATATGTATATGTAAAATTAAATTAAAAAC
>comp928_c0_seq1 len=208 path=[186:0-61 248:62-207]
AGGCACAAAACCAGCCCCAGTAATGCAAACGGAGACAAAACGTCCCATCCTGGCGGTCAT
ACCACACATGTGGGCATTGCTGCTTTCCCTTTGTCCCATAAGATGCCAACAGAGGAGAGC
TGTTCCATCATGCTGACTCAAAGAGGCTGGTGCAGAGCGGAGAAACCTCGCAGTGTTTTG
ATCTCTACCTGGTTTTGTGCCTGCACTT
>comp964_c0_seq1 len=240 path=[612:0-239]
AAAAAAAAAAAAAAAATGCAAATAGTAAAATTAATAACATGTTGCAATAAAAAATATATT
TTTCATATATGAATATCTATAGTAATATAAAGGTATTTTTAAAAACTATTTTAAAAAAAT
AAAGTTTAACTATATAAAAATAAATAAATAAACAACGCAAATATATCAAAATATTTGTTT
ATAAATATAAAAAAGAAAAGTAATATATTAATAAATATACTATTATTTTAATATATAGAT
>comp1066_c0_seq1 len=245 path=[467:0-244]
TATTGAAAAAAACATTATTAATTTAACAGAGACTACAGTATACTGCAAAGATTTATATAT
TTTAAAACTAAAATAATAATGTAATGTTACACAGATTAATTTCTATTTAAATGATATACA
TATATACAAAAGTTAAAAAATTCAACTACTTTTTAATATAGAAAATCTTAATATTTTACA
TAAATAAATTGTTAAAATTGTGATTTCTTGAGTTGCAAATAATCTATGTTTTACATTATT
TGCAA
>comp1084_c0_seq1 len=222 path=[200:0-221]
AAAAAAAAAAAAAAATCAAAACAATTTCCTCATAGAAAGTTAACAGAGTACAGTTTTAGG
TGGCAGTGAACTCCATATGAAGGATGGCTTGCTCTGTTGGTCTCAATTACCACCATGAAC
TACAACTAGAAAGCACTTTTTAAGAGGTGTGAACCTGGGGAACAGAATGAGGTGTCTGGG
GATGACAATATCACCTGTTTCAAATTTCTTTACTGCTCCATA
>comp1085_c0_seq1 len=210 path=[482:0-209]
AATATATAAGAATAAACACATGATATATAATGATAAACAATATAGATATAATAATAAACA
AATGTAAGACATGATAATAATGAAGATGTAAATTATATAAAATCAAAACATTATAATATT
AAGGAAGTTATAAATGTAAACAATAAATAAAAAATAATATAATAATAATATGCAAAAGAT
ATATAATAAGAATAAACAATAAAAATATTA
>comp1098_c0_seq1 len=473 path=[451:0-472]
AAAAATACAAAATGATAATGTTAAAATAAATGATGAAATAATAAAAAACAAAGACTTATG
TGTAATTTTAGATCAAAAAAAATGTGAGCTGCAAGAAAATTTAAAAAATGTACACAACAT
AATAAAAAAATTAAATAAAAACATTTTATATATCAGATTACAACTAGAAAAATTTGCATC
TAAGAATAATGAAACCTTAGATAAAATTAAAAAACTAGAAGATGATATTTTAAAATGGAA
TGAAAATTTAAATATAAAGGCAGAAGGAGATAAAAAAAAGAAAGAAAACTTACAAATTGA
AATAGATGAATTGAAAAAAGAAAAAATGCAATATCAACAAGATCTATTAGATTATGAAAA
TAAAATTCTTATTTTTGAAAATAAAATTATAGAAGAAAGGAAATTGCAGGAAATAATAAA
GGAATATATAGGAAATAAAGATATAATACAACTAAAAAAGCAAATACAACAGA
>comp1102_c0_seq1 len=221 path=[374:0-48 14:49-220]
AAAAAAAAAAAAAAACACATATATATATGTATAAGGTTGGGAAAAAATATTTAAACACTT
ATCTATACACAAATTATTTTATTATTTTTTAAATATAGTTTTTTAATTAATACATGTGAA
TTTTTTTAAATAGTTCAAATTGAAACATAAAAAAATAAGATAAAAAATAGAACAATCATA
TTAATATAAAAAATAATAAGTATATATAATTTATAACATGA
>comp1173_c0_seq1 len=202 path=[207:0-201]
AATAATAAGATGTTAACAGTTGTAACTTTTTCAAAAGGAAAGTTCGAAAAATAATTCTTA
AAACTTGTGTTATATACATTTTAATGAATATTTGAAATATCAACATAAATAATTGAATTC
AAAAAATTTCTATTTTCATACTTAGATGAAGTAATTTTTTCATAATTTTGTTACGTGTTT
TTAATCTACAAAAATATGTATG
>comp1184_c0_seq1 len=219 path=[203:0-218]
ATGGGTGAGATTCAAGACATGCAAAAAGACTATGTACAACACCCAAATGAGAGCATTGTC
ACCTGGATGCTCCAGTGTTGGGACACTGGGGACAGTAACATGTCTAGGTGGTAAAGAAGC
CCGCCAGACCTGCCTCCAGTCAGGGGGAAGAAAGGGACAATCGAATGTACGGGACTGCGT
GGATTCAATGGCCTAGCACATCAGAACCACAGAAATATG
>comp1185_c0_seq1 len=201 path=[1:0-200]
ATATGCCTTACTTTTAATAATTGTTTTTACACTCCTTATTTTATAATATTTAGAAATTAA
AATTACTAAAATACTTATTTTTCAATTATAATATTTTAATGAAGATCTACTCTTTAAGAA
TAAATCATCATATTCTTTTTTATTGTAGAAAACTGAAATACATTTTAAAATGCACATTCT
TTTTTAAAATTAAATAGGTTA
>comp1189_c0_seq1 len=212 path=[190:0-211]
AAAGTATATAGAAAGTATATATTAATATTGTTAAAAATTTTTAAACCTTAGAGCAGTTAC
ATTTTGGTTTTATTTATAAAATAAATATTTAATAAATACATAAGTATTCAAAAATTTTAT
AATAAAAAGTTACTTTGCTGTATAGAATTAAACCATATATAAGAATAATTTTTATTATTA
AATGTGTCATCATATATAAATGTAATATTTTA
>comp1191_c0_seq1 len=224 path=[214:0-223]
TCTTTATATTTTTTTTTTTTTTTTGTAATACCTAGTAGAATTTTTTAAATTTAAACAAAA
AATAAAACGAAATTAAAATGAATTTTAATGTTACTAATAATTTGTAATTTGTATTTATTA
TAGTTTATAACCATTGAAGAACTATCTAATAGACAATTAAATTTGAAAATGCATCCTTTT
ATATTCATCTACGAAAAAGTATTTTATATTTTTTTATAATTTCA
>comp1265_c0_seq1 len=219 path=[1:0-17 19:18-218]
TTTTTTTTTTTTTTTTTTTGTCAGTTCCAAGTTTTATTTTTCATGTTGGTGAAACACAGC
CTCTTCTCAGAGGCAGCATCTGTAGAACTGTTGTTACAAACACTTTTAATAATCTAATAC
ACCACAGATTTTGGAAAGGAACAAATGAAGCACAGGTTTCACACTGCAATTGGGCATACA
GAATCATAAGTTACAGATCATTTAGAAATCATCTAATTT
>comp1284_c0_seq1 len=264 path=[1:0-263]
TTTTCACTGCAGCTAAAAATATTCAGATAAGATTGCTTCTGGTTTGGTGGGAGTTTTTGT
AATAGAAAGTACACTAGTAGTGTATCATCAGGATGAAGTTGAGATATTACTTGTAGATTT
TTATAAAGAAAGTTGGTATTTTCTCTAGTAGCCCCAAAACAGCTTTTTCACTGAAGATGG
TTTGGAAGTAGTATGGTAATAGTAGAAGTTTGGAAGGAAAGACAGCTAGATTCTGTTTGA
GAATTGAACTGTAGCACAGCCTGG
>comp1297_c0_seq1 len=241 path=[233:0-240]
AAAAAAAAAAAAAAAAATACTACAGATTTTACATGAATAAACATCAGTTATAGTTTTATT
ATGAAATGATAAGCAAAATTTTATTGTATTTATATATTTTCAAAAAAAAATAATCTTCTA
TATTTTGCATAGGAGAAAATTACATGATTTGTATATTTTGCTTTCATTTTATAATATATT
TTCATAATGATACTATGTTGTTTAAAAAATATTAAAAAAAATTTAAATATAAGTTTTTTT
T
>comp1307_c0_seq1 len=220 path=[1:0-219]
GGAATGTCGTAAATCAAAGAGCATGCTCTCAAAGAAGCTGTGCGGATTCTCCAGAGAATG
GGTGTTACAGGTTCAGAAAACAAGGAAATGTTACTACAGTAACCGTAACGTCTGCAGGAG
TGCATTCAAGCCCCATCTTCCTTCCATCATTCAAAGGTTATGAGCACATTTTGCAGAGAG
CCTTATAACTGCAAAATCCCAAAGGGAAACATTACCAAAT
>comp1395_c0_seq1 len=445 path=[1:0-362 364:363-444]
AAAAAAAAAAAAGTTAGTAAAATTAAAGCTATAATTTTTTTTTCTTTAAGATATATGTCA
TTATGCATAAATTTATAAAAAAAATAGTACATATATTCATATATATATTTCAATTATTAC
AGTTTTATACTTAATAAAAAGTTGATCAAATATTCAATTTTAAAATAATGCTTTATTTTA
AACATTTTTATTTTCTATTGAACATTTTATGTAGTATTCTTTAATAGATATTGAACACAC
GTATATTATTTTTTGATTAATTTAAAATTCGTACATAATTAATCATAAATTGGCAATGAA
AAGTTTATAATATGTAATATACAAAAGTTAAAAAGAAAGCTATATTTTAAAAGAGATCTT
ATCTATTATTAATAAAATATAATTTAAATTTATTGTGATCTTAATCCGTTTAATTATTTT
ATTCGAATTTCATTATAATATTTAT
>comp1409_c0_seq1 len=417 path=[1:0-416]
AGTAACTAAAAAAAAAAATCTCAAGAATAAAGCACATCAAATGACACACAAGATTTATTC
ACTTTCTAAACTCACAATTTTGACTCAGTTTCAGTCTTCCATATGTAAAATGGAAATAAT
ATTTTACTGATATGCTAAAGAAACGTTATCTAATGTTCGCGAAGCACAAATATGTATTAT
GATGATAATTTCTACAAATTAATAGACGAAAACAATTCAACATTAACTGAAATATTTGGA
TGCTATACAGCAGATAAAGCAGCAGGCTGCACAATGAATGACAAAGAAAAACAAATAGAT
AAACTACGTTGTAGCAGTATACTAGTCAGCTGATATTTCCCATGCACTGTATGAGGCACT
GAATTGTGACCATAAGGGTAAGGGGGAAAAAATAATGTTAAGGCCCAGTGTATGGAA
>comp1423_c0_seq1 len=300 path=[574:0-299]
GATGACGATCTTCTTCTGAGCCTCCAGCGTGATCACCTTGGCGTAGCAGTTGGGCGTGCA
GCAGTGGTTGATGAAGCGCGCCAGGTTGCCGCATTTGGTGGCGTCGATGATGGTGTCGTG
GTCCACCCGGAACAGATAACTGCTGCCGATGCCCTGCTGGGCATAGCGCTTCTCACGCAT
GTCTGCCACCACCTGTCGGATGTTCTGCCCCACATACTCGATGACCATCTCGTCGGCCGC
GATGGGCTCCATGGCAAACAGCCCCCATTCGTGGATGCGGCTCCGGCCGAACCTCAGCCG
>comp1430_c0_seq1 len=233 path=[211:0-232]
ATAGGTATCTTTAGAAAAATTTAAAATGTTACTGCTTTTCATTCTTATAATTGGATATAA
ATTTTCGTTTTTTATAAATGAATTGTCATTTTCACTCATGCTTTTGAAGTATTTATTTTT
CTTACCTTTTATGTATTTATTTTTTATAAGATTTTCATTGTTTGATTTCTTATATATTTT
GTCACTATTATTTGATGAATTTGATAAATAATATCTTTTTAAATAATTATTTG
>comp1449_c0_seq1 len=249 path=[1:0-248]
ATTATAAATTCTTTCTTTCATATCATCAGTTTGTGTATCAATATTTGTACTTTCAAACCA
TGTTTTTGTTTCATTTACACGTTCCATGCACTTTCCTATATCTCGGGACTTTTTTGGACG
TTTATTACATGAAAATAAACTCTTTACACATAATATCCTTGAATGATGTGTATCTAATTG
GAACCTAATATATTCCTTCTCATTCAGTTGTAAAGTAAGATAAATAAGGGCAAGAAAATA
TATGATAAA
>comp1500_c0_seq1 len=228 path=[206:0-227]
GAAAATAGGAGATGAAGTAATCACATCCACTTTTTTTTAAACATGGATATGGAAGCAAGA
AAATGAAATGAAGAACACTCAGTTTAAAAAAAAAAAATCTACATTAGAATTCATGGCCAC
TTGTGACATGGAAGGCTTTTTATAGCCGCAGGGCTAGCGAGGTTTCAATAGATTCTCAAT
GGGTAAGCATAGGGAAACAAAAATAATTTAAAAGTTGGAATTTGTAGT
>comp1518_c0_seq1 len=484 path=[462:0-483]
AAAACAAATAATTCATTATGTAAAATTGTATTTGAAAATGAAATAGATAATACATTTAAA
GAAAAATCAGCAGAAAACGAAATTAATATAAAAACAAAAAATGATATTGCGATAATAAGA
GAAGAATTAAAATGGAAGATTATAATAGAAACATATATGATAGTTATAGACGAATGTAAA
AAGGAGGAATGGAAAAAGAACAGGAAAGTATTTTTTGAAATTTGTTTGGATGAATTAAAA
AAAGAAGGTATATATTTAGATATAACAATAGAAAAGGAGAAAAAGGATAATGTTACTATT
ATGCTAGAAAATAAAAAACTTCTGTGGAAACAGTATAAAAAAGGACATAAAAAGAAATTA
GAAAAATGGAAAAATGAAAAATGGTTTGAAAATTTGAAGAGAGAATGGAAAGATGAGGAA
GTTAACTATTCAGAAATAATAAAAGAAAAAGGGATAATAAAAAGTACAGAAAATGATTTA
AATA
>comp1522_c0_seq1 len=295 path=[1:0-294]
CACAGCTCCCTCCTGCAGCTCTCCGCTGCTCACTGCTACCAGCACAGCCCCGGCTGGCGG
TACAGCACAGACCCACTGCTGTCTCCCAGCGCCTGAGAGGATCGCATGGAACAACACTAT
GGGCGCTCTCTGTAGAACAAGAGAATGGAAGGGAGAGGAAGCAACCTCGGTGGTGGTGAT
GCTATGAAAGTAAGCACTACGTGACTGCGTTGCATGAAGCAGTGAGAGATGAACCGGCGC
TCAGCTGAGGGTGGAAGCGGTCCAGAGACCCCCGGGAAAATAGGATGGGCTGAGG
>comp1546_c0_seq1 len=268 path=[339:0-267]
AATATTTAACTATTTTGAATGCATGCATTTTTTAGAAAAAATTAATTAAAATTGTTTCTT
TATTTTTACGTATCTATAATGAATTTCATCTTATCATTTTTTTTAATCTTTTTTTTAAAA
TTTAGAAATTTTTTTTTTAAAATATAAATAGAAAGTATATAAAATAAATGTATTAAAAAA
TATACAAGGATACTATTTGGAATATATCTTTGTTTTTCTTTACATTGAATTAATATATTT
TTAAAGTGAAAAAGGAAAAAATATATAT
>comp1572_c0_seq1 len=243 path=[1:0-242]
AGCACTACCAGCTCCATCCAGCATGCTGGTTTGGGTGGCTGCAGCCCTAAGGTTCTGAAT
AATTCCTAGTTTGGTTCCCAAATATTTAGCCCCTTTGTAATTAATTGATATTTAATTTGA
ATTCTTCTGCGTTCAAGCTCTTGCATCCAAATAGGGAGCTGGCACAGGGAGGCGGTTTGT
TACTACACTGGGAGCTGGCCACTTGTTAAATAAAGCAAAGTGTGTGTAGCCAAGAGCTGG
CAG
>comp1581_c0_seq1 len=271 path=[1:0-270]
GCAGCCCTCCAGGTGCCTGGGTGGGAATATCAGGTAGGAAGCCCAGCTTTGCTTCTTGCT
GTGTGCAGGGAATTGAGGGAGAGTGGAGATGGATGTTTCTGAAGTCTGAATGTACTGAAG
TTCTGCTCGAAACCTCACCGCACTTTAAAACTGTGACTCCAGTCTTCAAGTGATTGTAGG
TTCACGCCAAGCAATAACTGATGAACCAATGAAACTGTGCCCAAAAAACGTGGCTTAAAA
TTACGATCTGAGCAGCACGTAGAAGAAATGG
>comp1613_c0_seq1 len=235 path=[305:0-83 177:84-234]
AATATTACTATTAGCAGTTTTTTAAAAAAAATTATGTAAAGATAAATAAAAGAAAAATTA
TTTAATGATTAAATGCTATATTACTTTTTAATGAAGTTAGATACTTATGAAAATAAGATA
AACTATGGAATATATATTTAATTTTCATATATTTTTATACATTATTAGAAAACTATTTTT
AAAGTAATATTGTTTCCGAATAAAGTAAAAAAACTCACAAGATTGTAATTTTTAT
>comp1678_c0_seq1 len=232 path=[187:0-118 97:119-231]
TTTTTTTTTTTTTTATTTCCTTTATTTATAAAAAATTTAGATTGTTTTTTAACTTGTATA
CCTTTTTTTTTTTTTATTTTTAATGTATATTTAATTTTGTGCAATGAATACACAAATAGA
AAAAAAAAAAAAATTGTAAACTTAACTTTAAGTAACATTATTTTTGTTTTATTGTTTTTT
ATATAAAAAATTTACACATATTTTTACTTGTAGAAAAATATATAAATATATG
>comp1688_c0_seq1 len=297 path=[424:0-142 138:143-155 151:156-296]
TACCAGAAAAAAAAAAAGAAAATAAAAAAAGAAAAAATGTAAATATAGAAATAAACACAT
TTATAAATGAGTTTAATATTTTTAAATGTTTAATTTTTTTTAAATAAAAGTTTATATTTT
AAATGCAATTAATGAATATATATAAAAAAAAAATTTTTTTTTAACAATATAATAATATTC
TTTTAATGGCCAAACGAGATGTTAATTTATGTTTAAATTTTCAAATTATATTTATATAGA
TATAAATAAGCCGCTAATATTTCAAAATAAAGTTTTATATATTTTAGGATATATATA
>comp1716_c1_seq1 len=370 path=[760:0-369]
TAATGCAAAAATATACACCTAATATTATAAGAGAAAAAAATGCAAAATTAAATTTAAGAG
AAAACGCAGGATTAAATGATAATAGTATGAACTTAGATAAACTATTAGAATTTTCTAATG
AGAAATCAGATATTATAAAAAAGATAAGAAATATAATTTCTAATGAATTAAAAAATAATG
AGAACGAAAATTATACAAATAAAAAAATTAGTAATTTTACTAATATTTCAAATTTTAATA
ATAGTTTAAATACAAAAAACATATTATTTAATGACAATTTATATTCAACAACTTTTAATA
AGATACCTGCAAATTCTACAAATCATAATATTCTTAATAACAATACTATTAATAATACTA
ATAATAGTGA
>comp1719_c0_seq1 len=268 path=[246:0-267]
GTTTCTGAAGCCCTCAGTCCCCAGTGTTTCCTGTCTTCATGCTTTCTGCCACAGAATGGG
ATGTGGGAAAGCAAAGGAATGGTTATAGCTGTCCATGTTTTGCCCTTGTCTGGTGAAGAG
AGAGACAGAGACTTCAAATATATGAGAGCTTTGCTCAACACAGGGCTGGCGAGCAGAGGG
AGAGGGCACAGCAAAGCTTGAAATCTTGGGTGGAGGACAGAAGAGAAGCTAGACAGGGAA
GTGCAGCAAAATCACAAGGGATATGTTA
>comp1761_c0_seq1 len=252 path=[470:0-251]
AGCAGAGGCCGGGCTGTTCGCCACGGGAGTTCTTCCTTCTTTCCGGTGACGACGGAGACC
CGAGGGGTGCACGGAGAAGACCTGGCAGAGTCGGCACGTGGCTCGGCGCAGCCGCCCAGC
ACACAGGAGGAGGAGGACCTGGCACTGGCGCAGGCGCTGTCAGCAAGTGAAGCTGAGTAC
CAGCAGCAGCAGCGGCAGGGACACGGCTCAAAGCCGTCCAACTGCAGCATGTCATAGGCA
CGTGGGGGCTGT
>comp1781_c0_seq1 len=454 path=[669:0-106 345:107-453]
ATAAAAATGAAAAGTTATTTAATACATTATTTATAGTATATAGTGTGAAATATACATCGT
TTATAATAATTATAAAAAACACGTCTTATAGTTTTTGATTAGTTAACTTTTTTTTTTAAT
TTTTTATTATGTAATTATATGTGTATCCATTTATATGGTATGTATGTATTCTTCATATAA
AAAAATATACAATATTTTTTAATATTCATTTTTTTATAGACAATTAAAAAGTTTAGTTTT
TCTATTAATTCTCACTAAGAATTAGTGTTATCCGAGTAATGTGTAACTATATAAATAAAA
ATGAGCTAGTTTATTTGTATAAAGATTTATGTCAATTTTTCATCAAAAAAAATACACTAT
TAATGATCATATTAAATTATTTTAAAATATTTTATATATCATTATTTTCAAAAATTGTCT
TAAAATAATTTCTTTAATATTTTATTTTATTTTA
>comp1804_c0_seq1 len=212 path=[190:0-211]
AAAAAAAAAAAAAAAAAAATGCTCTTCGAAATGATCTACAGATAGCAAAAACTTATAAAT
CTTTCCTAATATAGATTGTCATTGACGTTTTTTAATTTTCACTAAGATGAAATATAATAT
ATCTGAAAGCTTAGTTCTTCAAATAGAAAATTTGAAATAATTAATACAATGAAATATGTA
CTTATAAAAAAAAAAAATATTATATAATTTTT
>comp1844_c0_seq1 len=259 path=[261:0-114 140:115-116 142:117-258]
ACAAAAATAAAAATAAAAAAAAAAGTAAAACAAGTACTAAATATATATGGTAAAAATATT
TTTTTAAAAATAATGAATAATAATATATGAAAATTTTTTAAACCTCACTATGTAAAAAAT
AAAAAAAAAAAGAGAAAAATCATTATATTTTACATGAATAAGATTAAATTTATTTTGGTA
GAAAAATGATATTTATATATGCATATATGTATATATGTATATAAATGTATCAATTTTTTT
TAAGTATCAAAGAAAAAAT
>comp1909_c0_seq1 len=220 path=[1:0-219]
AAGCTTATTATTGGTTGAAATGCAGATGGAATAATTAAATTAAACACATGGATATTTCTG
GGAAACAGATTTTATAAAACAATGTAAGGGTCTGTTAACTTCCTGATACTGCATTTAGAA
ACAAATGTTTGCAAAAAAAAAAAGCAGCATTTCTGACAGTGGTTGTACTTTTGGTCACGT
GAGTGCTCTTAAGTTTTGATCACAGTCAATTCAAGCATTT
>comp1964_c0_seq1 len=232 path=[210:0-231]
GGTGGTGAGCAAAACCATCCCACGGGAAGCACAGGGTGGTGGGGTGTCCCTGCGTGTCTG
CACGGTGAGGTCAGCAGCACGGGGCTGGTTGAGCCCCCACTAAACATCCCTGTGGGGCAG
TTGGGGCTGCGATGCTGGTTCTGATCCAGAGCACCGCTGCTTTCAGATTCAGTCTCTGCT
TAATGAGATCCATTTGGAGCATATTCAGCTCAGAGGTCTCAGAAGTGGAGCT
>comp1992_c0_seq1 len=202 path=[1:0-201]
GAGCTCCTTCCGCGCATTCGGCAGCCGGAAATACAGCAAACAGCCCCAAATGTGCCCCAA
ACCGTCGGGGTGGGGGTGCAGAACCCACAGTTTGGGGGTCCCAGAGGTCCAAACGAGGGC
TTTCAGGTGGTTGCGGTGGGCAGCGGTACGGACGGGGAGGTGGAGAGCTCAGGTCTGGGG
GTTGGAAGTCCCCAAGGCGGGC
>comp2013_c0_seq1 len=452 path=[1:0-451]
AAAAATTTTAAATGTACTAGATGAAATAGATAATTATATTGTAAAAAAATCTAATAATAA
TGTTGAAAATAAAAATTACATAAATAGTAACACCTTAATTAATATAAACAAAAACATTAA
AGAAAGTAACAATATAAAAGATTCAGAAAAAGAACAGAGCTTATTAGATGAAGAAAATAT
GAATTTAAAAAAAAAGAATCATGAAGATAAAAAATATTTTTATAATTTAAGTATTGAAAA
TGATAAAGGAAACATAATAAAAAACATTGATATCTCTAATATAAAAGAAGTTAAAAAAAA
TAATTGCAATGTAAAAACAGATTATCCACAAAATAATAAAAAATATGAAAAAGATGAAAG
TGAAAGAAGTTCTTTTAGTAATCAAATTAATTGTAAAACAAACACTAGGAATGATATGAA
AATTAATTTGAAAAATTTAAATAATGATATAT
>comp2025_c0_seq1 len=290 path=[448:0-289]
ATAATACAAAAAATAACTTAAATAAATATATTAATTCAAAAGAAGAAAAAGAGGACAATT
CACTTTATACAACAAATCTAAATGGATATAAAGCTGGATATAAGGTTGACTATAATTTAT
TAAAGAAATTACAGAAATTGTGGCCAAATAATGAAAAATATTATACATCAAAGGAAGATT
ATTTAGAATTAATAAAAAATCTTAAAAATAAAGAAAAAGTATTTTTTTATGGTTGAATAT
TTAAAAATAAAATATATAAATTATATCTCAGATGGTATATACAAATATTA
>comp2040_c0_seq1 len=311 path=[289:0-204 494:205-217 507:218-310]
AAAAAAAAAGTAAAAAAATATTGAGATTAATGATTGAATACATATAAATATACTTTTAAT
GTGTTTTATTTTATTAATTACTTTATAATATTACTATAGTTACTAATTCATGAGTTATTT
ATTACTTTATTTTGATGTTTTTTCATTATTTAAATTATTTATTTAGTACGACAATATATA
TAATTTATTTAATGCGGTCATTTAGTCACGTTACAAAAAAAGGGCTAAAAGGAAGAATTT
AATTTTCCTTTTAATTATAAAATTAAGATATATATTAATAGTACAAATTTGAAAATAAAA
TTAAAATTTGT
>comp2082_c0_seq1 len=229 path=[395:0-228]
AAATTGAATCACTAGAAAAAAGGATTTTAATTATAAATGAATTAAATAAAGGAATGGTTC
ATGTTATAGATGACAGCATTTTTTACAAAAAACAAGAAGATAAAGATGATAAAGATGATA
AAAATGATGAAGAAAATTCTGAGAAAAAAGAAAAATCTAAAAGAGGTGTATTTGGTATAC
CAATATTAGAAAAACAAAAAGAAAAATAGTTTTATTTTTCTTAAAAATA
>comp2290_c0_seq1 len=247 path=[225:0-246]
ATTTGAGAGAATGCGCTGTGACGGAAATGTTACACAACTGTGCATCCAATCCTGACTATC
AAAACCAAGAACACGATCCTGAGAGAGTAAGGCTTACACCAAATATGTGGCGTACATTCA
CAAGAACTGCACCAGAAAAGTATGCTGGTACATTACCAGCGATGAATGGCAGAGGGGAAA
GAAGATCCTTTTAAATAAATGGATAACTAGACTTCAAGACTTTGAGTTACATTTAACCCC
TATATGA
>comp2405_c0_seq1 len=278 path=[256:0-277]
AAGAAAAAACTTCTTATATTTGTGATTAAAAGAATATTATGTAAAGGTATTAAATGATTA
TTAACAGTTATTTTGTTTTGAAAATGTTAAGATAAATATTACAATTATCATTTTTCTTTC
TTCACTTCATTTGTTTACATATTTCCAAATAATTTATAGAGAAATGAACAAATTTAATTA
TAGTTAATATAATAATAATTCCAGAAATTTCACATTATCTTTACAAGATGTTTTATTTAT
TATCCTGTGTATAATTAAAAAAAAACATATTACTTCAT
>comp2417_c0_seq1 len=530 path=[1:0-439 903:440-529]
AGGCTGCGGGACTGCCAGCCGCCCAGCTGCCCGCGGTCGCACGTATTGTTCTGGGGCTCT
TCCGGACGGACGGAAAAGATTTCCGGTTGCGTGTGAGCGATTGAAGAACTGTGGGGAAGC
GTGAGTCGGGAGAAGAAAGAAAGCCGCGTGAAGGAAGCGGGGTGTGGGAGGAACAAAGAG
ATCGGCTTCGGGTGAGGCACGAAGTAGAAAGGGAGGTGTAGCTTGAACTGGTTGTCGGCC
TTAGCGTGGTGGGAAAGGAGAAGAGGAAGTGCAGCAGCAGCACGATGCACGGGAGTACTC
CGAAAGCTGGGGAGCGGCGCGGTGTGCGAAGTGCGGCGTTATGCGGCCGTGGGAGCAGTG
GGGCACTGCAGCAGGAACTGCTGCTTCGAAGTCTTTCAAACGCACACTTATGTATATAGA
GCTCCTTAGGCCTGCTCTCTGGTAAGGATAGTCCAAATATTAAATTTTCGTAGTATACAT
AAAGCACACATACCTGCTTTTGGGAGTGTCTGTAGTACCTTCTCCTTCAG
>comp2426_c0_seq1 len=319 path=[297:0-318]
ATATTCTACATATTAAAATTTCAATTATCGGATAATTTTTGGAGAAACTACATAAAATAA
TACATATTCTATTTTTTCAAAATATTCAAAAAAAAATTTTTGTATACATGACACATAGAT
TAAATAAATTATATCTAAAAGATTAACTCAAAAAAAAATAATATAAAATTGTCAAAACAA
AAAGATTTTAACAAATTTACTGATAAAAATATATAATTTGCTCTGAATTTATGTACATCT
GAATTTTAAAATTTTGAATACATTTATATAAATCCTATATGATATATAATTTCTTCACTT
TAAATAAGTAATATATAAA
>comp2452_c0_seq1 len=216 path=[1:0-215]
AAAAAAAAAACTAATAAAAAGTATCATATAATGAGAATAACAATTAAAATTGTAGCAAAA
TTAGTTAAATTTATAAAAATAGAACAATTAGAAAAAAAAATAAATTTATCTATATGAGCT
CTACTCCCATGAGAATATTAAAAAGGAAACATTTTTGTAAAAACAACAAACCTTTTAAAG
AAAATTCATTAATTAATAATATTTTGTTTCCTATAT
>comp2453_c0_seq2 len=318 path=[1:0-114 116:115-317]
GGGGCGTTGCGGCGGATGACGGCCAATCGGCGCTGCCGGGGGACGCGGAGGGCCCCGAAA
AAGGACTCCTCCCCCCCCAAAACCTCGTGGGTGAACCCATAGCGCGCCTCACCCCTTGGT
GCTGTCGATGTGGGGCCGCACGCAGCCGTGGGGCGCGAGGTCCAGGATGTGGCTGTGGGG
CAGTGGGGGCCGCGCGGGGGGAAACGCGGAGGAGATCCGCTGCAGCACCGCCCCCGACAG
CGCCCCCCAACGGCTGCGCTCCGCCTCCCGGAACCCGGAAATGGCCCCATCCCAGTGCCC
GTCCTCGTAGCGCCGCCT
>comp2499_c0_seq1 len=242 path=[1:0-117 119:118-125 362:126-241]
AAATTATTTATATATTTTATATGAAGACTTAGATAAAGAGTTAATTAATGAAATATATGA
AAAAGTATTACATGCTATTAAAAATAGTTATTATACAAATATCAGTAAAATATTTATAAT
ATATGTTTTTTCTTTTTTTTTAAACAAAAAATATATTGTAAATTTATGTGAAAAGGATAT
AAAAGAATTTTTTCCAAATTTTTTAGATTGTAAAGATTTAGTTATTATAAAATATTATTT
TA
>comp2723_c0_seq1 len=222 path=[200:0-64 265:65-221]
AACTTCCAACAGTTAGGTAACAAAATTCACTCAAAATGGGGTAAATATCACCTGCTAAGC
AACTCAGATGGCACGAGAGGGCTCAAAGGGGAGTGGGGTCAGGGATTGATTTTTAAGCAG
CTTGAATGGTTTCTTTCGTTTTTTTAAGAAATGCACTTGCCTATGATACTGTCTCTCCAG
TGAAATGATTACTGCTCCATTACTCTATTGATACAATATTGT
>comp2778_c0_seq1 len=264 path=[242:0-263]
AGGAGCCTCAGCATGCTCACCCAGCATGCTCAGGGTGTCAGGAACTAAGAGCCAAATGCC
ACACGGAGCAGCAGCCCTGGTGTCCATCAGAGCTGCCTCTCACTGCCCAGTGAGTGCTCC
CTCTCTGCTGCCTTTGAGTCGTGGCTGCTGCTTCCCTGGAGCTACAGCCGTGGGCAGCAG
CGGCCCACTTTGGAGAGTGCTGCTCTCCTTAGAGTTCTACAATGTCCTCTTGTGTCCAGC
TGCCCTGGACAAGCCTCTCACGTT
>comp2855_c0_seq1 len=231 path=[209:0-230]
GAGAAATCCGTGCTCAATGGCAGAGGTGGTCATGCAGCCTGCTGCTGTACAGGAGTACTT
GAGATGTTAGTGCTTCTTGCTGTTTTTGGAGTAAGACAGTTGATTCATTGCTGTATTTTG
TGTTGAGGCTCATGCTTAATTGGCCCTCAGCTGTTGATCCAGGTATCTACTTTCAGTACT
GTCAGCCTTCCAGTCTGAAACAGATTTGTGGTTGTTGATCTGTTTTAACCA
>comp2916_c0_seq1 len=322 path=[300:0-321]
GTTTTTAAAAAAAAAAATACTACAGAAGTAAAAGAGTAAATGTTATATTTAAATGAAAGT
TCTAAATTAATAATAAAAATAAGATACAAATTAAAGGAATTAATTTCTTATAATATTTAA
ATTTTTTTTATAAAGAATTATTAACATTATAATTACATTTATTATTTAATGTTTATAATT
TCATTTAATTAATTCAAACTACATAGATCTTTTTTATAGAAACTTTGGTTAGGATTTCCT
AAATGATATGTATTTTTAATAATAATTATTTTTTGTCCATTGTTTTAATTTTTTATTTTT
ACTTGTAACTCTATAAAGAATT
>comp2933_c0_seq1 len=219 path=[191:0-218]
ATGGAGTTAATATTATTTTCTACTTGGCTTATGAAATTTTGAATTCTATACTTTTATGAT
AAACCAAACAGTTAAATTTAGTTGTAAGATATATAACATATTAATGAATCCTTTTTTGTA
GAGAGTGCATATTAAAGATTTATTAAAATAAAATTTCCATTAAGTCCAAACATTATAGTT
TTGTATTTTTATTTCTTATAACATAAAAATAATAATCAA
>comp3238_c0_seq1 len=367 path=[1:0-366]
AGAGAGGTCTCCCCCAAGTGGGCAAGAGGCTGCAGATTGTCTTGGTTAATTTCGTTCTGC
AGGAAGCATAAGAAGAATCATGCAAAGCGGTGGGTGTGGCCAGGAGTAGGGCAGAGGTGG
AGCAAAGGGGCCAGGCTGCTGGCTACAGCAGTTGCAAGGGTGAGCAGGGAATGCTAGGGA
AATGGGGGAACCTGCAGCAGTGAAGCTGCTCCTTCTCCCCACTCTAGCACTGTGGGATGG
GAGCCTCATCTTCTTCTGATTTCTGAGCCCTCCTACGTGCTATCTGGAGAATTTGTGTAG
ATAGGTCATGCTCTCTGAAGTGATTGGCTCCTGTGCAGGCATGTTCTGCAAAATGGTGGG
TGTTCAT
>comp3422_c0_seq1 len=424 path=[402:0-423]
TAATATCAATAAAATTCTAAATAAAAGAGAAGATTTAATACTTCTTAAAAATAAATTCAA
TCAAAATGATAACTCTTATATTTCAATAAAAGATGAAAGTAAAAATGTTAATGAAAATGA
TACATTAAATCTTGATAATACTTTGAATGAAAAAACTAATAAATTTGAAAATAGTGAAGA
GAATAAAAAAGAAGATTTATGCAACTATGAATTGACTAATTACATGGAAACATCTGAATT
GAAAACTGATTCTAATTTAACAAATAAGACAGATGATCAAGATAAAAAAGAAAATATTCT
TTTAAATCAACATATATTTGATTATATTTTTAAAAATTATTGTTATAAAAAAAACTATTG
GAAGTTAAAAGAGGGTAATTATATTGATTTTGGTCAGATAAAAGACAAAAATAAAAAATT
TAAA
>comp3440_c0_seq1 len=241 path=[227:0-240]
CATAGACAGCAGCAGCAAAACAGTGCCAGCGCAAGACTGCCCCCAAATGCAAAGCTCACA
CACCCTGCCCCCCCCACGATGACCGACCAATGCAGAAAGAACCCCAAACCAAATCAATCC
CAGCGCACAAATGTCCACCCCCCCTCCACATCCGTCCCCAAACCACAGAGACCACAAAAA
CAACACAGGCGTGAAACTCAGCTGGAAAGCACCTCCCAAAGGCAAAACCTGAAATCAGCA
G
>comp3459_c0_seq1 len=249 path=[1:0-248]
AAAAAAAATTTAAACATTTTTTCCCATTTCTTATCTTTTCAAAAATGTCTAGTTTGTAAT
ATGAGCATTATGTTAAATGTTATAAACTATTATTAAAAATTTATTTTTAAAGTAAATCTT
ATTAAATCCTCCTCTCTCAATCAATTGCGTTAATCAAATAAATATAAATAATTAATATAA
TCATTTGAAATCTAATTATATAATTTATAAACTTATTAATTCTTTCTTCAAATAGAAATA
AAATATTTT
>comp3484_c0_seq1 len=269 path=[1:0-212 440:213-268]
AAAAACAGTATATTTTGCATGTATAATATTTTGAATGTGCTAAATCATATTTTTCGTAAT
TATAATTACAATTGTTATTACTGGATAATTTTCATATTCTTTTTAATAGTATGCTAACTT
TTTACATTATTTTATTAACACCATTAATAATAATCATATTCGTCCTCATCCTCATCCTCA
TATTCGTCTTCATATTCTTCTTCATATTCGTCTTCATCCTCATATTCATCTTCATATTCT
TTATTGTTTTTTCTATATGAATGATGTGA
>comp3515_c0_seq1 len=223 path=[1:0-222]
TATTATAAAGTTTATAGCATAATTTTTTTTTTTAAAAATAATTGATATTTTTTTTCTTCA
TTTTTTCTTCGGAAAAAAAATGTAAGATGTATTTCAACATAAAACAACTGCTTTAACGAT
AAAATTTGTTTAATTTTAAATTTTGAGTTATCTGTACCTTATTAAAAGATGTGATAATTG
GGAAGATTATTTTTTTGGTTTCTTTTTATAAGTTACTTTTGAA
>comp3666_c0_seq1 len=356 path=[1:0-355]
TGAATGACATAGCTTTTTGTTTACATAGAATAAAATCCACAGACTATTATTCTAGCTCTA
AAGATTTCTATCCTTTTTCCACAGTAAAGCCAAACTTACCAAGAAAATTAAGCTATTTCC
ATTAGCTCATATTAAAAAATAAGATAATAGAAGGCTTCCATAAAGCTGCAGTAGCTGTTT
TAAGTCAGTTGAATTTCTTGTTAAAGAGATCACAGAAAAATGAAGCTCTGTCAACTCCCA
ATGTTTTTTTTGTTTGTTTGCTTTTGTTGTTGTTTTTTTTTTTCCAGCATTAACTAGAGG
TCCAGCAACATAAGTTTCACACAAGTTTTTGCTGTTACAGTTCTAAATTATGCACA
>comp3692_c0_seq1 len=298 path=[1:0-297]
TAAATAAATTACAAGAATTTCAAAATTATAAAAATATTGCAGATAACAAAGTAGAAAGCA
AAACTTCTGATGAAAGAAATATAGAAAATTTTTTAAATGATGATAGTACAGGGATTTTTT
TTTATTCACAATTTAATGATAATACAAATGAAATGAAGTTTTATACTAGAAAAAATAGTG
AAGTCAAAGAAGAAAAGAATTGTCGCAAAATATTCAATTGCTTAAATTCTACATTTTCTT
CAAAGAATAATTTTAAAAATCCTTTATATCCATCCATGGAAAAAGAAAATTCATATGA
>comp3719_c0_seq1 len=213 path=[191:0-212]
AAAAGCAAAGCAAAGAGGGATTTAGTTCCAAAATTTGAAGTGTTTAAATTTTATAGCTGC
AATCAAAGCCAGAACAAAATACCTAAAAAATTACAAACTGTTGAAGGGAAACTGAAGTGA
TGAAAGCTCAGAACTGATTTTGAAAATGAGAACCAAACACTCATGGCCTGGTGGGTACAA
ATGAAACAAAAGCAATACTCTCTGTATACTTAA
>comp3720_c0_seq1 len=261 path=[239:0-155 395:156-260]
AAAAAGTTAATATTTAGATGCAGTATTTTTTAATACATTTATCAAAATTAAACACCATTA
CCCCCAAAATATAGTTAAGCAGATAAATTAAAATATCTTAATAAATATATGAAAACATTA
TACTGCAATATAAATTTATATATAAAAATATTTGAATAGGTATTCCAAGTGAAAATTATT
CAGAAAAAAATGTAAATAAAAATATAAATTTAAAAAAGAAAAAAAAGCTAAATAAATAAC
TATTTTAAAAAAAAAAAAAAA
>comp3722_c0_seq1 len=226 path=[1:0-225]
AAAAAAAATATGATGATCTACTGACTCTTAAATGATGAAAATTAATGATAGAAGAATTAG
GAAAGAAATTCAAACAATAAGACAGGTAATATAACAAGTCTAAACCTATATAGCAATGAA
CGCAAATGATGAAATTAAATGGATAAATGAATGTTATAAGAAATATATATAAAAAAATTT
TTTATTTTTTCTCTTTGTATATGCATACATGTATATTTAAATAATA
>comp3722_c1_seq1 len=244 path=[628:0-243]
TTTTTTTTTTTTCAATGCTTAACGTTAATACTTCTCATATATCCTTTTCTGAAATTATTA
ATGATTCTTATTGGTTTTTATTATACTACTAAGGTGCTTTTAGGATATCAAGTATAAAAA
ATAGGGCAATATTTAAATTATTAGTTGCTTAATATGATGCTTTTATTTATTATAATTAAG
TTTTCTTTAAAACAAACAGTTATAATAAAGAAAGCATATATTTTTTTTCATTAGTTTTCT
TTTG
>comp3726_c0_seq1 len=289 path=[1:0-288]
AAAATTTAAAAAGAAAGATTCTTACTAAAAAAAAAAAATTACAATAAAAAATAAAAAAAA
CATATTCATCATTATTAAAACTTCTTGAATACAACATAACATCATAGACATAAAAATTAA
ATGTGTATATATATTAAATGATTTACATATTTAATAAAAATTTAAAATATGTAATAAATT
TTAAAACAAAAAGATGTATTTTAAAAATAAAATTAAAAAATTTTTAAATGACATTTTAAT
AAATTTAATTAGGAATATTGTTCATTTTTATAAATGAACTTGAAATTAT
>comp3769_c0_seq1 len=223 path=[201:0-65 267:66-222]
TTTTTTTTTATTTTTATTATTATTTTTTTTGAACCATTTTATACAAGTTTTTTTTTATCA
CTATAAAAGATAAATATATGTTATATTTTACAATTATTTAAAAAATTTTCTTTAATAGAT
AACTTTTTGTATCTTCGATTTTCACAAAATAGACATTTTATAAGAAAACTGGAAAAAATT
AAAAAGGAAATAAAATTATTAGTAAAGATAATTTAACGAAATA
>comp3815_c0_seq1 len=208 path=[186:0-207]
ATTAAAAATGTTCAAAGAATTAAGTAAAAATATAAATACATAAAAATTAAATAGAAAAAT
TAAAAAAAATAAAAATTACCATATAATTAAAAATCATAATAAAAGAATATATAAATAAAA
ATTTAAAAAGAAAAAAGAAAAGACCAAAAAGAAAAAATTTATGATTCAGTGAAAGTTAGG
AATCAAAAGAGAAAAATTATTTTTAAAA
>comp3826_c0_seq1 len=251 path=[1:0-250]
GTTGAGTGACCTATAATTGGTCATGGAGGGCATGTGGGGGGGGGATCCTTGGCCTAACTT
CCCATTGTTTTGGGTCAAAAACAACCACTTCTGATGTTTCCTGGAGTTGGGGGACCTAGA
ACTTGCCATTGCGAGCATGTAGGAGTGGTGCTTGGCCTGATCTCCCATCCCTTGGGGTGA
TAAAATGACATCATTGGCTTGTCGTGGGGTTTGGGTGACCCAGAACCAGTCACGGGGGGG
GCACGTGGGGG
>comp3828_c0_seq1 len=315 path=[1:0-314]
ACATATAAATACAGAGATACACACACGTAACCATCTCTCCTATTTGGAGCAAGACACTGT
CACATGTTCCTAGTTTGCTTAAGGGACTAAGTCAGAAAGTTGGCCGGCAAAACACAGAAA
CACTGTGAGGGCAACTGTTCCGGTGCTCAAATCAAACTGCTCCTGATGTTGTCTACATTG
ATAAAGGCTCACACTCCTTCTAGGAGGAGCCAATCATTTAGTCACACAGGATAGCCTGGA
GCTGGGTCACAACATACCAAACGATATCCATCAGCTGTACAAGTAGATACTTCGAAGCTG
TATGAATTGACATAA
>comp3850_c0_seq1 len=250 path=[238:0-249]
TTTTTTTTTTTTTTTTTTGAGATAATAAAAGAAAGAATTTCTTTAAATTTTAAAAAAAGG
TTTTGTAAAAAAGGTTAAGAAATGACTAGATTTTAAACATTAGTAATCGTTTTGTAATAA
TATTTAATTTTTTTATTTCTTTAAAATAAAAATAAATATAAGAAAGGAAAAGTATAAATT
TAAGGAGAATAAAAAAAAAACAAAGTATTATTAATAAAAAAAAATACATTTTTTTTTTTT
TTTTTAATGT
>comp3861_c0_seq1 len=312 path=[1:0-311]
ACGCTGCAGCTGCTGGTGACGCTGTGCTTCGTGTCGGCGCTGACGTTCGCGGGCGCGGTG
CGGTCGGCGGTGCGGCGCCACGTGTGGTCGTATTACGCGTCGTACGCCGTCTTCTTCTGC
GCCCTCATCGCCCTCAGCTGCTGCGGGGAGCTGCGCAGGAAGCACCCATGGAACCTCCTG
GCGCTGTCGGTGCTGACGCTGAGCCTGTCCTACATGGTGGGGATGATCTCCAGCTTCTAC
GACACCGACGCCGTCATTATGGCCGTCGGTATCACCGTCGTCGTCTGCTTCACCGTCGTC
ATCTTCTCCCTG
>comp3864_c0_seq1 len=221 path=[205:0-220]
AAAATTAATATGCATAATTATTTTTTGTTCATGCAAAATTAAAAAGGATTCATGTTAAAT
AGGTGAAATATATAATTTCCAAAAATAAATTTATGAGAATAAATAGAATAGCCATAAATA
TAGGAAAAACTAAAAAAAAAATTTTAAAAACAAATTAACAATTATACCCTACATTTTTTT
AATATTAAGGCTTTATGAAAAGAAAATAAATCGTTGCATTG
>comp3865_c0_seq1 len=210 path=[1:0-111 113:112-209]
CATTGCTCTGAGCACAGCAAACGCCATGGATGCCTCTGAGTTGGAGGGAAGGAGGGAATT
TGATGTTTAACATTTTCATTTTTGTATTTTCTGCTAATATATTTTGTTTTGGAAGGAACA
GTCAGGCCCTTTTTGGTGTCCTGGATCACTCTACAACTCGGGGTGGAAGTTGAAGACTCA
GATCCAATATCCCACAGGCACAGCTGATGC
>comp3879_c0_seq1 len=227 path=[328:0-93 115:94-226]
TAAAAAAAAAAAACATTTATTTAAAAATAATGGTTTATTTTTAATAAATTATTAAAATAA
AAACAAAAATATAGTATTTAATAGGAAAATGAATAAAAAAAAGAAAAAAAAAGATAAAAT
TTTAACAACCTTTTTTATAAGACATTAAGTAATAAATGGTTGTCAATAGTAAAAATTAAG
ATGTACATAAACATTTATTTGTTAAAGAATTTTTATTTTTTAAAATT
>comp3898_c0_seq1 len=299 path=[277:0-298]
GTGCAAATACCTTTGGGATAAACCCTGAGGAAGTTAAATGCCTCCACAATGAGCAAACTA
CAGATGCAGACTCATCAGAAGAAAAAACTTTTATTTTATCACCTGTGTCCGCTCCAGACT
CCCAACAGACAATGCCTCCACTATCCTTCAAATTATTCAAACCAAGAGAGAAAGAGCAAA
TAGGAAAGCAGAGGAAAGGGAAAAGGATTAACCTTTTAAAGGAGAAAGGAGAAAAAGGGA
AAAGAAAAGTAATTTAAAGAATGAAGTGGGAGAAAAAAAGAAGGAAAAGAAAAAGGGAA
>comp3911_c0_seq1 len=232 path=[1:0-231]
TGGGAGCATTTAAAGATAATTTTATTATTTATAATAACAGATCCGAATTTATAAAAAATG
CATTAACTATTCTATCAAGCGAAAAAACCTTAAAAAAATTTATAGATTTATATGTACCTA
TAAAAAAAGTGAAGTTTTTTCAAGAGTTAACAGAAACTTCATTATTAAATCTTCTTTTAA
AGGAAAAAACCAACTTAATAAATTCATATAAAAAATATTTAATATTTGAAGA
>comp3961_c0_seq1 len=208 path=[1:0-207]
AAAAAAAAAAAAGATAATACTTTCTTATTAATATAGCAGAATTATATTTTGTATTAAATT
GAAATTCTTATTAAATATAACTATAATTATTGTTCATATTTGAGGAAATCATTTTATAAA
TTGCTTATTCATTTTTTTTCTTAATATTCTATTAATGCCTATTTCATTTGGAATTTTTTT
TTTTATGTATATCTTTATGAAATTTAAT
>comp4084_c0_seq1 len=224 path=[1:0-223]
GCTCTGTCCCCAGGGAGGTATCAGAAGGTCCCGGCCGCCCCTCGGGGTCACCCTTCCTGC
CATTCTCCTGGTTCTCAGACGGTGCCCGGGGCTCAGCCTCCCCTGGCTCTGCATCACCCA
CCGGCTCCCCCCGGCACGAGGGGCTCAGCCCTGCCAAATCTGCGTCCCAGGTCAGTGCCG
GTGGTCTCCCATCTCCATTGGGGTGGGTACAGGAGCCTTACAGG
>comp4129_c0_seq1 len=461 path=[439:0-460]
GAAACGAAAATTTTCCTGTTAATAATATAACAGAAGAAACAGACAATTTTGATTCAGAAT
ATCCTTCATTTAATGTTCATTATAATTTTGAGCCAAAAGATTGGAAAGATATTGAATTAA
TAAATAAAAAAAATAATGATATTTTAAATGATATAAAAAATGAAATAGTAAAAATGAAAG
AAGATAAATTGAAAATAAATTATGTACTAAATATTCAAAAACAGCAACTAGAAGAACTAA
TTTTTTTAATTAATTATATATATTCTAATAAAGTTAAAAATATAGTAGAAATGCCTCAAT
ATTTAAGAAGTGGCAATTTTGATAGTTATAAATTAAATAATAACAAAATAGAAGAGACTT
ACAATGAGATTAATAATAATATAATGAATAAATCTAAATTTATTGAAAAAAAAAACTTTT
ATTTTAACTTAGCAGAACAATGGATAACATAAAAAAAAAAA
>comp4131_c0_seq1 len=214 path=[192:0-213]
TGTAATTATTACATGAATTATATATTTTTTTCTTCTGTTATATTAATTATTTCTATATAA
ATAGGATGCTTAAAGAATATTATTGTTTTTGTATAATATCATTTTTTTCTATGAAACTTT
TGCTCTTTCAAATTACACTTAATTTTAGATATTTTAAATATATGTTAAATATATTACTAA
TAAATTACTTTAAGTATATTAATTATTCAAATTA
>comp4223_c0_seq1 len=233 path=[365:0-232]
ATCATTTTCCATTTGCCTATCGGGCCCGTCCGCCTCGGTGGCACCGCAGCGGCAAATGGA
AAATGATGCAGTCCCTGGTGAATTTGGCAAACCTATGCATTTCACAGAGACTACTGGTCA
CGTAAGATGAGCCTGGCCTTGGGAAAGCTTCAAGCCTATGGACCGGTTATGTTAATTAAA
GTTGTTAATTACTTTGAAAAAAATAATGAATCCTGAGGAGGAAGCAGCTGTTG
>comp4241_c0_seq1 len=311 path=[289:0-310]
TTTTTTTTTTTTTTTGTAATTTATAAAAAATTATTCTTAAAAATGAATTATTTTCTCTTT
TTTCAATCTACAAAAATATAACAAATCCCTATGTTGTTATACAATGATGTCTTAGATTTA
ATAATTAATATATATGTATATCTTTAGAACTATGTAAATATCTTGCTTTTACATTTTTTT
ACAAAATTTTTTATTGATATAGATTAATAAAACAATCTTTCTTTGTATACCTTAAATTTA
AAATATATTATGATTAAGAAAAAATATAAACGGACAAAATAAAATTATTATGTTTTTTTT
ATAAAAAAATG
>comp4246_c0_seq1 len=283 path=[166:0-282]
TTTTAAAAAAAATTTTTTTTTTTGTTGTTTTAGATCTAACACATAATGTACATAAATTTG
ATTAAATCATTTAAGAAAATTTTATGTTTTTACATCATTTCATAAAAAGTTATATATATA
TATTTTCTTATTTTAAATGAATATATTTTTATAGAAAATGATACAAAACTATTACACATC
TAATATTATTGGAAGAGAATATTTGATATTTTATTTTATTTTCATTTATATAAAATATCA
TAATTAATACATACATATATTCATATTCCTCCTTTTTCTAGTT
>comp4249_c0_seq1 len=292 path=[452:0-110 183:111-291]
AATAAAATATATTAAAAAAAAATTCAAGCTTATAGTTGGTGTATAAAATGAGATAACTTA
TAATTTATAATATTTGTGTGTTATATTTTATTTTTAGTTCCCCTTTTTTACTAGAAATAA
ACATTAAGATTAAACATTATTAGAATAGAACAATATTAGAATAATATAATATTAAAGTTA
AATAATTATAAAAGAACTATATTAATATGAATATATTAATATTTCTATTAGAAGACAACG
AATCAAGTAATTATGAATGATACATCAAATCTATTAAAAAAGATGGAAATAT
>comp4287_c0_seq1 len=201 path=[396:0-56 115:57-80 139:81-200]
AATAAAATATTTCTTGATTCTATTAAGTTGTTATTGAATTGTATCTCACTATTTTCAGAT
TCTAATAAATTATTTCTTGATCTTATATGACTATTTTTTGATTCTATTGAATTTATTTTT
GATTGAATCTGTCTATTAAACTCATCTAAATTATTTCTTGATTCTATTAAATTGTTATTT
GCTTCACTCTGATTATATTCT
>comp4363_c0_seq1 len=233 path=[1:0-232]
AGGATGTGCTGAGCATCCTCTGTCACAGGTGTGTGCCACTTCTCTCTCAGTCACATTTCT
GCCGCATGTCTGACAAGGTACGCTTCTTTTTCAGCTCTCCGTTTCAGCTGTAGGCACTGT
TGCTTCCAGCTCTGGGGCTGTCTGCTGTGCTCACTGTTTTTTATGCCCTGATCCTATGGA
GACTCACTTCTCCATCATCTGTACTTACGTATTTAAAAGAAAAAGAGTAGGGT
>comp4422_c0_seq1 len=228 path=[206:0-227]
GTAGCATATTAAATGTTTAAGTACAGGAATGATCATTTTTTTTCATTTAATTATTATTAC
TTCTTAATGAGTAAAATATTCTTCCTTTGTATAAGAGAAAAATTATTTGATTTTTGCAAA
CTATATAATGTGATATTTAGTGAAATATAATAAGATTGTATATAATATTAATTAGGTAGT
GTATATGTTAATTCAAGTTTAAAATAAATGATAAGGTAAATATTGACT
>comp4426_c0_seq1 len=261 path=[1:0-260]
AAATACTTACAAAAAATTAATAAATATAGTAGTTGTAATTATTCAAATCCAAAAAATGGT
CAAAGAATATCCCATTTTGTTTATAAACCCTATTATTACGATAATTTGCCAAGTGCTACT
TGTGATGTGCAGAAAAAAAGATTACCAATTTTAAATGATAAAAAAGATTTATTTATGAAA
GATTTAATTCACAAAGGTGAACCATTATATGAACCTTTTACATATGAAAATGTAAGAAAT
AATATAAGTAAAAATAAATAT
>comp4465_c0_seq1 len=262 path=[171:0-261]
GAATTATTTCATATATATTTTTATAGAATAATAAAATGTTTAAATTTATATTTTTTTCTC
AAAATTTTATACTATAATTTTAGTTTTATTTAATATAAAAAGTAAATAATAACTCATGAC
ATTAGGCATGAAAGATATCTACAATTTATGTATATTTTTTAATTTGTATTAATTGAATGT
AGCATTTTTTTTATTTATATAGAAATTGAAAAGTGATGAAAAATGATTACAATTAATGAT
AAAAATAAATTGTAAAATCCTA
>comp4468_c0_seq1 len=216 path=[393:0-83 18:84-186 121:187-215]
GGGGGGGCACTGACATTTACGGGAGGGCCTCCGTGCTGAGGAGGGGGAGGTCCCGGAGGA
GGATGATTCATATATGGCGGCATCTGGGCAATGATATGTCCAGGCGGCGGGGTTATCGGA
GGAGGAGCAGAGGTCATTGGCGGCGGAGGAGCTTGGCTATACACCATGTGAGGAGTGCCT
GCCGCCTCCTCCAATAAGCCATCCTCTGCAGCATCC
>comp4475_c0_seq1 len=224 path=[1:0-64 307:65-223]
AATTCTAAAATATAAAAAAAAAATTTAAAAAACGTTTGAAATATTTAATTTTGTATTGGA
AAAGAAAACAAATTTTTTTACTTTATATTATAAAATGAGTCAATAAAAAAAAAAGGGTAT
TTTATGATATATTCTTATATTTGTGAGTTACTTATAAAAAATCAATATTTTTAAATATTA
ACCTGCTTTTAGAATAGATATAGAAATAAAATTATAAAGAAAAA
>comp4502_c0_seq1 len=238 path=[326:0-136 9:137-153 26:154-237]
TGTGTTGTAATTTTTTCACATTAAGTTGTTTATTTGGATTTTTCATTATTTTATGTGTAT
AAATTTTTATTGTTTTATTTATGTATTTTTGAATAATATATTCATTTGTAAAGAACAGTT
TTTAAATATTTTAACATATTTAAAAAAAAAAAATAATAAAATGCATTTTATGTTTTTACA
ATTTTTATTAACTTTTAATTTATTATACTTACTACAAATTATATTTATGTAATGAAAA
>comp4511_c0_seq1 len=249 path=[231:0-248]
AAAAAAAAATAAAGGAAATAAAAAAAATAATCAATTTAAATTATGAATATTTTTCTTTTT
TTATTGTTTTTTTTATATGAATGTGCATAACAAAAAGAAAAAAACAAAAAATAAAATTGG
AGTTGAAAAATACAGAAGTATATTACTAATTAAATAAATTTATACTAAATACAATAGAAA
AAAATAAATTCATACATTTAAAAATATATGAACATAAAATATTTTATTTGATTATTTTCT
GTACATAAA
>comp4528_c0_seq1 len=229 path=[207:0-228]
CAGCCCCTTCCCCATGGCACCGCATGTCCCTGTCCCCGTGCATTGCCATGCCTGGCAATG
AGGAGAGGCTGCGGTGCTGCCGGGGGGGACGGGGAGGGCTGGAGCTGCTGGAGGGGAGAG
CCGGTGATTAACTGGTGCTGATACAGCCGTGAAAAAGGAGCTCCATTACTCTGTCTCTTG
GCTGCCCCAGAGCTGATATTTAAAGCGTTTGTAAAGCAGCTCAGTTGGG
>comp4529_c0_seq1 len=299 path=[1:0-181 385:182-298]
GATGAGGCAGGACCTCCAGCTGCCAGGGCAAGCATTAGTTCTGGAAAAGGTTTGTTTCTA
GAAACAAAAACAATGTCAAACCTCATGCTCACCTCCCCAAACCTTAGGAACACCTACAAG
TTTCAACAGCAAAATCCAATTACCTTCTGAACATCAACTCACAAAGGCTCTTTTGTTTCA
CTCAGCTGTGTTGAGGACCCCTCTCTAAGGAGCATGTTTGGCTGCTTTTTTTCTTTTGGG
AAAGCATTTTGAAAAAGTTGGGGATCTTCCTAGTGAATTGGTTCACCTGTCAGCTTTAA
>comp4529_c0_seq2 len=205 path=[1:0-181 499:182-204]
GATGAGGCAGGACCTCCAGCTGCCAGGGCAAGCATTAGTTCTGGAAAAGGTTTGTTTCTA
GAAACAAAAACAATGTCAAACCTCATGCTCACCTCCCCAAACCTTAGGAACACCTACAAG
TTTCAACAGCAAAATCCAATTACCTTCTGAACATCAACTCACAAAGGCTCTTTTGTTTCA
CTCAGGTGGGTTAAAGCTGACAGGT
>comp4559_c0_seq1 len=340 path=[596:0-339]
AGTTCTCATAGGGTTTTGTGCTGGAGTGATGGCTTCATCTTCATCCCCACCCGGTATGGT
TTGGTGGAGCCAGTGGTGACGTTGGGATTCGGAGTTTTGCTCAGTGGTGGCGGCCCCTTC
CTCACCTCCCAACACCATGGACCCACCAGCGGCATCGGGGTTTGGATTTTGCTCAGTGGT
GATGGTTTCATCTTCATCCCCACCCAGAACGGCTTGGTGGACCCAATGACGGTGTTGGGA
TTTGGGGCTCTGCTCTACGGTGGTGGCCTTGTCTTCAACCCCCACCAGTATGGACCAACT
GGTGATGCTGGGATTTGGGGTTTTGCTCGGTGGTGGGAGT
>comp4573_c0_seq1 len=333 path=[421:0-101 213:102-332]
GAAAAAGAAATGTTTAAAGTTTTAAAATAAAACAAAATTGTAGTATGACAATTATATGGA
ATTATGTTATAAATAGAAAATCATTTTAATAATTCTAGGGGGAAAAAAAAATAAGTAATA
ATTAGACATGTATAAATATTGAATAGAATATTTTTTCAAATTATAATTTTTAATCTTAAA
AATGTTTCAGCTTTACATTTATTACAATATGTTAGTAAAATAATAAATATGTTTTGAAAA
AATTGATATACTGTAACAATTAGAACTTGTATAATATTTATACAAATATAAATACATAAG
ATATTACAAATTAATTTTTATTTTTTTTTTATT
>comp4609_c0_seq1 len=323 path=[1:0-322]
ACTGAATTTTGGAGAAGATTTCAATATATTCATAAAAAAAAAAATGAGGATGATATTTTT
CATTCAAAGAACCATACAACGTTTTGCCCTATGGCATACTCTTACGAATTTATATATCAT
CTTAATACTTTTTACATAAAGGAATAATTATTTCATAAAATATATAAAAAAATTTTCCTT
TTTTATAAAGTTTGTATATGTACTTTTATACTTATTTCCTTCATATTTTTATCAATATTC
TCCTTTTAATAATATTTTTTTTTTATTTGTGTGTGTGTTTATTATCCATAAATTCTTTAT
ATATTACAATTAATTTTTTATTA
>comp4648_c0_seq1 len=533 path=[1:0-532]
AAAGAATGTGTTATATTAGGAACTCACGAACAATACAGAGTTAACAATTGTCTACATAAT
AATTCAAGGAGTCGTGAAAGATGTTTTTTACCAACGAAACAAGAACAAGGAAAAGAATGG
ACTTATGCATCTTCCTTTTTACGTCCAGACTATAAGACAAAATGTCCTCCGAGATTTCCA
TTAAATAATACAGAATTTGGTTATTTTAACTACAGTACTGGAGAGTGTGAAAGTGCTAGA
AAACGTCATGAAAACTATAGAACTTCCTTTAAAGAATGTATTGAACGATTATTCTATTCT
TCTCCAGAATATGATGATAGAAGGAAGAAACAATATTTATGGGGAGTTTGGATTTTAGAT
TCCACAAATGAAAAACTAAATTCAATGAATGATTTTGGAACATGTTCCCTTTTTGATGAA
ATGCCAACATGCTTATTAAAAAAAAAAAATCATTACTCTTTTACTTTCTTAACAGTAAAT
TCTTTTGATCCTAATCAAAATATAACATACCCAGATATAGAAAGAAATGTGTT
>comp4810_c0_seq1 len=232 path=[210:0-231]
AAAATAATAATGGAACTTTTTTTTTATAATTCATCAATATGTTATATGTGTTAATATCAA
AATGAATAATTCCTCTTTTATGAATATTTATAATTTGCTCAAGAATTTGATTAAAAATAC
TTAAAATAAATATTATATATTGAAAATCATTTAATTTTATATAGCTAATTTTTATTAATA
ATTGATAATAAAAACTCCTAACATTTTTATTATAAATATTCCCTTTAAAATA
>comp4827_c0_seq1 len=259 path=[293:0-111 169:112-258]
AAAAAAAAAAATAAAATCAATTTTATAGTTTTATTTTATATTATTCATGTTAATACAAAA
CACAAAAAAAAATTCTAAAAAAAATTATATTTGAAAAAAAACGTTAATTTATAAAGATTA
TTTTTTTGTAGAAACAATAATGGTTATAAATTAATTAATTAGAAAAAGAAAAATACGTTG
ATATACATATTGATTACAGGGTGAGAAAAAGCAAATATTAAAAATTAATTTATAGGAAAA
AAATTAAAAAAAAAAAAAA
>comp4833_c0_seq1 len=217 path=[611:0-216]
ATATATACTACATTTTTTAATCATAAAAATTTTTGTTTGATAACAGATTCCCAAAAAATA
CCATCTGCTATTAAATTATAAAAAATTAAATAAAAGGAGAAATAATAATTTAATCATCAA
ATATTAAAATGTAATTTTTTATAAAATCGTCAAAAAGAGGAAATATAGTAAAAATAAAAA
TAATTTAATATTCCTATGTTTTTAATTTAAAAAATAA
>comp4833_c1_seq1 len=231 path=[209:0-230]
AATTTTCAATAATTTCTCCTCTTAGTGTTTAATTTTTTGAGTAACTTTTTTTTTTTTATA
TATATCTCAATACTATTGAAGTTTTTGTTGTTTTTGTAATTCCTTAATATTTTTTTAAAA
TATTTCATCATTCTTTTTTCTTTAAATAAAAAAGTAAAATAATATTATTCAAATACAATA
TTTTATAACAAAATTTTAAAAAAATATACCTATATAAAGATAAAAACTTAA
>comp4869_c0_seq1 len=212 path=[155:0-211]
TATTATAAATAATCAATGTGGAGGATAATATTTTTTTTTTATAATTGGTACATATATGCA
TTTTTCCATTTTTATTTATCAAATAATTCTATAGCCATAACATTTTAAGTATTATTTAAT
ATAAATATATAAAAAATATTAAACTTATTTCATATGTATTCAAGTATAATTGTATATATA
TTGTTTATTTTTTATGAATTCTTTTGTTTGTA
>comp4871_c0_seq1 len=280 path=[1:0-279]
GTTATTTGGGGGTTTGGGGGGACTTTGAGTGGCTTTTATGGGGAACGATGAATTCCCAAT
TGGGGTTTTATCCCAAAATAGCGATTTTTGGAAATGGCATTAAATAGAAATGCCCAAAGA
GAGCGACAACGAATGGCACAGAGCGCATTCTGGGGTCAAACAGCCCCAAAAATCACCGAT
TTGGGGCATAAACGGGAATGGGAAACATTTTGGGGCATCCAATCGGGAAACAGACAGAGA
CGTCCATGTAAAAAAAAATAATAAAAATAATCAAAAAATG
>comp4917_c0_seq1 len=317 path=[1:0-181 183:182-316]
CCACAGATGGTACGTGCAGCGATTCCTGGCACCTTTGCAGCAAGAGCTTTGCAGGATTAA
AGCAGAACTGGTGCTGCATACCCAACGTTCCTTACGATTGCCTCTCTGCTACATTCTGCT
TAGCAGTTTGCTTTTATTCTGCTTTTTCCCCTTGCGTTGTTGCAGGATTTCTCATAGCAG
CACTAGGCGGTGTTCTCAGTGCAGAGAGGCAGTCCTTCTCCCCATTGCTCTGTAATGCTG
CATGACCCAAAGAGCTGCCCTTCTGGCACCCTGTCCTGTGTCGCTGAAGCAATTATCAGT
GAGCAAACAGCGGTGGG
>comp4921_c0_seq1 len=467 path=[445:0-466]
AAAAAAAAAAAAAATACATTATTTAAAAATTTTAATATCTTTGAAATCTTGTTGATTAAA
TTTTACTGATACATTACTTTCTAAATCGGCATCTTTATTTATATTAAAATATTTATAAGA
AACAGAACGAGAAATGAAATCACATTTCTTAGGTAGCAAAAATAGAATAAAAGTGAGTAA
ATTAACTACTAAAATTAAATATAAAAATATATTTTTTGAATACAATAACCCAAAGAAGCC
AAGATTTTTTAGAGTTAGATTAAAAAAGGAACTTGCATAAGTATAACTTGAGTATAAATA
AAATATTTTTGTTGAAAATTCTGCTGCTCCTGAAGCAACAAAAAAAAAAAGGCATATATT
CAAAAGTAAAGAATTTAAATATGTATCTTTTTTTTGTAAAGCAAAAATTAATCCTAAATT
AAATTTTGAACAAAAATAAATAAAACCAGATAATGCACAAATAAGCA
>comp4942_c0_seq1 len=237 path=[215:0-236]
ATATTTCCTTTTTTTTATATATATTTTTTCTTAATGCTATTTTTATAAAATTTAAATAAT
TTTTTAAAATTCTTTATTTTATATGTTTTTTTTTTCTTGTTTTTCACTATTTATATTTGT
GCACATATTTATGTATGATAATGATTTCAGCATATAAGAAATATATTTAACAAAATTTAG
CGACTCAACTTTTTTTTATTATATCCAATTAAATGTATTTAATTTAAAAAAGTTTAA
>comp4974_c0_seq1 len=426 path=[404:0-425]
AATCTTAATTTTTCAAAAAAACTTCAAGATAAGAATTATTTTGATTATTATATAAGAGAT
TCTAACACAAATTTAACTGGAAAAACAGTCACTAATGATGTTACATTAAAAAATGTTATA
GGTTCTACTTTTGAAGGAACAAAAATAAAAAAAGAAAATGACTTACATAATAAAAAAGTT
ATGAATGATGCAGAGAAAAAAAATTTTAAAAACAGAATGAACATATCTGCTGTGAATAAT
TCATATAACAAAATCTTCATAAAAAAAGGAATTATAAAAAGTAATTATTCATATTATTTT
AAAAATAATGTTAATAAGTCTTTTACATCAGATCCTAAAACTTTAAAAAATCATGAAATT
GAAAACTTGATTAATGCTAAAAAGAGAATGAATATTCCATGTAAAATGGGTTTCAAAAAT
AATGAA
>comp5091_c0_seq1 len=228 path=[206:0-227]
GAACTGGTTCAAGCAACCGCAGAACAATTGGGGCATCGAGATCAACGCCTTCGACCCCAA
CGGCAACGACCTGGCGGTCACTTCGCTGGGACCCGGAGCTGAAGGGCTGCACCCCTTCAT
GGAGCTGCGGGTGCTGGAGAACAACAAACGCTCGCGGAGGAACCTGGGCTTGGACTGCGA
CGAGCACTCCACCGAGTCGCGCTGCTGCCGCTACCCGCTGACCGTCGA
>comp5183_c0_seq1 len=245 path=[1:0-244]
TGCTGTAATCCAACTGAACTTCAGAAGCACTTTCAGCAAAATACTTACTTAGCAGTGACT
TACGGCTCATGGCTTAAGAAATCAAGATACTACTGAGTTTTAGAAGACTGAGTTGCTTTA
GGAGTGCTTAACTTATTACCAGCGTGTCTCTGTCTTCCAAGTTAACTGTACACAGTGTAA
TACAGTTAGTACAAGCTCATTTTAAAGAAGTTAAGAGCTACTATATGCTGTTATAACACG
CTCAG
>comp5207_c0_seq1 len=209 path=[187:0-208]
CATGCGCAGTGCCGGCTTGGGCCTAAGCGGAACCGCGAAGCGGCGGTGATTGGAGATGGC
GGAGTCTGAGGGGCTCTGAGGGATCCCTGAGCCCCCCCCGGGCGGGATAAAGACCACAGC
ACTGACGCAGGGCTTGGAGCGCATCCCGGACCAGCTGGGCTACCTCGTCATCAGCGACGG
CGCCGTGCTGGCGTCCGCGGGGGACCTGG
>comp5254_c0_seq1 len=226 path=[204:0-225]
GTGTGAAGAAGTTTAACATTTTTTAATATATTTAAAAAGAATTGTAGAAAAATATATAAT
ATATATATTCAATATTTATTACTAAAAACTTCAAATTTTTTTTCATTTTAATTTTCTTGA
ATTTAAAATGTAAATATCTTTAATGTGTATTATTTTTTGTAAATAAGGGATAATGTTATA
TATTCCCATATACTGATATAAGTTCTTATGAATTTTTAAAAAAAAA
>comp5309_c0_seq1 len=238 path=[216:0-237]
GCTATGAAAGCGCCATCGGGATGAAGATCCCACTGCTGCTTGGGACAACCTATTCAAAGG
TTAATTACCATCATAGTGAAACATTTTCTGCTTATATAGAGGCAGAAATACCGTTGTTCT
GGTTCATTGTATCTTGTTTTTCCCGCTGTGCGTGTCAGGTTCTGTGATCTAGGCAGCCCC
TTCTGAGGTTTCAGGAGGCTGTTGGGTTCTCCTGCTGCCCCCGATGTCAAACACAAAG
>comp5391_c0_seq1 len=204 path=[1:0-98 379:99-203]
TTCACGGCAGCGGCGGAGCCGTCGTGTGGCAGCATCCTGTGCATCATGTCGGGGGGCCGC
TCCTCCAGCGGCAACAGGTTGGTGAAGGTGGAGATGGAGAGCAGCGCTGCCGCCGCGGGG
AGCGGAACGGAGCGGAGCGGAGCCGGGCCCCGCGCTCCCCCCCCAGCCCCGTGCCCGGTC
CCGGCTCCGCCATGGCGGCGGCCG
>comp5504_c0_seq1 len=219 path=[197:0-218]
ATATCATTTTTAGATTCAGTTTTCTTCTTCTCTTTTTCTCTACTTTTTGAATTTTCTTCT
TTGCTTTAAACTCTTTCTCAATTAGATCTTTCTCTGTGTTTTTTTTTTCTTTCCATTTTT
TTTCCAAGTTATCAAATCCGGATTTTTTGTTTTTCTTGTTTTCCTTTTTATTATGTTTAA
GCCTATTTTCTTCAATTTCTTCATTAATCTTTCTATTCA
>comp5572_c1_seq1 len=218 path=[196:0-217]
GATCTCCCCTCGAGTGGGGGAGCCTCTCAAGGTTACAGCTGCTGCAGGAATTCTTGATCA
CACAATCCCAGAATCACAGGGGCTGGAAGGGACCTCTGGAGCTCCCCCCGTCCAAATCCC
TCAGTGCAGTTCCCTGCAGTACGCTGCTCGATACATCCCTGCTGTTCTCTCACATACAGA
GCAACTCCACTGCCTCTGCTCATAATGGCATTGCCCTT
>comp5602_c0_seq1 len=211 path=[1:0-210]
GTTGATCCACACGGAGCCCCGCCAGTACGGCGGGTCGTGCTCCGTGTTGCGCTGCATGTA
GAGCGGGCTGTCCCGGGAGAGCGAGCGCAGCCCGAAGGGCGTCCAGAGCCGCCGCTCGTC
GCGCATGGCTGCCAGCACGGCGCCCAGGCGAGGAGAGTCGGGGCGCAGCAGCTGCAGCAG
CAGCGGGAAGAGGCTGACGTAGCCCAGGGCG
>comp5610_c0_seq1 len=211 path=[1:0-210]
AAAATGAAAATATACTTTTTCATAAAAGTTACATAACAGAGCATATTTATAATCTTTTTT
TAAATAAATATAATTTAAAGCTTGAAAAAAATATTATTTCAAATCAATTAAAAAAAGAAG
AAAATAACATATCCTTATTTGATAACTACAAAAAGATATTTCATAATTTTTTTTTTTATT
AAAAATCTTTAATAATATTTTTCTGTATTTT
>comp5643_c0_seq1 len=258 path=[361:0-257]
AGAAATAATATATGAATAAAAAAAAAATATAGGATAGGTAAAAAATTTTTTTTCATAATA
TTTTAAAAGATAACTTATAAAAAAAATATTAATTTTGAAATAATTAACAGTAAAACATAA
TTTATAAGATCTTATTAACTTTTTTATAACTATAAAAAATAAAATGAAAAAAATTAATAG
AACCTTTCTGTGTATTGAAATTATGAGTATTCTTTTTTTTTTTATATATTTATATTTTCA
AACGTAAAAATAAAAAAG
>comp5656_c0_seq1 len=308 path=[1:0-307]
GAACTACAGCTGAGTAAGGGACGGCCTGAGCAAACCTGAGCACGTCGTCCTCCGAAGGGA
CAGAAAAACAGGTGATGTTTACAAAGGTCAGTTGCCAAGCTCACTCCTGTTCCATTGGGT
TCCTTCTTCCTCAAACAAATGTGCTTTCAGCATCAACACCCAGAACAATCTCTTGCCCTT
GCAGTCTCACTCCTGTCCCAAGGCCTTCTGAAGGGCTTCACATTATGGCCATCTCCAGAC
AGATGCCTGCTCCCAGTCCTTATTGTATCACATCATCTGCAAATCACAGCTTTCTTTGCT
TCAGGGCA
>comp5667_c0_seq1 len=236 path=[3:0-235]
TTTTTTTTTTTTTTTTTTAATGGTGTATAAAATTAACAATCTTATTCAAAATTTTTATTT
GGTATTGTATCTTCTTATATATTACGCCTATATATATAATTGTAGATAGCTCAGGATTTT
CTATACATATATATTTAAAAAATGAAAAAATAACATATATATATAGAAATGTGTTTTTTT
TAAATTAATTTTATATATATACGTATCTATTTACCTACATTTTATATTTAAAAATA
>comp5670_c0_seq1 len=222 path=[1:0-221]
ATTCATATATGTGTTTTACATTATTTCTACTAAATATTTTTATAAGTATTTATATATTCC
TTTTATAAGAAACTTATATATTTAAAAATTATCATTTTTTAAATTGTTAAGAACAACATT
TATATATTCCATTAATAATTTTAAACCAACTTAATAAAAAGCAACGACTAATATAAAAAT
AGTAGTAATTAAACGTCTCTTATTTATTTTTTTTTTTTTTTA
>comp5678_c0_seq1 len=241 path=[1:0-240]
GGGGGCCCCACATTTCCCGGCGGCGGGGGCACCCCGCTGTAGTGCTGACTCGCCTCCATC
TTGGGCAACCCCAGGTCGGCCCCCTTGCTGTCGTGGCCCGGCCGCTGGCACTTCATCTTC
CTGTTAGCGCAGCTGGGATCAGCTCCGCAGATCCCCATCCTCCCCAGGCACTCTTTGTGT
GCCGGAGCCCGGCAGCGGTTGCATCGGTAGCCCTGGTAGAAGGTTCCTCTCAACAACATC
T
>comp5809_c0_seq1 len=209 path=[187:0-208]
GCTCGTAAGGATGTTCCCCCGTTGTGACGCTTTGTCAGGTCTGGAGCACCCAAAGCTCTC
TGGGAGGGCAGCAGAGCAGCCAGCGGTGCCTTTCACAGCGCTCTGCTGCCCACCCCGGGC
ATGGTGAGAGGTGCTGGCAGTGCTGATAGGACCCCCCCCCAGCCCAGCACCACCTGCTGC
CCTCCCCCTTACAGACCATGGCTCTGGAT
>comp5839_c0_seq1 len=248 path=[816:0-247]
ATACAAGAAATATTTTTGATATATTTGATTATGTGTAATTACTTTGTAAAATTATAGTAG
TTATTAATTCTTGTATATCATTTATTACTTCATTTTGAAATATCTTCATCATTTAAATTA
TTTATATAACATATCAATACTTATAATTTCTTTAATACAGTCATTTAATTACTTTACAAT
AAAAGGATTAAGGGAAATATTGAGCTTTTTATTTCATTCTAAAACTAAAATACATATTAA
TAATATAA
>comp5839_c1_seq1 len=318 path=[296:0-317]
AGTTTATTTGTTGTAAGATTGAGTCAAAAAATGACAAATTTTTACTACGAATTATATCGT
TTAATGCTTTATTAATTTTATGAAAATTTAACATAGTAATCATTTTTCAGATTAGAGCAA
ATCAATAATAAATTTACGCATATTTACTGAAAGGACAACGGTATTAGTGTGCTTCAGATG
GATATTTAAGACCATTACGTATTTATGATAACATGTAAAATAGATTGATGAAAAAACATT
AAATAAATTTTAATGATTGTTCATTGAATATATGTAAATCTACTTTTTAATGGTGTAAAA
TACAAGAAATATTTTTGA
>comp6105_c0_seq1 len=519 path=[497:0-518]
AGTAGGAGGCATTACTTTGAGAGGGACCTACATTTTATTCCCCATGCACGAAGGCCAGAA
AAAGCTTCTAGTGAACAAATGAAGACTGATGAATAATACTTGACTCATAGCACACTGGAG
AGAAGTACCACAAACATTTAAGTGCTTTGTCTATTTAAATTCATAACAAAGTGACCCTCA
AGACTCCATGAACATTATTTCAGTGGATACTAAACTATTACAGGTCAAACCTGGACACAG
CATTCCAGACTTTTCACTGAAAAAGTCTTTGAGAAGCATAAATGAATGCATATGTTCTAC
ACGTAAGTTGTTAGATTTTACATTTAAGAAATTATACTGTAATTAAGTTCTGAAAGGCAG
AAGCTGGAAGAAAGACCAGAGTGTCTATGTTGCACTAGTACTGATGTTTATCTGTTGGAA
AAGTTGAGAATTTGGTGATGACAAAACCTGAGGAATATTTACACAGTGTAACTGTGTAAA
TCAAAACAAATTATGTAATGTGATCCTATTAATCACTTT
>comp6150_c0_seq1 len=215 path=[459:0-214]
AAAAAAACAAAACCATATATTTTTGTAAAACAAAAATATCCAAATTCAATTTTAATTGAT
TTTTTTTTAAATGATCAAATAACTACGAATATACAAAATAAAAAAGAAATATGGAATTTA
TTAAATGACAATGAAAATTTAAAATATTTAATTTTTTGCTTGATATATAAAAATAAAATA
ATGAAAAATTTAATGAAACAATTTTCCAATTTATT
>comp6156_c0_seq1 len=281 path=[1:0-280]
AAAAAAACCCTATGGTACTATATTTTCATATAAAAATGCTTTTATATCATCCTTAATTTT
CTAAATATTTATATTTATTGTACTTCTTTTTTAAGTTCTGTTTATTTTATATCCTAATAT
ATTGACACATTTCAACTAGGATTTCCTATAAAGATACTTTTCTAGTTTTTATATTTATTA
AGTTATTTATATTAATAATGTACTTTTTTAAATTTTCAATTGCGTTTTCCTATTCTTATT
TTACATATAACCTTCTTCAAAAAAAAATGAAAAATACAATA
>comp6177_c0_seq1 len=355 path=[1:0-354]
AAAAAAGAACACAAGCATATTTTATTATAACTATAATGAATGTGTTTTTTATATATTTTA
ATAATAATCAAAATATGTTAAGAATCTAAAAAAATTTGTTGAGCCCTTCATAATACTTGC
ATTTTTCAGCTTATATTTCTATAAGTTGAATTTATAAAAAAAAGAAAAAATTGCATTTTA
TTGTTTTTAATTTATAAATGCTATGTTTTTTTTCTGAGATAAATATACTTTATTCACTAA
GAAAATATATTTACATACGTTCTATATATAAAACTTGTAATTCAGTTCTTTTTAAATTCT
ATGTGTGCAATGTTTTAAGAGAAAATACTCTTTATTAATTTATATATGTGCATAT
>comp6190_c0_seq1 len=232 path=[446:0-231]
TTCATAAATGTTTCTCCATATAATTATGAATGCTTAGGTGCATACGCTTACTTGATCAAT
AAGTTTAATATATTAGTAAATAATTCATTAAATTGTGAAGCAGTAAATATGATTGTAGAG
GTTTTATTAAAAGGGAATTTAGGAAAATATTTTATACAAAGCAAAAATAAAATACATTTA
AATTTTTTTAAACGTCATAAAGATTCATATGACGTTTTTGATCTTGTTGATG
>comp6207_c0_seq1 len=251 path=[1:0-250]
GATTAACGTTATTTATAAAACAGTATTGCTAAGTAATATTAGAGGTGTCCCTGTTTTCTG
AACAGAAATCAAGCCTTAAATTCAGATTTATCAATACTGAGATGCAAAAATGCTGGAAGT
ACTCTAGATTAACCAGCAAGAGGATGTTATTGTATACCAATTATCATTACTTTCTGCATG
ACTATACTGACGGAGGTTGTACAGGGAGAAATGCAACTTAATGACAGCATTTTTTTTTTT
TTTTTTTTATT
>comp6215_c0_seq1 len=201 path=[179:0-200]
GATATTTTTTATAAAACTGTTAAAATGACATTACTATTTATAAAACACTCCTTTTTCATT
GTAAAAATTAAATTAAATAGAATTATTCTTTTTTAAAAAAAATTTTGCATATATTTCAAT
GGAATAAAAATACACAAATATATTTTTATTTCTATTTAAAAAATTTATATTAAAAAATAA
TATTTATTCAATTAATATATG
>comp6229_c0_seq1 len=392 path=[1:0-391]
AAAAGCATTGCACAGCTTGATGTAATGCCAAAAAAAACTCCAGAACAACATAGCATTGTT
CCTGCAACTGGAACAACTTCAAAGGGATTAGTTCTGCTCAGCTATCTAAAATGGTTTCTC
ACAATATCAAATCAAGATTAAGTCTCATTCCCTATCCTCAGAGTCCTTACTAGCCATCTA
AAAAGCCACCTAAACAGCAGCAAAATAAGGCAAATTATTATCCGTAGTTAAACTATATCT
CACAGTTAAAATTAAAGCATGCTCACATGCATGGGGGAGAACTTTCCTTAGATCAAACCA
TAACCATGAACTGAACTCTTCCAGAAACCAAGGCCTATCTGCCCAAATGAGGTTTTCTCA
CAAGTACAGTTTCATTCCCCAATGCATAGTTA
>comp6233_c0_seq1 len=217 path=[1:0-216]
ATTTTTTTTTTTACTATAAATAATAATTTATTAAACATGTATTAATAAAAACAAAAAATA
GCATTAAAAATAAAATTATAAAAAAAATGATTAATTCTGAAAATATTTAAATTTTTAAAA
AATTACATTTAAAAAATATTTAAGAAAAATTACATTGCAATTTTTATTCTTATATTGCTA
TAAATGGATCACATAATAGATTAGTAAATATTTTTAA
>comp6306_c0_seq1 len=349 path=[327:0-348]
GCAGACATGCAAGTAGTGCAATGTTTCAGCTTTACACATAAACACGCTGTACTCCGAAGG
AATCTCACTACAAGCAGCGTTAGCATCCATGTAAACATCAGAGAAACACTTTAAAATCCA
CCCACTGCAGATCCTATGCGTGAGAAGGCTACTCCTTTACATTCACTGGACAGAAGAGTT
AAAAGCCATCTTTGGGCAGAAGTTACTCCTAGCTTTCCCCAAATGCTTTTAGTCTCCAAA
CCACCAGCAGCCCCGTTGCATTTACCCCGACCGGCTTCCCATGGGTCTGCAGCACCGGGC
CACACCATCGCACCGCCCCACTGCCCCTGGAGCTCTGTGGCTATGGAGG
>comp6414_c0_seq1 len=617 path=[1:0-561 1386:562-565 710:566-616]
TAATAATAATAGTATTTTAACTATATAGTTAAAAAAATTTTATTAGTAACTTTAATGTTT
CTAATTATTAAAAATAAAAACAAATTTAGTAGGTAAAAGTGCAAATAAAGGTAAACTTAA
TATATTATTCCAATAAATGCAATACATCAACATAAACAAATGTTTTAACATATAATTTAA
CAAATTATTTTCAAAAAACATCTCAAAATAATTGACAAACTTCTACAAAAACAATAAATC
ATTTCACTTAATCTATAAATTTTCTTCTATCTTTGTTAATGTTATATACAATCCAGGAAT
ATCCACTGTTAAGCAATTCTTTAATATTTTTATTTTTTTTTAACCCTCATAATATGTCTT
GTTTCTTTTCAATCATTTATTGTTTTTGCTATTGCTGAAGCTCCTTTTAATATACCTGAT
GTTATTACCTTTTTAAATCCTTTGTTCTCATTCATTGCATCCTTTGCTCCTTGTATAGCT
GCCGAAGCCCCTGCAATCAATGCCTGTGGTAATACATTTTCACCCACAAGTTCTGATGCA
ACTGCTAAGGCCCCCTCTTTTCCGACAGCACTAATAGGAGGAGTGGCATCTGGATTAGAA
AAAGCAATTGAAAAAAA
>comp6414_c0_seq2 len=616 path=[1:0-561 1386:562-565 567:566-615]
TAATAATAATAGTATTTTAACTATATAGTTAAAAAAATTTTATTAGTAACTTTAATGTTT
CTAATTATTAAAAATAAAAACAAATTTAGTAGGTAAAAGTGCAAATAAAGGTAAACTTAA
TATATTATTCCAATAAATGCAATACATCAACATAAACAAATGTTTTAACATATAATTTAA
CAAATTATTTTCAAAAAACATCTCAAAATAATTGACAAACTTCTACAAAAACAATAAATC
ATTTCACTTAATCTATAAATTTTCTTCTATCTTTGTTAATGTTATATACAATCCAGGAAT
ATCCACTGTTAAGCAATTCTTTAATATTTTTATTTTTTTTTAACCCTCATAATATGTCTT
GTTTCTTTTCAATCATTTATTGTTTTTGCTATTGCTGAAGCTCCTTTTAATATACCTGAT
GTTATTACCTTTTTAAATCCTTTGTTCTCATTCATTGCATCCTTTGCTCCTTGTATAGCT
GCCGAAGCCCCTGCAATCAATGCCTGTGGTAATACATTTTCACCCACAAGTTCTGATGCA
ACTGCTAAGGCCCCCTCTTTTCCGACTGTTGCCACTCCCTTCCACCCTTTTTTTTTTTCA
ATTGCTTTTTCTAATC
>comp6441_c0_seq1 len=206 path=[1:0-187 456:188-205]
AAATATTTTCCTTTTTTTTTTTTTTGAATATATATAATTCGTTTATTTTTTTTTCTTGAA
AACTTCTTTTTTTTTTTTCGTTATATTATTATCAATGTTTTTTTAACTGTTTTAACAAAA
TAAAACAAAAAAAAAAAGATTATATTTTATTTCATTTCATATGATATTATATTATTAAAA
AAATAAATCAATAGTGAAATAAGATT
>comp6466_c0_seq1 len=1032 path=[1:0-1031]
TAAGAGACATATGTTTTCTACTTGGAAATTTTTCAAATAATTTTTATTTAAAACATGAAT
TAATAAATTAAACATTTGACAATCAATATGATTTATTTCTGAATATATATATAATAATAA
TAAAGATGAATTAAAATCAACTTTTTTCTTTCTTTGAAGAAAATATTGTACACTTTCATA
ATATATATTTATATCGTTGTAAAACGTGCAAAGATCAAATAAAACTTTTATAACTGCATC
ATCATTAAATAGAATAATATCATTTATATTTTTTAATTTTTGAATTTTATTGAAGTGTTT
TTTTTCTTCTTTTATATAATTAAAATAATTTATTAATTCCTTTTCTATGTGATTAGTTAA
AATATTGTTTTTTATCTTAAAAGATTTTAAAACTTGACATAAAATTAAAATTTCTTCACA
CTTTAATAAATTTTTTTTTTCAATTAGTAACTCAAATAAAAAGTTTATATAAATGTTATT
ATTGAAATTTATTTCATTTTCATCTTCTTTTGAATAATTAAAGTTAGCAATTTTATTAAT
GTTATAAATGGTAAAAAACAACAGAATATTACAAATATGATGAGGGTAATAATTAATGAA
TTTATTTATTATTAATTTTTCCTTATTAGAACAATTATCATCTTTTAAATTTGCCTGTTG
TCGATTTTTAATCCAAATATCTATCTCATTTAAAAATTGCATAACTAATTTATTTATGAA
ATCGTTATCAATTATCCTTAGCTTATAAAAAGAATTGAACAAAATTGAATAATTTATAAT
ATCAAAAGATAAGTTATTTTGAAATATGATATTTAAGAATTTGTTTATTAATTTAATATC
TCTAATTTTTAATTTTGCATGAGAATTTAAAATTATTGTAAAAGACTTCACATCAATATA
TGTATAATTATTAATTAAATGATTATTAAAATATTTAAAAAGATAAACAATGGTTTGATT
ATTCTCTATCTTACTAATTACACTATACAATTTAACTATTTCATCCAGATTAAATTCATT
TAACTTTGTTAG
>comp6466_c1_seq1 len=278 path=[2274:0-277]
AAAAGATATTTACATTTAGCAAATATTTATTACTCTTTTATAAATAAAAATAAGAAAATT
AATTCAAATATATATAATATGAATTGTGTAGAAATATATAAATATAGTTGTTTTTTACAA
AAAGGGAATATTAATAATGCAAATATTTATAAAAAGATTAACAAAAGAGTAGAAATGATA
TATAAATTTTTAACTCCGTCAAAAATTATATTGTTAATTAGATTATATTTAGAAAATTCA
AATTTAAATATATATCGTAATACTTTTAACTGTCTTAT
>comp6474_c0_seq1 len=438 path=[438:0-437]
TTAAAAAAAAAAAATAGAAAATAAAGTATAATCTATGGATTAAAATGAAAACATATTTTA
ATATATTAATAATATACATAAGAAAGTGTATTTGATTCATTTATTTAAGTAGAAAATGTA
TAATGTTAGAAATAATTAGGAAACAAACAAAAATGTGATATTACTTACTACAATAACATA
CATCAAGAACCTTATGAGTGTATAAGTTTTTATAATTTTTTTTTTTTAAGATCTTGTATA
TTTTTAAAGTGAATTATTTAAAGGGAATAAAAATTAATGGGCAATAATTTATGAATAATC
ATATATTCGAGAAATTTTTTTTTTATTTAAAATTATAAGTATCACAAAAGATAAAATATA
TGTACTAAATGAATAAATCTTTTAATAAATGAGTTTACACAATGAATGAATAATCTAATA
TATATAAATTATTAAATA
>comp6506_c0_seq1 len=230 path=[336:0-206 711:207-229]
ATCATTTATTTTAGAAAAAAAAAAGAAAAATATAAAGTGTTCTCTTCATAGATTATGATG
GTTCCCTTTTACATTATTTTATATTTTTTTTTTATTTTATACAAAATATTTTTTTATGTA
ATTTTTTTTAGTTCATTTTTTATATTAATTTTTCTTTTATCTTTTATCTTTTATCTTTTG
ATAACCTCTTTAAGTATTTTGTATTCTCAATAAAAAAGAAAGGTACATTA
>comp6506_c0_seq2 len=358 path=[336:0-206 543:207-357]
ATCATTTATTTTAGAAAAAAAAAAGAAAAATATAAAGTGTTCTCTTCATAGATTATGATG
GTTCCCTTTTACATTATTTTATATTTTTTTTTTATTTTATACAAAATATTTTTTTATGTA
ATTTTTTTTAGTTCATTTTTTATATTAATTTTTCTTTTATCTTTTATCTTTTATCTTTTG
ATAACCTCTTTAAGTATTTTGTATTCTCAAAGCATGTATCTTTTTTTTTTTACAATATAT
GTTTTAATATGTTTTTACATATGAATATGTTGAAATATAAATTGAAGCAGCTTTAATTTA
TTATTAGTAAACTATTTAGTTAACAGCTTAGAAAAATTGAAAAAAAAAAGATATGCAA
>comp6521_c0_seq1 len=895 path=[1:0-894]
AGCCAGTAAGCAGGCGTTGGTGTTTCACTGCGTGGGATGTGGGACGCATCACCTGCAGCG
CATGGGGAGAGCGACACCGCATGGGGGGGGCTTCAAATATGGGGTAGCCATGGGGCCGCC
CGTGGGCCCCACGTGTGAGTTCTGCCAACAGCGACACCAGATCGGTGGTCCCATATGGGC
CGACCCACTGCACGACGCCCCCTTTGTGGGGCGGCTGTTGGAGGCTTTGGAGAGGAGCCC
AGGAAGGTTCCGGACTGAGGAGAGGATGTTGGGGGTCCTCAGCGTCATCACGGAGGAGCT
GCCCGACGTCCCCCTGTACTACACGCTGGCGGGGCTCAGCAGCACTCTGCGCTGCAATAC
GCCGTCCCTACTGCAGCTCAGGTCCGCCCTGCTGCATTCGGGGCACCGCGTCTCCCTGTC
CCACGCCTGTAGGAACGCCGTGAAGACGGACGCCCCCCCATCAGTCCTATGGGACATCAT
GCGCTGCTGGGTACAGCAGCACCCCGTAAAACCCGAACGCCTCACGGACGGCAGCGCGGC
CGCGCGGATCCTGGCCACAGAACCCAAGGTGAAGGCGTCCTTTGAGGTCCGCCCCGACGC
CAACCCCAATTCCAGGAGGCGCGGCCTGAAGCGCTTCCCCGAAAACCCCGAAGCCTTTTG
GGGTCCCAAAGCGAGGGCCAAAGTGGGCGGAGGGATTTCCCCCTCCCTGCAGGAGAAGCG
GCAGCGGCTGCAGAACAAAAGGAGGCAGCAAAAGGGGGGGGCGGATCTGAAGCACTTCCA
ATGCAAACGCTTCAAAGAGGGCTGCTGCCCATTGGGCTCTCAGTGCCGTTATTCCCACCA
GGAGGAGCCCCCCCAGCAGCGCCCCCCCCCCAATTAAACGGACTCAAACACAAAG
>comp6524_c0_seq1 len=465 path=[1:0-225 227:226-253 255:254-464]
AAAAAAAAAAAAATTTTATAAAACTTGTTCTAAACATACAAAATATGAAAAATATAAAAT
CTAAAAGAATCTTAATTATTTTTATTTATTTGAAAACTTTTTTCTTTTTTTTTCTCATTA
ATATTTGTTCTTCAATATATTAATTATTTTGCTAAATATAGGAAAAAAAAATAATCCCTT
TTAAATTTTGATTCTTCATTATAATTCATTCATACTTTTCTATAAATAATAATTCTTTTC
AAAATAATATAACATAAAAAGTTGCAAGTAAAAATGATATATTTTTTCAAAATATTTAAA
TATTTAAGAATTATTTGTAAAAAGAATTTTAATTATTCAAATTGCAGTGTTGTAAAAATT
TTAAAATTATAATACTTAACATGTAACCTATATTTTTTTATATTTTTCTTTTGTTAGAAA
TTAGTTCTTTTATTCAATTTGAATGTCTATAAAAAAAAAAAAAGA
>comp6525_c0_seq1 len=261 path=[1:0-101 103:102-260]
AAATAAGTAGATAGAAAAATAAACTAAATTATTTATTAATATTAAAGATTTTTTTATTTA
TTTAAATGAAAAATATTTCTAATATTTAAATGACAATACATATAATACAATTTCTTAAAA
TTTAAGTAAAAAAGAAAATAAAGGAAATTAAAAAAAAATATGTATAAAAATAAAAATGTA
AAACTTCAAGAAGTTAAACTTAAAAATAAAAATTTTAAATATAATTTAAAACATTTTTCA
AGAAAATAGATGAAATAAATA
>comp6538_c0_seq1 len=400 path=[378:0-399]
AAATTAAAAAAAAAAAAAAATTCAATCATATATATATCTCATTAACTAAATTTTTTTCAA
TTTTGAAAAAAATTAGAAAACACAACTGTATTAACAAGATTAATGAAGTGGATAAGAAAA
TAGAACTATAGTTATACATATTTATGATTGTAATTTCCATTATATAAATTAGAAAATAGT
AATAAAGGGAAAAGGAAAAAGACAAAAAAATAAAGGAAAAATTACTTTAAAAAATTTTTA
ATGCATAATTTTTATTTATATTATTAAGTAAAATACATTAATACATTTTTAGAAAAAGAA
GAAAAATTTAATTTTTCTGTTAACCCTTTTTTTTTAAGTGTGAAAGAGATTTACTATATA
TTTTTTAAATTTAAATCATTTATATTTCATTAGTTATGTT
>comp6564_c0_seq1 len=372 path=[849:0-27 528:28-371]
ATTTATATATATATATTTTTTTATTTAAGGTTTACAAATTATTACAGACAAAAGTCAATG
AAAAATGTGATGCTTATATAATTGGTATATTTTTATGTATAGAATTTTTCAACTGCTATT
TTCATTTTAGTTCATATTTCATTAATATAGAAAATAATAAATTAAAGATGAAAATTAAAA
AAGAAATAACAAAAAATAAATATTTTGACAAAATGGATAGAAAAATAGACTTTTTATTGA
AAGATTTTAGAAGTTATTTATCGCAAATATTTTTTTTTTTTAAAGAATCTATATGTACTA
TGTAAAAAATAAAATAAAAAAAAAAAGACAATTTATACATTTAAAAAAAAAAAATATAAG
TATATAATATTA
>comp6564_c0_seq2 len=447 path=[425:0-102 528:103-446]
TATTTAATATTATTATAAATATAATATTAAACTATTTAATTCACATAAAATCACGTAATC
AAGCAAAATGTGTAAATTCTTTGATTTTAAGGCAATTATTGTTGGTTTACAAATTATTAC
AGACAAAAGTCAATGAAAAATGTGATGCTTATATAATTGGTATATTTTTATGTATAGAAT
TTTTCAACTGCTATTTTCATTTTAGTTCATATTTCATTAATATAGAAAATAATAAATTAA
AGATGAAAATTAAAAAAGAAATAACAAAAAATAAATATTTTGACAAAATGGATAGAAAAA
TAGACTTTTTATTGAAAGATTTTAGAAGTTATTTATCGCAAATATTTTTTTTTTTTAAAG
AATCTATATGTACTATGTAAAAAATAAAATAAAAAAAAAAAGACAATTTATACATTTAAA
AAAAAAAAATATAAGTATATAATATTA
>comp6570_c0_seq1 len=1290 path=[1:0-1289]
TATAAATAAAAAAAAGAAAGAAAAGAGTTTTAAAAATATATTTTTTGCCGTTGGTTTGAC
AAATTTAGCTATATTTTTTTATACATTCCAAAACTTCTATTCAAAAAAAAATAAAGATTA
TTTTCATTTTAACGATATAACAGTTGTTGATCATTTTATTTTAAGTGAATTTATTAGTTC
AATTGGTATTAATAATTTCCATGTATATTTAAAAAATAATTTTTATAAGAAATTGACTAC
CCAATTACAAAATGAAAGTTACTCATTTAAAGAAAATTCGCTATTAGGTTTATTAGAAAA
TCTATGTAAAAATAAAAATACTTTTATTGAAATAGAAAAGAAAAAAAAGGAATTCGATTT
ATTAACATATATTTTTGAGAAATTAAAAAATGAATATTTAGAATATACAAAAAAAAAAAT
TTATTCATGTATCTTATTCTATTATATAAAATATTCTGATGAATTATTTTTTACATATGA
TCAAATACAACAATTAGTATATAATAAAAATTTATTCTATAATCTAAAAAATAAGGAAGA
AATTATATCATACTTGCTTCTATTAATTTTTAAAAATGAAAAAAATATTTATGAAATATA
TGAAAAAGAAAATGAGTTAATTAAAATATATACACAGAATAATAATCAATTGAATAAGGT
GACAGAAAATTATAACAATTCTATAATAAAATTTTTAATTTCAAGTAAGAATAATAATAA
AATAAATGAACAATCAATATTGAAATTTTATTACTCAATTAAAAAAAACAATGAAAATTA
TTACAAGCAAGAATCATTAAGGAAGTTTCAAAATTATCTTAATAAAATTAATGCTCCTCT
ATTAATAAATGAAAATGATTTAGTTAAAGAAAAAAATTCCAATAATATTATGAATAAAAT
TTATTTAAAATATTTTGAAAATACAATCCTTTATACCTTTTTTTTCTCATTTATTCTTCA
TAATATTAATGCAAAAGAATATAATTTAAAAACTTATATTACGGCATTTAAAGATATATA
TAAAAGCATTTACACGAATTGTATAATAAATTCATTATTTTTAATTGAAAAATCAGTGAT
CAACAATTTAGACATTCATAAAGATACAAATTTATTTCTTCTAATATCCTTTTTATTTAA
TATATTAAATTCCTTATCATTTTCTTTTTCTATTTATAAATGTAAATATGCTTTAGTTCC
GTTGTTGTTTTCACAAATTATTAAAGATGATTTTTTTCTTTAGTATTTTTTTTAATTGAA
ATTTGACAAATAAGAAAAAAAAAAAAAGTA
>comp6578_c0_seq1 len=457 path=[1:0-366 368:367-456]
TGTTTGAGGGGGGTCCTGGAGGCTCTCCCCTCCTTGCAGCCGTTCCCAAATGTGCTCCCG
GTGCGAGGGCTGCAGGATGGGCTCCAGGATGGGGCGCAGCAGAGCACAGCGGCGGGCAAA
GCGCAGGCGGTCACGGGCCATGGTCTCCCAAGGCCCCCGGCGGGCATCGGGGTCTGGGGG
GGGCTGGAGGAGGAAGACCTGGACCTGAAGGCTGAACCGTACTCTCTTGGTGCTGCGAGG
GCGGACCTCTTCACTCCCGGGTTCTTCATTGTTAGGGGGTTCCCCAGTGTTGGGAGGGTC
TCCATCCGCCGGGGGGGTCTCGGGGGTGTCCCCGTCCCACCCTTGCTCATCATCGTCGTC
CTCGTCGGGTTCCGGGCGGTAGAAAAGTGCGTTTAGAATGGGGGGGTGCAGGGGGTCCTC
AGCCGCCATCAGAGGGGCACAGGGGGGTGCCATATCC
>comp6578_c0_seq2 len=456 path=[1:0-366 546:367-381 561:382-455]
TGTTTGAGGGGGGTCCTGGAGGCTCTCCCCTCCTTGCAGCCGTTCCCAAATGTGCTCCCG
GTGCGAGGGCTGCAGGATGGGCTCCAGGATGGGGCGCAGCAGAGCACAGCGGCGGGCAAA
GCGCAGGCGGTCACGGGCCATGGTCTCCCAAGGCCCCCGGCGGGCATCGGGGTCTGGGGG
GGGCTGGAGGAGGAAGACCTGGACCTGAAGGCTGAACCGTACTCTCTTGGTGCTGCGAGG
GCGGACCTCTTCACTCCCGGGTTCTTCATTGTTAGGGGGTTCCCCAGTGTTGGGAGGGTC
TCCATCCGCCGGGGGGGTCTCGGGGGTGTCCCCGTCCCACCCTTGCTCATCATCGTCGTC
CTCGTCGTGCGCCGGCGATGATACAGAGAGCAGCGATGGTGACGGACACGGAGCGAACAA
CGCGAGCGTCAGGATATGGCACCCCCCTGTGCCCCT
>comp6590_c0_seq1 len=326 path=[1:0-150 1743:151-156 158:157-325]
TTAAAAAGAATAAAATAAAAAAAAGAATTTTATTATATGATAAAATTTATGTTTATTTTT
TGAACAGCTATTTCTATTCTAATGAAAAATGTAATATAATGAAAAATGTAAATATCTTAT
TAAATTATTATAGAAATGTTATATATAAAATAAATTTATTTTCATTATTTATATATGCTA
CAGGAATAGTATATTTATCACCTATTAATTTTAAGCTATTTCAAGATATTTTTATAGAAA
ATATATTAAATAACAATTTAGAATATTTTTATAAAAAACTATATAAAAATAAAATTGAAA
ATGAATTATATGAACATAATAATTTA
>comp6590_c0_seq3 len=520 path=[911:0-380 1743:381-386 1298:387-519]
TTTTTTTTTTTTTTTTCTTTGTAACCTATTGTAATTATATAATTTATTTTTTAAAAATAA
ATCAAATATTTTAAAATCTGAAATATATTTAATATTATTCATACTTGAAAGAATTTTCAC
ATAATTACTTTTTTTAATTTTTTTATAGTGTAATAATACATCAAATGGATATTCATAAAA
AAAATTCAGAACAATAGGAGTTATTCCTTTAATATATGTTAAAATATTATGTTCTCTTAA
ATATTTTATAATTTTAATATATGTATATTTGCTAAAAATATAACTTATTTTATTTCTTAA
ATGATCATTTTCTAAGTATATGTGAATATTAAAAAAATATAAAATAATGTTTATATCTTT
TCTTCCTTCTTTAATTATTAGAAATTTCTTTTCATTTAAATTAAAACCTTTGATTCCAGA
ACGATTAATATTAATTTGATTATCATCATTTTTGTTATTAGTACTATTGTTATTATTAGA
ATTTAATTTATTTATTAAATTATTATGTTCATATAATTCA
>comp6604_c0_seq1 len=436 path=[414:0-160 575:161-435]
AAGAAAAAAAAATTAAATTAAAAATGTAAAATTAATATATATTTAAAATTTATAAAAATA
TAAAAAAAATAAAAAAATAAATGTTACTGTACTTATTATATTATAACATGTTATAATTTT
AATAATTTGCTCCAGCAGACATTTTAATATATATTGATATATTCTCTCATTTTATTTTTT
TTTATTTTTAGTACTTCAATATTCCAAAGAAAAAAAAAAAAAAATTATATTTTATTGAAA
AATAGTATACTATTTAAAAAAGGAATTTTATTATATAGAATATAAATGTTTACTTATTTT
ACAAATTTTAAAAATAAAAAAATATAAAGAGAAATATATATAAAACATAATATAGTTAAT
ATGCATATTAAAAAAAATCACAAAAAAAATGTATTCTCTATAAATATTTTAAAAAATAAT
ATAGCACTAATAGAAA
>comp6608_c0_seq1 len=339 path=[349:0-338]
AAAAGACAAGACTGATTTGAACATAATCATGTTAGTTGTATCTTTAATTTATAGAATACA
TATATAAGATTATATTTTTTGTTAATGGACAATTATAAAATTTTAATGATGCAAGTGGCA
TTTAAATGATACAATGGTAATTTAATTAAATATATTTTGAATTATTACAAAATTAAAATA
TAGAATAAATAAATATATATATTTAGAAAGAGAACACTTAATTTTTCTTGTTAAATATAT
TTAATCATACTATTTATTTTAAATGATATCAAACTTTGTTAAAATTTACATTTATTTAAT
TGTTGTATTTTTATTATATAATTGCTTATTTTTAGTAAA
>comp6617_c0_seq1 len=241 path=[219:0-240]
ATAGAGATAATCAAGACAATAATTGCCAAAATGGTGATAATATAATTAATGGAAATATCA
ATGAATATAAAGTAAATGAAGAAAATAACATGTATGAAAATTCAAATCATAAAAATGATA
AAAATAAAAATTTTTCTAACGAAAATGATTATGAAAAACATAAAGATAATCATGAAAATA
AAAGAGGATTTTTAAATAGCATTTCATATGCTTTAATCAAAAAAAATAATATAGAAAATG
A
>comp6627_c0_seq1 len=388 path=[405:0-136 542:137-387]
TAAAATGAGAAAATACTTATTTTACTAGAAGATAATAAATTAATTCAAAAAAAGTATAGT
TTCATTATAAAATTAATGAAAAGAAATAAATATAAAACTTTGAAATATTAAATTATGTAT
TTTATTATGATTTGTACTTTTCTAAAGAAAGTGTGGATTCAGACGTTGCCTCTTTAAATT
TCTGATTAGTTAAATATGCTAGGCTCTATAAAAAGAATTAAAAGAAAAAATTAACTATCT
AAACTCACATAAATGAATATTCTTTCTTTTTTTTTTATTTGGAAAAGTTTCTTTAATAAA
AAACAAATTGATTAAATTATAAAAAATTGTTAAATATGAATTACAGTTTCTTATATAAAA
AATAAAAATATATGCAATTTGATAAATT
>comp6642_c0_seq1 len=303 path=[304:0-120 425:121-281 586:282-302]
GCCCGTGGGCAAACATGACGGCAGGTATGGGCTGACCCCAAATGTCCCCCGTGTCCTCAC
AGGGCCCTACAGACCCCCACTGGGACGGCAGGGGGGTCCCACGGTGTCCCCACGTGTCCC
CAGCGGACCCCAAATGTCCTTATGGGACCGCAGTGGCCCCCAACATGACGGCGGAGGTGT
CCCAGGGTCACCCCAAATGTCCCCAGGGGCCCCCAGGGTCCCAAATACCCATAGGTGTCC
CCCTATGGAGGGGGGGGTCTGTATGGGTCCCCAAGGGTCAGTAGATGACCCCCAAATGCC
CAC
>comp6651_c0_seq1 len=218 path=[292:0-140 433:141-217]
AAAAAAAAAAAAAAAAATACACAAAAATTATAAAATAGATAAAAAAATATAACAAAAATA
GCACGTTTAAACACATTAAACTTACATAAATATTTACAATTTTTTTTATGAGATGTATAG
GTATAGATATTTTCAATATGTTTTATTAAATAAAATGTGCTTGTAAGTGTAAAAAAAAAT
TTTTAATTATTTTAAAATATTTAAATTTATAACATTAA
>comp6664_c0_seq1 len=433 path=[1:0-376 1079:377-377 574:378-432]
TTTTAAAAAAAAAAGAATTTATTCAGTTTCAGACGAGGTCTGCAATGAAGTCCCCGTGGA
GGTTCGGGGCCCACATAGGAGCACAAACACTCAACAACCAGAAATAAGTTAAAGTGGAGC
TGTGGTGCAGCAGAGACAAACCCAGGGCGGTGCTGCGGCATAAGGGGGGGTTCCCCACGG
CTCCCCCAGCGACCCGCACTGAGGGGAAAGGCACACGGGGGGGATGGGGGGAGGGCATGG
GCACCCCATAGCCCAGCCCAGCAGTGCTCCAAGGAACCCCCCCTGGGCAGTGTGCTGTGC
AATAAAGTGCAGCAGGGGATGGGATGGGATGGGGGGGGCATTGAGGGTCCCTCATGCTGC
AGGAGAGCAGCTGAGCTCACTTCTCCTTTCCCTGCCCATCACTCCAAAGCGTGAGCTTGC
TGCACACAGCATG
>comp6664_c0_seq2 len=432 path=[1:0-376 1079:377-377 379:378-431]
TTTTAAAAAAAAAAGAATTTATTCAGTTTCAGACGAGGTCTGCAATGAAGTCCCCGTGGA
GGTTCGGGGCCCACATAGGAGCACAAACACTCAACAACCAGAAATAAGTTAAAGTGGAGC
TGTGGTGCAGCAGAGACAAACCCAGGGCGGTGCTGCGGCATAAGGGGGGGTTCCCCACGG
CTCCCCCAGCGACCCGCACTGAGGGGAAAGGCACACGGGGGGGATGGGGGGAGGGCATGG
GCACCCCATAGCCCAGCCCAGCAGTGCTCCAAGGAACCCCCCCTGGGCAGTGTGCTGTGC
AATAAAGTGCAGCAGGGGATGGGATGGGATGGGGGGGGCATTGAGGGTCCCTCATGCTGC
AGGAGAGCAGCTGAGCTCCCTTCTCAACACCCCCCCCCCGGCATTGACATGCTGTGTGCA
GCAAGCTCACGC
>comp6666_c0_seq1 len=1126 path=[1:0-210 212:211-1125]
AAAAAAAAAAAAAAAAGTATTTATTTGAAATTAATACACTCACTAATAGAATACATGCAT
ACAATAAAAACAGAAAAACCAACTTCACTATAGAAGAATTAAATAATTTGAAACAAAAAA
AAAAACAAATATTAAAAATATATGCAAGTAAATTTCTGGAAAATTATGATAAACTAAATG
CAAATGAAAAAAGGTGGATTGAAAAAAAAAAATGTGATATGAATATATCTTTACTTAAAT
ATTTAAGAATTAATGAAAATAAAAATATGCAATTAAAATTTCAAAGATATATAAAAAATA
TTGCTTTAAAAAATAAAACATACGTAAAAGCTTATTTAGAAGATAGCTTTAAAGGAAAAT
TTCAAATTTCTTATTATCAAGAATATGATGAAATATCTAATACACTAAAATGCTTACATT
GTAGTAATACTATATCTTTTTCGGATAGTATTATAATTGAAGACAATAACATATTAAATT
ATTTAAAGGAAAATTCCGATATAGAAATAGTGGAGAGGTTTAAGAAGGAGTTAGAAACGA
TTAAATCAAAAAAAAGTAATATTAAAAAAATTATTATATGTAAAGAAAATAATTTATTTT
GTGAAGGAAATTGTAGAAAGCAGTACTTTTTAAAAAAAAGTTCTTGTAGTTTAAGAAGAT
TAATATATGAAAGAGATAAGGGAATTTGTAATATATGCAATTTAAATTGTTCTGATTTAA
TTAAACAGATTAAAAAAACTAAATATTTTCCCATAAATGAAAGAATTGATTATTTTATTA
AAACTAATCCATTATTTATAGAAAATATTAATCATCTAAAAAAAATACTTGAAAAACCAC
GAGATGGTTATATATGGCAGGTTGACCATATTTTACCAGTTTTTAAAGGAGGAGGTGAAG
CATCTTTTGATAACTTACAAACGTTATGCACATTTTGTCACAAAAAGAAAACAAAAAATG
ATGTAAAAAACAAAAAAGATTATGTTTTAGCAGAAAAAAAAAGTAAATACTTTTAGAATT
TTTAAAAAAATAGAAAAAAATTTTAATTTAAATATTATTATTTTTTTTTTTTATTTCATA
TATTTCTTCCTACTATTTTGTTGTAAATTATTTTTTTTTTTTTTTT
>comp6667_c0_seq1 len=370 path=[348:0-226 575:227-369]
AACTAGTCCTTTTATTTTCCAAAATGGTTAATAAAGACTTTTATTAATCATACTCCACCA
CCATGGGAAAGTAATGGTTATTACTTAAAGTTTGTTACTTTTGGCTTGTTTTATTACATC
AAGTCCTTTTTGTACTCCTTTTTCAATTTGCTTTTCCTGATATTCGTTGATATCATACGT
TATGATACTACTCCGTTTATGAATATCTAGGTAATCTTTATACTTTAAATCATGTGTTAG
ATTTAATTTCCATTTATTTTTATTCGTAACTTGTATTAAATTCTGAAGTTGCTTTTCATA
TATTTCCCTGGTTTTGTTTCTCAACAATTTTATTTTTGACATTGGAATTTGTACTTCTTT
ACCTCTATAA
>comp6671_c0_seq1 len=279 path=[22:0-163 186:164-278]
TTTTTTTTTCTAAAATTTAAATCTTTATTTTAATCTAATATTTTTATAATTTTTTTTTAT
AAATTTACATTTAATATATAATTTTCTTTGATATTTTAAGGAATAACTTTTATATACTCA
TAATATAAGCCTCTTTATAGTTCTGTTTAACATGGTAATATATGATTGAAATGATTTTTT
TTTTTCTATAAATATTCTCATAATTAAATGTTTTATTTAAAGAACTATTTATTCAAAAGG
AACGTAATAAAGCAACTAAAATATTAACTATTATAATTA
>comp6674_c0_seq1 len=461 path=[37:0-460]
TGAATAATGATATAAAAAAAAAAAATTTTAAGTTTAAGAATTGAAATAATAATAATAAGA
AATACTTGAATTAAAGAGGTAATTTCTACTATAATTTTATTAAGAAAAATATATCGAAAT
AATTAATTGAATAATTATATTATTTATCACGAATATGTAAAAAGATGATAGGTAAAATAT
TTGATAATGCCTTTAGAATTCGTACATATAATAGACTTATTTGTTTTTTAATTGGTGGAT
CTTTTACATATAGTTTAACTAATCCAGATATTGATACAGTATATGAATTTTTTCCTATTT
TTAAACAAAATAAATATGCATATTTAACTTTTTTAGAAATTAATGAAAAGAATGATAAAA
TATTTGAAGAAAAATTGAAAGATTTATGCAGATTTTATCAAAAACAGCAAGGATATCTAT
ATACAAAAATAATTAAAAGAAAAAATAATATAAATAATTTA
>comp6674_c1_seq1 len=203 path=[949:0-202]
ATTGTATCCACATGGTTAAAAAGTGAAAATTATCTTTTAGCTTGTAATAGATTATACGGA
CAAATTTTAATAAAAAATATTCAAAAATACACCAATTATAATTCATATTTATATAGAATA
GTTGTTGATGATTCAGATTATCTTCCACCATTTTAATTTAAATTTGGAAAAAAGTTTAAA
GTTATAAAATTTTTATATTTAAT
>comp6675_c0_seq1 len=250 path=[319:0-249]
ATAATGAAATATAATTTATAAATCTTTATATAATATCATTTTAATATTAGAAAATTTAGG
TTACAAAACAATATGAAAAAATATGCATAATAAAACTACAAAAAATATGGATACAGTTGT
AACATTACATTTAAAAATATTATAAAGTTTTAATCTATAAATGTTAATAATAGCATAAAA
AAAAAAAATCAAACAAATCAAATAAATCAATATATCTTGTAAAAAGAAAAAAAAAAAAAA
AAGCAAAAAA
>comp6685_c0_seq1 len=464 path=[442:0-357 800:358-463]
GTGTTTGAGGGGGTTTTGGGGGCGGGGGGAAGCCGTTCTCCAATCCAGGCAGCTCACAGA
GGGACCCATTCTCATCCAGCTGTGCCCGGAGCTGCCGCAGCCTTTGGGCCGCCTCGGCCT
GCAGCCGCTGTCGACGCCGTCGCTGCTCCGGAGGCAGACCCGGGGCGGATGCCAAACGCC
GCGCAGCTTCCACCACCTGCAGCTGCACCGCCACTTCCCGCCGTGCCGCCCGAGCCGCCT
CGGTGAGGGGTCCTCGTGGGGGGGCTGCAGACCGGCGACGCGGGGGGGGCTGAGGTCTTT
CCCCAGGTTCCAAGGGGTACTCAGGGGGCAGCTTCCCTGTCAGCTCGGCCTCCTGCAGGC
AAAGCCTCCGCAGCTCCCGCAGCCGCAGCCCCAGCGCCTGGCGCAGCCCCCGCTGCCGCT
CCCGCAGCTCTTGCAGCCGCCCCGGGGGGGGGCCTGCGGGGCTG
>comp6685_c0_seq2 len=497 path=[442:0-357 1045:358-496]
GTGTTTGAGGGGGTTTTGGGGGCGGGGGGAAGCCGTTCTCCAATCCAGGCAGCTCACAGA
GGGACCCATTCTCATCCAGCTGTGCCCGGAGCTGCCGCAGCCTTTGGGCCGCCTCGGCCT
GCAGCCGCTGTCGACGCCGTCGCTGCTCCGGAGGCAGACCCGGGGCGGATGCCAAACGCC
GCGCAGCTTCCACCACCTGCAGCTGCACCGCCACTTCCCGCCGTGCCGCCCGAGCCGCCT
CGGTGAGGGGTCCTCGTGGGGGGGCTGCAGACCGGCGACGCGGGGGGGGCTGAGGTCTTT
CCCCAGGTTCCAAGGGGTACTCAGGGGGCAGCTTCCCTGTCAGCTCGGCCTCCTGCAGAC
CGGAAGCGACGGAGGCGGAAGTGGAAGAGGCAGCGCCGGAAGCCGGGGCCGGGCGGAGGT
GAGGGGGGAGTGGGCGCTCGGCCCCCGCCCTCTGCTCCCCCCCGGCGCCGTTCCCGGTTC
CCCCCGCCCATGGCTGT
>comp6695_c0_seq1 len=542 path=[1:0-541]
GGATCGCTGCGCTGATGCCACATGAACCCAGGCTCTGCCATACCCCTGCTGCTATCAAGG
GCTCTACGCTGCCAAAGCCTTGTGGCTCAGCAGGGTGCAGCCCTAAGCCAGTGGCACCAG
GGGACTGCTTTGTCCCCTGTTTTGGCACCCGAGGGGAGCCATGTTCCCGAGGTTGCATAG
CTCTCCGCCAGCCCTGCATCTGGAATTTCTTTTATTTATTCAAGAGCAGCATCCGCACAA
TTATCTGTCACAGCAACTTGAGCCTTGACCGTGCTGCCAGCACCCCAGGCTGCCGTGTTC
CCCCTGCGCTGGGGACAGGCACGGTGCTGGGCATGGTGGCTTTGTGCCCTGTGCGTTCAG
AGCCTCCTGGGGGAAACAAGCCCACATCTCACCCCCAAACCCATCCCAAGCCGCAGCCAC
AACCCATCCCCAAACCTGTCTTTAAATCTATTTCCTAAACCCATTCCCAAAACCCCATCC
CCGAACCCATCTTTAAATCTATTCCCTAAATCCATCTCCAAAACCCCCGTCAAACACAAA
GT
>comp6699_c0_seq1 len=432 path=[8:0-356 1549:357-431]
TTTTTTTTTTTTTTTATATCATATACTTTTCCTTTAAATTACTTTTATTTTTAATTTTAT
TTTTATTTTATTCTTAATCATTGTTTATATTAGAAGTTCTTAAAATATGTTAATATATCT
TTATAGACTGTTAGTCCTATTTCAGTAGGTAAATTTTTATCATCTAAAGTTAAATCGTTT
TGAATTAATTTTTTATTATTTTCAACATAGTAACTTATGAATGAATTAATTTCCTCATGA
CTAATCTTGTCACCTACTAATCCCAAATACATTTTTAATTGATCTAAGTTAATTTTTTTA
TTTTTATTCATATCTAAGACATCGAAATATTTTTTAAATGTCTCATCATCATCAATAGTT
TGAAAAAGAAATGAAAACTAAAAAATTAAGTAAAATGAATTTACCTATGTTTTTAACATT
ATTAAAAAGAAA
>comp6699_c0_seq2 len=394 path=[8:0-356 365:357-393]
TTTTTTTTTTTTTTTATATCATATACTTTTCCTTTAAATTACTTTTATTTTTAATTTTAT
TTTTATTTTATTCTTAATCATTGTTTATATTAGAAGTTCTTAAAATATGTTAATATATCT
TTATAGACTGTTAGTCCTATTTCAGTAGGTAAATTTTTATCATCTAAAGTTAAATCGTTT
TGAATTAATTTTTTATTATTTTCAACATAGTAACTTATGAATGAATTAATTTCCTCATGA
CTAATCTTGTCACCTACTAATCCCAAATACATTTTTAATTGATCTAAGTTAATTTTTTTA
TTTTTATTCATATCTAAGACATCGAAATATTTTTTAAATGTCTCATCATCATCAATAGTT
TGGAATAATTTTCTTTTTAATAATGTTAAAAACA
>comp6699_c0_seq3 len=635 path=[989:0-559 1549:560-634]
TTGTTTATTTAAAATATAATAATGATGAAACTAAATTTTATTTTTGTAAATAATATTCAA
GTTAAATATTATTTAAAAATAAATATAAATCATGAAATGTTAAAATTAGCACTATCTAGT
CCATATAAAATATTAAAATAGATAACTAAAATAATGAAATATTAAAATATCAATATAAGA
TTTTTCTTTTAAACTTTTAATTTAAAAAAGGTATTTTAATAATTGCATGTAAATATTGAA
AATAATTTAAAATTATTTTAACAGTTATACACAAATAGTATGGATTTACTATATATTAAT
AAGATACCTGAACTTAATTATGAAAATGAAGTTACTAAAAAGATTGTCTTGAAAATAATA
CATAAATTAGATAAGCAACAGAAAGAGGAATCACGAAATACAAATTTTTACAACAGAAGC
AAAATTATAAATTTTTTTTCTGAAGCTGAATTATTATTTAAATATCATGATATTGAAAAG
AAGGGAGAATTGGATATAAAATTATTCCCTAAAATGGCTAGACAGTTAAAGCAAATTTAT
GATATAAGAGATATAAAAAGGTTTGAAAAAGAAATGAAAACTAAAAAATTAAGTAAAATG
AATTTACCTATGTTTTTAACATTATTAAAAAGAAA
>comp6701_c0_seq1 len=555 path=[981:0-64 24:65-554]
GAGGAAGGTTTCCCCCCCTTTTTGTGTTACCTCTCAGCGGAAAGAAAACCGTTCTGTCGC
TCTCCGCTCCTCCGTTCCACTTTGCTGATGTCCTTCTCAGAGATACCAGGATTGTATGGA
AACATCTCTCATAGCCACGTTAAAACGAGAGGACGATTCACGCGGTCTATCCTTTCTCTC
CTGACTCCACGGCACCCTCACCATGCATGCCGACGGGCAGCACTGCGTGCCCAGCTCTCC
CACTGCTGGCAGGGCACGCTCTGCTCTGTGCCCCCGCAGCCCAGCCTGTCCCACTCCTCG
TGGCCGTAGCAGCAATAGCTTTCCGTTCCTTTCTGTGATGTCGATGGATTCAGAAGCCTT
AAATGAGCGGTGAGTGGAGTGCTGATGAAGCCTAAGCCGTGTGCTGTCAAAGCAGGGCGG
GCTGCTCACCAACACAACACCCTCTGACTAAAAGGTTGGAGCTCCGGATGGTTCTTTTTC
CCTTTCTTTAACAGGAATTCATCCTTGTTGTGGCTTCACTGTACTTCAGAAGGTCATCAG
ACTGTCAGACCGTTT
>comp6708_c0_seq1 len=250 path=[1:0-70 72:71-86 88:87-249]
AACTCTACAACCTTTTGATGGGCTCTATATGGATATTAAAAAATATAGATATTTTAATGT
AAATAATTTATTAACATTTTCAATTATATGTTATTCATTTCCTAATTTTTATTTTAATTT
TTCATTATTTTCTAATTGTCTTTTTTTTTTTTAAATTGAAATATCCATATATCTTATTAG
TACTATTCTCCAATTGAATATTCATTATTAATAACTTTTTAATATAATAACATATATATA
CATATATAAA
>comp6714_c0_seq1 len=253 path=[231:0-38 270:39-252]
AAAAAAAAAAAAAAATACATGAAAATATGAGCAACGTAAAAAAAAAAATATTTATATATA
TGCATATGTAAATTTTTTTCATTAATGTTATTTCTGTATATAATAAAAGAAAATGCAAAA
AATAATGTTAACGTATCTTCGATATATTATTTAAAATTCAGGGTTTATATAATACTTTTA
CACGTTTACTAAAATATTACTTTGATTATTTTTTGTTAAATTAAAGAAATATATTTTATA
AATAATTCATTTA
>comp6724_c0_seq1 len=259 path=[237:0-135 373:136-258]
CTTTGTGTTTGATGTGGGATGGGGACACTGCGCGTTGGGGACACTGAGGGTGGAGGTGGG
GACACCGGGGCAGCGACAAGGGACCACAAGAGCTGTGCCGTGGGCACATGGATGCCGAGC
CGGGCGCGCTGCGGTGCCGCTGCTGTACGACACACAACGGCCACTGCATGGACTGCGGTG
CCACTGAGTGCCACCAGGGCCGGGGGTGGGACACAGAACTGGGAATAAAGCCGCATGTTT
GTAAAAAAAAAAAAAAAAA
>comp6736_c0_seq1 len=249 path=[1:0-58 60:59-248]
AATATACATGTGAAATTAGAAAAATATCACTAATATAATGAAAAATATAGATGTGACCAT
TTATATATAAGGGTTATATAAAAAATAATCGTAATTTTTTTTCATTATTACAATTACTAT
CTTTATATATTTTTATACAATATTATATATTCTTTATAAAAAATTTCTTATATGTAAAGT
TTTGAATTACAAGTGTTACTTCAACTTCTATTGGTATTTTTATTTCTACATTTTGGATTA
TTAAATTTA
>comp6739_c0_seq1 len=747 path=[4:0-746]
AAAAATAAAATAAAATTAAAATAATATAAAAAATTCTTATAAAAATAAGCCATATTTGCA
AACAAAGACAACGCAAATGTGTATAAAAATATATATTTTTTTTTAAAAATTTTAATTATA
ATATGATGATTTTTACCCATAATAAAAATTAAATTTTTGTTAAAAAGTTAATAACTTTTC
ATCTTAATAAAAATTCCTTTTACCATTATCCTATATCTAACATTTTTGATTTACAACATG
AAGAATCATCATGTATTTTTTTACAATTTAATGAACAGTAATATCTTATATAAGATTTTG
GTTTATGTTCATAACACTTCAAACATTTGTACTTTCCTTCAAATCCACAAACAATACAAA
ATTTTCTTCTAATTAAAGAAGTACTTCCTCCACTAACTGTAGTCCAACAATAACTTTTCA
TTTTAAAAGCATCAGCCTCATCTTGAGCTAGTATTAAATTTATATCAACTTTTTCTCTTT
GTTTAAATTTACATGAAACGTTTCTATTCAAACTAACAGTATTATTTGTTATTTCGATAT
CATCATTATCTTCACTATCTGATCCCTTCTTCCTTTTTCTTTTTTTTACATTTTTTATAT
TTTTTTCAAGACGCTTTCTTCCCATTAAAAATAAATTTTAATAAATTATTTCCTGATTTG
TTCTTTTTTTTTTATAATAAAAAGGAGTTAAGCATACTATTTCATTAATAAAAAAGCCAA
AAAGAATTAGTAACAAAAAAAAAAAAA
>comp6746_c0_seq1 len=238 path=[1:0-12 14:13-237]
TAACTTTGTGTTTGATGGGGTAAAGTAACTGCTGCTTTGAGATTCCTCCACTTGTGTTTT
ATGGAGAAAGCTTAATGAGAATACGTGGGACTTCTGTTAAAAGCGCGTTGATTTTTATTC
AAACTATATTTTCAACTTCTTTTTTTTTTTTTACTTGTGAACATAAAAACTGTTTACTAA
ACAAACTTGTGGATGATGTCTAAATAAATGAGTTGTGAAAGAAAAAAAAAAAAAAAAA
>comp6759_c0_seq1 len=220 path=[224:0-219]
AAAAAAAAAAATACAAATTTTTTACTTTAATGAACTTTTTATTTAAAAAGTTTAACTTAT
CACAAATGCAAATTATTGTAAATTTATATATTATGAGAATATTGAAAAAAAATATTAAAA
ATTATTAAATTTTGAATGAATTTTAATTATGTTTTTAAAGTAACACATATGTATGCATAC
GAGGAAACTATTCATTTTTATAATTTACATCATAATATAT
>comp6760_c0_seq1 len=415 path=[393:0-414]
AAGAAAAAAGAAAAAAATATATATATATTCAACAATTTACAACAATAAAAGTATCTTCAA
TGTATAACTTTTAATTTTAAAATTACTATTTATATATAAAAATAAATATGAAATATATAG
TAATTACAATAAATAGAACGAATTATAATAAAATAAACAATAATTACATACAAGAATCAA
TAAAAAATGGAAAAAATAAATATAATTATGATTTTATGCAAATAATTACATTTTAAAATA
ATTCGTACATATGTATTTTTTTTTTTTCATTAAATTATTTAGGTAAATTTTCAAATAATA
CACAATCTATTAATCTATGGTTTTTATTATTTTTGGATTAATAAAATATAATAAATATTA
TTTACATGTAGTGCTTTATTAAAAATAAATATCATTGCAAATATTATAAAAATAT
>comp6778_c0_seq1 len=486 path=[1:0-485]
AATATGTACAATTCAGGTAATTAAAAAAAAAAAAGTTTTTATAAGATAAATATTAATGTG
TAATAATTGTAGGATTTGGAACAATGAAAAATAATCATACTTTTTCCTTCTTTTTTATCT
TATAAGATTTATTCTACAAAAAATATATGTATATTATTAAATAAGTAATTGTAAAATTTT
CAACATCAAAAATTATTTGCAATATGTTGGAATCTTGATTTTATTATTTCAACAGCTATT
CTTATTTATTTCTGAATACGAAAGAAAAAATTTATGATTGATAATTTAATATAAATTAAA
TTATAAAGGTGTAAGAAAATTTTCAATTATTAAAAATAATAAATATTATATCTTTGTTTT
TTAACATAAATATTCAATTTGTAAGTTAAAAATGTAAACAGCAAAAGATATTTATTTTGT
TTTTCAATATTTGTTTTTTATTTTTTGTTAATCTTTAGTCTTCAATATTTTATATATATA
TATATA
>comp6790_c0_seq1 len=245 path=[1:0-60 62:61-244]
AAAAAAAAAATTATATATATATATCGGAAAAAAATAAAAAATAATATATTAATGTAATGA
AAAAAAAAATATCTAGAACAATGTTATATTTAAAGCCTTTTATAATAAAAAATATATAGC
TGATTAATACAAAAAATTTTTGTCATTCAATAAAAAATTAACTAAAATAATACTTATCAA
ATAGATCGTATAAAAATAATTTTTTTTAAAGATAGAATATATATAATAAAAATAAATATA
TATAT
>comp6798_c0_seq1 len=452 path=[430:0-103 534:104-451]
TATATAACAAAAATTTTTAAATTGTTGATAAATTTTTCATAACAATAAAATCCCTTATTT
TTTTCTTTTTTTTTTTTATTTAATTTTTGGAATGGATAAATTCCTTATTTTGGCTTTAAA
AATAATTCAATCCTTTAATTAGTTTTAAATAATATACAAAGTTTTATTTACAATTTTATT
TTAATTTTTATTTTTATGTAAATATATACCTACATTTATTTTTTAATTAATATAATCAAT
ACAATCAATTTTATTCAATTATTGAGATAAATGAAAACTTAAGAAAAAAAAAAAAAACGT
CTTAAGAAAAAATAGATGAACATCTTTTTTTAAATGAAAATTTATTTTAATGATATATTT
AAAATGAATTATTTTTAATAATCATTTTCAATTTTTTTGAGTTAATATTTGATTTATGAT
AAATTTCTTACGAAAATCAATATATGTAAAAA
>comp6839_c0_seq1 len=412 path=[418:0-381 799:382-411]
AAAAAAAAAAAGGAAAAATAATATCTTCATAAAATGATATAATAAATATAAAATACATAT
ATCTAAAAAACTTCTATAATAATAGTTATTATTTTACATATGAAATATATCCTATAAGAT
ATTATGTATTTTTTTTATCGCCTTCAAACAAAATAATGTCGTATATTATTAGAATAAAAT
ATATAAAGTTAAAAAATTTCTTCATATAAAGGTTTTGTTCTTATAAAAAGTAAAGAATTC
ATTATTATATAATTATTTTTGTAACATCTTATTTTTATTTTTCATTCATCTATTACAGTT
GTATTTTTTTTTTTTTATTAAGTATTTTAAAAAAATTTTACTCATTTTTATTGTGTTTAA
TCATTTTTCCCTTTATTTTTACAATTTTTAAAATAACTTTATTAATATTACA
>comp6843_c1_seq1 len=243 path=[397:0-242]
AAATTTTATAACGAAAAGCGAAAATATGTTTTATTATAAAAAATATTCTGAAAATTCATC
AAATCATCATATTTTATTATTTCTCAATATATATTTATATTATAAAGGATTGAATAGGCG
TTTTTTAAATAACTGTTTTAATTATCTAAATGCAAATGATTCTTATATTTTTAAAAATGA
GACAGAGATTATAATGTTTATTAATTTTGTAATGAAATTCAATAAAATAAAAGAAAAAAT
AAA
>comp6846_c0_seq1 len=449 path=[1:0-448]
AAAAATAAAATTGATAAAAATTAACATTTTATAAAAATATTGAGACATTTTAAAAAATAT
GAAGTAAAAAAATTAAGGGATAAAAATTTTTGAAAATTCAATAAAAAACGTATGCAAATG
AAAGAAACTTGCAAAAGTAGTTTTAAAAATTCTATTAAGATAAAAATAATCTATATTTTA
TGGAAATTTTGAATCTATATATACTAAGACGAATATATATACAACTTCAAAATTTTGTAA
AATAAAACATTAAATAGAAAGAATAAATTGATAGCATTAAAATTATACATTTCAATTATG
AAAAAGAGGAAAAAATTGAATTAGTTAAAACATTTATTATATCATAATTCATATATGAAA
TGACGTTGTCATATAAAAAATTGAATAAAGAAAATGAAAACTTTTTAAAAAAAGTAGATA
AGAAAAATATAATAAATAATTATAAATAT
>comp6885_c0_seq1 len=497 path=[1:0-496]
AAAAATAAAGTGGTTTATTTAAGAGTTGCGCTAATATATATAAAGTATAACCTGGATATC
CCATAATATAAAATGAATTTTGTCCAACGTTTACATTTGGTGTCAATTTATTAAATAAGT
CAAGAATTATATCGGTAGATGATGGTGAATTATAAGTTGGATTTTTGTCAACTGAAATTT
CTACTATTCCCCTATGAGTTAATAATTTATTATCATCTCTATTTTCAAAGATGCAATAAA
ATAATGTAGGTTTTTCTACTTCATTAATTTTTAAAATAGATGTATTATTATCATTATTAA
ATGTTATTTGTGTTTCAGATAACTCAATTTGATTTTTCTTAAATATGCTATATATAGATT
TTCTACTATCTCCTGATGGTTCTAGAGAAATCTCATCAAAGCATTTTGTTATTATATGAA
AGTCCTCATATCCTTTCTCATATTTTGGTATAATTATTCCAATAGTATCACCACGACTTA
ATTTATGATAACAAATT
>comp6888_c0_seq2 len=238 path=[580:0-18 85:19-237]
AAGAAAATAAGGAAAAAAAGGGGATTTTGGGGCCTATTTTGGGGCCATTTTGGGGCCTTT
TTGGGGTATTTTTGGGGTATTTTTGTTGGGTTTTTTTTTCCCTTTTTATTTATTTCCTTT
TTTTTTCTGTTTTTTTTTCTTATTTCCCCCCCCCCATTTTTTTCCTCTTTTTTTCCCCAA
TTATCTTTTCTTTTCAATTTCTTCTTTTTTCTCTCTCCTCCCTATCTCAAACACAAAG
>comp6912_c1_seq1 len=317 path=[333:0-316]
AAAAAAAAAAATTTTAATTTTAATTTGTTATACTATTTTTTTTAATGTATTTGATATGTT
TTCATTTATTTTAAATAAAATATTTAAAGTAAAAAAAATATATTAATAGAGATTATTTTT
TTAAACATAGATATATATTATTTATGTAAATATATACAACTTTTTTCTTTTTATATTTTA
TTTTAATTTATTGCTAAATTTATAATGTCAATTAAATTCTTTATGATAACTCCATTAGTA
TCTTTATTTTCAGTAAAATTTATTACTTCCATATAATATTCCTTGTCTAATTATTAAAAT
TAATGTTTTATATATTT
>comp6919_c0_seq1 len=696 path=[5:0-135 141:136-152 158:153-695]
TTTTTTTTTTTTTTTTTTTCAACCTCCTCACACTCCTTTATTCCACCCTCCATCACTCCC
CCAGCAGCGCCATCACCTCCCTCGCCCTCTCCCTCACCGCCTCCTCCAGCACCACGTGCA
CGGCCCGGCAGGCGGCGGCGGCGGCGTCCATCACCGCCTCCAACCTCTCGTGGTGCAGCC
GGGCGTCCATTTGCACCAAGGCCATGGCGCCCGACCCCGGCAGCAGAGCCAGGGCAGCCT
GAGGACCCCCGGCCGCCTCCTCCACGTAACTCAGGTCTGCCAAGGCCGCGTCCTCCGCCA
GCCCCGCCGATCCGGCGCACACCAAATCCCGCAGCGCGATGCCGGCGTCGATGACGGCCA
ACGTGGCGGCGTTGACGCAGGCGCAGTAATTGCTGCCGTCTGCCTGCAGGATCTGTACGT
AGAGGTCGATCTGTGAGCGCGGGTAGAGCTCGGTGAGGATGGCGGCCTCGAAGGTCTGTT
TGAGGTGCAGCGCCATCTCGGCCGACTTCCGGTCCCCGTGCGGCCGCCGCTTCCGCTCGG
CGGTGCTGAAGGTGGCCATGCTGTACTGGCAGTTCAGCACCGCCCGGTCGGACAGCGCCT
TGCTGCGGGGGCCGCGCGTCTCGTGCGGCCCGTACACCACGGCCAGCGCCTTGGTGTTGC
CCTGCTCGATGTAGGCCGAGCCGTCCGCCTGCGCGA
>comp6927_c0_seq1 len=412 path=[758:0-411]
AAGAAGAAAAAGAAAAAGAAAAATCAGTTAATAATAATAATGACAAATTTAGCTATATTT
TTACATGTGAAAAAATTGTTTTTAATAAAGAAAATAACAGAAATAATTTAATTTTAATTA
AAAATTCCTTTTTTTTTATTGAAGAAAAAAAGATATATTTTCCAATTTTTTTTATTAAAA
TAAAATTATGTGAACTTAAAGAAATTTTATTTTTAATAAGTAATAAAAAAAAAAATTTTT
TGTATGATTTAATAAAAATTGTTAAAAAGGAAAATTTAGAGAATATAACTAATCATAAAA
ACAGAAATAATTTTAATCTTTTTTTAAGAAATTTCCTCATTTGTTTTAACAAATTATTTA
TCAATGTTCATTTAAAAAATAAAATATTAAAAAATAAAATAAAAAATATATA
>comp6952_c0_seq1 len=506 path=[484:0-443 928:444-505]
TTGTGCTTGGCCAGCTTCACTGTGGGAGAGGCAGAGGGATGGGGGAGCGCTGCTGGGCTC
CGAACCGCCCCCATTGCCCGAAAATCCCCCAAATTTCACTCGAATTGCCCCAAAACGAGC
GCTGAACGCCCTCGGATGCCTCCCTGCCCCACAGCCAATCACAACGCGCGTTCCATCCGT
CTCTCATCTCGCGGACCAATCGCCGCGCGGCTTTTAACTCGGGAGGGGAAGCGGCGCTCT
TCCCGCTGTCCGAGGAGCCAATCAGCAGCGATCGCGTTGGTGAGCGGGACCAGAGGAGAC
TTCCGGCGTCGATACGATCGCTCAGATCGCCCCCTGGCGGCTCGGAGCCGGAAGAACCCG
CCCCCTTTCACGCCCTCCTCCGCGCTCATTGGCTGAGCGAAATCTCGCGGCAGGGGATTG
GCCGAGAAGGATGTCGCGAGAGCGCGGGCCCTGCGGCTTTCCCTGGGCGGCCCCGGGTTC
GTTCTCTTCTCGGCCCGGCGTGGTGA
>comp6953_c0_seq1 len=1093 path=[1:0-955 957:956-1092]
ATGTTTAGAAAAATATAATTAAAAAATTAATGCAAAAAAGAAATTATGAATAAATTAAAA
ATTTAAGAAGTTATATTAACACATCTAAACAAATTTACTCTTAAAAAAAAATGGAAAAAA
AACTTTACTATCATATTATAAAATTAAAGTATTTAAGATAACAAAAAAATTAAAGGAAAT
TAATACTTGATATTAATTTATTGTATAGTGAAATTCATTTTAGATATATTATATCAGTAA
TAATACTATGTTAGATTTTAAAAAAATTTATGTTTAAATAATTTTTTCATTGAAGGATAC
AACTTATATAAGACAGTATATGGTAATAAATTATAATAAAAATTTTATAATGAATTTTGT
TAGATATCTGTTTTATAAATTTTTATCATTGCCTTTAAATTTGTTACGTTTATTTTAACT
GTTAGATTTAGAAATATTTTAAAAGAAAAATATTTAAAAAAAAGTATAAATAAAGGTTAT
TGTTGTCACTTAGATGCCTATTTTTTCATATTTTATTAATATAATATAAAAAAGGTGACT
ATAAAGAAATTCTACCTGTTCATATGAACTTCATATATTAAAAAGAAGAAGTTTTCTAAT
TATTAGATGCTGAAAAACAAAAATAATAAAATTATTAGTAAATATTGATAGTACTTTCTT
TAGAATGAAACTATTAAAAACGAAAAATAAATGAAAAAAATCAATTATAATGATCATCAT
TTTTGCATATAATATTCTTTTAATTACATAAATATATAAAATTCATTGCAATTACATATT
GCGAACTTTTCTTAACATTTAAAGAATAGTAATTGTACAAACACTAATTGTTAATGTATT
TTTTTTTATCTTTTAAAAAATAATAAAATTAATGTTTATATTTATGTTACTAAAACCAAA
ATATAAAAATAATTCTAATAAAAGAAAAAAGCATATAATGAAATGCTTATGTAAAACAAA
ATTATAATTATGTAGAGCGCAAATGAGGAATATAGAAATAATCTATTCAAAGCAAAATTG
AATTATTTTAATGTCCTAGTATGATAAGAAAAAATTATAGTAATTTTTTATAAATATATT
TATTTTTTTTTTA
>comp6961_c0_seq1 len=1288 path=[1266:0-424 1691:425-1287]
GATAAATACGAAAAATAATTAAATATGAAAACAATGAATTAAAAATTAGGGAGATTCTTT
AACAAAAAAAGTCCTAGTAACAAAACATAAATTAAAAAACAAAATAAAATTAAAGCAAAA
AAATAATTTATTCATGATACTTATACCAAAGAGGTGAATATGATTAATAGATATTTTATC
TTTAAATTTTTACATGTAATAGTAGTGAATATAAAAAATTATATTATTTTTATTTTTATA
TTTAATATGCGTATATGAACATTTTTTTTCTAGAAATAGTTATAATTAGTCATACATAAA
TCTTCCTGCTACGTTTTCATATAATTCTTTTTCTGCTCCCTTTTTTCTATAGAATATATG
ATACAATATAAGTAATATACATATAATAAGAAGTAATGGTAAAATAATTAAAATAATCTT
TAAAGTTGAAAAACCATTGCTTTTACTTATTGTATCACTACATTTTGGTAAAATAGCTTC
ACACATTTTTGATTCTTTTAAATCTCCTTGAAAACAATCATCATTTTCACGTATACATTG
TCTTTCTCTTATTTGAACGTTATCTGGATGATCACAAGTCATTGAGCATGATGACCATTC
TCCCCATTCTGTGTAAAAAATAGTTTTTTTTTCAACTATTAATGATGGTTTATTTAATTT
ATTCTCTAATTTTGTATAACAATAATCTTCTGGTTTTAGTAAAAATGAAATTTTATTTTT
TGAAAAAGCCCTCCATTTATCATCCTTGAAAAAGTTAGTTACATTAATTCTAAAACTTCC
AGAAGTTTTACTAATTGTAATCTTTAGAGGTCCTTTGGAAATTTCAAATTCAGATGGATT
ATTTACGTCAATAGTTTTTAATAAACTGACAATATAGGTATTATGTTTACAGGTATTTTT
TGTACTAACTGGTACTACATTTAAAATTAAATTTGCCTCATAAGAATCACCTTCTGGAAA
TTTAAAATCTCCTATATAAAATGTTAAAACCAAATAACTTGTTTTTTTTTTTTCCTTTAG
ATGATAAAGCTCTAAAGCAGTGTCATTAGAAAATTGGGAATTTTTGACAACAACAAAATC
ATGCATTAAAAATTCTTTTCTATCAAAATTATAAGATTCCTTAATTTGATCACTACTTAC
ATTACTTTCTGATGTACATTCAGGTTCCAATATCTCGATCTTATAATTTCCATTTTTCTG
AAGAAGTTCTATAAAATTTTCATTATTTCTAAGTTTAAAATTATCTGATATTATTCCTTT
ATAATAAAGAAAAATATAAAAAAGATTA
>comp6965_c0_seq1 len=222 path=[610:0-148 1253:149-154 765:155-221]
ATATATATATATAAAACATATTTTTAATATTAAATGACAAAAATGAAAAAAAAATAAAGA
GATAAAACAAAAAAAGAAGCAAGAAAAATAAAAACACTGAAAAGATTTAACAAACAAAAA
TTAAATAGAAATATTCAAATAATTATAAATAATGACATTACATATATGAAAGAAACAAAA
AAAAAAAAATTATAAGAAAAAATTGTTCTTCATAATAAAATG
>comp6965_c0_seq2 len=435 path=[1:0-396 1253:397-402 404:403-434]
CTTGTAATTAACAAAATTTACATATTTGTATAAAAATCTTATGAAAGTAAATATTTTTCC
TAATGTTGCACCAATAAATATCAAACATGAAAAATTAAAACATAAAAAATTAAAGAATAC
AAACAGCAATGTAGAAATATAACATTAAATTTATAAGATGTTTGAATGTATATATTTAAT
TACACTTATCTTTTATTTGATTTTAATAAGTGTTACTTTAATGAATTCATTTATATGAAT
AATTGTAAAAAATGATAAATCAAATAAAATTGTGTGTAAATATATTTTAACTTATTACAT
GTGTGCGCATCTTTATGCAACCTGAAAAAATGAGCAAATATATAATATAGATGAAAATAC
AAAAAAATAAATATGTATATATTTATGTAATAAAAATTAATGATTTGTTTCATTTTATTA
TGAAGAACAATTTTT
>comp6990_c0_seq1 len=503 path=[481:0-502]
AAAAATAAAAAAAAAAAAAATATTCTAAAAATTAATTTGAAGGGGTGATCTAGACTATTT
TTAAATAGATGGATCTGCAAAAATTTAATTTAATTTTAATAATATTAAATAGATGATAAA
TGTCAGAAAAAAATATTAAAAATATATAAAATTCGTTTAAAATATATTAACAATGCAGGT
AAAAACATATATATTGTAAATATTTAAATGAATGAATATTTCAAATAATGATAGTGAACA
AAGCACATTTTTGTAAAAATTACAAAATTAAAAGTTTTGAAAAAATTACAATATTAAGAG
TTTTGAAAAAATAAAAAAAACATATCACATATAAATAAATAGTGTATAAACATAAAATAA
GTAAAAATAAAATGAAGTGAATATTTTAAAATTAAAGACTTAATAATAGGAAATAGTATT
TAATAAATGAAGTATATTATTTTTTAATAAATCACTCGAATGATAAGTATTACACTTTCA
TATATATGTATATAATTTAAAAA
>comp6997_c0_seq1 len=231 path=[1:0-230]
TTAAATACTACACAGGAAAGGTGCATAATTAAAAAAAATTCTATTATTTTATAAAAGTTT
ATATGTTGATATACTCATTAATACAATTATTCTCATTAATAATTTTTATCTTTTTCTATA
TATTACGAAAAATAATAAAATTAAAACATGATGAGAATTAAAAAATTAATATTAATTAAA
AATATGTTAATAAAATTATTTATAATTATTGTTAATAAAAAAAAAAAAAAA
>comp7033_c0_seq1 len=282 path=[1:0-97 99:98-281]
AAAAAAAAAAAAAAAAGAGATAAAAAAAAAAAAAAAAAAATACTTATGCTTTACAACAAA
AATTTTCAATTATTCACTTTTAAAGAATGAAAGCTTTTATTAAAAGTTCTTATAAAGATA
TCCTGTATTGTGAAATATTTTTTATAACTTTTCAAATTATTTTTTTTTCTACAATACTGT
TAAAAGAAATTCATTTTTATTTAAACATTTAAAAATTATTTTTAAATTATTGTTAATAAT
ATAGTATTTAAGCATGATAATATACATAAACATTAATATTTA
>comp7038_c0_seq1 len=477 path=[1:0-404 407:405-476]
ATCTTCAGTTTCCTATATATAATAAATAATATAATCTCTATATTTAAAGTAATTTAAGTT
TTAATATTTTGAAATATCTTAGAAAAAATATTTGTTAATTTTATTTACTTTTTAAATTTA
CGAAAATTTTAATTTGCATTTTTTTTTTTGAAATATACTTTTTGTTAATTTTTTTATGTT
CAATAAAAAATGAAATTTTAAGTGATAATTGATAGTTCATAATTATCTTGTTCACATTTT
TTTCTTTTTTAAGTTTTTTTAATTAATGAAATTATTAATTAGAGAAATTTTAGATAAATA
CTAATTGTTTTATAATTATTTTAGTTGTATACTTTTAATTTGAAGGAAAAAAATTTAAGA
TATTTGTAAAAATATACCTTTTGAAAAACATTTTAAGATAACATCTTTTTTTTTATGGAA
ACACAATGTTTTAGTTTGTGTTGTAATCTTTGATTCTTGATTATATTGTGATATTCA
>comp7042_c0_seq1 len=642 path=[620:0-641]
AGTTTTGTTTTACACATTTAAAGACTTTTTATTTTTTGTTTAAAATGTAAAATTATCATA
ATTTAATAATGAAATCGAAAGTTTTATATTTTTTACTTTTTTATAATTTAATATTATTTT
GCTATACTTTAAAGATAAGATATATAAAAAATCAAGTTAATTCACATTTTCTTTGTTACA
TTAAAAAAGGCAATTATTTGAATAGTAGTAACAAACATTTTTACATAAGAAAAAAAAATA
TATCAAATAATAAATTTAATCTAAATGAAAAGAAGGAAGATGATATTTTACCATTTATAA
ATAATTCAAAGAACCATAATATTTTTCGGAATAAATATAATTATATACCATCAGTAGATG
AAGTAAAATCAGATATTGAGAATTTTAAAAAAGAAAAATCTTTTTATTTTACTGAACACA
GTATACTTGAATTAATAAATATAGAAGATAATATTGTTGTAATAAATATTGAAGGAAAGT
TTTTTGAAGATATTAATGTAGTATTTACAGAAATAACAAAATATCTACTGGATAAATATT
TAGGTATTTTAGGTGTTCATCCATATAATATAAAATCATTGAACATTAATAATGAAAATT
AAAAGGTAAAATATAAATTTATTTTATTTCATTTTTTTTTTT
>comp7052_c0_seq1 len=1132 path=[1:0-83 85:84-1131]
CGTCACAGGCTCCTTCTTACTACTTAGGAACAATTATAACATGTTATTATGGAACACACG
AAAAAGAAGAGACGTTGCAAAAAGCAGCTGCTGCGTTCTGATACGTTACAGCAGCGTGGC
TGCACCTATTGCTATGGCATGGAACAGCAGCAGGAGGAGCAACAGGGAGCTCCGCACACA
CCAACATCTGCTTTCATCCTCTTATTTCATAGCTACACCCGGGTATGGGGTGAAATGAGC
TCTCAGAAATGAGCAGCTGCAGGTGGAGCTCTGTATGTCTGGATGGATGAAAGCCCCAGG
CAATGCTGCCCATCTCCCTGCAGGAAACACAGGGTTGTGCTGCTTCGAGGCCCCAGGGCA
GCAAAATCTCCCCACGTAGGCAGAAGCAAAACCCAACACTTGTAGGGAAATACACTCCCA
AGCAGCAGCAGGAGCAAAGGACCCTCCGTGATGTCTGCTGGGCACTTCAAAACTGGCTGG
AAAGAAACAAGGAGGCAGTTCTGCGGCTGTGCTTGCAGATATTTATCCCACTCAGAGCAC
ACCCATGCGTGGCAGCGCTCAGTGAAGGCCGGGCAGCAGCACTGAATAAGGAAGGGAAGA
GTCCCAGATAGGTTATTTCCCTATGAGAGCTCACACTGTGCCCCACAGTGCTCACCCAGA
GCACACCAAGCGATGCATCGAGGCCTGAGGACAGAGGCAAGCTCCAGCCCTCACTTGGCT
TTGCACTGCTTGTTTTCCTCTCTCCTCATTTCATCTCCATGTGCCAAACTCCTCCTTTTT
GCCCCGGGTGAAGCACAACATCCCCTCCCAGTCTAAGCAGGAGGTACTCCCAGCTCCTGA
TCTCTCACTTCAAAACCCACAGCTCCAACTAAAGCAGGAGGGAGAGAGCAGAGGGGAGCA
GGGTTCAATGGCCCAACTCCCAGAGCTCTTCTCTCCCATCTTTGCAGTTAAAGCAGCCCC
AGGTGAGGGGTGGCTGTGAGCACTGCTGAAGCTGTGGGTGCTGCTTTGCAAGATCCCCAC
GTGTCACAAAGTTATCAGAGGGAGAAGAATAAGTGTCATGCACTGCAGTGCAGCAAAACA
CAACGACTGCACCACAAACAGGGCTGACCTGGAGGTACTGCTGTTGCTGTTA
>comp7059_c0_seq1 len=751 path=[729:0-620 1350:621-750]
AATAAATTTTAATATATTGTAAAAAATAAAACAAAATATAACATAAATATGAATTATTCT
AACATAATTTCATGCAACTATAAGAAAAATTTTAAGTAAAAAATAGATAAAAGATTTATT
AAAAAGTTCGAAAAAAATATAAATAGCATCTTCAATAATTATAAAAACAATAAAGAAAAC
ATAACTCGCTTTAAAATTCTTAATTTATAAAAATATTCAAATATGCACGATGAAAATAAA
TCAATAATGAAAAAAGGTGAAAATGAACAAGATAAATTCATCAACAGAAATAATTTTAAT
ATATCGAATTGTACAAACATAAAAGATACAAATGTAGAAAATATAGACTATTGGATCCAA
CAAAAAAAATATAAAGAGCTAATAAAAAAAATAGATGATAAAAATGAATCAAATAATAAA
AAAAATTGTGGCAAAAACTACATTATTTATGGTGACGGATTAAAAGGTAAAAATTTTAAT
TCCAAAAAATTATATAAAGATTTAGATAAAATTAAAAGTGATTTTATAAATAGAAAAAGC
TCTAGTGAGGAAAATTTAAAAGATAGTAAAAATAATATTCAAAATTATAATAATATTGAG
CATTACAATATTATGTCAAGTACAGACCCTTCTTTGTCTTCAAACAATAGTATAACAGAA
ATGTACGAAACAAACTATAATTATTTCACAAATTTTAAAGGTGAAATGAGTGAGCTACCA
ATTTCATCCTATAATTTGAAAATTAAATCGA
>comp7060_c0_seq2 len=259 path=[309:0-148 659:149-150 33:151-258]
CACAACATTCCTTGGTCAGTTTTGTCAATAATAACGTAAGGCTCCTGGATTTCGTTTACT
TTAAAATTATAGTTCTCTGGTTTTACTTCACTGGATTCACTGTCGGGCTGCAGGAGGTTC
CTTCTGCCCTGTGCACTGGTGCTTCTTCTGCGTGGAGGATCCCACTAGTGGCTCTGATGG
CAAGGGACTATTAATGGGTACTCCAAATGCACACAGGGCTTCTGAGTGCTTCAGGCACAT
CAGAGAGCCCCCTAATCCC
>comp7070_c0_seq1 len=211 path=[1269:0-210]
TTTGATTAATTTTATTTTTTTTTTCTCCACTATCTTAAAATGCTATATTTTCACTAAAAA
AATTAAGCTTCTTAGAAGTCTATTATGAAGTTAAATATTATCTCTTTTGAATATAAAAGA
ATTTATTATTTATATTTTCTTTTCTTTTATAAATGTTTTAGTAACTCATTAATTAAACAT
ATTTATCTTATCAAAAAAAAAAAAAAAAAAA
>comp7070_c1_seq1 len=657 path=[635:0-656]
AAAAAAAAATAAAATTAATCAAAAAAAAAGAAGAAATATCTAAAATTAAAATTAACTAAA
TTTAAGTGAAAATTTTTACAATAATTTGCATATATTTTCTTTTTCTATTAAATATTTAAC
TTTCCTTCATTACTCTATAATCTATTTTTTATCTTTATTTTTAAATCTCAAAAGTATCAT
CATCAAGACCTATATCTTGCTTAAAGTCATCATCGTCAATAGTTGAATCATTATTTAGAA
AATTTTCATTTGAGTAATTACTTTGACTTTGGTCCATATAATTATTTTGATTTTCATCAA
CGTAATTATCTGTGTTACTATTATAAGTATCGTAATGCCTGGGACCAAATATTTGATCAA
GCAATCTGTTACTTAAAAAAAAACCACAACCATATATAAAACTTTCATAAAAAGTATTTA
ATAATCCTCCACCTCTACTTAATTTGTTATTCTCATTTTGATTTGTTACATTATTTGTTG
TATTTTTATATTGAGTTAAATTTTTATGAAAATTTTTTCTTGCAGTTTTTTTTGAATTAT
TATTTATAAATCTAGAAAAGTGCCTTTTAAAAATCAACATTTTCAATAAATAGTTTTACA
TTTAAAAATAAAATTATTGGAAATTTTTTAAGTGAATTATTTCCTATTATATTAATA
>comp7078_c0_seq1 len=432 path=[1:0-431]
ATTTAATAAAATATTATTATTTAATAAACTATTTGTAAAATGTGCATATGTAAATTTCCA
TTCCCTACAAGCTCTGTTAATACTAGCTATCCAATGAACTCTTAATCGTCTATATCTTTG
ACGCCTCATAATATAAGAATATAACAAAGCTTTCATCGCTCTACTTCTTGCAATTTTAAA
ACAGCCTTTACTTCTTCCCCTAAATCCTTTTGCAACTTGAAAAACCACTTCTCTAGGTAA
TTTCATTTTTTTCTTTCTTTTTTTTATATTATTTTTGTTTTGTTATTATTTATTGATACA
AAAAAAAAAGATATTTAAAATAATATTATTTATTTTAATTTTGTACTTTTTAAACTTTCA
TTTTATTTATATATGCATAGAATTATTTAATAGTATAACTTTCATATCAGTTTTTTTTTT
TTTTTTTTTTAA
>comp7078_c1_seq1 len=204 path=[819:0-203]
AAAAAAAAAAAAAATTGAAAAAATTAAGTAAAAAATAACAAACAGGAAAAAAGAAATGTG
TATTAAAGTTGAGATATATCTCTAAATTTAAGTTTTCTTTGAAAAAAAATGTATTTGGAT
TCATCTACTAAACTTTTGAAACTTATTGGTTCGGTGTAACATAAATTATATAAACTTTTT
CTATTTAATAAAATATTATTATTT
>comp7098_c0_seq1 len=1615 path=[1593:0-562 2156:563-1614]
TTTAAATATCAAAAATATATTACAAAACTACTAACCCTGAATCGTCTGTGTCAAAGCTTA
ATTTGTTTTTAAAGGTATATTGAGGTTCTTCATTATAAATTTCAAATATACTTGGATCAA
TTAATTTTAAATTTTCAACTAGATTAAAATAGTCATCTTTCGAATCCACAACAAATATGA
GAGAAACTGATGAATTTAAATATTCCCATGGCAAAAATTTTATTTTATGAGTAAAAAATT
CTGATGTAAAATTTTTATTTATACTTTTAAAAGCATTTTGACATTTTATATGAGGATCGA
GATAAAAAAGGCCGTTTTCGTTTGCTGAATAAAAATAATGAGCACTAGTATGAATATTAC
CGCTGCTAATTCCTTGAAATTGTTTTAAAAGAAAACATGATAATATAGATTTCTTATATT
TTGAAACATTTATAGAATCGACGCCTAATTTAAGGCAAATCCATATTATTATGGATATTT
TCTGTTTTATTTGAAAAAATTTTAAAACTTTACTGTTATATATTACACCTGTTTCAAATG
CTACAGAAAAAAATGCTTGTCTATTTTTTTTTCTCATGAATATTAATTTTGCAAGCTTTT
CATTAGAATTTTCAAAATTCGAATTTTTTTTTTTAAAGGAATTATTTTTATTTACTAAAT
CATTTTCTAATATATTTTTTTTATGATTTACAGTTTTTTTTTTTCTTTTTTTCACAAAAC
GAACTTTTTTTTTATTAATTAAATTTGATATAATCACCGCGCTACTTGTAGGCCCCATCC
ATTCATGAACAAAATGCTCCATTTCGCTTTCATCAATTTTTTTGTACTTCATTATTTCAT
AAATAATATTTTGTATGGAATATTTAGCTGTTTCTATATCTCTAAATTGTAACAATATAG
GATATATTAATGAGTTATTTAAATGAATGTTTTTAATATTGTCATCAGTGCTATTTAAAA
AGTTTTCATAAGACTTAAAATGATGGTAAACATAATTTTTCATTCTATCATTTTTTTTAT
ACATATAAATATCTTTAGATATATTTTTTTTCACTTTATTTTCATATATTTCCGCTTTTT
TTTTATCTATTAAAAAATTAACACTTTTATTTGATATATAATTTAATTGCTCAGATAAAT
TTTTATTATTTCTATTTATTAAAGATTTGTTTTCATTATTATCAAATATATTTGATCGTA
TTTTTCTTACCACAAAACCTGATTCCTTCATTTCCTTCTCGTATAATTTATCACATTTTA
ATTTTTTATTAAAATTTATTTTTTTCTTTTCTGTCATATTACTTTCTTTCAATTTTTTAA
CAAAAGAGAAAGTAGTTTGTATGTTTTCTTTCTGAATAATTATACTGTTATTTTTATTTA
CATTTTTACTGCTATGAAAATTTTTCAGAAAATTCTTATAAAGTAAATAATCATTAGAAT
TATGAAACAAAACATATTTCCTTGATATTTTGTAGCTTATTAATATATTTGCTAAAACCA
TTTGAACTACTCTTAACATACACCCCCATCCATTGTCACTTATGTGAATATATTTTAAGT
TATCATAATATTTTGTCCACCTTTTTTTTTTTTTTTTTTTTCATGAAAAAAAAAA
>comp7099_c0_seq1 len=243 path=[1:0-45 47:46-242]
AAAAAAAAAAAAAAATTAAAATTTGAGTGTCTTAAATTTTAGAATTTTACGTCCTGAATT
TTTATCACATAATAATCATATTTATATTAATAATATTCATTCTAAAAAAGTTAACATTTT
ACCTCATATAAAAATATTAAACATATTTATTTGAAAAGACCTCTCTTCACTTTTTTTCAT
TCTCTTAATTTTCTTTTGTTTAATATATTATTATTGTTATGTTTGTTTTTAAAGATTATG
TAT
>comp7100_c0_seq1 len=965 path=[1:0-964]
GGTAACTTTGTGTTTGATTTGTTTATTTTAAATAGAAAATATTAATCAGTATAATTAATT
ATCCAAAAAATATATATATAATAATTTAATTGAAATCAGTGTTGACAAAAAAAAAAAGGA
AATTTATAAACACCTAAAAATTAAAGTAGTAATGATTTGACCAGTTTTACCTGAGAATGA
TATAGTTTCATAAGATATTTCATCAATTAATGATAATTTAAATTTATAATTATTATTATC
ATTAAAATTTTTAATAATTTGTAATATTTCTTCTTTGCAAGCGTTACATGAAGTAATACA
AAAAACAGTATTTATTTGTAAGAAAAAAGAAATTTGTTTAAAATATTCATTTTCTTTATT
ATTCATGAAAAATATATCAAATGTTCCCTTATCATTTAATAAATTATAATTTTTATTTAA
TTTTGATTTATGTATCTCCTTTTCAATGTTACAAATATCTAAAACTTCTAAATTTATATT
TATATTATTAAAGAGCTTTTTAGATAATTCAATAGCAGTATTTGAAAAATCTAAACCATG
TAAATTTACAAATCCTTTTTCATATAATTTATATAAAAATAACCCATTTCCGCATCCTAT
ATCAAGAATTGCTATATTTTTTTGTTCTTTGAAATTAGTTTCAATCCAGTTTATTATTTT
ATCACAATTTTCTTCAAACCATTCTTCCAATTCAATGTTTGATTCTTCATAATTTTTTTT
TTCATTTTTATATATTTCTTCCCAATAACTTAATTTATGTAGCTCTGACATTTTTTTAAA
AATAATGTAGCATATATTTTATGTTTTTTTAAACATAAATATTTTTCTTTATATGTATTT
TTTTTTTAATTATATTTATGAATCTTTTAAAGCTTTTTTTTTTTTTTCTTAAATGTACTT
AAAACATATTTTATATTTCCTTGAAATTAAGAATATCTAAAATAAATGATATATTATTTT
AAGAT
>comp7107_c0_seq1 len=788 path=[1:0-196 198:197-787]
AAAAAAAAAATATAAATATTGTTACCCTTCATAATCACTATTTTCTTTGTATTTTTTCTT
TAAATATTTTACAATATTTGGTATTCCAGAAGCTTTATTTAGTTCTTTTATTTTAGTAGC
CGCAACATTTATATTTGTTTTTACCCAAGTAACTTTTTTTTGTAAGCTCATAACCCATTC
AGGTATGCTACCAACATCCAATAGATTACAGAAATAATCGGCATAATTTAAGCAATTTCT
TGATAATATATCATATGTATCACCTATCCACTGTAACTTCATCACTTCTACTAAAAGATC
AACTTCCTCTTTAGTTAGTGGAGTTTTACCCATAGGGATACTTTCACGATATACGTGATA
TGGATGAAAACGAGCATTAGTTTTTGTCACACCTGTTTCACCATCTACTATATAACCAAA
TGAATATTCATATCCATATACTTCTACGCCCGCATGAAAAGCACCTGCTCCCATTGATCT
AGCTACCATATTAACAACTTTTGAAACCGAATCTAAATCATAAATATTTAAATAAACCAT
ATTAGAATTAAAATCTGGTTCAGGTATGCTTTTAATTTCACTACTTTCATCATAATCAAT
TAAATTATATTCTTTTTCTTTATTTAAATGTTCTATGCTATTTTCTCTACTTCCTTTTTT
CATTGTTTATATCTCTTATTTTTAAATAAAAAAAAATAAAATTATATATACAATGAACTA
TTTTTGAAAAAATATTTAATGAATTAAATTTTAAAAAAGCTAAAATACGTATATTTATAA
AAAAGTTG
>comp7134_c0_seq2 len=982 path=[1037:0-949 2136:950-951 1989:952-981]
AAATGGAATCAGAAAAATTATCTATGCATGAAGCTTATAAAAAGTTTTGCTCAAAGCATC
CATTAAAAAAGTTATCTATGCCTAAAAGTGATCTAGTATGGTGTTATTATGATATTAATA
GTAGAAATGACAATATAATAATATTTTTGCACGGAATATGTGGAACAGCTGGTTGTTATT
TTTATCAGTTAGATTCATTATCTAACTTAGGTTTTAGAGTGATTTCCTTTCAGTACCCTT
GTTACAATTATTTAAAAGATTGGATAAAAAATATGTGTAATATCTTAGAATATTTAAATA
TTAAAAAAGCTCATTTTTTTGCTAGCGATTTGGGAGGTTACTTGATTCAATTATATGCAA
AATTATATCCATCAAAAATACAGTCTTTAATTTTATGTAATTCATATAGAAAAACAGATG
ATTTTGCAGCAATATCTTCATTAAGAAACATATATGGAAAGTTATACAGTTTTTTACCAC
ATGTTTTATTAAAAAAAATAATATTAGAAAATTACATATATATCAATTATGTAAATATAG
ATTTAAAAGAGAAAAATTCTTTAGAATTTATGAGCAATGAAATTGATTTAATTTCTGCTT
CAGATTTAGGAGGAAGAATTAGCTTGCAGTTATCATCAGAAATAATTGATAGAATTTATG
TTAATGATAGACATATAACTATTTTGCAAACATTAAATAATATGTATTCAGATAGTTTAA
ATGAAGATATGAAAAAAGCTTATCCTTTTGCCAAACATGCTATTATGAAATCAGGTGGTG
ATTTTCCATATTTAAGTAGATATGAAGAAGTAAACATGTACATTTTAGTTCATTTAAGAA
ATAATTGCAATACAACCTTTGTCAAAGAACAGATTAGTAATATGAATTATTCTCATCAAC
TAAAAAATGAAGATGATTATGACCAAATTTATGAAAGAAAAAAACATGATTCACATAATT
ATTATACAAGTGAAAGTAATTT
>comp7151_c0_seq1 len=740 path=[1:0-389 391:390-739]
CTGAGCTGTAGTAAAGCTGAACACCACCGAGCACTTTGGTGCACTGACAGCTGTCCGTGG
AACGTTCCTCTCCGCACCACAGTCCGTCCATCCTTCTCCATAAGGGCGTATTTAACGCCG
TACATTCAAAAATCAGGAGAAAGATTTGAACTCTTTTGTGACCAGAAGTGAAGGCTGCGG
GTCCCCCAGCCCAGGGGCAGGCTGGGCTTATTGCTGGTGTGGGTTCTGAGGACACGTCGG
TGGCGTTACGCCGTACGGAGCAGCCAGGTCTGACCGTGGGTCCTGCTGAAGAAGCCTCCT
TCCCTTTGAGGACTGATGCCAGCTTCTATAAACGTCGTGGCTTTTTGCTTTGCTGGTTTG
AATGGAAAACATCTGCTTTTCTGAGCCCAAGAAAGCACATAATAAAGTACACTTTGCTGT
CCCACCTGGCCATCTTTCACAAGTGTAGGGCAGCCCTTGGCACTGACCTGCAGAGCTGTG
CATTTCCATACCTGCAATGTTTCCAGCAAGGTCTCCCAAGAAGCACAATCTAATTTTGGA
TTTGTTTCAAATCCAACGCTTGATTTACGGTGCTACCCTGACTGCCAAAGCCTTGGGAGA
CAAGGGAAAAAACATTTACAACAGCACTGGACAGAAGGAGAAAACAGAACTTGGGACAGC
ATCATGGCCTTCAGGACAGTCACCCTTACAAGGAATCCAGTGCAGCAGGTCAGTGAGGTA
CAGGCTTACTGCTGTGCAGA
>comp7160_c0_seq1 len=476 path=[1:0-38 40:39-475]
TTTTTTTTTTTTTTTTTTTACAGATGGCACTTCTCTTTATTGATTGCTCGCTGTGAAACA
ACATCGATCCGTATTTCTGCTTTTTTTTTTTTCTTTTTCCCCAAACATTACAAAAAATAT
GGAATTGGCTCAGTCTGCAATCCTTTTAAGCACAGCCATATTATCAGGAAGGAAGGGAAA
AAAAAACAACCAAAAAAAAACAAAAACAAAACCAAAAAAAAAACCTCTAAGAAGTCTACC
AAATAGAGCATTTACAAATGCACAAAAACACGCCGCTTTGGCTTTATGGGGAAAAATACT
GTTTTCTAGATTAAAAAAAAATCTTTTAAACATAAATAAGTTAGTATAATTTCTCAGTGT
CTTTACAGAGTTATGTACACAGGTACACTTCAAACTTTTTATTTTTACATACAGGTACAC
AGGCAATGTAGAAATACTGTTTAAAGATGTAGTATCCCTTTCCCTCAAACACAAAG
>comp7161_c0_seq1 len=206 path=[1:0-176 366:177-205]
AAAAAAAAAAAAAAAAGTTTATTATTCATTTGGTTAAAAATAATCTTTAAAATAAAATTA
AACTATTCAAGGTTTTAATAAATACTGACATTCTTTATTTTTTCTTTTTTAATGTAATTT
TATATAAAATTTTTCATATTTGTTCACTTTTATATTATATAAAAAATCTTTCAGCTTATT
ACACATAAACTGACGTTCATCAATTA
>comp7173_c0_seq1 len=378 path=[1:0-377]
ATAATAATAATAATAAAAAATATGATCAATATAATAGCAAAACCAACAATAAAAATATGT
TTATGAATAAAGGAAATATAAAAAACAATGGGAATGCATTTATATATCACAAAAAAAATA
TATATAATAATAAAACTAATAACCATTTTAATTCATCATATTATTTTTGTAATCATAAAA
ACAATTTAAAAATGAAAAAGAAAAATTTCAAAAAAAATAATCATTATTTCAATTTTCAAA
ATAAAAATCAAGAAAATTCCCCATATATGAAAAATGATAAAAAAATAATGAATAATTTTT
TTACTCCAAATAAATATAAAGATTTTAAAAAAAATACAAATAACAATTATAATATCCATA
ATAATAATAATAGTAGTA
>comp7173_c1_seq1 len=343 path=[385:0-342]
ATAATAATAATAATAATGAAGACAAAGAAAAAATGAAAAAAAAAGATAATTTAGAAAATA
CATTTCAGGATAATCATTTAAATAATAAAAATATTTCATATGGATCTTTATCAAATATAT
CATCATTGTCAGATGTTAGTGATATAGAAGATTTCAAAAAAAACGAAAAAACTTATTTAC
AAAAAAAACATTTAAGTTATACTGAGAGTAAAAGTTGGTTTGACAAAAATAAAAAAACAA
ATTAAAAATAAAGAAATATAAATTAACATAAAAAATGGATTTATTTAAATTAAAACAATG
ACATAATAATGTAATGTTTTAAAAGGAAAAAAAAAAAAAAAAA
>comp7192_c0_seq1 len=398 path=[579:0-264 445:265-397]
ATATAAAAAAATAAAGGTATAAAGGTTATTTATATTTATTTCAATTTATTTAATTTTATT
TCATATAATTATTCAATTTAATTTTCTTATTCTGTACAATTTTTTTCTTTTTTTTTTCCA
TTTAATATCATTTTAATATATTTTATTTTCTGTTATACTTTATTTCTTTTTATTTTGTTC
TATTTTAATCTTTTAAATTTCATTTCATTTATTTAAACTATTTTGATAATTGTTTAAAAA
AATAGAAAATTAAAGATGGATAGACATAAAAAAAATAAAATAATAAAAAATTCAAGAATT
TAATTTTTTTTAAGTATAGAATTTCTTCTATATTGTAATAATGTTATATATTTCTACAAT
TTTAGTAAAATAGAATTTTTCGTATTAGTTTTATTCTT
>comp7193_c0_seq1 len=433 path=[411:0-432]
ATTATATAGTTAAATCCCTTATATAGGTAATAATTTTTTTTTCAGATATTAGTTTACTTT
TATGCCCAATTTTTCTAATTATGTATGTTTAGGTATTAATAATTTGTTCATTTAATGATT
TAGTAAAGATTTTGCAACAATTATATCTTGAATTTCTTCTTTTAAATATTTTTCATATAT
CCAGAATTTATTTTTCATCTGTTTTTGATTCTGTGGGATCTATTTTAATATTACCCAATG
ATATATCCCTGAACTTTAAAATCTCACAACAAGATATATAACAAGGTTTACTTTCATCAT
GTGATTTTTTCTCACATGTATCAGAATCACCTATTAGCATAGAATGTCTTATATTTTCTT
CATTATCATTTATCTCATTATCATTTATCTCATTTTCATATGTTTCATCTTCATATGTAT
CATTTTCATATGT
>comp7193_c1_seq1 len=348 path=[1146:0-347]
GTATCATTTTCATATGTATCATTTCCTTTATATCCTTCATTTGTTAACCATTTTAAAATA
TTCCTTGTAGATATTTTATTCAATGATTTTTTTTTCTTATTTGAAAATCTTAAGGTTAAA
TATAGTAATCCACTAATTAGTGTTCCTAGTGAAAATGCTAATGCTATATCTGTAAATGAT
AATAATAGTTTTTTCTTTTTTTTATAATTTTCTAATTTTGAGTCAAGTTCTTTCAATGAA
CTTAAATTTTGAAAAGAAATAAAACTTGCGAAAGATAAATTAAAACCTAATAAAATGAAA
ATTAATAGTACATAAAAAAAAAAAATTATTAAGTATCTCATTTTAATA
>comp7199_c0_seq1 len=248 path=[242:0-247]
ATTATTTTTTTTTTTTTTTTGAATTTTAAATATTATCTAGAATATTTAATTAAAGAAAAG
TTTTTCTTTTCTTCTTTTTCTATTAACTTAAAAAAATTACCTTTATTTTTTTTTTTTTAT
GATACTAGGAATTTTTAATGTCATAATATAAAATAATAAAGATAAATTTATAAATATGGT
TTTCTTTTATAAACATATCCTATATAATTTTTAAAAAGTAGTTTGATAAGATAATTAAAA
AAAACGAA
>comp7208_c0_seq1 len=212 path=[510:0-211]
TTAGAAAAAAAAAAAAAAAAAAACATTTAATTCCTTTATAATATATTGAAGTTATTGGGA
ATATATCAAATGACATTAATAATATAGAAATCTATGCAACAATTAGAAATAAATAATTAA
TCATAGATACAATTTTTTTCATTGTATTTATATACACAACCATCTACATATTTATATATT
TATTTATACAGAAATTGCTCATAAAAACTTAG
>comp7217_c0_seq1 len=556 path=[1:0-232 234:233-555]
ATATATATATAGATAATATAGAAAGAATGAAAAAATATAATAAACGTATAAAGTATTTCG
AAAATTTGAGTGATCAATATAGCATTTTTTTTATAGCTTTTATATGTTAATAGAAGTTAA
TCTAGTTGTAAGATATTATTTTTAGTTTAATTTTAGATTTTTGTTAATTTTTTTTTTATT
TTTCATCTCAATTAACAGACTAAAATTAAAAGGGAAAGTAGCCTCAATAATTATGAGCTG
CTATTGTAAGTGATCTAAAAATATTTAAATGAATGCTTTCAATATTATTAAAGAAAAAAA
TATTAGTTTGTTTTATATGTATATACGTAAAGCATTTTATTATTGTAATTTTTAACTTTA
GACTTAGCTTTAAAATTAATTTATTTTAGAAATATTTTAATTGTTTTCTTTGTTTTATTT
AGATTTCACATACCTAATTTTATTTTGTATTTCATTTTGACCTTTAATTTTTTTATTTTC
ATATGAACTTAACCTTTTCTTTGAACTTTTTTATTTTAATATGAATTTTATGCTCATTAA
AGGTATTTTAACCTAA
>comp7252_c0_seq2 len=435 path=[669:0-177 846:178-411 1412:412-434]
TGCGTTTATGGGGTCGTTGTGTCTGTTTATGAGGTCGCTGCATTTATGGGGTCGTTGCGT
TTATGGGGCCGTTGCCGCTTTTAGGGTCGAAGTGAAGATTTGGGGTTTTTGGGCGTCTTC
AGGAAGGGTTCGTGCAGAGCTTCGAAGAGGCGCTTCGCCTTAAGGGGTCCGATCCCGGGG
CACAGCGACAGCTCCTCCCGTGGGGCGCGAACCACCGCTGCCAGCGACCCAAAGGTGCTC
AGTAGGCTGACGGCGTCCGTCCGATTCACCGCTTTGACGCTGCACAGACAGTCCGACATC
CTCCCCGCCGCTGCGCCGTCCGGGCGCTCCCGGAGGAGGTCGGGCGGTTTGTGCTCGTAG
GCGCTGTACGTCTCCAGGTAACGGCCCGACTCCTCCGCGCTCCAGGCCAGGATGAGGGTG
CAGTCCGCCATGATG
>comp7263_c0_seq1 len=327 path=[305:0-146 452:147-326]
AAAAAAAAAAAAAAAAAGGAAATAGTTTTAAAAATTACATCATCGTTATAATTTTAAAAT
ACATTTTTTTAATAAATAAATTATTGTATCCAATTATTTTTATATAGTTTTATTTTTTTT
TTAGTATATTTTTTTTAATAATGTATTACTTTTAATATGTTTTCATGCACATTTTAAAAG
TATATATATTGCATTTATGTATGCTTATGAACAAACTGTTTTTACAAAATATAAAAATTT
GAAGTTATAATTTAAAATAATAAAATTTTGACAGTTATTTTAATGAAATAAAAAATACAC
ATATATAATTATATAAATTTTTAAAAT
>comp7284_c0_seq1 len=506 path=[1:0-255 258:256-505]
ATATATTTATATATATATATGTATTATATATTTTGGGACAATTTTTAATTACCTAATTTA
TTTTTTTTCAATTTTCTTATTATTTCTAGGAATAATTTTTATTTTTTCAGAATTATTATT
TTAAAATTTTTTAAATGACAAAAAATAAATGTAGCAATAATATATTTAAACAACTTTTGC
TATTTTACTTTGTTTTGATTTTCTAAATACTGATATATATTTTTATTTTTCACAAACATT
TTATAAAGGTGAAATATTTTTTTTTTATTACACTTGATTTATGAAAATGGTAAGTTACCC
TTTTATTTAAAATAATATATTTTTTAAAATATATTTCTTTTTCTTATAAGAAATATATAA
AGAGTTTATGTAATAATATTATTGATTAATTTTAACTTGTTTCTTTTCATTTATTATTTA
TTTTATAATATACTATTAATTTTAACTATTTTTAAAAAAAAAATTAACTGCAATTTTATA
ATTTTCATAAATATTTATTTTTAATA
>comp7292_c0_seq1 len=261 path=[264:0-184 567:185-187 20:188-260]
CGGCCTTCGTACATGAATTCCAGCAGCAGCCCGAAGGCCGGCGGGGTGACGATCTCGCTG
TTGAGCCGCACCAGTTCGCCTTTGTCCAAACGTTCGGCGTAACACATGTGGAAGAAAGCG
CTGCAGGCCGCCAGGACGGCCCGGTGCGCCGGGAACGGGGAGCTGCCCACCAGCACCGTG
CAGTCGCAGCGGAACGGGATGGAATTCCCGGAGCACAGCCGGCAGCTCCTGCGCGGCCTG
CGGGAACAACGAGCCCAGGGT
>comp7305_c0_seq1 len=359 path=[337:0-358]
AGGGCCAGCAGCGCTGCAAGGATGAAGCAGCAGCAGAAGCACGCGCACCGCGCACAGCAC
GTGTCGCACAGACACCGCACGACCGGGATGCGCCGCAGCCGCGCCGGGATCCCCGTGTGC
CACCGCCCCCGCAGCCGCTGCTCCACGGCCTCGGCCAGGAGGTCGCATTTCTCCTCGAAG
TCGATGTCCGGGCGCTCCAGGAGCCGCACGGCGCGGTCGTAGAGCTCGTCCCGGTAGTGG
GCGCTCAGGTCCCCCCGCAGCGCGCGCAGCACCGTCTCCAGCAGCTCCCCGACCTGGTCC
TCCCCCCGCGGCCCGGCCGCCCGGTTGTCGAAGGCGCAGCACCGTCCCCCGCAGTCCCG
>comp7313_c0_seq1 len=1385 path=[1:0-1384]
AATATGTTGAATTTATTAGAACAGATAATTAATAAAAATGTGTATTTAGAAAAGATAAAT
AATTATAATATAGAGAAGAAGGAAAAGGAAAAGGAAAAGATGGAGGATATATGTAACAAT
ATTCTGAAAATCGAAAAAACAAATCATGAAAAAGAGTGTATAAATGAATATACGAAACGA
AATGTAGATTATAAAGATTCATATAACCTTAAAGATGAAGATAAGATTGATTATTTCAAA
AATGATTATAGTGATATTTTAAAAATTTGTAAAATCATACTAAAAGATTTTTCGGAAATT
ATAATAGCATGTGTTTATAAAATGAAGGATAAAAAAAAATTAATTGAAATTGTTATAAGT
AATTTTAAGAAAATAAATAATGTAAATAAACATTTCTTAAAATTTTATTTTATTAATATT
ATATTACCTTTTAAAAAATTTTTTAATGATGATTATATAAAAAATAGACTATTTTACATT
TATAGTTTTATTTTAAGAAAATTAAAAATTGAGGAAATAAAAGCATACATTTTCAGTGAA
ATTATATTCTTAAATTACTCTATTTTTAATATATTAAATACGATAAAGTATTCTCCATTT
CTTTTCTATTATTTAGAATATAATAAAAATAAGATTGACGTCACCTTTTTTAATGATTCC
ATATTTAAGGGAGATTATAATGCTTATTTTCGTAAATTTTATAGGAACAATTTAGACTAT
TTTTTTTTAATCGTAAATTCTTGTAAAAAGGAATACTATTTATTACCAATAATAATATAT
AACATTTATATTTTTTATGAGATTACTATAAACATTTCTGAATATTTTCAATATGATAAG
GCTTATTTAAATAATTTTTTATATTATTATAATTGCAATAATTTAATAAAACTTTTTTTA
TTGTTTTTAAAGATATTGAGAATAATATACAATGAAAAAAACAGCTTTTTAAAATTGGAA
GATAATTTAAGAAATGATCAAATAATTTTTTATTTCTTAAAAAAATTTTTTAATTTAAAA
GACTTCAATAGTTTTTTTATAAACTTTTTTGTTGACTTATATTTATTTTATAAATCTTAT
AAAAGCCTTTTTTTTGTACATATTTTTTTTCAAAATTTTGATAGAAGCTTATACTTTTCA
TTCTTAAAACAATTTTTTAAATTTCCTTTTTTCTTATTTCAAGAAGAGAAATATTTAAAA
GAAAAAAATAACAATGATATATATGATATTCATTGTAATTTTATATCAACAATTCAAAAA
AATTCAAGTTACGTTGTGAAATGCAAAGATTTCAATAATTTTGTAGAGTATCAGGAACAA
AATGTAAATAAGAAAATATCTCAATATATAGAGAATAATGAGAATAGAAAAAAAAAAAAA
AAAAA
>comp7324_c0_seq2 len=511 path=[489:0-300 790:301-510]
GTATATATATATTTGCTTGTTTGCTATTAATGTAAAAAATTAAAAATATATTTAGAAAAA
GTCAAAATAAAATTGATAAAAAAACTTTAATATTTTAAACTTAAAAATATATTTTTATGA
AATAAAATTTTATAATTTAAAACTTCTACGAAGATATTAAATGAAAAAAATTAATGATTA
ACATATTTATATATAATGAAAACAAATCAAATCAAAAATTTAAAAAAAATATACCGCCAT
ATATTAAGTGAAGCTTCAAAGTTTGAAAATATAAACTATAGTGTTTATTTTACCAACAAG
GCAAAAGAGAATTTCAGAGAATTTTTTAGTAATAATAATCACAACAGCGAAAAATTAAAA
GTATTTGAAGATGAATGTAATGATTATCTTAATATGTTAAAAAGACAAACTATAATACAT
AATTTATACCACGTTGATAAACCTTTAGTTTATAAGTAAAAATAAAGGACAATATTGAAG
GATATCAAAAAAATGTCTTTTTTTTTTTTTT
>comp7337_c0_seq1 len=249 path=[227:0-248]
ATAAATGCAAATAAGTTTGTTCTGGATAGGAAGAAAAAGGCTTGGGGAAATGAATTTATT
TTAAATGGCAAATTATGAAATGCAATTGAGTATGAAACTGTGGAAGTTGTTAAGAAAATG
AGGGAAAAGGCTTAGATCTCCATCAGGAACCTCAGTTGTTTCACTCATTTGAGCATAGCT
CAAAGGAAGTCCATCTCAGAATGCCTGCTGCTGCCTTTGTGAAAGAAGAATTGCATTTAA
TGAACTCAA
>comp7341_c0_seq1 len=203 path=[1:0-52 54:53-202]
ATTTATATCATTCATATTTATATAATTCATATTTATATTATTTTTTGTTAAAATTTTGGA
GTTTTCATATAATATTATAATGTATATTTCTCTTTTTTTTCCACTACATATGTTTGTATA
TTAATTTTTTTTATAACTTTATTTAAAGAAACCAAAATTTCAAGAAAATTAATGATAGTT
GCTTATTATTAAAATTTAGGACA
>comp7344_c0_seq1 len=248 path=[226:0-141 368:142-174 401:175-247]
AATCATTAAAAAGAGAAATAAAATATATGAAGAAAAAAACTAAGTCGAATAGAAATTACG
AAAAACTTGTGGAGAAGTTAAAGCTAGAAAAAGAAAATATACAATCGAAGGAACAAAATT
TTGAAAAATATAAGGAGATAAAGAAAAATGAGTTAAAAACAAAATGGGAAAAGAAAAGAG
AAGAAGAAATTCTTAAATTAGATAAGGAAGAGAGAAAGAGAGATGAAAAAAGAGCAAAAA
AAGATCAG
>comp7347_c0_seq1 len=247 path=[285:0-246]
AAAATTTTATTAATTTGTATTTTTAAATAGCATATTTAATCATTGCATTTCTCTCATTTT
TATAAAAGTTTGTTATATGTATATATTTCTTTTTATATAAAAAAAAAATTAATTTGATAT
TATCTCATAAAAAGCAACTTACATAACTGTGACTATTAGTGTATTAAACAAATAAAAATA
ATATTTTACTATGTATTTTATTTCATTTTTTTTTTTCTATTTATGAGCATTTACGAAAGA
ACTTTCA
>comp7348_c0_seq1 len=521 path=[1:0-198 200:199-520]
CGTTGATTTTTGTTTGCAGCTCTCGGAGCTCCTCTATGTGCAGCAACCGCAGGATTTGGG
CAGCTTCGTTGATAACAGCATCTCCTGTGTCAAAACCAAGAATGTGTTTTTCTAAGGCAA
CAGGCAAACCCTCTTTGGACTGATTGGCCTTCGCTATGGCATCCTGCGTCAAGCGTTCCT
GAACCAAAATGCGAATTGCCTTAAGCATTACCAAATAATCATCATGTCGTTGGATTTGAA
GCAGATTAGCTAAAGCCATCACTCCAGCCTTGAAATCAGGATTATTCACATCCAAGTTAA
TCAGTGGTTCTGCATTTTTTGCTGTATTGTCAGTATTTTTAGCACCGTCAGGGGTAGAGT
CCTTATACTTGTCAGCATTATCTCCATACTCCAGCCTAACTGCTAACCCAAGAAGCCAGT
CCACAGTCTCCTGTCGTTCCTGCATTTTGAAAGGACAGTTTACATCCTTCATATACTTCT
CAAACGATTTGGGCCAGTCATCACTGTGTATGTTTCTTAAA
>comp7352_c0_seq1 len=228 path=[1:0-204 500:205-227]
GTTAATGATGCAGCCATTGCTCACACACCATCCGCTCGTCTTTAAGTTATTTCAGCAGGC
TTACACAACAGCACGGCCCAGTGCTGAGCACAGCGACTCAGCGAGCCATTCCCAGACCTG
ACACAGACTCTTCTTCTGACTATACGTTATACATATAAACCTTAAAAAAAGCTTTGTCTC
AGCTCACCATTCTTCACTTTGAGACCCTCTGATGTAAGGTGCTGTCCA
>comp7374_c0_seq1 len=384 path=[362:0-170 533:171-383]
CTAAATTTTTTCTTTAATAAAATATTTATATAGTTTAATTTTTCAATGCAAAATGTATAA
GATACATTATTAAATTCTAATTTTTTTAATATAATGATTTTTTAATTTTGATGAAATTAC
ACCGTGATTTATATTAGTAAAACATTAATTTTTTATTTTATTTTGTTTAAATTAAAAATA
GAAGAATTTAACTTTTCACAACATGATATATTAATGTAAACTATTGTTTTAAAAAATTTT
CTTAAAAATAAAAAGTATTAAAATATTTATTTTTAATTATTTTCTTATTTTTTATTAAAA
GCTGCCATAAAATTTTTAATTTGTATTTATAAAATACATTTATTTAAAATACTTAAAGAT
CAAAAAAAAAAAAAAAAAAATTCA
>comp7382_c0_seq1 len=246 path=[1:0-245]
GAGATCAGAGAGAGAGAATGAGAGTAAGAGAATGTTTCTATCCTTTTCCCTCTTCTATTT
ATATCATTATTACTTTGTATTGTACTTATGCCAGTACACCTCAAACTACCAAAAGTTAAC
ATTTTCAGAGCAAATGCAAGCCTCTCTGCCTTAAGGGGTTACAAGCACAAAGTTTTCCAC
TTTTACACTAAGTTCAGATTGTTCAGAGGAAGATGACACTGGTGCAAACGAAGGCGGCTA
TAGTAA
>comp7383_c0_seq1 len=753 path=[22:0-330 358:331-752]
ATTTTTTTTTTTTTTTTTCGAATAATAAACTCGAAATCATTTAATTAGAGTTTTTATTTG
TTATAATTAATCTTTTTCCTTTTACACTGTTAAATGTTTATATTATTTAAATAATTACCC
ATATAAAATTATTTTTTTTTATATTTTATATACAATAAAAAAATATTTAATTTCAATGAG
AATTTGATAACATGGAAAATAAAAAAGATATCCAAATCACAAAATTAGATGAACAAAGTG
AAGCCAAGTCAACATATGAGCAAATAGAAAAAGATAGAGTTCAGTTAGTCTCTAAGATAG
AAGAGTTATATCAAGATGTAGTAGAACATAATATTGGAAGCTTTGGAAAATGTTCCATCT
GATAGAAGATGTTACAGAATGGTTGGTGAAATTCTAGTTGAAAGAACGGTTGGTGAAATT
AAACCAGCTTTGATAGATCATAAAAACAAGGTTGAACAAATTATAAGTGAATGCCAGAAA
AAATTAGACGAAAAAAATAATGAGATTTCAAAATTTATGAAAAACTCACAAACATTAAAT
ATACCAAGTAGTCTTATCTCTAAGAAATCACTTGAGAATAACAACAGTTTCAATGATAAA
GACAAGAAGTCAGGTTTAACTTTTTAATATATTAAAAACGTTAATATTTATATAAAGGTT
TTATTTTATTTTTTCTATTATATAATTTTGTTCTAAATTACTTTTATTTGTTTCTCCACC
TACTAAAAAAAAGTAATAATAAAAAATATTAAT
>comp7401_c0_seq1 len=1322 path=[1:0-1236 1238:1237-1321]
GAATAGAAAAATCTTTTTAAAGGATATTGCTTATACCTATTCAAAAGATAGTAAGAAAAG
AAATAACTTTTTAAATAATTAAATTTTATTTTTTTAATCTTATTTATTTTATTCCATGAA
AATTTATTAAAAAAAAATAATTAGATATTATTATGTTAACCTTTTTTTTTCATTCTATTA
AATCTCTATATTTTAAAAATGGAATAACAGTGTTTCTATTTTTTAATATTAACTTATATT
TAGATGATAACTGTGTTATAATAGATGATAAATATATTTATATTTTTCAACTTTTTTTTC
ACTTTTTTATTGAGGATTATAAATAATAAGAGTATATATCTATATACTGTTTCATTTACT
CATTTTTTTTCCTCATAAAATTGCCTAAAAAGATGTTTGTGGATAATTTTTTTCAATTTT
AAACATGTGAAAGAATTTTATTAAATTAATATTCCTATAACAAAGATAGTGCTAAAAAAA
CAAAGATCGTTTTATAATATTTGTTTAAATGTTGGAATACTTCATAATAATTAACAATAT
AAAAATTGTACATAATATTTACTATTTTTACCTTTATTTTCTGGGTATTTTTACTTAATT
TTTATATATAAAAATGAAAACTTCAAAACATGAGTCATTTCTTTTCCTCTATTAACAAAA
ATTTATAGATATAACGTTATATTTGTTCTTATACCTTAATTTCTAATATCTTGTTTAATG
CAAAAGTTATTAACAGTTATTATATGCTTCAAGAGAAGAATTCTCCAAGCCCATTTATAA
TAATTTTACAAATCTAAACATGAATTTTTATATTATTAAATATGTTACAACGTGTATCTT
ATAGTAATTATTATATTTTGAAATATACACAGCATAATATTTCAACAATGTTATTTAATT
TATGAAAATCAATTTTTTATATTATATTATAACCTTTTTTTTAAGAAAAAAATGGGTAAA
TTTTTTGTTAGTATATGTAAAATAAATCTCTAAGTGATCTTAATTATCTTGATTCTTCAA
ACGTTTTTATGTTATTTGAAAAGCTTTACTAATTTAAATGAATTATAAAATAAGTTCATA
ATATTAACTTATCAATATATTGTTATTTGAATATAATACAATTAAATATTTATATGAAAA
CATTTACTGAGATTTAAATACATTTATAAACTTGTCATTCAATAAACACAGCAATATGAA
GATAGTATGTTCTTTATATTTTTATGTGCAGAAAGTATAAGTGTTCTATATTTTGGTTTA
AAAGAACAATTCTATAAATAATAGATGACTTACTGATATTGTAACATATAAATTTTTATT
TT
>comp7411_c1_seq1 len=934 path=[912:0-933]
AAAAAAAAATAATAAATCATGATATTTTTAATAATATAAGTTCTTCTAATAAAGCTAATA
ATGTAAGCAATAACAAGAACCATGTAAATAAAACCCAAATCATAAATAGGGATAATAAAA
CAAATAACATAAATGATACTCATAATAAAATTCATTATAACGAAATAAATAATTTTTGCA
ATACCAAAGAAGAGTTAAAAAAAACAAATAATGAAGTAGAGATAGTATATTCTTATGTAA
TTAATGATTCTAAAAATATTAACTCCAATAATGAATTAATAACTATAGATATATCATTTG
ATGAAGATAAAAAATATATTTTTAGAAAAACAATAAAAAAGTTACCTTTTTTTAGATATG
GACATTTTTTATGTTTAACAAAAAATGGGTGCGTATTAGCAATTGGTGGTACAGATGGAA
AAAAAAAGTATGGAATTGTTGAAAAATATTGCCAAGAAAAAAAAAAATGGAAACAAATAA
ATATAATGCACTTTTCAAGATCTAATTTTTGTGGTGTATGTACTGATAATAATGATCTTT
TTATATTAGGGGGAGAAGGTGATCAAAGTATTTTAAAAAGTGTTGAGTATTTTGACAGCA
AAATTAATGCATGGAGATCATTACCACCTCTTAATTGTGTAAGACATTCAGCAAGTGCAA
TTATTTTTCAAAATTTTCTTTTTATTATTGGAGGTAAAGATGGAATTGGAGATTATGGAA
AAGTTCATAAAAGTGTAGAAATGCTAAATTTAAATGAAAAAAATATGAAATGGGTTATGT
GTAATCCTTTAAAACAGGCACGTCTTGGGCTAGCTACAATTGTTTTTAAGAATAAAATTT
ATGCAATTGGTGGATCTACTGGTGTAAAGAATTTGAGTTCTGTTGAAATTTATGACTTAA
ATACAAATAGTTGGATAGAAGGTCCTAATTTGAA
>comp7417_c0_seq1 len=388 path=[378:0-285 664:286-387]
AAAAAAAAAAAAGAAAAAGTAAATATTTTAATTAATATATGAAAACCTTATTTTACCTAA
TAATATACAATTATGTTTTAAACTTATTCTAAAAAGTTTACGAAACGCATATTTTTGTTT
TTATCAATCATTCATAACAATACTACTATAATTCGATATAACATTAAAGCTATATTCATA
TACAACTTCATAAATTTTTTATACATCTAAAAAAGTTTTATTCTTTAATTTGTTTTCGAA
ACGAATTTTTCTTTTGTAATAAATTCTGTTCACAATTATATTTTACAAATGTATATTCTT
ATTTAAAGAAAACAAAATTAAAATTAAGAAATAATAAACAATATCACATAAATTACATTT
TTTTCATTTTGTTAATAAAAAAAAAAAA
>comp7434_c0_seq2 len=513 path=[1060:0-473 2167:474-480 1541:481-512]
AAAAAAAAAATACTAAATATCCATATTTACTTTAAATTATTACCTTTATTATACATTAAT
TCAACATCTTTAATTTTTCAAAATCAAAATCACTTGAATTTAATCTTTTATTATTTTTAT
CTAAGATACTGGATATTTCATCATTAAAATTGTCATCAGTTTTAATATTTAAGGAGTGCA
TTATATGAACTATAGAAGAGAGTATTAAATTATGAAACTTACTAGAATTATCATAATTAG
GTAAAACAAAATCATGATATATTCTTTTAACTAAATCAAACAATTCTTCATCACATAATA
AAAAAACAACATTTTTTATAGATTTTAAAATTTTTAAACATCTCATTAGAAATATGTTTT
TCTTTTGCATATTAGATATGTTTTTATAACACTGTAAAAATGTAGTTAGATATATATTAA
TTTTCTCTTTTATTTTATCAATTAATATGTCTCTATTACAATTATATAAAATAAAATCCT
TAATAATTATATATAAATTAAAACTTTGTTTCA
>comp7434_c0_seq4 len=594 path=[1:0-555 2167:556-562 564:563-593]
AAAAAAAAAAAATAAAATAAAAATCCTAAATTATTACGATAAAGCAGTAAAAGAGAATTC
ATGTAAAAAAAGTAATTTAAATGATAATAAAGGTAAAGTTTATGTAAGTGAAAATTATGA
TAATATATATAATGAAAAAAATGATTTCTATTTCTATTCTAAATACGACTCTAATAATAG
TAATAATAATGACATAAGTGAAAGTAACAATGAAGATAACAAATCTTCTTTAAATTCAGA
AAGTAATTTTTCATTGAGTAGTTCTATGTATAGTAATGAAGAAGATTGTTGTGAAAAAAA
TAATAAGAAAAATAAAGAAGAAAATATAAATAATAAAAAAGAATTTCATTCCTTTTTTAA
AAATGAGAAATTTCAAAAATTAAAATATAAACTTAAAAAAAATTTTTTTTATAATCCTTA
TGTAAAATCATTTGAATGGTACAAATTCATTGATCAGTTGATTATTATTTACGATAGTCT
TAGTGAAAAAGAAATTATGGAAAAGTTATATTATCATATTTATAATAAAAAGGTGTATGA
ATTGATAGAGGTGTGGAATCCTTTTTCATTGAAACAAAGTTTTAATTTATATAT
>comp7445_c0_seq1 len=257 path=[235:0-177 413:178-256]
TATATATTTATATATATTCATATTTATATGATTCTTTAATCATTAGACACGATTAAAATA
TATGAAAAAAGGTTTAACTCTTTATAAAATTCATTGATGAAAAAATAAAATTAAAATAAA
AGAAAATATATTTTTTCATCTATATAATGAATAATTTATAATTTGTATCAAAAACAAAAT
AATGAAAATCTTTATTACAAAATCATTTGTATATTCATATATATTTATAAAAGATTAGAA
AAAAAAAAAAAAAAAAA
>comp7464_c0_seq1 len=1049 path=[1:0-1048]
TTTTTTTTTTTTAATATTAATTGTTTTCTCCTTGTTTTTTTGTGTCTGGATATTTTTTTT
AATATGTTTTTACATGTCAATCATGGATAATTTATATTACTTCATGGTGCAGAATAATAG
TGTACAACCAATAATTGTAAGACAACCATCAGCTATAATTATCCATAGTCAACCGAAATT
ACCAATAACATTGGATTTACCATCTCAAAATATAATTTTAAAAAGTGATGAACCACAGCC
AATAATAGTTAGACAGCAAAATCCAAATGTCATCATTCAGAAACCACAAAATGAATTTTA
CAATAATCCAAAATTGGCAGTTGGATTACATGAGAAATTAAATGAAATTAACATGCATAA
TTTAAATATAATGGATGAAAGAAATAATGAAAATATAAATGCATTAAATAATTCACAATG
TATTGATCACGTTGATCCATCCTACATTTATGACAATCATAATATTGCATATACAAATAA
AAACATCCCTATAAATAATATGTATTTTAATTATACTGCTTTAGATAATGAAAATAAATA
TGCACATTACAACACAATGCCATATTCTATTAACAATGCAGCTTATATTAATCCCAATTA
AAAATTTTAGAAAGATGAAAAAAAAGGAATCATTCATGAAAAAACTATTTTCAGTTAACT
TATTATCTAAAAATAAAATATAACAAAACAAATATATAAGAAAATTTTAATAATCATAAA
AAAATTGGTATAATGTATTATAATGAACATGCATAATTTTAATTTAAATAGCTTTCTACT
CTAATATTTGTTAGTGATAATTATTTAAATATGCTCTAAATGTTTATATTATTTTAATAT
AGTGATGAAAAAAAATATATGTATTTACGTGTGTAACTAGCTATTATCCTGTTTTCACAG
AAAAAAAGATATTCATTTTATATATAATAACATTTTGGGAGTATGAGCATAATTATGATA
TATACATTGAATAAACTATATAAAAAATAAATAAAACTAATAAAATAAAATTTTTTAAGA
GTGTATAAGAAAAAAAAAAGAAAATAGAA
>comp7483_c0_seq1 len=579 path=[1:0-555 1375:556-578]
TTTAATAAAGAAACATGAATATGTTTATATGTTATTGCTTTTTTATATATGATTAAAAAA
ATTAAATGTGTATTTCTGTTTGGCCTTTATGATCTTATCAAAGATTTTTACGCTCAAAAA
AAAAAAAAGGTGAAGAATTTTAATGATATGACAAATGTATTATATGGTATACTTCTTAAA
AAAATATTATTTTTTTATTAAAGATGTATGAAACTTAAAGTGTTTATCACATTTATAAAC
GGAAATGGGTATAAAAATAATTTAATACTCAATATTTTATTTACAAATTTAAATTTTACT
TTTTCACTAATATATACTTGTATATATTTATACAACTTTTAAATAAAACAAAAGTAACAA
ATTACTAATATAAAGAATAAAAATGAAACTACATGATTTTGTTTTTTATATTGTTAAAAA
GAGTTCTTTTAACTATACATGACTTGCATTAGAAGGGTTTCCTATTAAGTCAAATGTAAT
TTTACATTTTTTCGATATTTACTACTATTAATTCTGTCATTTTCATTGTTTTCACGTAAT
ATATAATATTTATTATGTCACTACTAACTTTTATTGAAA
>comp7484_c0_seq1 len=1074 path=[1053:0-833 1888:834-1073]
AAAATATATTTATATATATATTTTGTATCTTTAAGTAATCAACTTTTTGTACTTTTTTGA
AAATGAAAAAGGTGAATGTTATAAATAACTTTGATGAGCAAATAAAATCATTAAATGATA
ACAATATACCATATAAATATTATAACCCTTCACATAACATAAATATTCGTAATTATTTAA
GTTCAAATGATATTAAATATAAGTGTAAACCTAATTCTTATTTAAGCCTTAATGAATTAG
TAGAATTTGTTGACAATTTAAATAATTCTAAGAATGATAACATAAATTACATAATTAATG
ATTATGATAATAGTAATATTGAAATAATAGATGGGAAAGTAAACAGTAATGAAAAATATA
TTAAGGAAAATTCAGAAAATTATGAAGGTTTTAATAACAAAAATTTAATAAATGAAAATA
ATACGCTTAAACTAGTAAATGACACTTACAATTGTCACACTAATTATACTAAAAATTCCA
ACGTTATCTATACATTAAGTAATGAAATATCTAATTCAAGTGAGAATAAAAACATAATAC
ATAATAAAATAAATATCCAGACTTCCTCTATATCTAACATTAACAATGATAATAATTTGT
TAAAAGACCTGTTAAAATGTAGAAGCACTTTATCAAAGAAGAATAATATTAAAGATCCTG
AAAAATTAATAAGTACAAAAAACTTAAAATTGATGTTATTACATCGACCTAAGTCTATTG
ATGATATCAGGAATTTGAATTTAACTGGTTTCGGTGAAGATAAAATAAAAAAATATGGGT
ATGATTTTTTAAAAGTTTTTTTATCTAACTATTAAGAAAAAAAAATTCTAGACTAAAAAA
AAAAGATCATAACTTACTATTTCTGATAGGTATGTAAGTCTACATAAGATAAACTTTTTT
TTTCATGCTTTAAAAATTTATGAAATACATAGTTATCTTTTTATGGTATTTTATATATTT
TAAGGATATTTTTTTTAAAATTAATAAAATTATAACGCATGAAAATAGTTAAAAAATGTA
ATATGAAAATAATATACGATTAAAAAAAAAAAATTCAATATGATGTTATACGAA
>comp7498_c0_seq1 len=462 path=[1:0-432 1541:433-437 439:438-461]
TTATTATTATTATTATTAAATTTATATAAGTTATGACAAAGTTTTAAATAATATAATTCT
TTTTTACATTTTAAAGATATTTTTTTCTTTAATTTTACTTTATTATATTTTATATTTTCT
TTTTTTGGGTTCAAAACATCATTATTTAGTAAAAAATTATTTCTGCTTATTAATTTATCA
TTTAAACTCATAATTTTTCTATAATATAAAGAATTGCCATTTAAAGAATCATTTACGTTC
GTTTTACTGAATGAGGAATGTTTTTTTTTATAATTTTTAAAATCATTCTCTTTGTCCTTA
TAATTATTTATATATTTATTTTCTGAATAATTTTCAATATATGTATTTTTTTTATACTTG
CAATTTTCTAACAAAACTTTTTTTATAGAAAATATTAAATTTTCAATGTATTTATATTTT
AACAGTACTTTATAAAAATTGTTATATTTCAAATTTTTTGAA
>comp7498_c0_seq2 len=329 path=[744:0-262 1541:263-267 1012:268-328]
AAATATATAAAAAAAATAAAAAAGTAAGAAAAAATATTAACTTAAAATATAATGATCAAA
AAAATTTAAATATAAAATTATGTAGTTTTGAAAGATTTAATACTACCAAAAAAATATATA
AGGATACTGAGAGAAATTCTATTTCAAAAAAATTCAAAGATCATAATAACAATGATAATA
ACGAAGAAACCGTAGTAAATTCTATTAGTAATAATGTTAATCCTTTTACGAATAAAATCT
TTAATATAAATAATTATGGAAGAAAAAAATGTTACAAATTAAATAATTACTCTGCTGAGT
TATGTTCAAAAAATTTGAAATATAACAAT
>comp7508_c0_seq1 len=904 path=[933:0-903]
TAATTATATATACAAAATTAAAGAAAAAAGACTAAAAAATTTTAAATATAATTGAAAAAA
TATCAAAATTTTATTTTTATTTATTCACAAATAACCAAAAATTACAATAAATATAATTAC
CAAAATTAAAACAGAAATATTACAAATCACCTGAAATGTAGTGCATACAAAAAAATGTCT
TGGATTGTTGATTAAAAAAAAGTTTCTTATTCTTTGTGTAAAGGTTATATTTCCTCCAGT
ATCCAATAAATTATCTGTTCCAATATTTTCTAAATAAGAATGTGGTGTGTCTATTAATCT
CTCTGTGTAATTATCTAATATATATGAATTATTATTACTTCTGTTATTTCTACTTTGTAA
ATTATTTATTTCATAATAATATTGTTTAGAATATTCTTTATCCTTTTCTATTTGTAATTG
CTTATAAATATCATCATTTTTAATTATTTCTTTTGTTAATTCTTCGTTTTTCAATTCTTC
ATTTAATTTATTTTCCTTTAATATTCTTTCTTCATAATTTTTTTTATGAATTTTTCTATA
TTCTTCTAATGCATCTTCTAATAATTTTTCTTTCATCTTTTAATATAATAATAAATATCA
TATATACACATATATGTTTTAAGTTAAATTTTTATATTAAAAAAATTATTTCATTAGAAT
GTGATTCTATAAACTTAAACCATTTAAATACTTTGAAAATAATAATTTACGATTCTTTTT
ATAATTTTATCTTTTTTTAAATATATAATGCATATTAAAAAGAAACGAATTTCCAACAAC
ATTCAAATTAATGGAGAGTAAAAAATATATTTTATTTAGGAAAAAGGTATAAATAATTTT
TGTTTTTAAAAAAAATTATAGTAATTAAGAACTATAAATTTACTGCAATGAAATAATTAA
AATT
>comp7509_c0_seq1 len=367 path=[1:0-366]
AACATTAGTAATAAAATTATAGATAATCAAGACATAACTAACAAAATTGTAAATAATGAA
AACATTAATGAAAATATATATAATGGAAATATTATTAATGAAATTATAAGTAATGATAAC
ACAAACAGTCATAATACTTTAAGTGAAAATATAAATAAAGGTAATATATGTAAAATGTAT
GAATTAAGTGAAGATAATTTTAAGGAAAGTAAAGAACTTCATGATATATGTGTAATAGAT
AAAAATAAAATGGAGAATAATAATGTAGATTTATGTAACAAAATGAATGATACAATTACG
AATAATAATGTTGTTAATTTTATTAAGAAAAAAGATAGTAAACAGTATAATAATAATAAT
AATAATA
>comp7509_c1_seq1 len=217 path=[883:0-216]
AATAATAATAATAATAATAAATTAAAAGAATGTAAGAGAAAGATAAATATATTTGATGAA
AATATAAAACATGAACATAATGAAAATAGTACTTTAATAGTTAAAAAAAAAAGAATTAAA
AATAAAATATAAAAATAATTTTTTTAAATGTTCAAATTTGTCTTCCCTGAATGTTAATAG
TGAGTAAAATGAAAAGAAAAGACATATATATACATAT
>comp7534_c0_seq1 len=261 path=[239:0-56 296:57-260]
TTTATAATTATTATTATCATTAAATTTTATAATTAAATAATATACGTGTAATATGCTTTT
ATATTTCCAATAAAACTATATATTGTATAGTGTTTTATTTTCACCTTTGTTAAACTATTC
ATTCATTTTATAAAATGCGTTTATATTTATAATATTTTAACATTTGTTATGAACAATATA
ATTATATTTCCATTGTATAAAATCTATAATATATAAATGATGTGAATTTTGTAAGTGTTA
AAGAAAAAAAAAATAAAATAA
>comp7544_c0_seq1 len=1320 path=[1298:0-291 1590:292-1319]
GACGAGGATTCATAATTTCACGATGAATAGTGTTAAATTTAACATATTTAGGCCTACTAT
TATTTATATCTCCTAAACAAGTAATATTCAATTTATCATTAAAAATATCCATTATATTAT
TTTTTGAATTCATTGTTTTACTAAAATTATTGAAAATATTATTATTAGAGTTGTTATTGA
TTAAAATATCTTTTTTTTTGTTATCTTCTATATACATATCTTCAAGCAAATTATTTAATC
TATTTTTTATATCAATATTATAATCTATTATTTTGTTTAACGTTTTATGTGCCTCTATTT
TACTTCCTTCAACTGTCTTGCATAATGCAGTATCAACTAATAATTTATCTTCTGATGCTT
TATTTTCAGATAAGTTAGGACTTTCTTCAATTTCTTTTTCAACTTTTATATTTTTCTTTT
TTTCAAATTCTATACATGTAAAATTATTTAGAGAATTATCCAATTTTGTCATTTGTTTAG
AATAAAAGGGAAGTTCTTTCTCCTCATGGAAATCAGTATTTTTATAATGTAATAATTCAT
TATCAATATTTTTAATTGATTCACTTAAACTTTTTATCTTTTCAATATTTTTATACATAT
CTTCTTTATTATTTTTAACATCTTTGCTCGATGATAAGTGATTTAACTTGTCAAATAAAT
CTTCTTGTAATTTTACTTTATTTAAGTTATCTGAAATGTCACTTTCAATGTAATTCTGTT
TTTTGTTATTTACATCTTCATTAACAATGTCATCTTTATTTTTCTTTTTTAAGATTTGGT
TATTTTTATCCTTTATATTATTATTATTAAAATAGGAAGCATTAGAAAGAGATGAAGAAG
AAAATGTGTTATTTCTTATCTTACTATCTGAAAATGTTTCTTCATTTTTTTTAATTTTTA
TTGAACTAGAATTTGAAGAACTATCATCACAAGGACTATAATTTTTGTCTTTATCATATG
AAATAATTAAATTTATACTCTTATTTAAGTTTATAAAAAAATTTTTAAAATATTTATCTT
GTTCTTCAATCAATCTATTATATTCATTTTCTTTATCTTTTGTATAATTTGTTAGTATGC
TTAATTGATTATTTAAATAATTTAACTTTTTTTCATACTTTTTTATATAACTTAATTTAT
TTTGATAGAATTGCTCATTATAATTTTTTGTTAATTTTTCTAAATTTTTAACTCTAACAC
TTAAAATATTTATTTTTTTTAAAGATTCTACATTTATAGAATGTAATCTTTTATTTTCAT
TATTTAAAAAGGTTACTAAATTTTTTAATTCTTCTATTGTTTCACAATCGTTTTCTTTCA
>comp7550_c0_seq1 len=442 path=[420:0-111 532:112-441]
AAAAAAAAAAAAAAAAAACTTAAAGCTTTTGTTGATAAAAAAAATAAATTATATTAAGTG
GTTAGAAAAAAATATTTATAAAATAAAAATCAAAAGAATTAGTCTAAATGTTAATTTATA
AAAAATAATTTAATATATCATTAAGTATAAAATAATAACAACATGGTAATAAAATATAAA
TAGTTTTTTTATCTTTTATAATGACCTAAAAGATAAAACTTTTTTAGTTCTATAAACATT
AGATAACATATTTTTATGTTTCATGAGTATATTTGTAATAATTTAATATTTAAAATTAAA
CTCTAATTTTTTTTATGTTGTTTTTTTTTTAGTATACTATGATGCGTATAATATACTATA
CTTAAATTTATGTATAAAATATTTGTAAATTAATCTAGTTTCAAAAAATATTATGAAATT
TTATTATATATATATATATATA
>comp7552_c0_seq1 len=642 path=[1:0-641]
ATTATTTTTTTTCAGTGATTTTCTCATTTTTTTTTTCTCTTTTCTTGATAATTTTTTGAT
ATATTTTTTACTATTTATTTTTTCAACTTTAAATTTTGTATTAACATAACTTGGGTCATT
AAATAGGTAAGGAATATTTATAGGTATATAATAAGAATTAATTAAAGAAATTAAATGTTT
TATTTTTTCAAAAATAGAAATACAAATGTCATTGTCATTTTGCAAATTTCTAATCCCAAT
ATGGCTTGTATAAGGAAAACTATTAAATTCACTTGTATTAAAATAATTTTGTTCTATTAA
GACAAAGTTGACTTTTTTTAAGGATGCTATTATAGGAATATGCTTATAAAATTTCTCGTA
ATGAATTGTTCTAATTAGTATAAGAGCAACCAATTCATTATGTTCTAAGCAGTCTATAAT
TTCGTTATGTTTAAATAAAAAAAATTTCATTGATTTATTTGAACACATAATTTCTAAAAG
AGTCTTCAATATTGAATTAGTTTTTACATGATCTAATGATTCTAATTCTATGTTATAAGG
TGACTCCATAACCTTTTTGCATTTTATTTTTCCTTTTTCTTCCATCATTAGTTTTTATTT
GTTTAAACATTTATTTAGCATATTAATGAAAAAAAAAAAAAT
>comp7565_c0_seq1 len=232 path=[1:0-83 85:84-231]
TTTTATTAAATATATTGTAATTATTATAACGTTTATTTTATTTTTTTATATTTGTATTAG
TATATAATTTTATAATTTATATACCTATATTTTATGCATTTTCTATATGTATATTGTAAA
TTACCAAATAATAAAAACAGTATGTATTTGTCGTTTTAATAAAATTATATATATGACATT
TGTCTCCTTTTTTTTTTTAGATTTTTCTATATATTTAAAATGAATTATTTTT
>comp7580_c0_seq1 len=359 path=[65:0-138 204:139-358]
AGGCAAAAATAAAAAGTTTTTTTTCTTTATTTTTTATCATCATTATAAAAACATATTTAA
AGAAATATAAAAAAATTCAAATACAAAAAAAATATAATTAGGAAAAAAAAAATTAAAAAA
TCAATAGGTGTTTAAGCGATATACTTATTTAGAAGGGTGCAATAATATTAATTCATAATA
GAAATTTATTTCATTTGTTAAAATGAGTATGCATATATGTAAATATTTCTTTCACTTATT
TAATTCCATATTAGCGGTTGTTTTTAATTATCTAAACTTAAATCTTAAATATTTCTTATT
TTATCCTATTTTTTTCCATAATTTATCTTGTTATGCACTAGATATATATATAAATATAT
>comp7584_c0_seq1 len=283 path=[261:0-282]
AATAAAAAATGGTTCATAATTATTCGATTCTTTCTTTAAATTATTGAACCATTTTTTATT
TTTCCATTTCCTTGATATTTTCATATTCTTTCATAATCGTTGTTTTCACAATATCTCATG
TCTATGTGATATAATTCTTCTGCTTTTGCCTTCTATTTTCATTGTTTTTTCCTTATTCAA
TATACCTAAATATAATCCTTTTTTCTTTATTAATTCTTCCAAGAATATTTTAAAAAATTC
TTCTTTTTTAAATTCCCATTAATCTTTTTGACATTCTTCTAAT
>comp7594_c0_seq1 len=420 path=[3:0-243 247:244-419]
TTTTTTTTAAAAAAAAAAAAATATATATTTATGCTTATAAATATTTTTGAATTGAAAAAA
CATCTGAAAAAAAAAAAAATTATGTTTTTATTCTTATATTGTTATCTAAATATCTTTCAT
AGTATATCGTTAACAATTGTGCTAGTTTTCTTCTGGCATTTTTTTCGTAATGAATATTAA
AATTATGTATATCATAAAAACCTTTTTGCTGAAACATTTGAATATCTAATCTACACTTTG
TTATTTCTTTTTCAAGATCTTCTGTTGATAATTTCCTTAATTCTTTAGCTTTTACTTTTT
TTTTATAACAGTTTAAACGATTTATATTTTTTTTATTGTTAATAATGCTTATTTTGTAAT
TTAAATATAATTCATATTTTCTTTTTGTTTTTACTCCTTTTATTAAATATGTATTACATA
>comp7597_c0_seq1 len=577 path=[555:0-576]
ATATTAAATACTTATTGAGATTAACATTGAAAAGACATGAATATAAATTATAATTTTTTT
CTTTTTTCAATGAAGTAAATATTATACTGAATATTTTCTTTTGAACAATGTAAAATATTA
TATCCCAATTAAATATTTATTATTATGTATTAAAAGAGTTAAATGTGAATAAAAATTTAT
TTTTTAAAATTGCATATTTCTTTATTATAATATACTTTTATTTATTTGAATAAAAAATAT
AAATATATGCATACAATAATATTTATTTGTATATTCTACATAAATTTTTTTTTTTTCATA
AATTTTCCTTTGTTAGAATTCTTGAAAAAGCATGTAGCACATAATTTAGAAACTATGTAA
ATCTTTTATGAAATAATTTTAATACACATTTTATATTTTACTTAACAATATAAATTAAAG
AAATATAAAAAATATATGTATACTGTTTTTTTATAGATTTTTTTTTTTACTATTATAAAT
TATTAATATTAAATTTATACATATATAAATGTGTATGTATAGCATAGGCAGATGTAGTGC
CTTTTGAATGTTTTCTTAAAATTAATAAATTTTATTA
>comp7607_c0_seq1 len=724 path=[1:0-616 618:617-723]
AAATAAATAAAATTATCAAAATATGATTATAAAAATCATAGATAGTTTAATTAAAAAAAG
TTCTAATTCATTTTTTAGAAGATGTTTAGCTTGTTATAACCACAAAGTGATTAATATGCC
TAAAAATGATCAAATTATATCAAACAATTTTAATATTGAAGACGAAATGGATAAAGATAA
ATTAATATATTTAATAAAAAACATACAAATTATTAATTTAAAAGATAAAAATATTTTGAA
TAATATAAGTAATCTATTAAAAAAATATATAAATGATTATAATATAGAAGAAATATATCT
AATTATACATAGTTTTTGTAAATTAAATTTTACAAAACATTCTTTATATACTAATTTTGT
AAAAATTATTATGAATAAAAAACCACTCATGAATACTAGAATGTTAACACAAATATTAAT
CGATTTACATAAATTGTCTTCATTAGATATTAATGTTTTAACATTTTTTACTGAACATTA
TATTAAAGGTTCTATAAATAAATTTTCTTTATTTGATTTATCCATGATTTTGTTTATTTA
TAATAAATATAATTATAATGATTTTATAACAATTAATACCATATGTGAAATAATTAAAGA
ATACTTTTTACCAATTATAAATGAAGTAAGAAATAAAAACTTTCGAAAAAATTTATAGTT
AACAAAATTTTATATTATATATTTACACATTAATAAAATTCCCCTTAATAAACCTTTTTT
GTTT
>comp7650_c0_seq1 len=695 path=[1:0-694]
ACTTTTAAAAATATAAATGTTTATATACTTATATATATATAGAAAAATAATTTAATTTAA
TAGTATACATAAAATATGTATGACATTAATAAAAATTAACATAAATTCATATAATTTTAT
TAAAAAAATGAGAATGTTATTGTAAGTATATTATTATTGAAACACATTAAAAAAATTTTT
AAAAAACTGTATTATTTTATTTTTCTTTAATTATAAGGTTTCCCTATTAAAGCTTTATTA
TATAATTCATTAACGAAGAAAAAAAGAAAATATTTTGTTTAGATCATGGATAATTTATTT
TAAAGTAAAAAAGAATGTAGAAATAATTATCAAAAAATTTTAAAATTTTTACATTTTTAC
TTTATTAAGATCAAAAAATGAAATAAAATCTTTTATAAATACCATTTAAGAAAAAATGTT
ATTTTTTTGATAATTATATTTAAATAAATGTTAGAATCATTCATCTTATAATTTTGTCAA
TATAAAAATATTACGCATCTAAAATTTACATATATAGGTTTTTAATATTAAAAACTATAT
ATTGCTGAAACAAATTATATTTTATGTTGTAGTTAAAAATAATGTGTTTTAAGTATTTTA
TAATTTTGTATACTTATAACAATACAAAGTATACTCAATTTTAAATAAAAATTTTACATT
GATAAACACAATTCTCTTATAGTAAAAATAGAACA
>comp7652_c0_seq1 len=338 path=[1:0-271 273:272-337]
AGACAGTCTTTTATTAAAAATAAAGTAATACATTAAAAAAATAAAATTATAAAGTATAAA
AATATGTAAAAATTAAAAAAAAAAAAATTTTAAATTAAAAATGTTGTTATAATATAGGTA
TATAACATTATTGTATTTTATAATAAGAAAAGGAGAGTTAAATTAAATATTACAAAAATG
TATTAAAATTTTATAATAAAGGAAAGTAGTAATTATTAAAACTTTTGTTTGAATAATAAT
AAAAAGACTGAAAATTCTATTATAATTTTTTTCAATTTAAGAAAGAAAAAATATTTCAAA
CTTTGTTCTTTTTCTTAAATGTATTTTTTTTATTTTTT
>comp7655_c0_seq1 len=275 path=[1:0-274]
ATATATATATATATATATTGTGTCATTTAAATATTTGTTTTAATTTTTTTTAATGACATA
AAAATATAAATAGAATTTAATAAGTAATGATATAAGAAGAAAAATATGTTAAAAAAGTAA
CAAAAATTACTAGATAATTAAAAAATATTAGCGAAGAATTAAAAATTATTATAATTTAAA
CGAATATAAAAAAAACTGAATATTTTTAATTAATAAACAAAAACGAGAGTTACTTAACAG
ATAAGCTAAATCAAATAAATAAAAAAAAAAAAAAA
>comp7678_c0_seq1 len=392 path=[370:0-289 660:290-391]
GGGGCGCCCGGGTACTCGACCGCTCCTCGGGGGTCCGGCGCGGCCCCCTCGGGGGTTCGG
CCGCGGGAAGAGGGGACGGTGTCACCGGGTCCCAACGTGGCACCGCGCCGGGCAGCCCTG
GGGTGAAAAGAACGGTGGGTTCTGCGGCTCCGTCGGACGGCGAGTGCTGCCCGGCGGCGG
GGAACGCCGCTGCAGAAGCTCGCCGTTGGGAAGTGCCCGGCCCGGCCCGCTTAACCGAGG
ACGATACGGGCTCTCGGAAATAGGTTTTCCCGCATATCGTCACCGAGTGTAGCACCACGT
TGCAGCGGGGTCGGTGAAGTTCAACCACGCAGCGTCCAGGGAAGCGCCGCGGTTAAATAC
GGAATTAGCAATAACGACCGTAGTTCGGCTCC
>comp7682_c0_seq1 len=445 path=[1:0-444]
AAAAAAAAAAAAATGAATAAAATGCAACGTTTTAAAAAATAGAATTATCCTAATTTGTTA
TTTCTTACTCAAAGAATTTTGTTAAGTATTGAACATGTTGAATAATAAATGTCATTTAGA
AAAATATCTACAAAGTTAAACTGTTGTAGTTATTTCTTTTATTATAAAATTAGTATTTAA
GCTAAATGAATTTTTAATTATTTAAAAATGTTTAAACATTAATACGGAGTTTATAGACAT
AAAAAAACACTTTATGTTCACATAAAACTAATACTTATAATAAAAATATTCTATTTCTTG
TTGCTTTTATCTTCATTCTTGGTACATTTTATCTTCATATAAAAATTTCGAGATATTTTG
TTACTTATTTTCCTTATCTCCAAAAATGTGACTTTAATAAAATTATGTGTTCTTTTTTTT
TATTTTATAATATATAAATAATATG
>comp7792_c0_seq1 len=256 path=[1:0-255]
AAAGAAAATAAAAGAAACATTATAGGGTAAAATGTTTTCAAATAAATAAAAAAAATATCA
CTTATAAAAATAGAGATCATAATAATATAAATTAAACTAAATTTTAAATATATCACCATC
TACAACATTTTTATGGTATTTAGAAAGATATTTAAATACAAAAAAATAATTTTTACAAAA
GAAAAATAAATGAAAATTATTAACAAGTACATATTCATACATATATATTTTTTAAAAAAC
ATTCTGACATTTTTTT
>comp7799_c0_seq1 len=424 path=[436:0-72 509:73-423]
AAAAAAAAAAAAAATTCAGAAAAATTTCTTTTTATACAATCATTTAAAAAAAAAAACTCG
ACAATATAATGATGTTTATACGAATAATATTTTGCCTTCTAAATTTATGAAAATAAAAAG
ATACATGATATTAATTTAGTTTATATATTTAAAAATGAAATATATGCATAAGAAAAAAAA
AAAAAATTTGTAGAATAAAATAAAAATCACTGTATCAACTAATAAAATAGATTATGCATT
TTCTATATTTCAATTAAATATATATTTATAAATGTAGTACAGTGAGATAAGAAATAAAAT
ACTTCAAAATTTTATGAGTTTAAATGATGCTATATTAATTTTACTTTTTACGAAAATACT
TTTTCCGTGTGTGCATGAATTATGTTTCACTAATTTTTCTATTAAAAAATGAAAGATAAA
AAAA
>comp7800_c0_seq1 len=224 path=[429:0-22 224:23-223]
GTGCTGGACTGGGCTTTGTTGTCTGAGGTTGACAGTGCTGTCTTTGTCCAGATGCAGCCT
CCATTGGTCATTCAGAACTTGCATCCTTGTGATTCTCACACATGAAACTGCACTGTGTAT
ACCCTGGGCAGAAAAAAAAAAAAGCCTAATTTTAGCAAGAGAAGAGGAAATATAGCAACA
AGGTTATTAGGGATCTTGAATTAATCTGACCTTGCTTTATCTGA
>comp7819_c0_seq1 len=305 path=[509:0-304]
AAGGGGGGGGGGGGGAAAAAAAAGTAAAAAAAAAAAAATACAACATAAAAAAACAATGAA
ATAAATGGTATAATATTAAAAATTATGATAAGAAAAGTGAATAGGTATATTAAATAAATT
CAAATAGATTATTTCTATGAAAACTAAATAATATAATCAATTAGAAACAATGTCAGAGTA
GAGTTACAAGTAAAATAATTAAAATTATAAATTTTTATGTTTTTGTAAGAAGTATGAAAA
ATGTTCCTACATTAAAATCATAAAAAAATAGAGAAAAGGAGAAACAAATTAAAAAAAAAA
AAAAA
>comp7823_c0_seq1 len=599 path=[1072:0-124 496:125-598]
TATAAATGAAACGATATTTATATGTGGAAATCTAAAAGAAAAGGATTGAAATGCAAGAAA
AATAATCAATGCAGAATATTTAATTGAACAAAAAATGAAAATCGTGAAAAAACAATGTGT
CTGCGTAATTTTTATATATTTTTTTTTTTATCAAGGCATTTCTACACAATTTAAAAAAAA
AAATCATGAATATGGGGTATATATATTTAAATATTTTATAATCAACAATAAAAAAAATTC
AAGCTTTTTCAGAAAGGGGAAGAAAAAAATTTTTTAATCATAGCAGTAAAATTTTTTTTT
TTCCTTTACAATTAGGTGTGCATATAAGTGATTAATAAATGTTTTTGGCGATATAAAAAT
AAAAAAATACAGCAAGAAAAATTATTAATAAATGCAATTTTAACAATACTTCATTAAGTG
ATAAGGAGAAAAAAAATTTAGTGTAATTTTTTAATTCATAAGTAAATAAAAAAATAGACT
TTTATAAAAATGAAATGCCTCATTAAAATGTTCATTTTTTATTTCTTTTGGTTTTCTTTA
AAAATTTCAATTTTATTCGTTAGATCAACAATAGCATCAATATAAATCCTAATTGGCTA
>comp7857_c0_seq1 len=248 path=[226:0-247]
AAAAAAAAAAAAAAAGGTAAAATTTTTTTTTACCATATATTACCATAAATTCTTAAATGA
GTTTATTAAATATGGTATTACTGTCATTTCAATTTTTTTTTTTACTTTTTTCTCTTTTTT
TTTTTTTTAGTTGTATATTCAAATAAATTTTTTTTATGAAGTAATTTTTATAAAATTAGA
GAAATAAAATATAATGAATATTTAATGGAATATATAAATAAAAAAAAGATTCAAAAAAAA
AAAAAAAA
>comp7867_c0_seq1 len=601 path=[1:0-478 480:479-600]
GGGCTGTGGGGTCTGTGGGTGTCCGTTGGCAGTATACGCGGTCCCGATGTGTGCATACGG
CCTCTGCGTGCGCCTGGGGCGGAGCTGTGGGGTCCACGTGCCGCCCTGAGTGGGGGCCGA
TAGAACATCCATACGGCTGATAAGGCCTTATAGACCCTGAGTGGGAGGAGCACCGCCTTC
CAAATATGGGTATGGCCACGCCCACAGTAAGGCCACGCCCCGGGCTCGCCTTCCGCCACG
CCCCCTGGCCCCACATCGCCTCAGCGGCCGCCTCCACCAATCAGCGAGCGGCGTTGGTGG
GCGGGGAGCGAGGCCATTGGCTGGAGCGGGCAGAAAACGTGCTCTGATTGGCTGAGGGGC
GGGCGGCGGGGCCGGAGGCGGGGCGACGCGGGCAGAGTGCGGCAGAGTTGAGTGCTGTGC
GGGAGAAAGCGGCCCGAGCGGTGCGGTGAGCGACCAGAAGACTCGCCTGCGCAGAGAGGT
AGGCCTTCCGGTTGGGTGGCAGGCCTTCCGGTTGAGTGAAGGCCCAGGCTGATGAGGTTC
CACGGGAAGCGGAGGGGTTCGGAGCGCCGCGTGGTGTTCCAGGGGTGAAAACGGAGCGGA
G
>comp7867_c0_seq2 len=513 path=[1:0-478 1214:479-512]
GGGCTGTGGGGTCTGTGGGTGTCCGTTGGCAGTATACGCGGTCCCGATGTGTGCATACGG
CCTCTGCGTGCGCCTGGGGCGGAGCTGTGGGGTCCACGTGCCGCCCTGAGTGGGGGCCGA
TAGAACATCCATACGGCTGATAAGGCCTTATAGACCCTGAGTGGGAGGAGCACCGCCTTC
CAAATATGGGTATGGCCACGCCCACAGTAAGGCCACGCCCCGGGCTCGCCTTCCGCCACG
CCCCCTGGCCCCACATCGCCTCAGCGGCCGCCTCCACCAATCAGCGAGCGGCGTTGGTGG
GCGGGGAGCGAGGCCATTGGCTGGAGCGGGCAGAAAACGTGCTCTGATTGGCTGAGGGGC
GGGCGGCGGGGCCGGAGGCGGGGCGACGCGGGCAGAGTGCGGCAGAGTTGAGTGCTGTGC
GGGAGAAAGCGGCCCGAGCGGTGCGGTGAGCGACCAGAAGACTCGCCTGCGCAGAGAGGG
AGAGCGGCGCTGTTGCCATGGAGACGCCGGCGC
>comp7916_c0_seq1 len=240 path=[237:0-102 5:103-239]
GGTTTGGGGTGGGGGGGTCCCAGGCTCTAACCAAGCCCGGCAGCGGGCAAAGCCAGCCCA
GCGTTACCGCGGTGCCCAGCACAGCAATAAGAGAGCAGTGTGGCCGCCTGGGGGGAGCAC
AGGCAGAGAGGGGCACGAGACACAACGCGAGGGGGGACAGCACGGCCCGACCCCCCGGCA
CACAGCACACGGCACACACAGCACACAGCACATATGGCACACACAGCACACACAGCACAC
>comp7925_c0_seq1 len=223 path=[318:0-110 118:111-222]
TGTAAAAAAGAAAAGTAATTTACCTTATTTTTAATACATAGTTATTAAAACATTTTTTTA
GTAATTTTTTTCCTTATACGAATATTAAAACTGTTCTTAAAAATGAGTTTCTCTTTTCAT
CATTTTTATTTTATTTTTTTTCTATTGAATTTAATAAAATTATAAAGTTATCTATTTCTA
ATGGTTTGAAACAAAATTTAAAAAAGAAAAAAAGATATATATG
>comp7948_c0_seq1 len=514 path=[492:0-513]
CCTGGAAGGTTACAAACAGGATGGTGGGGATGGAAAGGTCCTGGAAGGTTGCAAACAGGA
AAGTAGGGTTGGAAAGGTCCTGGCAGGGATGGAAAGGTCCCGGAAGGTCAAAAGCGTTCC
GGCTGACGGGGAAAGGTCCTGGCAGGGGAACGGCGCCCCCCCCCCCATCCCCACCTGCAC
TTTGATGGCGACGGCGGTGCCGTCCGGCAGAGCTGCGCGGTGCACCTGACCGATGGACGC
CGCCGCGAACGGCGCCTCCTCAAAGCGCGACAGACGGCGCCGCCAATCGCGGCCCAACTC
AGCTTCCAGGACCTTCGCTGTCTGCCATCCCGGCATGAAATCGGCGCCGCGTTGGACGCG
ATGGAAAATGCGCTGCAGCTCCGGGCTCAGAAGGGATGAATCCTGCATGCTGATCAGCTG
CCCCACCTTCAGCGCAGCCCCCCTCACTCTGCACAGTGTGGCCACCAACCGCTCCGCGTT
GGCCTCAGACAGGAGGGGGCGCCCACCCTGGGGG
>comp8003_c0_seq1 len=506 path=[1:0-505]
AAAAAAAAAAAAAAAAAATAATAGCTAGCTTAGGGTAATAAAATTTTATTTTAGCATTAC
TTTAATATTACAAGATCATTAATTTTTATAAAAGAAATTACATAAATCATAATTACTGAT
TCTATTCATATATAAAAGAGTAGGAAATGTTAAAAAATTAAGGGAAATTTTTTAACATTT
TTTTTATAACGTGAATTTTTGTGATATATTTTATGTAAAATGAATTTTCTAAACTTAATA
TATAACAAAAGAATAAATAGCTACGTATGAAATGTAATATTAAGAGAAAATTAACATAGT
TTTATGAAATGCTAAATTTTGTGGTTTCTATTACAAAAATGTAGCTGAAATATTTCTGTT
GCTTTTTTTTTAAGTTTTTACTATAAAACATATATTTAAATATTTGTTAACTTTTAATTT
AAAAATTATTAAATGTGTTATGATTTCCTATCTTAATTTTTAAAATAATTAATCCTTTTT
TATTGGTATATAATATATTTTTTTTT
>comp8024_c0_seq1 len=738 path=[1:0-737]
TGTCTTTTAATATTCTTTTCATTAATAAGTATGGAATATTATTTTCTGTCATTTTATATT
CACTATTACTATAAAATAGAGACATATCACATGTAATTATACCATTATAAGCATGATAAT
TTGTACTTAAAATATCTTTATAAACTATTTGATTATTAAAAATACTTCCTTTTTTATTTA
AATTAATTTTTTCAAAATTCTTTTTTTTTCTTTCTTGATTTTTTTCTTGTTTATTTTGTT
CATGCATTTTTCCTTCATTTTCACTACAATTTTTCATTTTATTTTTCTTTTTCTCCTTTT
TCATATAAGAATTTGTTTGACTTGATTTTTTGAAATTCATTTTACTTCTTTTTTTTTTAA
ATAACGTATTACTTGAATCTTGTTCATTTTCACTTTCTTCATGTATTATAACGTCTTCTT
CTCTGCTTTGATAGGAAGTCCTATCAATTAAATTATTACTTTTTAATGAATTATCACAGC
TATTTCCTTTTATTGTAATATCATCATTTTTATATTCAGAACTATTTATAATTTCTAAAA
ATTGTGGTTTAATAATAATTATTCCACCAAATGGTATATTTTTTCCATAAGTATACTCAA
ACCGATTAACAACTTCTATGGCACAGCTAGCCAAAAATTCATAACATAAAATGTATATAT
TATTATATGGTATTTTTAAAAAATTTACAATAAATTTTAAAATATATAATTAAAAAAGAA
TAATACTTATTTAATATA
>comp8032_c0_seq1 len=230 path=[219:0-178 398:179-229]
AAAAAAAAAAAAAAAAATAATACTATAATTGAAAGTTAAAGGTAAAAATAATAAAATTTT
TTGTTTGAAATTTTTTATCAGTATTTAAAATTTCTTTATTTTTTTATTCTTTTGAATTTT
TTCTTTATATATATAAATATATATATATGTATAGAAAATTATATATTAAGATTATAAATA
AAAATTTAAAGAATAAACTACTTTATAAATATTTTCATAAAAAAATAAAT
>comp8050_c0_seq1 len=465 path=[443:0-464]
ATGTATAATATTTAACGATATAAGTAAAAAAACTAGGATTATATAATTTATTCCTTTGAA
AATTTGTTGTTTCCGAGAGGTATTTATTTATCTTAATAAAAATCTCTATATTTATTAAAA
ATTTAAATTCATGTTGATTATTAATTTTTAATTAATTGTATGTTATATATAATGTTATAA
GTAATAATTAGTAATTCAAATTTATTGCTTTCAAGTTAACAAACATAATTAATTGATTTA
TTAATTATCTATTCAATGACTTTTCTAAAGTTTGAACAGATTATTAAGGGAATATGGAAT
TACCTCTACTAATTTAATTAATTTATGTATAATTTTAATGATATAAATAAATAAAATGTT
TTATATATATAGTCTACTACATTAAACATTTATTATTTTTTAAGAGACATTTATTTACTT
TGATAACAATCCATATTTTTATTAAAATCTAAAATCCTCATTAAT
>comp8055_c0_seq1 len=1152 path=[2219:0-67 15:68-1151]
TTAATATCATATTCATTATTTTCTGTAAATGATTTGCTTAATGAATCAAATGTTTCAAAT
ATTGTATTATTGGTATTATTTGAATTAAAAAAAATATCATCATATTTGGTGTTATCTTTT
TTTATATATTTGTAGTAATAGTTGTCTAAAAAATTATCAAGTGTGTAATAATTAATTGGG
AGGAAAAAAAAAAAATGAAATATATTATTATTAATACCCATAAAAGTAGATATATCTAAT
TGATTTGTATTATCAGAGAAAAATAAATTTACGAATGAATAATAATAGAGTAAAAATTCA
TTGTAATCTTTATAAATTTCATAATCATAAAAAAAAAAGAAAACTTCAAAAAAATGTAAA
ATTTCGCAGTTGTGGGTATTTAAATTAATATCAAATAGGAACATTTTAAAAATATCAATT
AAATCTTTTTTTATCTTTTTCATTAAAATAAAAGATATAGGTGTGTAATTAATATATAGA
CATATAATTTTTAGTATTTCGATTTGCTTTAAAGTATATTTATAAGTGTATTTATATATA
TTGTTTGAAAAAATTTCAATACTATCAAGTTTGTTATTTGTTAAATCATCAGTAGGACTT
GATGTGGAAGAAAAATTATTTAGCTCATTTATTAACATATCTTCTGAAGCACTTGAATTC
ATTTTCTTTTTTTTTTTATTATTACATTGATAAAAATTACTTACCTTAATAAAATCAACT
AAAATTTCTAAATGTTCATTAATTTGTTTACTCTCTTCATTAAAATAATGAATTAACAAA
TTATATATAAAATCATATATAATTACAAAGTTGTCTAATTGGAAATTCAAAGTTACACAA
TTCTGGCTTATTTTACTAATTTTACAATAAGTATTTTTTAATATTTCAAAAATATGCAAA
ATAATGAATTTAAAAAAATATATGCAATTATTCTCTGTTATTAATAAATAATGATATATA
TCATTTTCCTTTATTTCTAAAGTTTCCTTATTTTCTATATTTTGCAATTTTTTCATATGA
GTATTATAGTAATACAAATTTATATTATTAATTAATTGAGTTATTTTTTTATTATTATTA
TCTAAAAAATATTTTTTTTCTTCATTATTATTTAGATAGATATTATCATTTTCTTTATTT
ACGCAAATTAGA
>comp8079_c0_seq1 len=522 path=[528:0-521]
ATTTTCAAAATGTTTAGGTATTTAAATAAAAAATGTAAGATATATAATTCATTGAACTTT
TTGAAAGATTATAAGTTATACTTTTCTTCTACTGAATCAGAAAATAAAAAAAGTAATTAT
AAAGAAATAATAATAGAATCTGAAAAAAATAAAAATGTAAAAGACAAAATTTTACATTTA
AGTAATGATGCTATAAATAAAATGAAAGAGATAAATTTAAAATATAAAAATTCTAAGGCA
TTAAAAATTTGTGTGGAAGCTGGTGGATGTTCTGGTTTTAAATATTCTTTTTCATTAATT
GATAAAAATCAAATAAAAGAAAAAGATGTAATTGTATATGATAAGGAATGTGTTATAACA
ATTGATAAGGAAGCTGTTGAAATTTTAAGAAATAGTAAAATACATTACACTAGCAACCTT
ATTTCAAAAAAATTTACTATTGAAAACATACAAAATGTTTCATCAAAATGTTCCTGTGGT
AATTCATTTGATATTAATTTATGATAGATATAAATAGATATA
>comp8080_c0_seq1 len=663 path=[641:0-569 1211:570-662]
GAATTTCAAGAAAAAAAAAAAAAAAGAAATTCGTAATATTTTTTATTTTTGTCTTTCCAA
ATTTATTTTTGCATTTTAATATTTTTTTTTTTTTTTATTTTATTAAAATATTTTATAACT
TGTTTTACATTTAATATAAATAGAATAAAAATAAAAAATGGAACGATCAATATTTTATAT
ATTCATTATATTTATTTGGATTTTTCATAGTCCTGTAAATTGCCAAATTTGTACAACTGA
TATATGTCAAAGATGTTGCTATCCAACAGAAGACGGTTGCGAAAATAATTTTATTAGAAC
TTTTAGAGGCAATTTTAACAGTGGTAGCACTTACTGCCAACAATGTGATTGCAAAAATCC
AATTACTGGATGTGGATGGGTAGCTGAAAAATATGAAAAAATAAAATGTACTAGTTGTAC
TTTTATTAAACATGCCTCATTAAAAATCAAATATTTTGATATATCTGGTTGTGGATATCA
TTTGGAAAATGGCAAGCTAGTAAATGCTAGCTAAAAATAATGAGACGTTTCTATTATGTA
TAACATAAATAACACATAAAAAAAGGAATATTAATTCATTAAATTTGCCATTAATGCAAA
TGGGTATTTAAAAAAAATGAAATAAGAAAAGTATAATAAAATAAAAATGTATAAATAGAT
AAT
>comp8086_c0_seq1 len=277 path=[1:0-137 139:138-151 461:152-276]
GATTTTATTTTTATTTTTTTTTTTATCACAGCTTTTTATTAATTTTATATTTAATATAGA
TATGTTTTTACTCTTTATTATCGATGATATAAAGAAATTATGATTAGTATTTTCATTATA
TTTTTATATAATTACTTCATTTTATTTATTCTTTTTTTTTTTCTGGCATATTTTATTTTT
TTATATTTGCATAATTTAATTTAAAGAATCATAAAATTTTTAAAAATTATACACACATTT
AAAAGAAAAAATATCTTAATACAAAAAAAAAAAAAAA
>comp8090_c0_seq1 len=708 path=[1:0-707]
GTTAATTTTATTTTTCTATACTAAAAGGATATTTTATATATAAAGTCTGCCTAATTTTTT
TCTTATAGTATTATACTTCGAGAATAATATGCAAGTATATACTAGCATAATTTTTTATAT
GTTTCTTAATGTAAATATTTATATTCTTTTAATTAAGTTTCATTAGTATTTCCATTATAT
TTTAATTTTTTTTGATTTAAATTTTTTAATTTTTAATAATTACATAAACATAATATACCA
TTTTCATTTTATATTTTTCAACGAATTTATTCTTGATTTCTTCTTTCCGTATAAAAAAAC
TTTCTGCATAGTTCTTTAAGAATCTTTTTAAAAATTAAATTTTCTCAATTCTTTTTAATT
ACTTTAAAATTTATTTTTTAAAAATATTTCTTGATATGTTCAGATAAACTTAAATTTTTT
TATAAATTTTTAATTTTTTTTTTATATTTAAAAATCATTTCCTCAATAATATCTTATCTA
TAAACAACCTTCTCTAAAAAAAAAAAGTAAAAACGGCATCACGTTAATGTTGTTTTTCTT
AAATTTTGCAAACCATAAGAAAAAAAAAATTACTGAAATGGAACAACTTTAAATTATGAT
TTTTTAATGTTTTATTATGTCCTATGATTAATTTAACATATGAAATCCAATATAATTTTA
ATTTCTCAAATTTTTCATGAACTCATTTAAAATATTTTTTAAAATTTT
>comp8101_c0_seq1 len=504 path=[464:0-139 989:140-157 604:158-503]
GAAAAGTCTGATAAAATAAATATAAAAACATATAAAAAAGATGAAATTGTTATATATGAA
GAAGATGACGTATTTTCTAATTCTACATTATCTGACGTTGATAATTCATATATCTTTTGG
AAAAATGGTATAGAAGAACGGTATTATCTAAAATAAAAGGATATATTTGAATTATGTAAT
CAATTCGAATGTTCGGAAGATGAATGTGAAAAAAATGATATAAAGGAAAATTTGAATGCA
TCTAAATCATATTCTAATATTGAAATAAATACAATGCCAGTGGAAATTAATAATAAATTT
GAAAGTAATTTGTTAACTGAAATTGAAAAGTAAAGCACAATTTTTTTGTTTAATATGCAT
AAATAGTAATTATATTAACATATTATTAATAGATCTCATTATAATTTACTATTTAAGCTA
TATTAAAGAAAATCGTTTTGATAAATATTTGTAACTTCTTAATATAAATAAGCAATTAAT
AAAAAAAAAAATATATTAATCTAA
>comp8102_c0_seq1 len=318 path=[414:0-317]
AAAAAAAAAAAAAAAAACTTTTATCACACATAAAAAAATATGTATTTAAAAATATTTTGG
AGGAGAATTTTTTTTTTTTTATGTATTAATTGAAATAAACTAAATAATTGAAAAAATAAA
TTACTAAAAAGTATATACAATTCTCTTAATGTATAGATTCGAAAAGCAAATATAAAATTA
ACAAAGCAAAAAAATAAAATTTATTTCAGGTAATGAAATGTCTATTTAAAATCTTTTAAA
ATATGTATTTTATCTTTATTATTTTTTTTTTTTAATATCACATTTATACAGATTTCATGA
TACACATAAAACATATCA
>comp8124_c0_seq1 len=249 path=[415:0-248]
AATATTTATTTAAATTTACTTAAGGAATTGAATCATCTTAGTACTTAAAGGAATATAAAG
TAATAACGATTTTCATAGTAGTGGTGAACGAACTGAAATATTTAAAACATTCTATATGTA
AAATTTTAATAAAGTAACATAAAAATATATTTTGTGTAAATATTATTTATTATATATAAT
AAGGATCACCTTATAAAATTTAATATAATAAAAGTTTATAGAGAATAGTACCGTGAGGGA
AAGATGAAA
>comp8167_c0_seq1 len=327 path=[1:0-7 9:8-326]
AATTACATATAAAAAGCAAATGAACGTAGATGCCAAGTTTAAATTATTTAAATTATCTTA
GCAGTTAATGATATAAATGTATTTCATTATTTCAAAATATTAACTAAAAAAAAACTTTAA
TTTTAAAAAATATAACAGTTAATTTTCTTCTTATATGTAATTGAAAATTTCGTATTTAAA
AATTATGATTTTGTTTCACAGTAAAAGAACTATAAGTTTTTTCATTGTTTTATAAAATTA
AAAAGATATATATGGATACATGCATATTTTAAAAGTAATTTTGCAAAGTGAATTTCTCTT
TATTATTTTTTCTTTTAGTTTTTCTTA
>comp8181_c0_seq1 len=242 path=[309:0-241]
AAAAAAAAAAAAAAAAAAGTGTTAAAACAAAATTATATATATAAAAGTTGGAAAAAAGAA
TAAAAAATAAACTGTTAAAAAAGTATTAAAATGTTTTATAAAAAAATAAAAAATTATACT
TAATTCTCATACTATATAATTTATTTAAGTAAAATTTTTTTTATTTCTATATGACCAAAT
CGTTTTTAATTCATTCTATATGTTTCCTTTTATACATTTGGTTTATTTCTTACTTGTTTT
TT
>comp8186_c0_seq1 len=306 path=[1:0-275 1271:276-276 278:277-305]
ATATTTTATTATTATAATAAAGAAAACAGATATTAGTATATCATTAAGTACATAATTTAA
TTAAAAATAAAAAAAAAAAAAAGAATAAAAAATGAGAGTTATTATTCAAAGAGTAAAGAA
TGCTATATTGAGAGTCAAAAAAGAGCCTATTCATGAAAATGAAAATAAAAATGAATTAGA
AGTATTTAGTAAAATAAATGAAGGATTAATTTGTTTTATTGGAATTCATAGAGATGATAC
ATGGAAAGATGCATTATATATAATTAAAAAATGTTTAAATTTAAGATTATGGTCAAATAA
TGATAA
>comp8186_c0_seq2 len=344 path=[603:0-314 1271:315-315 919:316-343]
ATATATATATATATAAGAATTAAATAAGAATGATTATTTATTTAAACTAATATCATGACT
ATCAATAAAAATAGTAACAGGTCCATCATTAGTAACTTCAATATTCATATGGCATCCAAA
TTTTCCAGTTTTTATTTTTTCTTGTTTGTATTCCTTTACAAATTCTTCAACTATTTTATT
AAAAAAAATTAAAGCTTCATTAGATTCTTTAGCTAAATGAAAATCGGGTTTACTTCCTTT
CTTTGTGTTTGCAAATAGTGTAAATTGAGAAACAAGCAATATTTCATAGTCTAAATCTTT
TACACTTTTATCCCAACTTTTATCATTATTTGACCATAATCTTA
>comp8197_c0_seq1 len=654 path=[648:0-653]
TTTTTTTTTTTTTTAAGTATATATGTATATAGATATTTCATTGAATTTTTATTTTTTTTA
AACATGAGTGAAGATATAAGTAAATTAAAAAGTGTAGAAGATAAACCTAGTGATACACAT
GAAACAAATGAAGTCTTTTATGATGATGATTCAGAAAATTTTTTAATTATTTCTCATAGA
CAAAAATTAAATCCTCTAATAAAAAAAATAAATAGAGTTAGATATAAATTTAATAATATT
ATTCCAGATTTCTTAATAGGAAAAAATAATGCTTGTCTCTTTATATCAATGAAATATCAT
AGATTAAGATCAAATTACTTAAAAGCTAGAATTGAAACACTATCAAATAAATATAATAAT
AGAATATTACTTTGTTTAGTTGATATTGATAATATTGATAATTCATTAGGAGAAATAAAT
CAACTTGCTTTTTGTTTAAATATGACTCTCATATTATGTTGGTCAAACGAAGAATGTGCT
CGAGTTATAGAAGATTTTAAAATTTATGAAAAAAAAATCTCCTACTTGAAAAATAAGGTT
TCTTCAAAACAAGACGAAAAAATATTTGAACTTTTAAAAAAAATTAGATGTATTAATTCA
ACTGATTGTGTAACACTTATTAAAAAATTCAAAAATTTTAAAAATATTATAAAA
>comp8197_c1_seq1 len=211 path=[1467:0-210]
AAAGGGGGGGGGGGAAAAAAAAAAGAAAAAAAAAAAGGGCTCTTAATAAGACTTATTAAA
ATTAAATTTATATGAATAAAAGAAAATGTATAAAGATTATTAAAAAAAAGGATCATTAAA
TGTTGATATTAATGCATTAATTTTTTTGTTTCCCAAACCTGAGCAATTTATCAGTTCATC
TTTTTTAGCTTTTATAATATTTTTAAAATTT
>comp8213_c0_seq1 len=208 path=[424:0-207]
TTTTTTCTACTAATACTTCTTTAAAAGCAATTTACTTATTAATAGCTGAATTTTATATTA
TAATTTTTAATGTATATTTATATATATGAGCATATATTTTTTCCTTATTATTACTTTTTT
ATTTATAAATACTAGATTCCTTTTAAATTTGTTATTTAATTTTTTTTTTAATTTTTCATT
TTCACTTTTATTTTTAATTTGTAAAATG
>comp8223_c0_seq1 len=300 path=[112:0-109 246:110-299]
AAAAAAAAAAAAAAAAAATTCTACATTTATTTTACACTATTGTATAAGTATTTATAAAAA
AGTTCTATATGAAATAATAGTGTATTATTTAGAGTATTCATGCGAAGATAGTAAATATTA
AAAATATTTTTTTTATATAGATTTATTATTAAAAATATTGTTTTTTTTCTTTTTCTTTAT
ATTTTGTTTTACGTATTCATATTAGGAAATTATGAGTGAAATTAATTTTTTATATTTTGT
CATAATTTTTATAATTTAAAATTTTTTTTTTTTTTATAATTTTTATTTTTTTTTTTTTTT
>comp8224_c0_seq1 len=254 path=[1:0-253]
GAAAAAAAAAAAAAAACACAAAAAATAAAAAAAAATATATTTTAACTTTATCCTTTTTAA
AGTTAAAAAAAAAATTCATATATTACAAGTAAAATTATTTACAAAATTTTTCTTTTAATT
TTAAAAATAAGAAAAAAATACATTAATTTAATGTATTATAATGTAATTTTTACTAACAAA
AATATTTATAACTTTGTTCGGATTCCTATTAGTTGCTTTAAATTGTCAAACTCTATTTTT
TTCTTATTTATATA
>comp8225_c0_seq1 len=368 path=[346:0-367]
AGAAGAAGAAGAAGAAGATAAAAAAAAAGGAAAATATAAATATTCTTTGTCAAAAAATAT
ATGACGTTAATAGAAAAAGTGAGAATAAAAGTAAAGATTTTTTGGAAAATAATAAATTAA
ACAATGTTCATAGAATAAAATATTTCAAAAATCATAAAAGTAATAAATCTATTAAAAAAA
AAATCATTAATTTACATAGGAAATATTATTGTAATAATAATTCTAATTATGTAAAGGATA
TGCTTAAAAGTAAAAATAATAATAATAAGGATATTAAATTAAAAAAAAAGAATAATGATA
TTATGAAATCAATAAATACAAAAAAAAGCATTACTTCATTAAATACTGCTGAAATTTTAG
AACAAAAT
>comp8225_c1_seq1 len=211 path=[691:0-210]
ACTAGAAATTTACTTTTTATATGATTATATTAAAAGTAAAGGAGTGAAAGGATACAACAA
ATATTCTTTATTTTTTAATGATTATTTAATTTGTATAGAAAAAATAAAATATATAAATAA
TAATCAAAATGAATCAGAAGGAAAAGAAAATAATATTCCTATAAATAAAAAAAATAATAA
TTCAATTAAGAAAAAGAAAAAGAAGAAGAAG
>comp8236_c0_seq1 len=209 path=[274:0-159 434:160-208]
ACATATATATTATAAAAAAAAAAAATATAAAAAAATAGTAAAAAGCTATAGTTTAAGTAT
ATATTATTAAAAAACTATTTTGAGTACTAATTTTTAAATTTAATTCTTATTTTTATGTAA
AAAAGCTTCAAGTTATTGTTAAAAGGAGTAAAACATTTTTTTTTTTATTATTTGCTCTTA
TCACATATTTCACTTTCATTTTTTTTATT
>comp8267_c1_seq1 len=203 path=[181:0-202]
AAAAAAAGAAAAAGAAAAAGAAAATAAACAAAATTCTCATATTGTAATTAATTATAATAA
TATAAGGTTAGAGCAATAAAATCTATTATATAAAATAAAGAAAAAAATAAAATTTGAATT
ATAATAAATTATGATATAGGAATATTAATGTATGTAAATAAATGATAAAAAATATTATAA
TTTTAAAATAATGAAAATAAATT
>comp8281_c0_seq1 len=420 path=[1:0-396 952:397-419]
ATTCAGTACACTATAATTAAAATAGTTAACCATATAATTATTAAGAAAAAATGAATAAAT
ATTAACAAAAAAAACTATTTTATTGAAGAATCTTGTAAAAATATTATTTTTTCTATAATT
TTGTAAATTTTTGTATTCATATATATCAATAAAATTTTGTTAAATGACTCTATTTTTTCA
AAAATAAAAGATAATAATTTTCAGGGGTATACATATTATGAAGTGTAAATTTAGTAAGAA
AACCAGCAAAAAATTAAGAGGAGAAAATATAATTAATATAGTTAACTATAAACTGTGGTT
TTTTTTTTTTGGAAATTAATAAATGGAGTAATTTATAATCTTTATAAAGTTTAAAAAAAA
GAAAAAAAAACACCTTATGGAAAGGTGAAGTTTTAATTTTTAGCACATTCAAACACAAAG
>comp8299_c0_seq1 len=279 path=[605:0-278]
AAATTTTTCCTTTTCTTTTTTTAATTGAATAATAATATGAGAAAGAATTTTGGGACTAAC
CCCATATTCACACAATTGTATTAATATGACTATGGTTTCTTTATCCAAGTTTACATTTAA
TATGTTAGAAATTTCATAAATTATTTCAATGGCTTCTTTTTTTGCTTCTTTATCGCTCAT
TTTAATTACTTCTTTTTTTATTAATTAAAATATTACATAAATATTTTTTTCTATTTTCCT
TCTTTTCAGGGGAAATATTTTATTAAATATATATATATT
>comp8299_c1_seq1 len=325 path=[303:0-324]
AAAAAAGAAAAGGAAAAATTTCTTCAAAATTTAAATAACAACATGAGTAGTTTAAAATAA
GAAAACATTTAGCATACATAATAAAAATAGGAAGTGTATTATAATATGATATCTATTTTT
TTTTTTTTTAAGTATATTTAAAATGTTTCCATAGAATGAATATAAATAAAGACTTTTTAA
TTGCCATTAAAAAGAAAAACAGAAAAAATATGATTCCAAAGAAAAATTTATATTTAAGAA
ATATGGAGATACTTATTTTTTTTTGAAAAAGGTTTCATGATTTTTTCAAAATTTTACTTA
AATTTTTAATATTATTTATTTATTT
>comp8303_c0_seq1 len=244 path=[232:0-197 488:198-243]
AAAGTAAAAAACAAATTTCTAAAGGTAATAAAAAAAAAAAAAGTATAATATATACGAAGA
AATGAAAGATAAAATTATTGTAACTATTTTGTAAATATTAATGAGTTTTATTTTTGAATT
AATTTACTATAAATAATTAATTCTATGATATGCTTATAATAAGTAAATCTTTATTAATTC
ATAATTTTTTTTTACATTCTTCTTTAGAGTAATAATTCAATTGAAGAAGGAAAAAAATAT
GATG
>comp8310_c0_seq1 len=1033 path=[963:0-563 9:564-583 29:584-1032]
GAAATTCTTTTTTTAAAATTAATTTCTAACATTTTTTTAAGTAAATCTTTAAAAGAATCT
GAGAAATAATTGTAATGCATAAACTGTCTATTTAAATTAAACTTTCTGTTTTGAATTGTG
TAAAAAATATGCATATCATTGTTAATTGTACTAAAAGGATGCTTACCTGTTGATAAAATA
AAAATTGTTATCCCTATAAGCCAAACAATTTTTGAAGAAACAAAAATTTTCATTTTTTGA
AAATCTTCTAATGGTTTGAATAAAGAAGTTGTTCCACCAGTATTTGCTTTTTCTTCATAA
ATTTTTTGCAAGAATTCAAAGTCTATTAGTTTGATAAACAGTTTTTTTTTTATGATTTTT
CCTTTTTTTTTTATACACCATTTATTAGTTTTCTTACAAAATTGTATTGCATTTAGATTT
TTCTTTTTTATATTCTTTGTTACTATATTTGATGGTTTAATATCACTATAATATATTTTT
CGTTGATACAAAAAAAGACAAACTTTTAATAGTTGCCTTAATATTTCTGCTATTAAATAC
TCAGGATATACATAAATTTGTTTGTTTTTTTTTTTTTTCGTTATTTTTATTTTTCTTTTA
TAAAGAAATATTTCATTTAATATGGATTTTTTTTTTTTCATAAAAATTATTTTATTATAA
TGTTCATAATCAAAAGAAAAGTTTTCTTGTCTTAATGATTTTGTATCTTCTGTAATTTCA
TTTTCACATTTTATTCTTTTTTTCTCCTTTTTACTATTATTTGAATTACTTATTTTTCTT
TTTACATTTTGATATAAAGATTCCTGTAATTGAAAAATTTTTTTTTTTTTATGCCACTTC
ATAAGTGAAATACCCCCATATTCGTAAAAAGTGATAATTTCATCATTAAAATAAAAATAT
GATTGCATTTTAATAATGTTTTCGTGATATAAGTTTTTAGTTATGTAATTTTCTAATTTT
ATTACATTTTCATAACTTATAAAACTATTAAAAAATGGACAAAAAATAATTTCTTTTGGA
AATTTATAAATTT
>comp8311_c0_seq1 len=613 path=[74:0-612]
TTTTATTATTTTTTTTTTTTTTATGTTTTTAAGAATTTTTTACATATAATTCATTTTTAA
CTTTATCAAAATAATCTATTTTAGTTAAAATGTTATTTCCTATTTTATATTTATTTAAAT
CATCACTTTGCTTAATTATTAATTTTGCATGAATTTTAGGTGCTAAATAAAGTAACACAT
AATTATCTCTAATATCTAAAATTTTAGAATTAATTAGATTATTCGTATTTTTAAATGATG
ATAATATCTCTTCATTAGTGTATTTCTTAATATCAACTATAATTTTCTTATGTATATTAT
CAATTCTTGCTATTCTAACTTTAATTATATTATGTATTTTTATTATAAGAAAAATATATT
TTTGTAACCCTTCTAAACTAAAATATTCTGATGTATTTAAATAAGCTTTTCTATCACACA
AAATATCTAATTTTATTTTTCTTTGATTAATGCTTAATATTCTACCATAATATACATCAT
CAATACTATATTTTTTAAATGGATAATTTTCTTCTTTTATCTGTTTATATATTATATTAT
TTTTCATATCTCTTTCAAATATTCTTTTTGTTTTAAAAATTTTACATTTTTGAATGTTAT
TAAAATTATCATT
>comp8354_c0_seq1 len=218 path=[196:0-78 275:79-217]
AAACACCATCTGCAGCTGCAACTCATTAACGAGCTTTGAAAATAGCAGAGCAAACTGGAC
TGCAAATTCACTGAGCTCAGCCCTTCCTGCCATTGGGGAAAGAAAGGGCCTCCACTAAGG
CCCGTTACTGTACAATCTGGTCAGATGATCAGGACAGGAAAAGACACGAGATGTATCAAG
ACTGAAGAGTCCCTGGCATCGGTTAACTCTCAATCTGT
>comp8390_c0_seq1 len=456 path=[529:0-411 1085:412-420 950:421-455]
AAAAAAAAAAAAAGAAAAATAATATACATATATATGTATAAGGTAATTATGAAAAAAATT
AAAGAAGGAGAAAATATTGAGTTAATATATTCATTACCTAATGAAAATATACAAGACTTA
ATTGTAAATAAGGAAAATATAGAAATTAATAAGTTAATTATTATAAAGCATTATAATAAG
AAAGAATATTATATAAAAGAAATAAAATATGAGGAATTTAACAAAAAATCTAGTTTTTTA
GTTATTTTTATATGTGCTGAAAATACCGCGAATAGCTGCATAAATGTTATAGATAAGGAA
GTTACAAAAAATGAAAATGATAGTAATCCATTTATTAAAAATAAAAATGAAATAAAAAAG
ATGGAAAATATAAAGAGTGACATACAAAATTTTTACTCCTATAATAAATATGAATATAAA
AATTCAAGGAATAAAGTATCTCTCCCAACGTGTAGT
>comp8413_c0_seq1 len=283 path=[1:0-173 175:174-282]
GGGGGTGCGATGGAGTCACAGTAGGGCGAAGAAGAACATTTCAGGGATCCTCAATGTTTC
CTTTTTTTTTTGTTGTTGTTGCTGTTATTTTACGAAAAGAAAAGAAAACAAAACAAACAA
AAAACCAGACCAGACTTCACCTATATTTTATCTGGAGGTTTCAGTTGGGTGTAAATCCGC
GTCCCCTCTGTGTTGTGTTCAGCCACCGACCGACTGTTAAAAGGAAGATCCGCGTTCCGT
CTCTCTGTTATACACTGTGGTGCACTTAACTTGTGGATTTTTT
>comp8459_c0_seq1 len=319 path=[301:0-318]
ATATATATATATATATATTAAATTATATGTTATTAATTTTTTAACATACTGTTTCAAATA
TTTACAATAAAATTATTTTAAAATGTTGTTACTTCTTTTGAATATGTTATTGATATCTTT
AAATATTAAGTGTATTTTATAAAATGTTTTCAATAATTATATATATGTAATCTTGAGAAA
TATATCATTCATTTTGATAAATTAAATTGTTTGTTAAAAAATTTAAATATAAGTTATTTT
ATTAAAAAAAAATTGTATAATTTTAAAACTCATTATTTTCTTTATTAAATAATTGAATCA
TTTTTTTTTTTTTTTTTTT
>comp8477_c0_seq1 len=576 path=[1:0-575]
GCTGTGACCCCATTGACATCTATGAGTCCCTCCTGCCCGTGAGCGCGGCGATTTTGGGGT
CAAATCCCCCTTTTTGGGGGTTAACCCCCCCTTTTTGGGTCGAACCCCCACTTTTGGGGG
ATAAACGCCCCCTTCTTGGGGTCAAACCCCCAATTTAGGTGTCAAACCCCACTTTTTGGG
GTCAAACACCCACTTTTTGGGCTCAATCCTCTCTTTTTGGGATCAACCCCTCTCTTTTTG
GGCTCAATACCCCACTTTTTGGGGACAAACCTCGACTTTTTGGGATCAAGCCCCCAATTT
CTGGGATCAAATCCCCCCTTTTTGGGGTTTCCTCTATTGTGAGCCGTTGGCCACGACCCC
ACGGAGGTCACTGAGTCTCCGTGTCCCGCGAATACGGTCCTTTTGGGGTGAAATCCCCAC
TCTTTGGGGTTTCCCATATTCGGAGGCGTTCCTTTAGGAGCTCCCTGAGGAGTACACGTT
GTGAAGGTGGCACTTTTTTAGGGGGAGAAATACCCATTTGCAGTGATTTTTCCACTAATT
TGAGCCATTGGCCGTAACCCCATCAACACCACCTCA
>comp8499_c0_seq1 len=230 path=[1:0-105 107:106-111 580:112-131 133:132-180 182:181-229]
GGTAATTTATTAATAACAGCGCAGCGTCGGCACCGCAACGAACCCGAGGGACAAAACTGC
CCCGCAACGCTGCGATGGAAGCGGCTCCGGAGCGGCCCTTCCAGGACCCAATTCTGCCCT
TCCAGGACCCAATCCTGCCATTCCAGGACCCGACCGCCCCCTTTCAGTCCCAATTCTGCC
CTTTCAGTCCCAATTCTCCCCTTCCAGGACCCGACTGCCCCACTTTCAGT
>comp8517_c0_seq1 len=787 path=[765:0-380 1146:381-786]
AATTTTTTATGAAAGTTTTTGTCTAAATATATTTTTTCCCAAATAATTAAGTAAAAATGT
TAAATATGAAAAAGATAAAATTGAATGTCATTCGTTTTATCTCAAAAAAGTATTTCTATA
AAAAATAAATAGATTTTATAAGATATAAAGAAATATAGAAAATCAATTTTTTTCCATAAT
CATTCATTGTATTTGTCTTATAAGCTATTTTACTTTCATTTATATAATATTTAATTAATC
ATGGTTAAGAAAGATAATATATGGATGTTATGTAAGCTTTGTTACAAGGAAAATAATGAA
ATAAAAAATGAAAATAAAGAGGAAGATATATATAAAATATTAGAAAATTTGAATATCCCA
TTATCCTCTTTTATTAAAGAAGAATTTGATAAAAAAGCTATATTGCTTTTTGGAAGAATT
TTTAAAAGTATACTTTTTAGTCGATTCTACATTGTTTTTGCAAATTTAAAACTTAGAATA
TTTATTATAAGAACTAGTAATAGATATAAAAGAGAAGTTTCACTTTTAACACGATTTGTG
ACAATATGTGATGATATAAGGGTTAAAATATTATATAGTGGTGTAACATTGTGTAAATGT
AAAAGATTTCTTAAAGAGCTATTCATTAAATTAAAAATTGAAGATAATATTCCTACAATT
TTAAAAGAATTAGAAAGTTGTTCTTAGATTTTAATAAAACAATTTTAAATCATTTTTTTA
ATGTAACTTGTCTTCACCTTTTAATCAAATAAAATTAAAATAGAAAATTTCAATTTATAA
ATATATA
>comp8519_c0_seq1 len=404 path=[650:0-403]
AGTAGCAGTAGTAGTAGTAGTAGCGATGATGATGGTGAAATTGTTAACTTTACCAATAAG
TATAATTTAAATAAAAAACTAAATAAAGACATAAACTCGAGAATAAATAAAAATAAATCA
AACGTAAATAATATAAATGATGTAAATAAAAATGTTCCATTAAAAAAAAAAAACACATCA
AAAAATACAAAATATTGTGTTAATCAAGAAATTGTAAAAAAATTAAACAAAGAAGACACA
TGTTCTAGTTAGTCTTCTTTATAGACTTTAATTTTATTGTCTTTTTTATTTATGTATATT
TTATTAATATACAACATAATCATATATAATTGTACAACATATATTTAAAATATTGCTATA
TTTATGTAATTTTGTAATATATTTTTAAATACTTTTTTTTTTTT
>comp8541_c0_seq1 len=470 path=[1:0-390 392:391-469]
TTTTTTTAATAATAGAAGAAAATTTTGAGTAATGATTAATTGTTATAATACTTAATATAT
TTTTAATTTACATTTTTATATGTATAAAATATTTTTAAAAGAAAAATTTTCTACAAAAAA
ATGATATATATTTTAGGAAAAGAGAGATTAATTAGCTTAAATGAGGATAACATAAATGAT
GAAAATTATTTATCAATTAAAAGTATTTTAAAAGATGAAAATGTAAGTATTAATAACTGG
GTTGAAGTTAGTTTACTTTTTCATAAAAAAAATTATTTTAAGTTGTTTTTAGACTTGATA
AAAGAAGGAGAAATATATTTTAATAATAATAATGATAACACAAATTTTAATATATTATTA
TTAATATATAACTTAGAAAAGATAGTAAATATAAAAAATGCTAATAAAGAAGATGAACTG
AAGATAAAAGTAGAAAATTTAATGAATCAAATAGAAAAAAAAAAAACAGA
>comp8543_c0_seq1 len=205 path=[183:0-204]
ATATAATTATATATGAGTAAATATATATCTTATAAATTAAATGGATTATGAGAATTATGT
TGTATGCAATCTTAAAAATGGTGTGTTATTTTTGAAGAATTAAATTTATTTTTAATAAAA
ATAGAACAGATTTATACTTTTTAATAATTAATTATATATTTATTATCTGTTTATTTTTTA
GTTGAAATTATTGAAGACATAAATA
>comp8544_c1_seq1 len=684 path=[662:0-683]
AAAGTAACTATATAAATTCAAATAGCTACTATAATATAATCCATGATATGCAAAATAAAG
TAGAAAAATCACATTTAAAAAAAAGCTTCTTAAAAAAGATAAGAAAAAATGACTTTAGTA
ATTATAATTATTTTAAAAAAAGTGATTATAATTTGGAAAAAACTAGCTATAATTACTCAT
ATTTAAATAAAGAATATTTTAATAAAAAATGTTTTAAAAAAAATAATAGCTGTAATATAG
ATCTTTTAAAAATATCCAATGAAAACGTCTATTTTTCAGATGGAAAACATTCCAAAAATT
TGTCTCCTTTGATTGATGATAAAGAACAGTTAATTAAAATAAATCCTCATCATTCAAATG
AGAACAAATATGAGAGTCATTTTCATGATTTAAAAAATAACATTTATGGAAATGATAATT
GCATTCATGAAGACGAAAACATTAATGATAACAAAAAAAAAAATATAGAAGGAATAAATA
GAAAAAATTTTAAATGGTTTAGCTTTCAAAAAGATAAATTAAAAGCTAAAATAAGTAATT
TTCTTAAAAATAACGTAATAAAAGATTACATAAATATATTTAAAAGAAAAGAAGAAACCA
ACTCAAATAATTTTAATTCTTCCTCTTCTAATTCTCTAAATAACTCTAATTTTTCAAATG
TAAATTTTAATACGAAGGAAGGGA
>comp8571_c0_seq1 len=301 path=[1:0-23 25:24-300]
ATAAATCTTCATCATCTTCTAACTATTTAATATTAGTATGTTTTCAAGATATTTTTTTTA
TTGTTATTCTTTCATTTTGATAATTTTCTGTTAATAAATGTAATGTATATATTACATATA
TTTATGAGAAAAATTTTTACAATTAAAATTTTTATAAAAATTGAATTTATGAAAAAAAAA
ATTTAATAATAAAATTTATGCGTATTTTTAAAATTTTAAATTGAAATACAAAGTGCGCAA
TAATTAATTTTTCATGTTTTAATTTGAAAGAATCAAGAATATACTTAAAAAAAAAAAAAA
A
>comp8571_c0_seq2 len=442 path=[722:0-164 25:165-441]
AAAAAAAAAAAAAAAGAATTATTATAATATACAAATATTTAATTTTAAATGTAATTTAAT
TTTAAAAAAATATTTTTGTAAAATTTGTCATTATATAATATATATATAAAAAAATGAGTT
AATAAATATTAATATTTTTTCTTAATGTAGATTAATAAATTATACATTTAATATTAGTAT
GTTTTCAAGATATTTTTTTTATTGTTATTCTTTCATTTTGATAATTTTCTGTTAATAAAT
GTAATGTATATATTACATATATTTATGAGAAAAATTTTTACAATTAAAATTTTTATAAAA
ATTGAATTTATGAAAAAAAAAATTTAATAATAAAATTTATGCGTATTTTTAAAATTTTAA
ATTGAAATACAAAGTGCGCAATAATTAATTTTTCATGTTTTAATTTGAAAGAATCAAGAA
TATACTTAAAAAAAAAAAAAAA
>comp8576_c0_seq1 len=228 path=[315:0-227]
ATTTATATTTATATATAATACTGTTCTTAGTACCAATTTCAATATATTTTTAAATCAGTA
TTATTAAAATAAATATATTTTAATGTTTAAAAAAACAACAATACATATTAATTTTTTCTT
TTTTCATTTTAAATATTATTTATGCATTTAATAAATGTATAAAAAAAAAAAAAAATGAAT
ATTTAATATTTATTTTTGAATTACCATTATTACGAAAAATGAAATTGT
>comp8582_c0_seq1 len=259 path=[443:0-258]
AATTTTATTAAGCTGAGACTTCGAACTTTAAAAAAGCTATTTATGCATGAAATCGATTGT
ACATGTTATAATTAGAAAAAAAAATTATAATCATTATTCTGTTTTTATTATAATTACATA
TTCCCATTAATATAATATTTAATATTCTTGTATTTGTATATCTTAAAAAAAAAGTTTTTT
TTTATTTTAAATAGTTTCAAAATTCAAAAATATGTTTTTATATTAAATTTTATATTAAGT
GAAAAAAAAAAAAAAAAAT
>comp8603_c0_seq1 len=295 path=[1:0-294]
AAAAAAAAAAAAAATAATAATAACAAACCTTCAAATAAATAATAATGGTTATTAAGTTAA
TATTCAACAGCTTTCTTTTTAATTTATCCATTTCTAAGAATTATAAGAGTAAATATATTT
ATTTTATTTTATTTTTTTATTGTCGTTTTTATGTGATACTAATTTATGTAAAAAGTAATA
ATTTTTTTTAAAAATGTTTTTAATATATTCTATAAAATTAAATTGAAAAAAAACTTATTT
AGTCAATAAGAGACTAAAAGTTGTTATGAAGAATAATAATATAATAACATATATA
>comp8603_c1_seq1 len=271 path=[793:0-270]
TTTATATATTTATATATAAATAAATATTTATTTCTTTTAAAATTATTAGCAATGCATATA
TCCCTTATAAAAACATATGGTTATATATATATATATATTTTTTCTTCTATGAAAATGTCT
TCTTTATCTATTTTTATAATAATACCTAAATGTATATATATATTTTTTAATTTATGCAAA
ATAATAGTCTTTTTTATTTTCTATATATAAGTGTATATTTTAAAATAAAAAAAGTAAATT
ATATGGAAGCTATAAAAAAAAAAAAAAAAAA
>comp8620_c0_seq1 len=462 path=[440:0-461]
AAAAAAAAAATATACTATATTTTTGAAAAATATTCAGTTATTTTTTTTTGATTAAATTTA
TCGTCATTTAAACTCATAATGTGAAAACGCAAATTTAAGAGATTTTCATGGAGTATTTCA
TGCTTTACTGTATCATTTAAATTGTTATAGTTGATAAAATTCAAAATTATATCAATGCTA
TTAATTAATAAATTTTTATCAAACTGAATATTGTCATTATTTAAGTTTAAAAAATTAGAG
ATAGCATTATTTTGTCTATAAATATTACTTGCATTTTCATTAAAGTAGAAATTACTATAA
TTATTTATTTGATCATTATTATTAAATGGGTTTAAATAATTTGAATATTTTTTATTATAT
TCGTAACAAGATGTGTCTTCATATAATTTCCTTTTTTTTTTATCATTACCTTCACTGTTT
TCAAACATCATTAAACTCTTATTTATTCAAAGTTTTTTTTTT
>comp8620_c1_seq1 len=293 path=[879:0-292]
TTTTATAAGAAAAACATAAAGCTAATATAGAAGTAAATATAATTTAAAATTAACCATTTT
AAAAAATGCATGATGATTTATTTTAATTAATATATTTAAATAGTGTTTTCAATTTTTAAA
TAAAGATAATAAAAAAAAGGTATATAAATATTAAGATTTTAAAACTTAAAAATGTATATA
AGTTTTATACAATAATCAGAGTAATATTTTAAATGTAAAAATAAACATAAATTTTTTTTT
AAGTGGAATGACTTTTAAAATTATTAAAGATTAACATAAAAAAAAAAAAAAAA
>comp8630_c0_seq1 len=466 path=[444:0-243 688:244-465]
ATATATATAAATATATATATGTATAACATATTTAAGAAATTGTCTAATATTCAACAAATG
TAAACAATACAATGAGTATAATAAAATAAGAAATACTTGTATTAAAAATATGAATTACAT
ATATGCAAGAACAACGTATATATATACATACTTATATGTATTATGTACATTTTCTAAACT
TTTGAACAATATTTTTTAATTTATTAAGATTAATGTAAAATTATTTTTCACAAATATGTA
ATATTTATTTTTCCCTGTTCATTTACTTAATAATTTACCTATTTATTTAATATTTTATTT
GACCGTTTATTTAGTCATTAATCATTTAATATTATATTTTACGTGGTATACATATTTTAC
TTATTTATGTTATATATATCTTTTCTTTATTTTTTATTGTAAATTTATTTTTATATTTTT
GAAAATTTTTTTTTTTTTTATTTTCTTTTAAAAATATAATGATAGT
>comp8642_c0_seq1 len=1127 path=[1:0-230 232:231-1126]
TTTTATAATAGTTTAAAATAATTTGCATTAGCTATATCTTAAATTTTTTATTTTTCTGTA
TTTGTTATTTTTATCAAAAATAATTTATAAAAAATACATAATAAAAATTAAACTTTTTAA
CTAGAAAATGCTTAGTTAATAAAAAAATAAAAGTAAAATAAAATATTTCTTTTTTGAATA
AATTAAAAGAAATGAATATTTTTGAAGTTTTAAAGAAATGTTTTCAGTTTGTATTTTTTA
TGTTTCTCCGTTTTTTTAGTTTAAAACCAACAAGAAAAAATCTTATAATATTTGGCTTAC
CATCTTCAGGAAAAACATCTATTATATATTTTTTCAAATTGGGATATCTAATAACCACTG
TTAGAACATTTTTGATAAATGAAGAATGTTTTACTATAACACTAAAAACTGATAAAGATA
ATTTTGAGGAAAAAAAATTTAAAGTAAAATTTTTTGAAGTAGGAAGTGATTGTTCATTTA
ATTTAATTAAAGAATATTCAGAAATATCTAATGACTTAATATATATTGTTGATAGTTCAC
AAAAAGGATCTTTAAGAGAAGCAAGAGATGATTTTATTAGAATTATATATGATTTTAGGT
TTATATATAGAAGATGTAAATTTTTAATTTTTTTAAATAAGCAAGATTCCAATGGATGTC
TAAAATCTGAAGAAATAATAAACTATTTTTCATTACCAAAAGAATTATTATTTAGATGTA
AATTTATTTCTTGTAGTACTTTATCTGGAGAAGGTCTAAAAGAAGGGTTAGATTGGTTAT
TAAATTCTAATGTATTTTTAAATAAAACTGATGTGAATTATGAAAATAAAAGAATATATT
ATTAGTAATTGCTATTAAAAAAAAATTGTTTGTTTAATAAAATAACAGTTTTAAATAAAA
TTAGTTTATGATTTTTTCTTTTTTATTAAATGTCATTTGTTACAAATTTATAGTATATAT
GAAATATCTACAATTATATATATATATATAGATTGTTATATATATTCGGAATTTTTCTAT
AATACTTTTATTTGATTATTTTGTATTTTTAATTTCCTTCAATTAATGATTTTGTCCATT
AAATATCTTAGATACAAATATTTTTTGTTAATTTAATATATATTTTA
>comp8676_c0_seq1 len=231 path=[1:0-138 140:139-230]
AAAAAAAAAAAAAGAAAAATATTTAACAAAATTTTAAAAAAAAATAATAAAAAAAAATTC
TAATGAAAAAATCTTATTACAATTTGTTTGATTAAACTTTTAAATGTTTTTATTATCCTA
AAAATATAAATGATTTATATTACATTTTTATTATATTGCAAATATACATTTTTATTAAAT
TTATTAATTTTTAATAGAATTTTATCATTATATGAAAAAAAAAAAAAAAAA
>comp8677_c0_seq1 len=211 path=[189:0-210]
AGGTTATCTTCAGTATAACTAACAAGCAATGGCTTTGAAGCGTACTCAAGTTGAGGGGTG
TAGGGTGAAGGAAGGAAAAACCAAACAATCGCATCGGGGGATATAGGGGTAGAAACTGCT
TGTGCTGTACATCCCATCAGTCATCTGTAAGCAGAGGCCTGTCCACTCACTCACCACCTC
TGCAAATCCATGACCTGAATCAAACACAAAG
>comp8680_c0_seq1 len=305 path=[1:0-260 262:261-304]
GTTTAAATTGATTTGTATAAATATATTACTGATTTTTTTATTTTTAAAAAAATGTTTTAG
TAAAAGAATGAAATGAAAATATATATTTAAGATATTGTTCAATATTTTTATTTTTTTTTC
TAATAAATGTGTTATTTATTAAAATTGTTTATTAAAAAAAAATATTGAAAATAAAATAAA
ATCCATTTTATTTAATAACTAAAATTGCATGCTCAATATAATTATTATAATTTATATATA
TCTTTCAATTGAGTTAATCTCTTTTAAGGATTTATTAGTATATATAATACTAGTTAAAAT
TTAAT
>comp8723_c0_seq1 len=271 path=[276:0-90 367:91-270]
AGTAATATATATGATCATAAAAAAAAAAATAGAAAAAAGAAATTTTATAAACAATTGCAA
TAATAATCAAGTTATTTCAAAAAATTTCAACATTTTTATACAACAAAAATTACATGAAAA
AATAAATAAAATTGAAGATTTAAACTTTTTTTCACTTTACTTTTTTAAGCATTTCATAAT
TAAATTATTTCACACTACCTACATAATAAGAATAAAATGTATATAATATATATATATACA
AAAGAAGAAATAATAAAATTGAAAGAAAAAA
>comp8724_c0_seq1 len=256 path=[1:0-81 87:82-255]
GGGAACTTCAGAAGTTACACAAACAGCATAAATCTGCCAAATTCTGAACAGTTGCGTAGG
TGCATTCTTGTTTATGTAGCATAAAAAAAAAAACTTCCCAAACTTCTTCAGATCAGCCAA
TGAAACAACTAAACCTCAATCTGTACAACCTAAATAGTTACAGTTTGCTATTTTACAAAG
TAATTACACTAAATACACAAATATACAGTAGGCAAATAACCTTCATTGTAATTCTCCTAT
GACCCGGCTGTACGTC
>comp8726_c0_seq1 len=462 path=[724:0-461]
GATAGAAAGTAAATTTAATAAAAAAAGTTATGTAATTATATGCAATCGACAAAGTGATTT
AGTTGTAGAATTTTTTAATGATCTGTTAAATATATAATATTTGCATTGGAACATATATAT
CATTTTTTATTTTTGTATTATTTTTTTATAATTTATTTATGTACCTAATAGAACTACCAA
AAAGGGAAAAGTAAACATAAGTAGAGAGAATAGGAAGAGGAATAAATTAAAATTATTGGA
AGTTTTTAGGAAAATCAAAAACTTCATTTATAATAATATTTAAAATATATTTTATGTTTT
ATTTAAAATTTATGGTTTTGTTAAGCAGTTATTTTTAGAAATTAAAATTGAGTATTTGTA
ATTACATTTTTTATTTTTAATGACAATTGAAAATACGCAGTAGTATATAATATTTTTACT
CTTTATTTTGTATTCAAGAAAAAAAAAAAATAAAAAAAAGGC
>comp8731_c0_seq1 len=313 path=[291:0-194 486:195-312]
ATATTTCTTCAAAATAATACAATTTATAAATAATATAAAATATATTAACAAAATATAGTT
AACATTATTTTAAATTATAATATTATTAATGAATGTATATAAAATATTAAGCCTGCCATA
AACAAGTAGAAAATAAAATTAAAGATTATCTTTTTATTATGGCGAACTTACGATTAGTAT
ATTTAACAAATACTTTGACTTTTATAATTAAAACCAAAAGTTATGATAATATATTAATAG
AATATAAATATATAAAAAAAATTACATTAATTTTAAGATTTATATCTTTAATAATGCAAT
TAAAAAAAAAAAA
>comp8732_c0_seq1 len=389 path=[367:0-198 566:199-388]
AAAAAAAAAATTAATATAAAATAATTTCAATCATAAAATAAATAAAAGTAGTATGTAAAA
AAGGTTTAATAAGTATTTGCATATATATATGCATTAACCTTAAAACGTATATTCACAAGT
ATATATAAATATAAATATGATAAAAATATGTTCTTTATATTAAATATTCTGAAAATTTCA
TTTAAAAATCAAAATAAATTTTATACAAAATATGAATTTGATAAAATAGAATATATAAAT
AATTAATACGAAAAAGTAAAAAAATAAATAGGATTACATTATTAAAACTAAAGCTTAAAA
TTATATGGTCATAATTCAAGAAAAAAATATATTACATAAATATATATGTATAATAAAATA
TGAACATAAAGATGAAAATGTCAAAAATG
>comp8737_c0_seq1 len=283 path=[261:0-282]
ATTATTTTGTTATTTATATTGCATTTATAATTAAATAGCTTCTTAGTTTAAATTGCGTTA
TGAAAATTTTTCTAAATTTAAATAGTAATTGTGCTAAATTTATTTTTCTATTGTAAATCT
TTTTTAGGTGATAAACATAATTCTTTTATTTTAATATTTTTTTACGTATTTTTTTTTTTC
TTTCATTTGTTTTTCCTTAATTTATTTCCATTTTTCATTGAATTTTAGTATTCAAGTAAA
ATATGATAATAAAAGTATATATTAATTATTAAATAATATTAAA
>comp8739_c0_seq1 len=239 path=[1:0-210 212:211-238]
CTCTATATTTATATATATATAGATATAGAGAGAAAAAAATAATGAATATATTAAAGTAAG
TACATATGAAAATATGTAAAAAAACTATTCTATTTTAATAGAAGAAAATAAAAATAACAT
GAAATATAAAATAATAATTAAGATATAAATTCTATATAGAAAATATGTTGATATAAAATT
TGATAATTTGTATAATAAAAACATTTAATTAATTCTGTTTCTAATTTACATAAAATAGT
>comp8745_c0_seq1 len=207 path=[1:0-206]
GGGGTTGCCCCTCCTGGCCTCGGTCAGGGCCAGCTGTTCCTGTGGGAGAGAGAAGCGCTG
CCGCCCGTCGGCAATGAGCGCAGCACGGCCTGTGTTTGGTCACGCCGAAGATGCTTCGTT
ACGGCAGCGCTGCGGCGGATGGAACCGCGGAGTTCGTCCCTGTGCCGTCTGCTCGCAGCG
CTGCCCGGGTCAGCCCTCATCGCGGGG
>comp8750_c0_seq1 len=226 path=[261:0-115 377:116-225]
TATATATATATGTATATAAATTTAGATGTAAAAACATTCACATTAGGTTTTACTAATTTT
ATGAAAAAGAAAATAAGGATATTTATTACACACATAAGTATATTTTATATTTTCAATAAA
GAAACAAAAAAATCTTCAATTACAAAATAAAGAAAACTGAAGAAATATTTATTTCATAAT
AATTCTTTATTTATTACAAATAAGAGATTTTATTAGAAAATGAATA
>comp8771_c0_seq1 len=280 path=[1561:0-279]
GTTATCTGCCTCCCAAGAGGCTTATGCAGCTGCTGTTAGCAGTGTCACTCCTCCCTCCCT
CAGCATTCCACTGCTGGTGCTCACCTGTAATTTTAGGAATAGATGTTTCTCTGCAGCCCA
TGAGTCACGGGGAAAGCCTGTTCACATCTACTGCATCTGCAGCAGCCGTCACAACTGGGG
TACAAGGATCCCAGCCACCACGGTGCCATGCAGCTGCCCATCCTCTGGCATCCCCTTGCC
ACCATCTCCAGTGTGACCTAGCACTGCTGGAGGCAGCTTG
>comp8771_c1_seq1 len=803 path=[781:0-802]
GCCATTCTATGATTCTATGATTCAATTTCCCTAAGCCTGTGCTTAGCCTATATAGATGGG
CCAAAGCCTCCTTTTCAGACCAAAGCCCCATTTTGAGTGTATAAAGCCACATTCACTTTG
AGCCTCACTTCAGGCTCAAAATTCTCATTCTTAGCAACTGCAGCCTCATTTCAGGGTTCA
AAGATTCATTTCAGCAGCAAAAGATGACTTTTTGAGTTTTAGGACATATTTTCAAGGCCC
AAAGCCTTGGGTACAGGGCTGGATCAAGGCTGGACCAGGACATTCTCCTGCAGGTGGACT
CAGCTTGGTGGACAGGGCTGTGGGGTGCTGGACCCCAGCCCTATCATGGTCTTGCTGGAG
CACAAGCAAATAGAAGGAGCTCCCTGACTCCACATGCCACCATCTCAGTATGTGATGGAT
TTAATCACAGCACAACTTCTTTATCAGCTAAGCCTATAGCCACAGCCTTGAGTGCTTTCC
TTGCACTGTTCATTGTTGTGAGTCTGCCTTTTTAGCAGGAGCTTTGGTCTTCTCAGCTTC
CTGAGTGGCACTGGGAACTGCGATCCTACTTGTGGCCATTCTGGAGAACTATGGGGAGTA
AGGTTCCTGGCCACAGACCTGCAAGGAACAGTTGGGGTGGCAGAGCAGGATGGAGTGATC
GGAGGGATTGGAAATGCAGCATCTACTTCCTTATGGTTCCTTCCCAAACCTGAGCCAGAG
CAGTGGCCATCCTGATGGCTCTTCAGTAGGAACTTATAACCTCTAGCATCCACAAACCTC
CCACCCAAGCTGCCTCCAGCAGT
>comp8779_c0_seq1 len=264 path=[242:0-23 266:24-263]
AAAAAAAAAAAAAAAGAAAAGCAAAAATGTTCTCATAATCTCTCATTATAAAAAAGAGAA
AAAAGTAATAATAATATATATTGCAAATATTGCTTTTTCAGTTTATTAATGAAAATACTG
AATAAATTAAGAATTTAAACTTTTTCTTGCTTAGTATATATATTTATAAAATTTTCTTTA
ATATGATTAATTATAAAAATATAATACATGAAAAATAATAACAAGTTTTCAAATCTTTTA
ATTTTTTATATAATTTTTTTTTTT
>comp8795_c0_seq1 len=294 path=[279:0-293]
GGAGGGGGTAAAAAAATGAAAAAAAAAAAAAATGAAAAAATATACAAATAAATAAAAATA
ATATAAAGGAACAAAATACTATGCTTAAAAGTGTGCAAAAATATATTTTTTAAATATATA
ATACATAGTTCATTTTAATTGTATATGTCCCTTTTTCTATTTAATTAATTAATCTTTTTC
TTTACAATTTTTCTCATATTATAATCATATTCCCATTGTTGTTTCTGCTTTTTCTGTATA
ATTTTACATTTATAAATAATTATTTGTTCGTTCTTTGTATATTATTTTGTATAT
>comp8797_c0_seq1 len=805 path=[783:0-19 803:20-804]
AAAGAAAAAAAAAAAAAAAAGTATTATCATTTATTATCTACCTATTATTAAGTAAAAGAT
AAATAAATGAAGTTATTATGGATAATAATAAAAAAAAATTAATATTCACATATGCAGATT
TATATCTTTTATTCACATTTTATGATACTTTTATATAAGTTACGAATGTATTTTTATATA
AAATTCTTCATAAAATATGAAAATCATTACTATTTATGAATAAAAAATATAATAATCCAG
TGAATTAAAATTTTTAAGTGTATGAAAGTTATAATATTTAAATAATCGTTGATTACAAAT
TGTTAAATAACATTAACATGGAATACAATAACATAAAAGGTAAATTAATTCTTTATTACA
ATCTTATTTCATAAATTTTTTTAGTAAAAAAAGAAATAGAGAATATTTCTTATGTTCATA
TTTAAGAAATAACAATAGTACATTAATATTTAGACGAAATTGTGTGCAAAATATTTCATG
ATATGTATGATTACTTTTTTTTTTTGTAAAAAATTTTGTTATTTTTATTAAGAAAAATGT
TAAGATACAAATGAACTAATTTTTTAGTTTAAATATATATATTAAATCATTATATTAATA
AAATTTGATGTAATTACTTGAAATTTTAAAAAAGTTCAAAAATAAGTATAATTAAGAGAA
TATGATAATAGTTTTTCTTGTTATTTTAATGTTTCATTTAATGATAAAAATATAAATGAA
TATCAGTTTATTTTTAACTTTATTTTTCTTTTTTTTTTATAAAATAGATTATTTCATTTG
GTATTATTTTTTGTTTCCTATTTAT
>comp8813_c0_seq1 len=569 path=[1:0-568]
AAAAAAAAAAAAAAAAAATTAGATGAAAAAATAGAAATGTATTCATCTAGTAATAATTGT
ATATTATTCAAAATTTCGAGAAAAAACAATAAAAAATATATGAAAACTAATCTGAATTTT
AATTCTCCTAAATATTTTACGACGATTTATAGTGAAAGATTACATCCGTTGAAATCATCA
AGAACTTTTCATAATATTCAAAATCAAGACACTTTAATTGAAAACCCTTATAAAAATAAC
AGTTCAATAAAAAAAAAAAATGAAAAGGTTTCCGGATTACTTAAAATGGATATAATCCAT
ATTAAATTAATATTTCTTACTAATTTAGTAAATTCTTTTAACTATTTTTATAATATTTCA
AAATTAAGTATAATTAATAATATGTATTTTAATTTATTTAAAACCGAAAAGATATGTTAT
GTACTTTTATGCTTAGAATACCTTAAATTTCTTCGTAAAAGTTATTTAATAAATGAAGTA
GACTTTAAAATGAAATTTCCTATAAGAAATGAATATGAAAAAAATACCATTTGTGATATT
AACTCCGATAATAATAATAATAATAATAA
>comp8816_c0_seq1 len=577 path=[1:0-576]
GTGGATTTTTCACGTTTTCTTGGCTGCCGCAGTTTCTAAAAAGCTGGATTCAAGTTTCTG
AAATAGCAAGTTCTTGTTATAAAAAGGATTTTGTAAACAGGATTTTTCTCAAAAAGCACA
AGACTGATTTGTCCACTCAAAGCATCATCTCTCTCTAGATCAGAAACCGTTTACTGCTGC
TCTTTAAAATTTCTCTTGCATGTTATCAATAGAGCTGAACAGAAGACACATGCTGGCAGC
TCAAGGATTAGAAATTATGTCATGAATATTTTTCCGTGCTGAGATTTTAACAGATACATC
TCATTCTCATGAACAGGAAAACTGCATGTCATGCAGGCTTTTTCAGTGTCTTGGAGATGA
TTTCCTAGACATCCCTACTAAGCTGCAACTGATCTGCTACAGCTTCTCTACCTTTTCTTC
CTCCTAACAGCCTAAGACCTATTTTGAAGTGAAACCACCAAACCTAAAGCAATATTTTGC
AAAGGGTCACTTTGAGTCAGTCTGATGGAAACTGATGGAAACCCAGCAGAGCAGCGAAGT
CTAAATATTTACCTCCAAGCAGTTTTGATCAAGATAG
>comp8821_c0_seq1 len=241 path=[219:0-55 275:56-240]
AAAAAAAAAAAAAAAAAAACTATTAAATAAAACAGTAATGCTTAAATAATAGGAAGGTTA
TATATTTATAAATACATTTTCACTTATAAATTTTCTTAAAATATTATTTATAATTATGTA
ATATATATATATGATTTATAATTTTTTATGCTTTAATAAGATAAACAATTTTTCACTTTT
TTTTAATTTTTTCATATATTTTAACAAATTTCATTAAATGAAAAAAAAAAAAAATCAAAC
A
>comp8838_c0_seq1 len=335 path=[313:0-334]
AATAATAATAATATAAAAAAAATAAATGATGAAAATATGAGTATTAATGAAAAAAAAAAT
AATGAATATGATTATGATCTTTATTCATTGAAAGATAATGAGGATGATTTAAATATATTA
AACGCATATAAATATATGTTGAATTATCAAAAAACACATAAAAAAACATTATATGACTAT
AATTTAAAGGAAGAATTAAGCTGTATTTGTATAAATAAATATATATATATTTGTAATTTA
ATTTATAATTATCTTATTTATATTTTAGAAATGAAATATAAATATAAGAAAAGAAAATTG
TCCATAGTTTCATATAATTTAATTAAAAAAAAAAT
>comp8842_c0_seq1 len=212 path=[190:0-72 263:73-211]
ATATATACATAAATATTTTTTTTTATAAAGATACAAAAATATAAAAATAAAATGAAAATT
TTAAAAATATGATATCTTCAGAATTAAATTTTTTATGGAAATTATTTTAAGTATTTATAT
AAAAAAAATAATAAAATGATAAAGTAAAAAAAAAAAAAAAGGAAAAAGTTAAAGGAAAAA
AAAAAAAAAGGGAACGTAATAGGAAAAAAAAA
>comp8847_c1_seq1 len=268 path=[246:0-267]
AAAAAAAATTAAAAAAAAAAAAATATTTTTTTAATTTATTTGCACTGAAACTTTCTCAGA
TAAATGAAAATAAAAAATATTTTAAAAGCTATACGAAAATGTTTTAAAAATAATAAAATA
TGTGTGTGCTTTTTTTATTTTTTCTTTTTTTAAATCAATTTAGCATTTAAGGGAAAAACG
ATAAAAAAAATTATTTAGATAAACTTTAAAAAAATATAAAAAAATAAATAAAAGTTTAAA
AATATATAAAAAAGAAAAAAAAAAATAA
>comp8895_c0_seq2 len=359 path=[1:0-92 143:93-358]
GGGGGGGATGAGGTCCAGGTCCTCGTCATCTGGGACCTCATCCAAGTGGTACCCGTCCTG
CAGCAGCTGCCGGCTCAGGTCCTGGTTCACCTGCTGTCTGAGTCCAGGGATACCAGGCTT
TCATCTGCTGTCTGGCTGAGTGCCACGTAGCCCTTGTGAAACTTCACTGACCTTTTGGCT
GCCGGTTTGGGTGGAGGCCTACCGGGCGCCCCCAGCAGCCCGTGCCGCCGCAGTGCCGCC
CTGGCCAGCTCCCGCTGCCTCTGCAGCGCGGCGGGGGCCCGGCTGAGGGTGTAGGGCCCG
CTCCTTGTGGCCCCTCCGCCTCGCTGGCCCGCCCTCCTGTCACCGCGAGGCAACGCCTC
>comp8897_c0_seq1 len=221 path=[199:0-132 332:133-220]
AAGGGAAATTACAATGTAAATAGAACTAGCAACGTAATTGCTAGTGTTTTGTATCTATTA
TTTTTCTAGATAGAAACTGTCAAAGTATGACATGGTCACCACTCAGGCCAGGTAACTTAG
AACTTGTTTGATACCCATTTCTATAAGCTTCAGGCTTTAATTAAAAATAAACATTAAAAC
TGTTTATGTGGAAATTTGGAGAAGCGAAAAATCAGTGGCAG
>comp8922_c0_seq1 len=228 path=[1:0-227]
AATCAGTGTATAACTCTAATAAAAGTATGCAATTTTAAATTAGTTTATGTTTTTAGTTTA
TATATAAATAAAAATATGGATAAATAGTTTAAAGTTATATTCATGAAGTAAAATTATTTC
ATTTTTTTTTCTCTTAAATATAGATAGTGAGAATATATATATTTTTTTATTATACGAATT
TTTCTTTTTTTTTTTTACTTTTTTAGAACTTACACTAAGGAGACAAAA
>comp8922_c1_seq1 len=333 path=[411:0-332]
ATATTCATAATTCATCTAGCACGGTAAATGATTTTTTATAATAAATATTTTCTTCTATTT
TCATGTTAAATTTGCTATTATCTTTATTATTTTATTATTGCTGAACTATATAAAATTATT
TGACATTTTACTACACGTGCAAAGTTATTTGCAATTATTGTTATATAATTTTTATTAAGT
ATGAATATATTTATTGTTAACATTAAAAATTTATATTATCATATATAAATATATCAGTAT
TTATTATATGACTCCTTATCTTATTATTCTATCTTTTTTTTTTTGGTTTTATTACATTTT
TAATTTTTAGGATTTAAAAGAAAAAAATAATGG
>comp8927_c0_seq1 len=529 path=[1:0-53 55:54-477 479:478-528]
AAGAGGTGTGTATGACTTTTGGAGCAAGATATACTCTTTTTTTTTTTGGCAGAGAAACGC
AAGTTTGGGAAGCTTTGCTACTACTGGGCAAAACATCACAGGAAACAAACCTGATTGACT
TCAAGTCAGCATTTACATACTTTTCAAACTTTTTTTTTTTTTTGCCAGATTATAACCTTA
ATTTTGAGTCTGTCAAGTGTTCCAACATTAGAATTCAACAATTTGAACTGCAATGATATT
TTATTCTGTAAATTACAATGTAGCATTTTTTAAATTGCTCAGATTGCATTTCCAAGTGCA
ATCACAAACCACGTGCTTTTCAATTTATTCTTTTGCACAAGACATCCAAGTTACCTACTG
CCTCTTGCTCACATCTCAAGAATATGCCGCCTCATTGCCACCACATCAGGTCTGATGGGT
CTCTACATGGCTGCTCACCACAGCCACTCACCATCTACCCAACACCACTCATCGCTTTCA
TTTGCATTGAAGTGTTTCACATTGTTGCCATGTTATCATTCCAGGTACA
>comp8935_c0_seq1 len=1455 path=[1433:0-355 1789:356-1454]
AAAAAAAATTATTAAAAAAAATAAAAATACAGATTTTACATTTAGATAAAAATAAGAAAA
ATTCAACGAAGTATTTATCATCATACAATGAAAATTTATTAAGTCATGATGTGATCAATC
AAAGTATTTCAGAAAAAATACATGATGGAAGCTCTTGTTCATTAGAAAAGGAAATAGATA
ATCTTAAAACTCTAATATCTAACAATGAAAATAACAATGATAAAAATGATTTAATAAAAA
GAAAAATAGAAATCCTAAATGAAAAATCTTTAACATTTATACACCTTAAAAGGTTATACT
TTCTTATTAACAATAAAGAAAATGAGCAGTTAATTGAAAATATCAACAATTCTAACTTTT
TAAAAATTTGCATCTTTACAAATAAAAAAAATATAAGAAATCGTGTCATTGAAAAAGAAT
TTTTAAGAAGAGTAGATAAAACAGAATTAAAAGAAAATTCCTTTTTTAATGAAAAAAATT
TTCCCTATATTTTAGAATATATTCATTATATTGGTCTTAGTAATATAAAAAATATTTATA
ATTCAAAGCTATATTGGAACTTTAACGAATTAAAAATTATATATAATAGATTATTAGATA
ATATCACAAAAAAAATAATCTTAAATAATGATCAAATTATCAATATAATATCCATAAATG
ACAAATATTTATATTTTAATAAATATTTATTTGATTATATTAATAGTACAATATCAATAA
ATTTTAATACATTGAATGAACATGAAATAACGTATATATGTAAATATTTAAGTAAAATGT
TATTTTTTTTTTCTATTGAAAAAAATGATATAAAATATAATATGTATGTCCATCGGTTAA
TAAAAAGATATATATGTAAAAGTATTGTATTTTCAAATAAAGTAAAATTTCTAGAATCAT
GTAATGAAAAGGATACAACAAATATTTATGAAAAAAATGATAAAAAAAACTTACATATGA
AAAAATTAAATGATTTAGAACAAACAGTTAAAAATAATTCTAACAACATAAATAATAATA
TAAATAAATTAAATGAAAAAAATGAAAAATTAAAATATGAAAATTTTAAAATGTATATTA
AAAATAGTTCTTTTGTTAATATTCTCAATAAAGAATTAAAAAATTATTTACACGAATACA
AGTATTACAACTTGATAGATATTTTCGAATTCTATACAATATTTGAAATAAACAATGAAA
ATATGATGAAGAGATTTATAAATGAAACAAGTAAATTCATTAATATCATGAAATATGGTT
ATCATTCAAAGGCTTTAATATTATTTAGTTTAAATAGAAATTATTTACAGATAGAAAATG
AAAAATCCATTAGGAGGTTAATTAGAAGAATCCCTTATATGCTAAATTTTCATTGGCCTA
TAGAAATTATTATAGAAACTATTATTGCTTGTTCATTTTTTTCATGTAAAGAAAAAATAT
TTAAAAATTTAATTA
>comp8979_c0_seq1 len=641 path=[1:0-640]
TTTTTTTTTTTTTTTTTTAACATATAATTATAGAAAAGTGTTATCTTATGAAAATAATTT
TGTAAACAACAGCAATTTTTTGGTCCTCAATAAAATAAAAATAACATCTTCATACTTTAC
AAGAAATAAAAGAGAAGAAAAAGACTTATTAACAAAAACAATAGATGGAAATGAAAATGA
GAATTCTTATATTTTAATAAATGAAAAGATAAATTCTTATAATTTGATAAATATTAATTG
TACATTTAAAATTAAAAAGGAGTTTGATAAAACAAAATTGACAATATTTTTAATTAAAAA
GTTAATGGATAATCATAAGGAAAATAAAAATTCTTATGATATAAAAGAATTAAAAACAAA
TGAAACATTTATATTTACAAATGAATTTAAAAATCATTTAGTTATTTCAAATTTATCAAT
TTTAGTTGTAAATTTGATAGCTTTTAATGGGTATTATAATTTTGATATTTTAATAACTGA
TGGTAAATATTCATTAAAAATCCCTTTTTTTAGAGTATTCTTATTTTTCTATAATAATTT
ACCAATAACAGCCTATCCTATAAAAAAAGAAAATATGATAATTATGAGTTTTATGAAAAA
ACATTTAACTAGAAATTACAAAAAAAAATATGTAAATAATG
>comp8979_c1_seq1 len=296 path=[1237:0-295]
AAAAATATGTAAATAATGTTGTTTATAATTATAGAGATTATTATTCTCTTCCATTAATTC
AAGAAAATAACAATTTTGAAAAACATGAACAAATGAATACGAAAATAATTATATTCATTA
TATTTCTAATGGCATATTTATTTATAGTATATATTTATCTCATTTTTATTTATTTGAAAT
ATAATATTAAAAATGTTCACACAAATTATTATAATTATGTATTCATATTTTCTTTTATGC
TAATTATGTTTCTTTTTATTTTATATGACTTTTTTTTAAACATTATTCAAATATCA
>comp8984_c0_seq1 len=436 path=[1:0-435]
AATATAATTAAATATTATATATTTTATTATTAATAAAAAAAGAAAAATAGTTTATATCTT
TTTCAGTTCTTCATAACAATTATCAAAATAACTTTTTTTTATTTCTATTAATTTAATTAT
TTTTAATGGAATTAAAATATCACCGCATTTTCTTACATATATTTGATTTCCTATATAATG
CTCCTCACAATCAGTAAGAAATAAAAAATATTTATCCACATATTTTAAAGAACCAAAAAA
TTCTCTTTTGTCTTCTATTGTAATTTTAAAATAAGCATTATCACATTTGTTCATTATAAT
TTCTAGCAATGACCTCGCAATTTTTTTATTTCCAATTCCTTTTAATAAATTATTTTTATC
TTGTTCATTAAGTAAAGAATCCATTCTTAAATTTACATTAAAATTACTAAGGAAATACTC
AAAAAAAAAAAAAAAA
>comp8989_c0_seq1 len=222 path=[1:0-221]
AAAAAAAAAAAAAAAGAAAGGAATTAAAATCACATGTATTAATTTTGTAACTATTACAAA
CAATATATCATTTTTTTATTTTTTCTTATTTGTTTTTGCCTAAAAATTTTTAAAGAATTT
TGAAATAAATACATTTTTTCCATATATGTATTAAATGCTTAAATTGATTATCTTTTTTAT
TTTACATATGAAAAGTTCTAATATTTAAAAAAAAAAAAAAAA
>comp8998_c0_seq1 len=372 path=[1:0-371]
AAAAAATATATAAATATGAAAATGCAAGTATGTAAATATACAAAAAAAGAAAAAAAAATA
GATTTATGCTAAAAACAAAAAAAAAATTAATTTTTTTCTAATTGTTGCAAAGTTACATTT
ATGTAGTCTAAAAAAAAAAAATATATTTAAAGTTATTTTAATATTATGACTTTTTTTAGT
GAAAAAGGATGTTTATTTATTTAATTAAAATTAGTTGTATTTATGTTTTTATGTTATATT
TTTAAAAAAAGTATACAAAGAAAAGTCATAAAAACACTCTCTAAATGTATTTTTAAGTAT
ACATGCATATTATTTATGAAAATATTAGTATTATCTAATATTTCCAGCTTTATTCATTTA
AAAAAAAGCCAA
>comp8998_c1_seq1 len=236 path=[699:0-235]
AAAAAAAGCCAAATGAACAAATAAAAATAACAAAAAATTACATGTTATGTTCATAATTTT
ATTTATTTAGAAAAATGGACAAAGAAAAAAAAATCTAAATAATAAAATCAGGTTGCATAC
AAAATTTTGTATCCACGAAACAAAAAAAAATTATGAGAACATAAAAAAAGAGAAAAAAAA
ATATTAACAAAAAAAAAGAAAACTAAAGAATACAAAGGAAAAGAAAAGGAAAAAAA
>comp9002_c0_seq1 len=393 path=[207:0-392]
AAAAAAAAAAAAAAAAACAGAATATTATAGAAAGATCATTATATATAATTTTATTATTGT
GCAAAAATTATTTTTATATGATCATAAGTAAAATATGCACTTTACAAGTTAAATATAATT
ACGAGCATATTTATTTTATTTATATGATTTGTAATAATGAATATTTATTAAATAAAACAT
TAGATTATTTATTTTACATATTAAACAATTTAAACATTTTAAAATTGAATAATAATTTAA
GTAATATATTATCCTTATTATTTCATTTTTTTAAGTTTAGAAATCAATATATAAAAAATT
ATACGAAAAAATATTTCATTGAATTATTTTTAATAATATTTTATGTTTTAGGTGTAAAAC
AACTTTCTCATTTAAATAATAATAATAATAATA
>comp9036_c0_seq1 len=367 path=[1:0-123 125:124-366]
AAAAAATAAAATTTAGCTGAATGTTAAAAAAGATGGTAATTTAGCTTAGTTATGTCAGCA
AATTAGAGCATTTAAACTCTATATGAAAAAAATAAGTTTTACATAAAATTTCTTTTGAAA
CGTAAAATGTATTGTATTTTATAATAAATTTGTGTGCATTATTTTAATAAGATTCACATA
TATATATTACATATTATACAAATAGAAAATGATGTATTATGGCACTTGCAATTAATTTTA
TTGAAATTAAAGAAAAACACAAAGATTTTTTTTTAAAGAGAAAAAAATATTGTACATAAA
TTTAAAAAAAAATATATTTTTAAAAAGTTAGGATTTCAAATTAATAATTAAAAAAATAAA
ATAAAAA
>comp9042_c0_seq1 len=615 path=[1:0-507 509:508-509 1177:510-614]
TTTTAAAGGTTTTATATAATATTTATTAAAATTTATATAAAAAAAGAAAACTGGTTTTAT
TAAATAGTTCTTTTGTTTATCTTTTTCTTTTTCTTGTTCATTTGAAAAGTTATTTTCATT
ATATAAATAATTATTATCTAAAATTATTTTTTTTGCAACTTCGTTATATAGTTCTAACAA
AACAAGGCTCTTTCTATCAAACTTTGAAATAGTATTATTACTCTCTACATCTATATAAAA
TAATACACAATCATAGTCATCCGTTTTATTTAAAACATAATCAATATAATCATTTAATGT
AATTTCATGAATATAAATAAATAAATGTTTTTTATTTTCATCTAAATTTCCGTAAGTTTC
ATTCAAATGTAATTTTATTTTTTTATTTATTAATTTTTTCAATTTAATTAATTTTTCGTT
TTCATCAAAACAATAAATTATTTTAAATAAGTAAATTACAACAAAAAAAATCACGTATTT
TTTTAAATATATATTCATCATACTCTTGATTTTTTTTTTTTTCCCTTTATATTTTTTTTA
TATATCACTCTTCATTTGTGTATTTCTATGTATCCTATTTTTATAATTTATTTTTAAATA
TAAATAATTAATTAA
>comp9043_c0_seq1 len=328 path=[557:0-39 14:40-327]
TGAATAATTCAAATTTCTTTCATTTTTATTTGTAAAACTATTTGATTCAGCTTCTATGTT
TCTTCTGTTGTTTGTATGAAATGAATTCATGGGTTCATCTCTTGTATAGAGATTCTCATG
TTGGTAATTTGCTTCATTTTGACTCATACTTCTATTTTGTGAAATATCACCATTATTATA
TTTACGTCTTTCATTTGTAATATCGTTTTCTTCTTCATTTTCATCATTCCCATCTTCATT
TTCAGTTCTGCTTTCTTGAATATTTAATTTTTTCCTTTCTTCTTCTTCTCTCTCTCTTTT
CTCCTTTTTTCTTCTTTTTTTTTTTTTT
>comp9053_c0_seq1 len=408 path=[1:0-407]
AGAAAAAAAAAAAAAAAAAGAACAAATATATTTTTATTCCTGTTTTTTTCTAACGTGTTT
TTATAATAATGTGAAAACGAAGAGTGTGCAAACACTTCATAAAGCTTTAATGTATTCAAA
AATAAATATTTTATAACTATGCTTACAGAGCATATTACTGAATAAAGAATTAAAGTTATT
AATCTGATTTTTTCTTTTCTCTTTTCTTGAAATAATTTTTATTTTTGTTTTTCTTTTATT
CATTTATTTAATTTATTTTATTTTTATTTTATTTTAATTTTTTTTAATTTTGTTTTAAAT
CTTTAAAATTTTACGTATTTTGATTTATTGTATGCTTATAATGGAAAATTATCATTTTTT
AGTTCTTAATTATGTTCATTATTGTCTATTTATTTATTTATTTTTTTT
>comp9075_c0_seq1 len=300 path=[278:0-157 436:158-299]
ATATATATATAAAGATAAAAATATATTTTGAAAACAAATTAATTCTATACTTATTTTCGT
ACCAAAAATTTTTAATTGTCTATTAAAAAAAGAAAAATTCATTTATATATATCTATTATC
TATATCTATAAATCTATATATACAGAGATAAATTTATTTATAATTTTTGGTTACACATAT
ATAAAAAGAACAAAATAAGATAACACACTTTTGAATTGAATTAATTTTAAACATTCATTT
TTAACAAATATAAAAGTTTTTAAGTTTACCATTGTGTAAATATAATTAAAAAAAAAAAAA
>comp9081_c0_seq1 len=300 path=[278:0-299]
CACTATTAAGAAAAATAAAATAAAATGAATATTTAATTTCAAATTAAGAATTATTAAAAT
AATAATTATGGTATGTATGTATTTATATACACATTTTTTTTTAGAGTTTATATAATACAA
AAAAATAAAAAACAAAAATAAATTATCATAACATAAAATGCATATATTTTGAGACTGACT
TAAAATCAAAAAAAAAAAAATTTCAAATGAAACTAAAATTGTAAATAATAGAGAATAATA
ACATTATTGTATTTTATTGTACATAAAAAAAGGAAAGAAAAAAAAGGAAAAGAAAAAAAG
>comp9090_c0_seq1 len=1055 path=[1:0-1054]
AAAAAAGTAAAAAAAAAAAAAAACATGGTTGTTAATAATAGTAAAAAAAGTATTTAACCC
ATATTCTATGAGAAAATAAAAATAACTTTTTATATCTAACATTATAATATGCATATATAA
ATAAAATGATATTTATTAAAAAATTTTATAAGTTTTTATTAATTTTTTTTTTCTTCTTTC
TTATAAATTTTAAATGTATCAAACGTAGAATATCCATATTCAACATAAAAACCAAATAAA
CCAGATTTATAATAAGGTTCATTATTTATAAAAAATATTTTAGAATCATCTAAGAATATA
TTTATATTTCCTTTTTCCCCTTCATCATATATTAATATATGATGTCGTTGAAAAGAATTT
ATATTTTTAATATATTCACTTCTAATAACTGTTTCTTTGTTATTTTTATATTTTTTTAAA
ATTATTTCTTTATTTTTTGTTGAAATTGTTACAATATACATATTCTCCCTATTGTCATAT
CTAAAGAGCAATCCAGCTTCACTATTATATTCTAATTTTACATAAGCCGACAAATTTACT
GAATTGCATGAACTATATCTATAAACTAATGAAGCTTTAGAAATAGAATTTTTATAATCA
CCTAAAACAGAAACTCTATTAATACCAAATTCATTATCAACTCTCCAATTATAAAGGGTA
TTATTACTTAACCATTCATTTAAATAAAATTCATTATTAGAATAGTTATTACATAACTCT
TCTTTTTTTTGCTCTATATCGTCTTTATTTAAATTATCAAATGTTACGTTTTTTTCTTCA
TAATAAGAATTAGAATCAGGGACAGGATAGACATTATAAATTTCCTCATCTGCATGGTTA
TCATAATCTTTATTAGCATATGGTATTCTATACACACTTAAATCATCTCTAGAAATTTTC
TTAGAGAATCGATATGAATCATTTAAAATAATTTTTGAAATATCTTTATCATCTGAGTTT
AAAAGTTTATGTTTTAAATGTTTTTCAAAATATATGTTTCCACTTAATATATTTTTAAAT
GCCGATGTACCTATCTTTGTAAATAATCCTATGGT
>comp9091_c0_seq1 len=514 path=[1:0-487 489:488-513]
TACATAGTTCAATAAAATTTAGTTACATATGAAATTTAATTTAGCTGATAAAATTAAATA
TATATAGTTAGTACTTAAAAAAAATGTAAATAATAAAATTTTATTTTTTTCTAAAAAAAG
GGGCAGAATATATCTTAAATTTTTTTTTTATTAATCTAAAACTTTTTTTGGTATGGATAA
TGAATATAAAGATAAGCTATCAAGAATAATATTTTCAGTTCTACTCATTTTTTTTATATA
AGCCATTAATTCATAATAATCTGCATCTTCAGATAATTCTATATTCTCATTTTTTAATAC
ATACAAAGTAAATTTTATGCATTCACTTGTTTCATTGTTTAAATGTTTATAACAAGGACC
TTCATAATTTTTTTTGTTATAAGAATTCAAACCAATAATAGCGTTAATATCATTAAAATT
CGTAAAATTATTTAATGAATTTACATGAGCAGGAATATTCCATGCTATGAAGTGAACAAC
TGTATTGGAATTACTAATACTAGTTATAGTAATA
>comp9113_c0_seq1 len=358 path=[1:0-357]
TTTTTTTTTTTCTTTTTTACATTATGAAAAATAGAACAATATGAATTATGTAGGCTTTAA
TTATCATAAAATATTTAATGTTCTATAATTAAAATCTGTATATATATTTTTAGCTATTTA
GTTTATTATTCTTAACTTTTATATATTAATTAATAACGAACTTAGACTTTCACATTTATA
AACATCAATTTTTGAATAATTTGTTCAGACCCATTTATTAGTAAATTTGAAAAAACAGAT
ATTTTTTTAAAATTTTTAACATAATATTCTTAGAATATGAAGAAAAATAAATATTAAAAA
AAAAGATTTAGATAAATTATATGAACATAAATATTTTTTATAAAGTAAAAAATAAGAA
>comp9119_c0_seq1 len=574 path=[974:0-145 412:146-573]
TGAAATAATTAATAATATTTATAGTTTTTACTTTAAATATTTTAAAATTTAATTTTTTGT
GTCATGATATTCATTTCGTTTAAAGATAATATAATTTATGTTATTGAATAACTTGGAAAA
TTCTAATAAATAAAATTTAAAAGAAATTTTTTTTTTTTTTTAAAATGTTAAAGCTAGATT
TTTTCAAATTAGCTAAAATGGGGCCAAGTAAAGGAAAGGGTCCTCTCATTGCTAAGTATG
CCCCTTCTGGTTTTAAAAAAGGATTTGGTGCTATTGGATTAGGAAGACATACAAAAAAAG
GTTTTTTTATTATTAATAAAATGCTTGTACCAAATTTTCGAGTTCCTGATTTAAATAATT
GTGAATTAAAGCCATATGTATCAAAAAAAACTCCATTAATTGTTATGAAAAAACAATTCG
GTCCAAAAAAAAAAGTTATGAATTAAGTTTAATTATATTTTCAATTTTTTTCCTTGAATT
TCCCCATCATTTAAATATATATGTAATATGTTTTTGTAATAAAATAAAAAATTTTAAGTA
ATACATGATGTGCATGTATATATATATATATATA
>comp9125_c0_seq1 len=271 path=[747:0-270]
AAAAAAAAAAAAAAAAATTTTATGGAATAGATGATTATCAGTAATATTTAATAATCATCA
AAATTTATTAAAAATCATACACTTATTCTTTAAATTAATATAACATATTAATTACTAATA
TAAATGCTTATTGTTAAAATAAAATATAATAGCATCCTTAAAAATAGAAAAATTTATCTA
TTTTTTAAAGTCACATACTTATTTATATTTTCTTTCTAATACAAATTTCCATTATGTCTA
CTTTGTTAATATTTTATTTTATTTTTTTTTT
>comp9125_c1_seq1 len=272 path=[250:0-271]
AAGAAACTAATTGTTTTATTATCAAAAATTCAATTTTGCTAAGAACTATTTTAATAGAAA
TTTTTTTTTTTTTAACACTTAGTAAAAATTAGGATGTTGATGAATTCATTAAAAATTAAA
AAGAATATGATACGTGTTAAACATTTCAATTTTTTTTTTTATTTACACTTTTTTCGAATT
TAAATAAAACGTAATGCAATATGATAAAATAAAATAAAATAAAATGTATTAATTTCTTAT
ATTATGAAATTTTATATAAATATAAAAAAAAA
>comp9129_c0_seq1 len=894 path=[1:0-893]
GATGATAAAAAAAAAAAAAAAAAAGCAAATTTTTTAATTCCTCCCTAAAATTAATATGAT
ATATTCTGAGTCAATTTTTTTTTAATTCTAATAAAATATTTTTGGGTAAAATATTATTTT
CTGGAGAAATGAGAAAAATTTTACACGTGATTACGTAAATTAGAAAAAAATTTGAATTCA
ATAAAACTTTTATACTTTCATTAAATATTACATATATAATAGTATATTATTATTGATAAT
GGTATTTATTTATTACTGTGAATTGGCCATTTAAAATTTGGGTTTGGTAAAAATTCGTCC
GCTAAAAAAGTATAAGATATAATATGAGAAGAAATATTTTTATATATTTGTTGATTTTCA
CATAATTTAACATTTGAATTAGAAAAAACAATGTTTGTTACAAAACAGGAATTAAATTTT
TGTATATAATCTATACAAAAATTATAATAATTTTCTAATGGTTGAATAATTAAGCAACCT
AAAATATTGAGATGTTGAAAAAATAATAAATCATTTTTAGTTAAACTTAATTCATTACTT
CCATAACTGTATATATTATTATTTTTAGAGTTGTTAGAATGATTGTTATTACTATTATAT
TTATTGTGGTCAAATATTTTTTTCTCATAAGTTAAATATTCTTGAGGCATAATAACTTTT
ACAATATATTCTTTATCCTTATAATAATCCAAAGCAAATTTAATACGAAAAATATCAAAA
TATTTTATATAATTATCTTTATATCTTGTTCCTATGTTTTTCCCATCTAATATAATCATT
TTTTTTAATGAATCATTTAAATAATGTTTTGGTTTTTGTATATATTTATTTATATTATTA
TTATGAGAAATGACATCCTCATTATTTATATTATTATAAGTATTTTCATTTTTT
>comp9141_c0_seq1 len=855 path=[880:0-854]
AAAAAAAAAAAAAAATGAATGAAAATGAATAAAAATAAAATAGTTATTACTTTATTTAAA
AATATAAAATGTTTTAAATATTTAAGTATAAGTAAAAGTTACTTTCATATATTATTTACA
AATGAAAATAAGGGAAATAAATTTTTAAATTTCAAAAATATGACAGATTTTGAAAATAAA
AAAATTGTATTATTAGACATTGAATCAGAAAATAGAAATATAAGAAAAAAAATAAATAGA
ACATTTATAGGAAGTATATTATTATCATCAATAACTATATGTTTGATTGAATTAAATTTA
ATATACAATATTTATGGATATATTGTTTCAGTGGGTTTAATAATTTTTTTTACAATTTAC
TTACTCTTTTATAATTCACTTATATTAAGAGCAGTATTAGATTATGAAAATAAAAATTTG
TTATTATATCCTTTTACATTATTAAAAAGAAATAATTTGAAAAAACAAATTATTATATCA
CTTCATGAAATAAAAAAAATAAACAAACTTAAAAAATACATTCAACTTCATTTAAAAAAG
GAGAAATCAGTGTCCATTTTTAATTTTATTCCTTTACATATACCAAGATACAATTGTGCT
AAAACAAGTTTACCCAAAGAAAATAAGAAAGATATCTTATATTCTTATGATTTTAATAAT
CTAAATATTTCTGTTTTTAATCAAAAAAGGAGTAAAATAGATGTCCCAAATATTAAAAAA
AATATAGAAGGTTATCCTTTAAATTTAATAGAAGAAAATAAATTAATATCTTTATTGAAA
TTATGAAAATAACACATTTTAAATTATATATATTCTTTAAATTAGAAGATTTCCTAGGTA
TAGTATGCATTTTAT
>comp9145_c0_seq1 len=3570 path=[3548:0-3569]
TATATATAAATATATGTTTTAATTTATTAAAATGTCAACATGGATAAATAAAAAGTTAAT
ATCATTTTCAGAAAAAGTAATTGAAAATGTGATAGATTCTTTTACTAATAGAAATACTCC
TATAGAAAATATTCAAAATATACAAGGTACTCAATTAGGAAAAATAATTAGTAAAGTTAT
TTCATCAAAATATTTTTTTAAAAATGATGATATACGCTACGATGCGAATAATTTAGATTT
TAAATGGTATTTCAAAAAAAAGAATAAGAAAAAAGGAAAATGGAAGAAAAAAAAGAAAAA
AATTGAAGAAAAAACTTTTGGAGATATTAAAAAGAAAGATAACAATAAAAAAAAAAATTA
TAATGATGATGAAAAAAATAACAATTCTAATGATATAAATTATTCAAAAATAGATGATTC
ACATGTATCCTCATCCTTTTTATTAAATGTTAATAAGGAAAAAAAAAAATATAAAAATGG
GAAGAGTATATTAACGAAGAAAGATAATTACCTCATTGATTATAATAATGTTTCAAATAA
ATCTTCAAATAAAATAGCATCATCAAATTCTAATATGGTATCATTATGTTGTTCACCTTC
TTTTCATTCATCTGATTGTTCTTCTAATTCTTCAAGTTCGTCATCATATTCTAAATCTGA
TTCTGTTTCTTCCGAATTTAAAGTTTCTTCATCTAATGTACCATCTTCTTTTTTAACATC
AAATTCTGAAAAGAACCTTGCATATATCAATGAAAATTCATCAAACTCTAACCTTTTTGA
AGAAAATAAAGAAAACTATTATATGAGAAAGGAAAGTAGTTTATGCAAAATAAATTTATT
TATTAAAGAAGCAAAATTATTATTTTTTAACAAAAATATAAATATTAGTGATGTATCTAT
ATATGTAACAACTATATTAGAAGATAGAAAATATGTTGGAAAATTAAGAAAATTGAGTTC
AAGAACACTACCATTGAATAATTTGATAATAAATGAATATATTAATCATAATGTTAAAGA
TATTTTTACAGATATTGTAATAAATGTAAAATATAAAAATAGAAAAAAAGAAAAAGAAGA
TATAGTTTTAGGAAGAGCTATTATACCATTATTTTTACTTTTAAATACTTATAAATGCAA
AATTAAAAAAATTAAAAACAAAATGAAATATTGTATGAAATGTTTTCTATGGCTACACAT
ATTTCCATGTAATAATAAATTATTTAATTATAAATTTTTTAAACCAGTTGAAGGATTTGA
AGAATATGGGATGTTGAATCCTTTGTACACATTGGGTTTTTTAAATATTAAAATTAAAAT
AATTTTTAAAAAAAATCCTTTTTTTTTAACCTTTTTTAGTAATATGAGGAAGCCAATGTT
TTATTATAAATTGCCTCTTCAATTTGAACCGCTTTATTGCCATTATTATAGTGAAAATTT
TTATGTTTATCTTACTCATTTACCTCTTTGGTTATATAAATTTTTTTATATTTTTAACCA
CAGAAGAATTGAAAAGATACAATTAAATTGTTTTGATTTTATTTTTATCCTTCTTTTTTG
GTTATTTTTATTTCGATTAGTTGTTTTCTCCCCATTTTGCCATTTATTTATTCATATGTT
TTTCTGTATTTTATTTGTTTCATTATCTTATAAATATGGAATGATAGACTACAATAAAAA
TGTTTTTTATAACTTTCGTCCAATTAAAGAAACTAAAAAGAAAAGTTCTTATGAACAAAT
TAAATCAGAAATTGAAAATAGGAATATTTGCCACAATGAAAAAAAGAATGTACATTTTTA
TAATAAAGAGAGAGAAATATCTATATCTGGTGTTGAAATAGATTCTAATTATTGCAAGTA
TCCTTGTAATATTGAAAAAATAGAAGATAGTAATAAAGAAAGTTTTAACAATTGTTCTAA
AAATGAAAATTTGTCAAATTGTACTTTAAATATCTGTGATTCGAAAAAATTATATTTATC
AAATAATAGAATAAAAAATGACATAGAAGAAAATAAAATGAGAAGTATTTCAAATATAGA
TAAAATTTATAAATTGAGCAAAAAGGATGAAGTAAATGATAATGATAATTATAGTAGTGC
TAATTATAATTACAAATATGATGATAATTTAAGTAATAATAGTTGTTGCAATATATATCA
TGTAAATTGTTACAATGGTGATTATATAAATTTTAATAATAATAGTAATTTTTGTTCGGC
TGAAGAAAATAATTTAATAAAAGATTTCAGCAGCACCAATAAGGATAATTTAAAAATAGA
AGATGATATTTACACAAATGAAGAAATTAAATATATAAATAGATTAAAATTAAAGGATGA
AATAATTAAAAATAAAACTGAATCTGTAGAAACTTCAGATATAAAAAAAAAAACAAATAA
TAATAAAAAGAAAATTTTAAGTTCTATAGAAGAAATAAGTAATAAAAAAGGAAACTTAAC
AAATTTTGCAAAAAAGATACAGAATATTATGTTTGATAATAAAGATAAAAATAATTGGAA
AAGTTTTAATAAAAATAAAAACATAAATGGATTTATTAGTATATTTAACAAAAAAAATGA
AAAATTACCTCCTTTATGCACAGAAGAAGAAAAATACTCATGTAAAGAAAAAGGCGTATT
TGAAAATGAAAAGAATAAAGAAGAAAGAAATATCATAAAAAATTTTCCAAAATCAGATAA
GGATAAAGAGAAGAAAAATTATAAAATAGATATATCTGTTATTGATAATAATAAAGAAAA
TATAAATAATTTAAAAAATGAATGCGAAGTTAGTAGAGAATATGAAAACGAAAGCATTTT
TAATTTATCATATAATGTATCAGATCTAAGTAAATATGAGAACAATACAGGAATTAATGA
TGAAGTGACTCCAAATTCGGATTTTGTTAACAATCCAATAAATTCTCATAATAATTGTAA
AAATGAAAATAATGATAAAAATAATATGGTCCATTCAAATAATATTAGTACCTCATGTAT
TTATTCAAATAATTCTTCAGAAGTTAAATCACCAAAGAAAAATTTTCTTTTAGAAGCTTT
TAACAATAATTGTTCTGCTAATGATCAAAATAATTTTTTTGATGTTAAAAAAAAATATCC
TCAAATGCCTATTGTTAAATCCCCTTTTCATAATTTTTATTTATGCATAAATTCAATAAA
TAATAAAAATGTTCCCATTTTTTCTAATAATATAGAAGTTCCAAAAATCCATATAATTCT
TAATAGATTACTTACTTTAGTGACATTATCTCAAAATTTTACTGGATTATTTACAATAAA
TTATGAAAAAATTAAATATGCATTTAATTGGGATTTTGATTTTTACACATCAGTAAATTT
ACTTATTTTATTTCTTATATGTTATAGTTTATCCTTTGTTTTATACTTTTTATCTTTTGT
TCCATTTGTTGTATTCCGCTTTTTTTTTTTTGTTTTACTTTCCTTTTTGAGCATAAAAAG
TTATGATTTTACAGAAAATGGGCATAGAGCTATTATATATTATAAAAAAAATAGAAATAA
AGGAATAAAAAAAAATTTTTTTAAAAAAAA
>comp9160_c0_seq1 len=1860 path=[1:0-1859]
TTTTTTTTTTTTTTTAAATTAAGTCTACATTTACTTATTATTTCTTTCTATTTCTTCATT
TCTCAACTTTTCTGTGTATAATTTTTTTCTATTATTAATATTTATTTTATTTTTATCAAT
TCTTATTGTTGCTTTCACATTTTTTAATTTATTTTCCTCAATTTTTCTACAATATTCTTT
TACCCTTTCTTCTACTATTTTATTACTTACTATATTTAAATTTTTCATTTTTTTAAAATG
ATTAATTTTTATAAATTTTTAAAAAAATGTATATAATAATATTTATATTAATTTAAAATG
AAGTAATAAAATAAAAATTATTAAAAGATAAAATTTAAAATATTAATTCATCGGCACTCC
TAATATTTATTTCTAAACCTTTTAAAAAATCAAATCTATCTCTATAATTATTCCAAAATA
TTTTTTCATGAGAATGAGCTTGAATAATTAAGTATCCCAAATAAAGACCTTGAATTTCTT
CAGGTTTACAAAAATCCATTGAAAAAACATCAAACTGAATTTTATCAAAAGGAGTAATAA
GAATTGGATGACCTCTTGTGTGAATAAACCATGCAATTCCTAAATATAATTTTCTCCAAG
TAAAAGTAATATATTTATTTTCATATTCTGAAGTTTTAAAATCAAATAGTATATAATCTA
AAATCTTTCTTCTTATAAAATGATGTTTTGCGTCAATATCACCCATTCTAATTTGGTTAA
TATAAAGACCTAATGGCATACCATGCCACTCAGTGGGCCATAAGTCATCATTTGGTATAA
CAAAATTAGGATTTAATAAGTTAAAGTCTATTATATTTAATTTTTCATTTCCATTTTTTT
TGAAATGTTCATAGTTTTCTTTATTTAAATCAATATATAAATCATTAAAAAATACTAAAG
CTTCTATAAAATCTGCAAAAGACCATTTATCAAAATCATAAGAATGTGCCCCTTCTGTTT
CCTTACGGGTATACAACAAGTACTTTTTTTCTTTTCTATTTTCCTCATTAAAAAAGGATC
TTGTTCTATTAACAAAAAAATCATAATTTTGATTTGTTTTTTTAAATTTCATAAAAAACT
TAAAATAGTCATTTAATTCATCATCATTTACATTATTATAAATATTGTCATAATAATAAT
TATATTGATAATTAAATTTTTCATCTTTTTTCAAGTCATGTAAAATATATTTAAGAATTC
CTTTTTTTCGTATGCCTTTATTAGAATATTTTGGTAACACATTTTGTTCGTTTATCTTGG
GGATGAATTTATATAAAGCCAAAAAATCTTTTACATTTTCACTTTTTTTATCTTTTGTCT
TCTTAATATATGGTGAAAATAATTCTTTTCTAACTTCTTGTCTTTCATTAATATCATAAT
TTATATCTTCTTCCTTTGATAACTTGGAAAAAGTTGTAATTTCCTCATCATTTGTTGTAT
ATTTGTCTATTTCTTCTTGTGTAAAAATTGTTTCTAAAGGAAAATCCATTTTTTTTAAAA
TGAAGTATATATACTTTTTCTTTTTATCACTTTTTTCATCTTTAATTTCTTGTAATTTTT
TCCATAATTTAAAATTTTTTAAATTTTCATTTCCTTCTATTTTTAAGATATAATTTTCAG
GAATAATTAAATTATTATGTATTTTTTTATATTCTAATAAAGCTAAAATAAGAGTGTTAA
TCTTTGAAATGTCTTTTTGTGTAACAATATCTTCATATTTTATTATTTTTTTTTTAGTGT
ATATTTTTTGCCTCTCTCTGAAAAATTTTTTATTTTTGCCATTTATAACTATATATGAAA
AAACAGAAACTTTAATTTTTCTATTAAATATCAAATTATTACTTAAAAAAAAATAAAATA
>comp9162_c0_seq1 len=1280 path=[1985:0-1055 3997:1056-1064 568:1065-1279]
ATTTATAGACATTAATTTTTCTTCTTTATGCATGAAATAGGAAAGCTAAATCTTCTTTTG
TTAACTTCTGCATAGCATTGTTAGAGTCTCCTATAGTACAATCAAATACTAACTGCTTTT
TTTTTTGTAATTGAATAATTTTTTCTTCAACAGTATTTTCTATAATGAAACGAATTGCAT
AAACTGTTTTCGTTTGACCTATACGATGAGCTCTTTGAATAGCTTGTAGTTCAGCTGCTG
GGTTCCACCAAGGGTCAACGATAAAAATTCTATTTGCTACTTGCAAATTTAAACCTTCTC
CACCTGCTTTCAAACTTATAAGAAGAACTCTTAGTTGTTTGTCTTGATTGAAATTATACA
ATATATTATTTCTTGATACCATAGACATATATCCTAGTAATTTCGAACATATAATATTGT
TTTTTTTTAAGTGATATTCAATTAAATCTAACATAGAGCAATATTGGGAAAATATTAAAC
ATTTATCGTCAGTATTTTTAATGACTTTATCAACTTCCTCAAATATAGCTTCAATTTTAG
TGCTTGTCTGAAACTCTTGAGTATTAATTCTATTTATAAAGCTTTTATTAATATATGTAG
TTTCTTCTTTACATACGATAATTTCTTCTTCATCATTATCCTCTAACTCATAAAAAAGAT
TAAAATCAACAGTTAATGGAACGTAACAAACTGGACAACCTAAAGGATAATCTTTTGAAT
TTTCTTCATTATTTAATAAATTGACAAATTCCGATTTATCTTTATTTTTAAACTTTACTA
CAGAAATGGATTTTGATTTTTTGTTTAATTTTTCCATTTCATTATTATATACAACATCTT
TGTTACACATTGCAATTGTATTAGTACTTATACATTCAGATGTTTTTGATTTTACAAAAT
TTGAATCTTTGCTTCCATTTAGATCACTATTTGAATTATTTTCTAATTCAAAACTCTCTA
TATATTGCTTTAAACATGCCTTATGAAAATTATGATTACATTTTGTATTAATATTATTTT
TTTTTGATACATTTTCTAGGCATATTCCACACACATAATCATTTGGATATAACGGAGAAG
GTGTTACTAGTATGTTTTATTTAAAAAGTGAAGTTTTAGATAAAATATTACTAAGGAGAA
CTAAAGGAGAAAGAAAAAATGACATAAAATTAAAACCGTTAATTATTACTATAAGGAAAG
ACAAATTAACCAATGAAGAGAAGGATTTTTATGAATCTTTATATAAACAAACTTCTACAC
AATTTGATAAATATGTTAAA
>comp9162_c0_seq2 len=782 path=[1:0-557 3997:558-566 568:567-781]
AGAAAAAAAAAAATAAAAATGATGATAGTGATGAGTCATTTAAGATAGAGAGTTTAAAAA
AAGAAAAGTATGAAGAAAGTTTTAGTGATAGTTCAAATATTAAAGAAAATGATAAAAGCA
CTAGTGATTCTTTTGATTCCTATGATTCTATTATTGTTAAAAAATCAAAATTAAGAAAAT
CAAAATTAAAGAATTATGAAACAGTTCTTTTTGATGAAAGTGCATTACATCAAATACAAT
GGAAGAGAATAATATTAGATGAAGCTCACAGGATAAAAAACAGGACTACTTCAACAACAC
AATCAATTTTAAATTTAAATTGTTCAGGATATAGATGGTGTTTGACAGGAACCCCGTTGC
AAAATAGAATTGGAGAATTATATAGTTTAATAAGATTCCTAGAATTTTATCCATATGCTT
ATTATTTTTGTTCAAAAAAAGACTGTAAATGTTTACTTTTAAATTATGAAATGAAGGATA
ACAAATATTGCTATCTTTGCAAACATTCCAAAATAAATCATTTTAACTATTTTAATAAAA
GAATTTTAAAACCAATACAATCATTTGGATATAACGGAGAAGGTGTTACTAGTATGTTTT
ATTTAAAAAGTGAAGTTTTAGATAAAATATTACTAAGGAGAACTAAAGGAGAAAGAAAAA
ATGACATAAAATTAAAACCGTTAATTATTACTATAAGGAAAGACAAATTAACCAATGAAG
AGAAGGATTTTTATGAATCTTTATATAAACAAACTTCTACACAATTTGATAAATATGTTA
AA
>comp9162_c0_seq3 len=1250 path=[1985:0-1055 3997:1056-1064 3050:1065-1249]
ATTTATAGACATTAATTTTTCTTCTTTATGCATGAAATAGGAAAGCTAAATCTTCTTTTG
TTAACTTCTGCATAGCATTGTTAGAGTCTCCTATAGTACAATCAAATACTAACTGCTTTT
TTTTTTGTAATTGAATAATTTTTTCTTCAACAGTATTTTCTATAATGAAACGAATTGCAT
AAACTGTTTTCGTTTGACCTATACGATGAGCTCTTTGAATAGCTTGTAGTTCAGCTGCTG
GGTTCCACCAAGGGTCAACGATAAAAATTCTATTTGCTACTTGCAAATTTAAACCTTCTC
CACCTGCTTTCAAACTTATAAGAAGAACTCTTAGTTGTTTGTCTTGATTGAAATTATACA
ATATATTATTTCTTGATACCATAGACATATATCCTAGTAATTTCGAACATATAATATTGT
TTTTTTTTAAGTGATATTCAATTAAATCTAACATAGAGCAATATTGGGAAAATATTAAAC
ATTTATCGTCAGTATTTTTAATGACTTTATCAACTTCCTCAAATATAGCTTCAATTTTAG
TGCTTGTCTGAAACTCTTGAGTATTAATTCTATTTATAAAGCTTTTATTAATATATGTAG
TTTCTTCTTTACATACGATAATTTCTTCTTCATCATTATCCTCTAACTCATAAAAAAGAT
TAAAATCAACAGTTAATGGAACGTAACAAACTGGACAACCTAAAGGATAATCTTTTGAAT
TTTCTTCATTATTTAATAAATTGACAAATTCCGATTTATCTTTATTTTTAAACTTTACTA
CAGAAATGGATTTTGATTTTTTGTTTAATTTTTCCATTTCATTATTATATACAACATCTT
TGTTACACATTGCAATTGTATTAGTACTTATACATTCAGATGTTTTTGATTTTACAAAAT
TTGAATCTTTGCTTCCATTTAGATCACTATTTGAATTATTTTCTAATTCAAAACTCTCTA
TATATTGCTTTAAACATGCCTTATGAAAATTATGATTACATTTTGTATTAATATTATTTT
TTTTTGATACATTTTCTAGGCATATTCCACACACATAATCATTTGATATAGCTGGGATGA
TTGTGGAATTTTTTTTTATAAATTTTCCTGATGGATCACTTAAAAAAGAGTTTCCAAAAA
GAATTAAATATGGATGATCAGCTGCTTGCCTTAATCTACTCAGTAGATCAAAAATATGAG
CATAATTATGCAGAACAGTGTTTGATTTAACATATTTATCAAATTGTGTA
>comp9163_c0_seq1 len=768 path=[852:0-724 1767:725-767]
AAAAAAATATATATATATTTATTAAGGGAATATATACATTAATAAAAATATAACATTCTT
TTTAGACTTTCTTACAATTTTAACTTTTTCATTATTTTTATTCTAGTTTGAAAAATGAAT
AAATATTTAGCATCTGTACTTTTTATAATTTTAATACTAAATAGTATTGATATAAATGCT
GGATCTACTAATAGCAAAAATAATTGTACACCTGATTTTACAATATCTTGTTCTCATAAG
TGTTGTAAAAAGAAATTAGCATTTATTCAAGAATGTTGGGATAATTATAAAAAGTATAGT
GAAATAATTAATGAGCATAAAAGAAACGAAAATAATATAATTTACAGTTTAGAAGAAAAT
ATGGATTTAATGGGAAAAGGAGAATCTATGCCAATGTCTTTTCAATTTTCTACACATACT
ATTATTTTATTTAAATCATGGGAAACCTTAAGTAAAGGATCATACTACATCTCTTTGGTA
GTTTGTTTTTTTTTTGGTTTAATATCAGTCATGCTAAAAGTGTTTAGGTTAAACATTGAA
AGATCATTACCAAAAACAAAAGATAGAAATGTATTTAAAAGCGAAACATTATTTAAAAAT
AATACTATTAGAATGATTTTAGCTTTTATCATATATTCATGGGATTACTTATTAATGCTA
ATAGTTATGACATTTAATGTAGGATTATTTTTTTCAGTTATTTTTGGTTTAGCTTTTGGA
TTTTTACATGTGAAGTGCCTGTGTAACTGATAACTCTTAATAGTCTTA
>comp9163_c0_seq2 len=872 path=[852:0-724 1577:725-871]
AAAAAAATATATATATATTTATTAAGGGAATATATACATTAATAAAAATATAACATTCTT
TTTAGACTTTCTTACAATTTTAACTTTTTCATTATTTTTATTCTAGTTTGAAAAATGAAT
AAATATTTAGCATCTGTACTTTTTATAATTTTAATACTAAATAGTATTGATATAAATGCT
GGATCTACTAATAGCAAAAATAATTGTACACCTGATTTTACAATATCTTGTTCTCATAAG
TGTTGTAAAAAGAAATTAGCATTTATTCAAGAATGTTGGGATAATTATAAAAAGTATAGT
GAAATAATTAATGAGCATAAAAGAAACGAAAATAATATAATTTACAGTTTAGAAGAAAAT
ATGGATTTAATGGGAAAAGGAGAATCTATGCCAATGTCTTTTCAATTTTCTACACATACT
ATTATTTTATTTAAATCATGGGAAACCTTAAGTAAAGGATCATACTACATCTCTTTGGTA
GTTTGTTTTTTTTTTGGTTTAATATCAGTCATGCTAAAAGTGTTTAGGTTAAACATTGAA
AGATCATTACCAAAAACAAAAGATAGAAATGTATTTAAAAGCGAAACATTATTTAAAAAT
AATACTATTAGAATGATTTTAGCTTTTATCATATATTCATGGGATTACTTATTAATGCTA
ATAGTTATGACATTTAATGTAGGATTATTTTTTTCAGTTATTTTTGGTTTAGCTTTTGGA
TTTTTCTTATTCGGTAGTCATTTTGTTACTTCTAAAAAATGTGCAACAACTGATTTAGAT
ATTCACAAACAATTTTATGGCGATCCAGCATGTTGTGGATGTTAATTCTTTTGTAAATTT
TATATCAGAAAAATATATATTTATATATATAT
>comp9179_c0_seq1 len=958 path=[936:0-957]
AAAAAAAAAAAAAAAAAACTTTAGTTTTACATTTATCCATACATTTTTTACGTAATATGA
TTTGCAAATTATAATGATTACCCACCCATCTTAAATAACTAATATTAAAAAATATATCCT
AAAAATTTAATCTTTTTGATGTTTTTCAATTGATTTAATTAATTCCTTTTCATTCGTTCC
TATAATCTTATCTAAATATTTTCCATTTTTCCTCAATAAAAAAGTTGGTAACTCATTTAT
ATCTTCATTTTCTCCTAGTTCAGGAAATTCATCAATGTCTATGTATAAAGTTTCAATGTT
TTCATTATCTTCTCCTAACTGTTTAATTAATGGCTTCATTTTTTTACAAGGTGCACACCA
TGATGCTCCAAATTGAGCTACGACTAGTTTCTCCCCATTTACTTTTTTTAAATAATCATC
CATATTATTTAATTCTGTGTATAGATTTCTTCTTGATAATCTCCCTAAACTATAATGTCT
TATTTTGTTATAAAATTTCAAAGAATACATTTTCAATTAATGCAAATATATGTTTAATAT
TTCCTAAACCTTTATTATTTTATGTTTATATTTATCTAATTATATTTACTTATTTTATTC
AAAATAGATTTAAAATATCCAATAGCACATTGAACAATGAATAATAAATTTAAATGCTTA
TAAAAGATAATTTTTTAATTAAATAAAAAAGGATTAGGTAACTATTTTTTTTTCTTTATT
TTTATATAAACAGGAAAAAAAAAAAAAAATGAAGCATATTTCACTAAAGCATATATAATA
ATTATGTATCTTAAAATGTGTTTTTCCTAAAAAGTATTATTAAAAAGTATTAGTAATAAG
TTGTATATATTAATAGTTCAAAGTAAAAAAGTAGTAATATATTTAATTTTATATAATCTA
TTTTAAATTATTTAGCAACATTACTATGTTTTTATTCATTTTTTCATAGAAATATTTA
>comp9183_c0_seq1 len=311 path=[1:0-310]
AAAAAAAAAAAAAAAAATTATCATTAATAGAATTTATCATTGAAATGAATCATAGTTTAA
ATTTAAAAGAATTTTAAATTCTTTTAGATAAATTAGCAGTACTTTATTAAAAAAAAATAA
GAAAAAATTCTTAATTTTTAACATATGCAAACTAAATTTGAACAAATTTTTTGTCTTTCA
CTTCTAAGAATTTTTCCAATCAGGATCATTTATTTATATCCAAAGGGGTTAGAATAATTC
AGAACCGTTTTATTCAATAAAAAAAAAAATTTTTTTTTTCTAAAAAAAAAAAATTTTTTT
TAATGAAAAAA
>comp9185_c0_seq1 len=1252 path=[1142:0-1098 2459:1099-1251]
AAAAAAAAAAAAATAAATAAATGTGCGAATATATATTATTTATTAATAATTAATTTTTTA
TTATATTAAAATAGTTATTTTTGTAAAAAACTTTTGCGATTTTGTGAGGAAAACATACAA
TACAAAATATATAAGTTAAAGGATTTTGTAATATATTTAAAGAAAAACAAAAAAGACATA
AAATCTATTATTAATTTTAATGTGTTTGTTTATTTAAAAAAGATAATTTAATTATTTATT
TTATAATTCATTTATATGCATTTAACAGATCATCTATCTCTAATAAATTATTATAAGAAA
ATTTTTTAATAACTTTTTCTCCCTTTTCTTCTAAAATTTTTTCTATATTTGTCTTCCCAT
CTTGAAACCATCCTAATTGATCAGATATTAAGTGAAGATTATCACAAGATGGACATCTAA
TAATTACAACTCCATTATAATATGCTTGTTTAGAAAACTTTTTTGCACTTTTTTTTTCAC
ATATTTTACATGTAAACATTAAAACTAAGTATTCTTTATTTTTTTTTTCTTCTGCTAATT
CACTACTTCCTTCATTTTCTTTTTTTTTATTTTTCTCTTCATTTACCTCTATTAAACTTT
CATTTGTGGATTTTTCATTATTATGGCATGTTTTTGTTAAATTAATTTCTTTATCACTTT
GATATACAAATGTTTCTCCCTCCTTATTGTTTAATTTTTTCCCCTCTATCTCTATGTTAT
TAATATTTATTATTTTGTTATTTGATGTTTCTTTAGCATTTTTATTTTCTTTTTCATTTT
TTGTAGTAAATTCTTTTTTAAAAAAAATTAGAGAGTTACAACTGTTAATTTTTACAATGT
TGTTGTTTGAAAGAACATTTTTTGAATTAAAACAATTATAACGATTTTTTAAAGTTGAAT
AAAAAATATATTTTTGCTTAAATTTATTTTTTGAAACTGAAATTCCACTTATAAGAGTTT
TTTCAAAAATTTTCTTTAATAAATATTCAGTCATTATGTCTTTTTAAATATTCGTAAAAA
TTTTTAATACTCCATCCCTATAATGAAAAGATTTTAACATACATATATATATGTTTTTTC
TTTTTTTTTTTTAAATAATTTTCTAAAATATTCAGAATTTTAATTAAAAAAATTTTATTT
TTTTCTATAATTTTAAGATTTTTATGAAAATTTTCTAGTTATACAACAAAATTGGAAGAA
TGAAAAAATAGGAAATTATATTTATATCTAAAAAAAATAAAAAAAAAAAAAA
>comp9185_c0_seq2 len=1164 path=[1142:0-1098 2241:1099-1163]
AAAAAAAAAAAAATAAATAAATGTGCGAATATATATTATTTATTAATAATTAATTTTTTA
TTATATTAAAATAGTTATTTTTGTAAAAAACTTTTGCGATTTTGTGAGGAAAACATACAA
TACAAAATATATAAGTTAAAGGATTTTGTAATATATTTAAAGAAAAACAAAAAAGACATA
AAATCTATTATTAATTTTAATGTGTTTGTTTATTTAAAAAAGATAATTTAATTATTTATT
TTATAATTCATTTATATGCATTTAACAGATCATCTATCTCTAATAAATTATTATAAGAAA
ATTTTTTAATAACTTTTTCTCCCTTTTCTTCTAAAATTTTTTCTATATTTGTCTTCCCAT
CTTGAAACCATCCTAATTGATCAGATATTAAGTGAAGATTATCACAAGATGGACATCTAA
TAATTACAACTCCATTATAATATGCTTGTTTAGAAAACTTTTTTGCACTTTTTTTTTCAC
ATATTTTACATGTAAACATTAAAACTAAGTATTCTTTATTTTTTTTTTCTTCTGCTAATT
CACTACTTCCTTCATTTTCTTTTTTTTTATTTTTCTCTTCATTTACCTCTATTAAACTTT
CATTTGTGGATTTTTCATTATTATGGCATGTTTTTGTTAAATTAATTTCTTTATCACTTT
GATATACAAATGTTTCTCCCTCCTTATTGTTTAATTTTTTCCCCTCTATCTCTATGTTAT
TAATATTTATTATTTTGTTATTTGATGTTTCTTTAGCATTTTTATTTTCTTTTTCATTTT
TTGTAGTAAATTCTTTTTTAAAAAAAATTAGAGAGTTACAACTGTTAATTTTTACAATGT
TGTTGTTTGAAAGAACATTTTTTGAATTAAAACAATTATAACGATTTTTTAAAGTTGAAT
AAAAAATATATTTTTGCTTAAATTTATTTTTTGAAACTGAAATTCCACTTATAAGAGTTT
TTTCAAAAATTTTCTTTAATAAATATTCAGTCATTATGTCTTTTTAAATATTCGTAAAAA
TTTTTAATACTCCATCCCTATAATGAAAAGATTTTAACATACATATATATATGTTTTTTC
TTTTTTTTTTTTAAATAATGATGAATCATGAAATTGTTTATCATTAATAATAAAATATGG
CTTCAAAAAAAAAAAAAAAAAAAA
>comp9186_c0_seq1 len=332 path=[1:0-183 186:184-331]
ATGTATATATATATATTTTTTTTTAACTTCTTTTATAATTTTGTTGATTCACATTCTTAT
TTATTTAATTTTTATATGTTCTATTAGTAATAAATTAATTATGCTTTATAGAAAAATTAG
GGAGAACTTTTTTTTTTTTCTATATTTTAATTAAAAAGGCACTTTTTTGCATATTTTTAT
TAAATTTTTTTCATGAAAATTATGTAAATGTTGTGTTATTAAAAATATAATGTTAATTAT
TCTAAATGTTTCAAAACAACAAAGCTAACAACTATTGATATTATTACATTTTTTAATAAT
TTACACATTATTATATATATATATTTATATAT
>comp9192_c0_seq1 len=893 path=[871:0-20 892:21-892]
AGAAGAAGAAGAGGATGAAGATGAGGAAGACGAAGAAGATATAGATGACTCTTATCTGAA
AAATGAAGGTAATGACAATGATATTATTATGAAACATGAATTTGTCTCGAAAAACCATAG
AAAAACACTTATAGAGAGAAAAACTGAAGAAGAAGAAGAAAAACAAAGAATTAAAGATAT
TAATGAAGAAAAAGAATTAATTGAAATAGAAAAAAAAGAAAGTGCCATAAAAGAAACATT
AAATCAAGAAATGATGGAAGAAAAATTAAGAAATAAAGAAAATAATGTGTTTTCATCAGA
AGAAGATTTTGAAGAAGATGAAAAAGATGAGGAGTTAAATGAAAAAGAATATGAATTATG
GAAAATTAGACATCTTAAAAGATTAAAAAGAGATGAGATGGACAGAAAAAAATATGAAAT
TTTGAAAATGGAAGTTAAAAAAAGAAGGAAAATGACGGATAAGGAAATAATAGAAGAAAA
TAAAAAATTACCACATAAAGAAAAGAAAAAAAAAAGAAAGATGCTATTTATGCAAAAATA
TTATCATAGAGGAGGGTTTTATCAAGATTTATTTGAAGAAGGAAAAGAAGAAATTTATTT
ACGTGATTATAATGAGCCAGTTTATGAAGATAAAATTGATAAAGAAAAATTGCCAAAAGT
TTTACAAGTTAGAAGAGGTAATTTCGGTAAACAAGGACAAACGAAATATACCCATTTGTT
AGATAATGACACTTCAAGAAAAGATTCTTTATGGCAAAATAATGATTTAAATTTTCCTTT
CAAAAAAAAAAAGGATTTATTTGAAAGACCTACTTACAGAAAAAATTGATATTCGAAAAT
ATAGAATATTTAATTTCCAATTCCTCTTTTTTTATTTTATTCTTTTTTTTTTT
>comp9199_c0_seq1 len=1786 path=[1:0-1416 1418:1417-1749 1751:1750-1785]
TTATTATTATTAATATTAATATTTTATTTTATTTTAATATAAGTTATGAAGAGATTCATT
AAAATTATTTTTAAACATATAGTAATTGCTTTCTTATAGTTGAACATTTTGAAATCTTTT
TTGTAAATATTCATAATTAATACTACCATTTAAATTACTTCTTCTTTCAAAACCAAGTAT
ATTTAAATTTTGATCTGTATTGGATTTATTATTTGAGTTATTGATTGTAATAATAGGATA
AATAAAATTATCTTTATTAATATTAATACCACTTGTATGATATTTTATAGGATCCACTTC
GTTAATCAAATTTTTAAAATTATTATAATTATTAAGACACATATCAGGAAGAATATTATT
AAAAAAATTATTTTTACTTATATCTCCATTAATTCCATCACTTTGTGAATTAATAACAAA
ATTATTGAAGGGAAGATGATTAGTTATCTTAAAATTATTTGCCATATTATTTCTTAAATT
ATTCGTATTATATAAATCTTTATTTATATTTTCAAGTTCTATGTAGTTTATATTATTAAA
ATTGATATTCTCATTATTTATATTTTTATTATTTGCAATATTAATATTATTTTTTAAATA
ATATGTGCTATAATTTTTAAAATCATCTTTACTTTTTTCGTATAACAAATTTTTGTTTGT
ATTATAAAAACTTTTTCTTAATAAGTTTGTATTCGTGAAATTCACATTTTTATCTACTCT
TAACTGATCACATATTTTATTATTTATAGTATTTTCTACTGTATTTGGATAACTATTTTT
AATAGAATAATGTACATTTGAATTATTTAATGAATTATTTAAATCAGGAATATTAAAATT
ATTGAAATTGTATATATAGTTTATATTTTGATTATTTATTTTAGAAGTAGAAAAGATATT
TGGATTTTTTAATCCTTCAGATATGATACTTGAACTATTACCTTCATCAATTTTCTTATT
AATATATTCCTTGTTTTTATTTTTTTTATATTTTCTTTTATATTTTGTATTCGAAGCATT
TATATCTCCGTTTTTAGTTTCATTTTGAAGAATTATATGATTTTCTTTATTTATTATATT
ATTTTCATTTTTAATATTCATTAAGGAGATATTCTTACATTCTTCTAAACTATTAAAAGA
AAAACTTTCTTTTTTATCATTTGACTGCAGTGAGAAATGGTTAGGCATGGCATCTTTTCT
ATCTATATTAGCATTATGAGAAGTTATAAGATTATTTAAAAAATTATTGTCTTCATAATT
TTTTTCTAAATTACCTTTTTTAATGCTGTCTGTAACTTTTTTACAAGTTTCATTTTTACT
ATTTTTTTTCTTTTTATTCAAATTTCCTAATTTTTTATTATTTAGTATATGGTTATTCCT
AATTTCTTTTAGAGCTTTTACAGTTATTTTTATGCCATTTTTTTTTAACATATAAATCCA
TTCCTTTTTATAACCATTCCTTTCACATGCTAATAGACAATATTTTTCAGCTACATTCCA
TACCCCTAATATATATGCGGCTCTATATAAATCTCTTATCTTCATATCTCCAAATGTCGA
TCTAGAAGTGGGATATAAATTATTTGATGATAATAGTTCATCGCACTTTTTAACATTTGT
CATTCTTTTTTGATGTAATGCTTTTCTTAATATTGCTCTTCCATTTGTTCCTATTGGTAT
ATCAAATCCAGGATACCATTCAATCAAATAATTATTTTTTGATTCTATATTAAAAGAACT
ATCTATATTATTTGATAAATTATCATTAATAGAATTATTTAAACCT
>comp9205_c0_seq1 len=226 path=[1:0-88 90:89-225]
AAAAAAAAAAAAATTTCTTTTTTTGTAAATATTTTAATTATACAAATAGCAAATTAAAAT
ATAAAAAATGTTTTAGTAAGAAATACAATATTTTAAAGACTTTATGATGCTTTTAAAATT
CAAAAATGTAATTGAAAATTCTAATTTTCTTTTAAAATATGCTAGCATCCTACTTTTAAT
GTTTTAACATAATCTAATTAATTTTTATGAAAATTTTTTTTTATTT
>comp9220_c0_seq1 len=3043 path=[3021:0-3042]
AAGGAAATCTTTCTATTTTTTTGCTAGCAAAAAATAGAGCAAACAAAATATTTTCTATCT
TAACTAATTTTTTATCTTCACGTTCTTTATTTTGGTTATTGCACAATAAACGATTAACAC
TCTCCAAAATTGTTATGATACCCTCTGTTTTTTTATGTGTAGTTATCAATGATTTATTAA
AATTTTCTATACTTTTTTTTAAATTGTCAAATTTATATAAATTTTTTATAATCAATTTTA
CTTCTTGCAACTTTTGTTTTTCATCATTTAGTTTTGATAGTAAAGTCGATTGCATCTCCT
GTGTTAATATTTTTCTTGATTTATTTTGTGAACTCTTTTTACTTTTCTTTGAATTTATAT
GCATAATTGCCATTATTATATCTCTAGTTATATTTAAAAGTTTTCTAAAATATTCAATTC
TTAATAATTCTACAAGGGTTTCATAAATATCTGGAATAATTCCTATATTTTTTTTGTCAT
TTATTAATTTGTTTAAATATAAAATATTTGTTCTTCTTTCACTAAATCCTAGATTGAAAC
TTTTGCATGCTTTGTTCTGAGATTCTGTGATATATTTTTCTTCATCTTGTAAAAATAACT
CAATGTTTTTTATAGCAGATTCGTCACTATATGCTTGTAAAGCTTCTAAATTTTTTCTGT
TTTTAGCATTTTCTAAATTAAGAAAATAGAGCATAATTTGTAAAGATGTACTATTACTTT
TCCTTGATATATCCAGAGAATTCAATAAATGCATATACTTTTGTGAATATTTAACATAAT
ATGGAAATAATTTATTTCTAGAAAGAATAATATTTTGTTGAACACTTTTTATTTTAGTAA
TATCTGTTAATAAAAATCCATTTTTAATTGATTTTTCATTTTCAACTATAATATTTTCTA
TATCGTCTAAAATTTTACACAAAGCTTCTGAGTTTTTCTCTGGTAATATTTGAGGAACTA
AATAAATAAAATTATGGGTCAAATTTTTTGCAATTTTTAATGCCATTTCACTTATTTCTT
TCAAAATATAAATTTTAAGTTTAAAATCTTTTATATTATTTAAAAGGAGCTTTACATTGT
TACTCACTTTTTTTAGATTATTAAAATTACATTTTATACGTTTACCGAATGATAGAATAA
AAATATCAACATTTTCTCCTGAATTATTAGCATTCGCAGAGAATTTAGCACAATGTCTAT
TCATTTCATCTATATCTGCTTTATTAACATTTTTCATTTCTTTTATAATAGATTCTTTCA
ATGAATGAATATTTTCATTAATTATTTTTATTAATTTATTGTTTCTGCTTTTTAAATTAT
CATATATATTTTGTAAATTAGGAGCTACACCATCATATAAGTGGGTTAATTTTGTTTCAA
AAACGTTTTCCATAATATATTGAAGAAATTTACTATAATTTTCAGGATGATTCATTTCAT
CATTTGAATTACTTACATTACATTTTGAAGTATTAGGATCATTATCAATATTTTTTTCTT
TATTATCATCTTCTGTATTATCTGTTTTTTGCTTTTTTAATTTATCTTCTTTGTCTTCTT
TATCTTCTTCGCCTTCATATTTTCTTTTCCTTAATTTCATATGTAAACTATTACCAGGAG
GATCACATGTTTCTTCCTTTTTTGTGAGTAAACTATGGAAATCTTGTGCATCCGTTATAT
TATCTTTCTCTACATCTTCCGTTTGCATAGGACTTGTTGTAGGACTATTTTCAGAACTAT
TATCTGATAATTGCTCTTCGGTAGATGAGCTAAGAGATCCTTCTTGAAAATCAATGGGTG
TATTACTCAATTCACAGAGAAAATTCTCTACATTAAGGAGTTCACCTTGTCCTGAATGTT
CTGCAAATATTATATCATCTATATTTGGAGGAATTTCTTCATCATTAATAGTTGAACATT
GCTGTTCGAATGGAGAATTATGAGCTTCCTTTACTAAATAGGGTGGTGTGTTTTCTAACT
CACGAAGAATATTTTGTAATTCAACTAATTCATCATCATCTTCATATGTTGTTTCCATTA
ACTCTCCCATATTAGAAGGCATATTTTCATGACTTTCTAAAGGCAAACTATATGGTTTTA
TTTGAAGATTAGAAGCTATATTTTCCATCTCACCAAAAAAATTTTTTAAATTAAGTATAT
TCTGCTCAGAATTTTCTGAGGATATACTCATTCCATTACTGGAAGATTTTTCACAAACAT
TTAGAAATGCCCGTTCTAAAAGATGATCATTCAATTGTTTTTGCAGATGAAGGAGAGTAC
TTTGTAACTCAAAAAAAATATCTTGAAACATAATTACTTCATTTTCATCTAAATTTTCCA
TTTGAAATATGCTTTTTATTTCAGACGATATACCTTCATGAAGAACAGTTGAACATTCTC
CTTCTCCAGGTGAATGGTGAAGTTCTTTCTGCAAATGAATGAGCGTTTCTTGTAATTCCG
ATAGAACACTATATAATTTGAATTTTCCATTTTTTTCAAAATTTTCTGTATGTTCTATAT
TTCCTTTTTCAGAAATAATATCCTTAGTTTGAATAGTAGAATGTGTCTGTTCTAAAGGAG
AATTAGCATCACCATATGAAGTTGATGGTTTGATTTGTGCTTCACTGAAAACATTTTGAT
GAGGGAGTAATTTATCATCCCCTGAATTTTCTTTGTTTACTATTTCTTCTAACGTGGGAT
TATCAATTTTGGATTTTTTTATTGAACTTTTTTTTTTTATAGACGAATTAGTTTTTCCAT
CTCTTTGTTCTTCTTGTGATATACAAATGTTAATTAATATAAAAAATTGAATTATGTAGT
AAAAACAATTTATGTATAACATTTGCTTTAAATTTATATTGCTAACTTTTTACTAAAAAT
GTTTAAAAATTAAATTTTTTGTTCATATAGTAAAATTTTATATCTTATTTTTACATAGAA
GTTCTAATTTTATTTTTTAATATAAATACTTTTTTTTCTAATTTTAGATATCTAAAAAAA
TATATTAGAATTATATTGTTCATTATTTAAATAATTAATAATA
>comp9224_c0_seq1 len=1106 path=[1084:0-997 2082:998-1105]
AGTTATGATAAAAAAAAAAAAAAAGAAAGAAATCATGAATAAATATAAAAATCCCTTGAA
GGTTTTAGAATGCAATGATTATAGTTATGAAAACATTGATATATTTAAAAATGAATATAT
AGCAAATATATTATTGAAAGATGGAATAGATTATATAGAAAATGAAAATAATGAAATAAT
AAAAAATGATAGTTATGTTAATACTTTATTTTTTGATTATCTGAATACAAACAAAAATGA
TATAAAAGAAAATAATAAATATGAAAATGAATTAAAAAATGAAATAATAAAGATAAAAAA
AGAAAAAATTGTCTTCAATAGTAAAAAAAAAAACGGTAAAAATAATTCTCAAAATGATAA
AAATTTTTATATTGATAATCATGACTCATTTTATAATGACGAAAAAGTAACAAAATGTAA
TGTTTTAATTAAATCTAATAAATTTGAAAAAGTAAGTTATTACAGTAAAATAAATGTTAA
AAAGGAAATAGACAAAAACCAAATTAAAAGAATTAAAAAAGATTATAGATTTAGAGGTAT
GCTACTTACAAGAGTGAAAGAATTGATTCCATCTAAATGTCATTATACTGAATTAAATAC
AAAGAGAAAAAAAATATATTTGTTTAAACCAAGAAATATTAATTATTTTTTTTGTAATTA
TTTCAAATATGAAAAAACAGAAAAATCATTTAATTTACCACAGAAAAAGTACTTAAAATT
TTTTATTAAAAAGAAAAACTTACATAAATGTAGCTTTAAAATTAGAAAATTTTTTTTAAA
AAATGAAATTTTAAAAAAAAAAGAAAAAAAACATCTAATTCCTATTAACAAAATTAATAA
AGATTTTATAGGATTATATTACAATAAAATAAAATATAATAAGTATGAAAACAGTTCACT
TAATAAAGAAAATGATATATTAGTTAATAATAATATAAATAAAAAGTTTGTCTATTCAGA
AAATCTTGCAAAACCATTCAACAGTATAAATTGCATGACTTGTGTAGAAAATAAAAATAA
AGAAGTTGAAGAAAATGTTACGAAATATAATGTGGAACATTATAAAAATGAAAAAATAAA
ATCATTAAATAATAATAATAATAATA
>comp9235_c0_seq1 len=372 path=[1:0-341 343:342-371]
TATATATATTTTATCTATTATTTTACATAAAATTTAATTCTGAATTTACACTTGCAACAT
TTATAATTTAATTCTGAAATCATAAAGTTTTATCAATTTTACAATTAAGAAAACAATAAG
CTATGTTAATTAGTGCTTTCTTATTACTTCATTCTTGGTAATACTTAGCATTACTTATAA
GATTGTTATTCCTTTTCTTGTACTAATTTAGTTAATATTTTTTTATTAATAGTTTCGTAG
TAATAAATGATTCTAAACAAAGACATAATACTCTTATACAATTCATGAAACTTGTTTGTC
ATTACGGATTTTTTTTTCTGAAATTATGAAAATATATGGATTATATGATTATAAAGTTTT
TGTAATACTTTG
>comp9235_c0_seq2 len=1782 path=[2107:0-1751 3859:1752-1781]
TTTTTTTTTTTTTTTACTTTATTGTGTTTTACTTTATTTTATTTTACTTAATTTTGTTTA
AAAAATAAATAAACTATTAATATTTCGGAATGTACTTGAAAAAGTATTCCAAAGTTTTTT
GGTTATTTACTTAAAATTAAAAGTATTTAAGATTGAAAATAAGAAGTATTTTAATTTTGG
AAGAATAAAAAAAAAAATAAATGCTATTATGATAAAATGAATAATAATTCTACATATAAT
AATTCTATTTATGAAAAATTGAGTAACTATTCAAATTCTTATACTGAAAATAATGATGTA
AATTCAAATAATGATAAAGTAAAATTATCAGTACTTTGTAGGAATAATACAGCCTTAAAA
GATGGAAAAATGAAAACAGAAGATGTATTTATAAAAAATGTAGACAACATATTTGAATTA
AATATTTTAAATAATGTTAACATAGAGCGTTCTTCATCAGATATTTGTAATTATATAAAG
ACATCTAGAATAAATAATATAATTTTTGATGATAAGCATAAAAAAGATGAAATAATAGAT
AAGAATATAAAGGAGAACAGATATAAAAAGAAATGTTTAAATAATTATTCTTCTTCAGAA
ATATCCCATAGAAATATGTATAATCATTATTTATTCAATAAAAGCTATACATATTTAAAA
TCGAAATATGTTAAAGAAAAAAGTTTTGATTTAGAAAAAATAGAAAAAAATAAAGTTACA
ATACATAATATGGTAGACTTTAAAAATGAAATTAATGTAAAAAATATTAATAAACATACA
TGCAAAAATACTTGTGATTTAAGAACAAAAAAAAAAAGAATTTCGAAAGAAAAATTAAAT
GCAGAAAAAAGTTCATCTGAAGAAAAAGATAATTATCTAAAATCTAATATATCTCATAAT
GATGACTATGGTTATAACAATCATGTTAGCGGATTATCTCTATATGAAAATAAAAATTAT
GATTCATTTGTAGAATATATAAGTGAAAGTTCTAATAATTCTCTTAACAGGACAGAATAT
GTTTCCCTTGAAAAAAATGAGCCTAGTGAAAGCAAAAAATACACAAATAATTCAGAAAAA
AATAATAATTCACCCCAAGATTCAATGAAATGCTGTGGGGAAAGATATTCAAAGGGAAAT
AAATGTACAATCAATGATAATTCTGAGTTAATGGAAGTAGATCTCTTAATAAACAGTGAA
AAAAAATCACATAATAGAAGAAAGTTAATATTTTATAATTATGATGATAAGAAGAAATTT
ACAGAATTTCTTATGGCTGAGATAAAAATAGAAACAAAAATGTATAAATTAATTTTATTT
ATTTTTATTTTAATATTATTATTGTTATCTAAGAATATTTCTAATTATATAGTTATTACA
AGAAAATGCTACAATATATATGAAAATCCAATTAAATCTATAAGGAGAATACTTAAGTTT
ATATTTATAGCTCTTAAAATATGTTATAAATTTTGTTGTCCTCTATATTTTTATTTGATA
TCTTTTTTATTTATTATTGTCTTACGAATATTTGTTATTCTAAATATTCCAATTATTTTT
TTACTACTATATGCTAAATTTGTTTTGAGAAATGAAGAATCCACTGCTAGATTGTATTTT
ATTTTTCTTTTTAACATTTATAAGTATTTTGTTTTTCAATTTTCTTATTTTTTTAAAAAT
TTTACAGAACAAATTTTTTTAAGTGATTCTTTAACATTTATATCTAGATCAGTTGGCTTA
GCTATCAGTTGCATGTGCAAAGTATTACAAAAACTTTATAAT
>comp9239_c0_seq1 len=2149 path=[2298:0-2118 4623:2119-2124 4423:2125-2148]
TATTTTCTTCTATTTATTTTACTGTTTAATAGTAGAAAAAAATATAGCATTTACAGCATT
ATAAAATATGTTCATATGTAAATTATTTTTCTTAACATACTTATAAAGCTCTTTGAGGTA
TTTTTCTTTATATATTCTTTGTAATTTTCTAATAAAATCAAATTCTTGTTTTGTTAAAAA
AGGTAATAAGGCACAATAACCAGCATATGGATTATTAATATTAAAATTATTTTGTATAGA
TAACGGAGCAATTTTAGTGTCATACAGAATTTCAAAAATTTCTTGAAATCCATTTTCTTT
TATTATAGCATTAGTAGATATAGCATTCTTTTGTTTACTTTCTTCATTTAATTTTATATT
TAACTGATTCTCATTTGTATCAATTGAGGAGCAAGGGGTATCTGCTTTTTCTCTTGTCAT
CATATAATTTTTCTTTTCTTCATCTTCTGTATTATTAGTGGCACTTGTTTTTTTAACATC
ATAATAAGTTGGCCTACTCCCATATCTAATATAATTGTGTACACTTAGAATAACATCTTT
GAATTTTTTTAAATCTAATATAATTTCAATATTGTTTTTTTTTTTGTTTTTTTGCCTTTT
ATTATTAATAATATTATAAATGGGCTGTTTTTTTGCTGGAAAAAAACATGTTTTCTCATA
TTTATTAACATAATCTACCTTGTATATATTCCCATAATTCAATTTTTCCAAAATATTTTC
ATTATTTTGATTCTCATTATGAAACCACTTTTTCAGAAAATTCTGTATTATTTTTTTTTT
ATTTTCATCTATTTCATTATCTATTTTATTATTATCATTAATAATAATAAATAATTCTTT
TATATAGAAAACTCCAATTAATGAATATGAAGTTTCTCCACCAACAAAAGATATAGGCAT
AATATAAGTTTTATTTTTATTATATAATTCATCATCAATTTCACTGGTTGAATTATCTTT
TATATTCTTAGTTTCATCGTTCGTGTTACTATTTTCATCATTTAAATTAAAATTTTTATT
ATTATCATTTTCATTTACACATTTGGAATTTACATTAGCTGAGATTAATACATCTTTTAT
AACATTATTTGTCAATGTTTTATTACAACTTTCATCATCTTTCTTATTATTTAATTCGTT
GTTACAATCATCAGTATTAAGATTTTTATTTATATCACTAATATCATAAATGTTATTATT
ATCGTTTACTACATTTTCTTCTCTGTTTTTTTCTTGAATTTCTTCATATATATTTTTTAC
ACTAATTTTTTGAATGGAATCAAATATTAAGCTATCAAAATCTATATATATCATATTATA
TTCTTTTATACAATTTAATTTATTACTTTCCATTAAATATAAAAAATGATGAAATATTTT
ATTTTCCTCAGTTTTTGTTGTTCTATTATAATTTTTATTAACATTAGAATAGATAAATTT
TTTTTTAATAATTTCAAAAATCTCATTATCAAATATATTATTTTTATTTATATAATCAAA
ATTTTCAATTTTTAGTTTTTCAATAATCTTTAAAAATTTATTATTTCTTTCATCTATATT
AAGATTATATGAATCGATATCATTTCTTTCATCTTGTAATTTCTCTAAAGTTAATTCAAT
TTTTTTATTTAAAATACAATATTTTAAAAATCCATTACATATAGGACATTTTACATTATC
ATTTAATAATGATAAATCTATATAATTTACTTTTCTTTCATTTTCTTTTATTAAGGTATT
TAATATATAAAATAAAATGCAATTTTTACATACAGAATAACCACAATTATTATTACATAC
AATTATATATGATTCTAATAAAATTAAATTACATAATTTACATAAGAATTCATTTGGTAT
ATTAATTTTTTGTTTTTCTTCAACATTTAAAGTTATCTCTTTTTTAGCTTTATGAGTAAT
ATCAGAAACGTTACTTTTTTTTTTTATATTTCTATGAACAAGAATTTTTGTTCCATTATA
AATTTTATCATCACTGTTTAAATATTTTAATTCCTTTTCTTTATCTTTATTGTTTACATA
TTCATTATTATCTTCATCTTTATATATAGAAAAATATATATCAATTTTGTTATTATAATT
AATATTACTTTGCTTACATATTATATTTTTTAATTCATTAACTGAAATA
>comp9243_c0_seq1 len=1267 path=[1:0-1266]
TTTTTTTTTTTTTTTTGTTTATAGATCTAAAAATAAGGTTTTTAATATATTAAGTGAAAT
ATGATTCATAAGCTCAGTTATTTTTCATTCTTTTTACAATAGTATATAAATAGAAATTTA
TAAAAACTTATGAATTGTAATTTATGTATATATAAGGAAAAAATTAAATAATCTGAAATA
AAATGAAAATTAAAAAATTATAAAATATAAAAAATAATATAATACTTCAATTAAGTTGAA
TAAAAGTAATATATACTTTAATAATAAAATGTTTAGTACTATTATAAAATATTTTTATTA
AAACAAAGTAAAAAGTTATACAAAAGAAGATAGAAATTTTTAAAATATATATTTGAATTT
ATAAAAAAAAAAAAATGTCAAAGTATGTTAAATATTTTGTCCAAGCTAAAAAACTAGATA
AAAGAAAACGAAAATATTATAAACTAGAATTTTTAGAATTAAATAAGGAATTAAGTATAC
CATATCCTTTAAGAGAACAAAATCAACCAAAAAGATTAGATTTATCTAAATATTTAAATA
TAGAAGTAGGCGATTTAGTTAAAGTATTATATGGACCTGATAAAGATAAAGAAGGGCTAG
TACTAAGTATTAACCCCAAAAGAAATACTGTAATTGTTGATGGATGTAATATGAAAAAAT
CAGCATGGAATGTTACAAGTAAAAAAGGGTCAATCATTACACAAGAAATGCCAATTCATA
TAACAAATGTAGCTATTTTAGATCCAATAAATAAAAAACCAACAGTAGTAAAAAGGAGGT
ATATGATGAATGGGGAGTGTGTAAGAATATCAAAAATTTCAGGTTGCGCAATGCCTGAAC
CTGTTAATAAAAATATTTTGAAAGAGCAAAATAATTATGAATTGTTCATTCAAAAAAAAA
AAACAGGTCCACCAATAAAGGATATATATGCAGAAAAAGATTCCAAAAACTTTAATTTAT
TAAAGAAAATAGCATATGAAATAAAAAAAAAAAGATTTTATGAAATGAAAAATTTTTTTA
AAAAAGATGAGGAAAATGAGAAAAGTAGTACAATTAAAAGTTTTTAACATTTAACATATA
GAAACATATAAGAAATACAAATAAAAAATGAAAAAATCATGGAATTTTAATGTTTAAAAA
AAAATGTACACATATTTATATATATATAAATATTATTTACATCAACATATATAATTGTTA
AAATTTTTAATTTTTCAATATTTCGGATTTTTAATTTAAGCAAATACATATAAGTTTTTA
TAATATA
>comp9253_c0_seq1 len=945 path=[2336:0-944]
CTTTTTTTAAATAAAAGTTTTATTAATTCAGTAGCCAATGTAGAATATTATATTATCAAC
AATAGCTTTCTAAAGAATAATAAATATATTAATTCAAAAAATAAATATATTGTTAATATT
GAAAGTTTCCACAAATGGCTTTTTAAAATAAAATATTTATTTTTATCAAATATAACTATA
AACTATTTAACAAATCGGTTTCCTTTTTTAGTAAATCATCTTATTATTAAATCTAATTTT
AAATCAATGCATGATTATTTTAAATATATAGAATCTATAATATGTACAAAGGAATCAAGT
CAGTATAATAATAATAGTAGCGTTTGTCATAGAAATTCTATAACACTAAATTCAACATAT
GATAGTTCATCATTTAACATTGATGAAGAAAATATCAATAATTTAAATAAAAATAAATTA
CTTAATAATTATACTAATAATAACTGTATAAAAGAACGCAAAACATCTATATCAAATGTT
TACATTTCTAGAGTAAATAATAAAAAACATGAAATTAAAGATACAAGAGACAATAATAAT
CTTGATGGTATTAAAAAAGATGCAAATTTAAATGATGCAAAAATGGTTGAAATAAATATT
TACAATAGTTGTGCATCTATTTTTGATAGCAATGTTAAAAAATTATCAGATAAAGGAGAT
ACAATTTCAAAAAATATTCATAAAAACATAAATAAAAAAGATATAAAAGGAAAAACAAAT
TCATACTGTAAAATTAAAGCAACTAAAAGTTTATTCCATGATGAAATAGATAAGTATGAG
AAACTAGAATATGATAAAAAAAGTTATTTGAAAAATTTAAGTTTAGATTGCAATGAATAT
AAAACAAAAAATGAATTTAATAATATAGCTAATATAAATTATGGAGAAAACCTAAATGTG
GATGTGAAAAATGAACATAACAATAATGATAATAAAAATAATAAT
>comp9253_c1_seq1 len=1178 path=[1156:0-1177]
AAAAATAAAAATAAATAAATAAAAGGATAACACACCTTCTAAAACGAAAAAAAAAATTTT
GTTATAAAAAATTTTTTTTCTGATCTTTTTGTACTATGGAATTATCGAGAGGAAAGGTGG
TTATTGAAAAAAATGTAAATGAATATACTATAGATGAAAATGTATTTTTTTTTGAACCAA
ATAAAGAGGATGTATATGATAAAAATTTAAATTTAAGATATATTTTTCATAACACTTTTA
TTAGTACGGAAGAGGAAATAGCTATATGTGAATTTAAAAAATATTGTAAAAATAAATCAT
TAAAAATAAATAAAACATATTTTGAAAATGAATGCTTACGATATTTGTATTCGGCACAAT
TTGATTTCGCAAAAGCATTAGATTTAATTAAAAGTAATTATGAATTCAGAGTTTCTAATA
TATTGCCAATAAAAGAAAAAGATGTAATTGATTATATAAATAAGGGGGTTATGTATTGGC
ATGGAAGAGATAAAAAGTGTAGACCCATATTGATAATAAATTTATTAAATGTGGAATTAT
TAAATGTTGAAAAATTAATAAATTTGTTTTTTTTTTGTTTTGAATTTTTTTTAAAATATT
TATGTATACCAGGAAAAATAGAAAATTATATATCAATAATTGACTGTTCAGGTATATCTA
TATCAAAATTTCCAATGTCTACATTTATGAAATTAATTGAGACTATGAACTCAAAATATA
GGTGTAGGCTATTCAGGATGTATATAATAGATGCTCCCAAATTATTCAAGACATTTGGAA
AGTCATTTTTAAGCTTTGCACCAAATTATATGACAAAAAAGTTAAAAATTTTAGATAATA
ATTATTCAACATATTTAAAAGAAGAAATATTAGAAACACAATTAGAAAAAAAATATGGAG
GTATTCAAGAAATAAAAAATAATATGTATTATCCATTTTCTTTTTATCCCAACTGTTATG
TATTAAAAAAAGATGAAGAGAGAGGGAAAAAAGAAAAAAAGAAAGATATTCATTTAGACA
TTTTTAATAAGGTAAATAAAAAAATATATGAAATTTTAACTACAGGTTATTCTATGCACT
TAAAATTAATAGAAAATGATAATAAAGAATTAATGAAACAGCACAGTAATCTTTTAAATG
AAGAATATTATTGCAACAATAATAAAAAAAAAAAAAAA
>comp9254_c0_seq1 len=621 path=[649:0-620]
AATATATAATTATAAATTAAATAATTAAAAAAGATAAATTTTACTTTATTTAATATCATT
TTTTAGAATATTTAAATAAATTTAAGTATTTAATTATATATGTTTATTTAAATTATATGT
TTATTTTGAAAATTATATATATAGTATAGAATGTATTAAAAAAAGAATTATTAGCAACAA
GTGATTAATCAAAAACTTCTTAACATTATTAAGTTCATTTCTTAGAACTTTTCTTACGAT
AAAATATATATTATTTGTTATAAAAATATTATAATAAAACATTTAATTTATAATGAAATA
TAAAAATACATCATATAAAGGATATATCTGAGTATAGATTTTATTCTTGTTTTAATTTTA
AAGAAAATATAAAATTTAAGAAAAAGAATTTTCTACATTTCTAAATCACTCCTATTAATG
ATCCTTTTTAGTCTTATTAGTTAAACAATTATAAATATGTGGAATTCCTGGTTTTAATAT
TAACTCATAAGATACATAAGCAGTTTCTGCTGCTAGAAAAAAAATTAAAGCTCTTCTAAT
AATAGGTAAACCAACACTTCCACATCCATATGACATTTTTATATAATAAATAAATAACAG
ATGAAAAAAAAGATGAAAAAA
>comp9264_c1_seq1 len=1271 path=[1249:0-1270]
AAGAAAAATTAAAGGAATAAATAAGAAAGATTTGTCTGATATAGAAAAATTAAAAAATGA
AGAACTTAAAGATAAAGAGAATTATGATGAAAAATATAAAAATTTTATATTGAAAAAAAA
GGAAAAGAAAAAAAGGAAATACAGGAAAAGTTCTTCTAGTATGTCATCTTATAATGAAAA
AAATGATTCTAGAAATAAAAAAAAGAAAAAAAAAAGGAAACATGAAGAATATAAAAAAAC
TTGTAGAGAAGAAAAAAAAAAATATAAAGAAAGAGAAATTAAATCATATATTAATGATCC
AATTAGTGATGATGATAAGAATAATCCCGAAAATGAAAATTTGTCTCTGCTTCATCAAAA
TGAAAATGATGTTAAAACTCATTTTCCAGAAAATAGTAAACTAAAAATTAAATTAGAAAA
GATAATTGTTGAAAAAAAAAATAGTATGTTGTTAAAAAATTCATTAAATAAAAATTTAGT
TGATTGCAAATATTGTATTGATTCTAATTCATTTGATAAAATAAATAAATTAAATATAGT
TAGTATTAGTAATAGGTCATACATATGTTATTATAATTATAAAAATATTTTTTTAAAAGA
TCAATTGTTTATTTCACCTATAGAACATACAACTAGTATAACTAATACTGATTTTGAAAC
AATTAGAGATATACGTAATCACATGAAATCATTAATAGCTATGTTAGAACCAAATAATCA
GACATGTATTTTTATCGAATTCAATAATTGTTTTAATTCAAATATTGAATTAATATCTAT
GAGAAAAACTAAACATACATATATAAATTGTTACATAATACCGATGGAATTATTAGAAAA
AGCAAAGATTTATTTCAAAAAAAATATGGAAGATATAAATTCTTTATATAGAGAAAACAA
ACAATTAATTATTACTGACAATAAATATGCACCTTACAATATTATTCCGAAGAAAATTCC
ATATGTATCAATTAATTTTTCTCTTGTTGAAACTTATATACAAGTTATTGAAAATAATTA
CGATTATATAAATATGTGTAAGTGTATTTTTACTGATCTTTTTAAAAAAGATAAACTATA
TAAATATTTTAATAATTTTCAACAATATGTAAATACAGTAGAACAATTTAAAAGTTCCTA
TGAAAAGTATGATTGGACTAATTATATAAATAAATAGTATTCATTTCATTTTTTTTCTTT
TACTTTTTTTTCAAATACTTTTTTGTTTTTAAAACATTGTTCAAATGTGTTTAAAAAAAA
AAAAAAAAAAA
>comp9275_c0_seq1 len=786 path=[788:0-131 920:132-785]
AGAAGAAAAAAATAATGAAAGAAATTTTATTTATGATTTAAATTCATATGATGATTTAAT
AAATTTATATTTTATGAATGTTTCATTTTGTGATAATAAGAGGAAATTAAGAAATTTATG
TGATAATTTGAATAAAACTATATTCTTACACACAAATCATGTAGATAATAAAAATGACTT
TTTAAATCTTATTATAAATTATTATGACTATAATTTATCTATGATGCATAATTCAAAGTA
TGATATAAATGATTCTTCCTTTTATAATTTTGAAGACGTTAAAAAAAAAGAACAAGTTTT
ACAGAGTTATGAGAATTTTCATAAGAATAATAATATTGACAGTGATGATATTAATCATAG
TTTTAATAAAAATATATCAAATGTAAAATTAAAAAATAATTCTATCTATAATGATATATT
AGAAAAAAATGCTTTATTTGTTATCAAAAACATTAATAAAAACAAACTAGTTCATGAATA
TGATGAAAAATCAGAAAAGGCGAAATTTCTGTTTTATAACTTTAATAAATACTTAAAGAA
AAACTCCTTTTATTGTTATGAGTTTTATATAAGAAAAAAATTATTCACTGGTTATATGAA
TAACGAAAATAAAATAAATGTATTAAGAAAAAAAAATAAATTTTGTTATACTAATAATAT
AAATCTATATAACACAGATTATTTGAAAGAAGATTTTATGAACAACAGTATATACAAATA
TTTTTCTTATAGAAACAGAAAAGATATTTTGATATTTTTTTTGATAAATAATATATTCAA
TTTTTA
>comp9277_c0_seq1 len=2861 path=[2839:0-389 3229:390-2860]
ATTATTATTATTATTATTATTTTATTATTTCATTTATATTTCTTATTAGAGAATTCACAA
ATTTTTTTAACTTTATTTTCAATGAGTTCATTAGCCATGAAACTATACCCCCATAAGTTT
TTTTCTGAAACAGTGAAATGTATGTTAGCTGCTCATATATATAATTTTCGTGTAGAACTA
TGTGACGATTTTATTTATACTAGAACATTTGATATTGAAAAAAACTTATTAATAAATAAG
AAACCTTTGTTATTATATGATAATCAATTTATAAGTTCAACAAAAGCAATATGCTTTTTC
TTTCATCGTTTATATAATGAAAATAGAAGTTTAGATGAAAAAATTCATTCATATTTAACA
TGGATAGAATGGAGTGATTTATTAGAAAAATATGTAGAATTATTAAATAAAAAAAAAATC
ATTGAAAGCTTAGATGAATTAGAATCATATTTAAATGAAAATAAAAGTAGAAGTTTTATA
TGTAGCAATGATGGCAATAGTAAAATATCTCTAGCAGATATATTTGTTTATATATCATTA
AAACACTCTAATATTAATATATGCAAAGAAAGTTGGGTGAATATAAGTAACTACATAGAA
AAAATAAATAAATTAGAAGATATACAAAAAATTATAAGGAATGTTCAAGAGCTATACAAG
TTTAAAAATATCTACAGTTTATTCGTTTCTAAGTTACATCACTTAGATGTAAATAAATAT
TTAAAAGAAGAAAAATTTTATATAACAACTGCTATTAATTATGTAAATGGAGACCCTCAT
ATAGGCCACGCATATGAAGTAGTTTTAGCTGATGTTATAGCAAGATATCATAGAAATATA
GGAAGGTGCACTTTTTTTACTAGTGGTTCTGATGAACATGGAATTAAAATAGCTAATCAA
GCAAAAAAAAATAATATAACTCCTAAGGAATTATGTGACAGAAATGTTTTAAAATTTCAA
AAACTAAACAATATTTTAAATATATCTTTAGACTATTATGTTAGAACAACAAGTAATACT
CATAAAGACATAGTTAAAAATGTGTGGAGTATTTGTGAAAAAAATGGGGATATATACCTA
GGTGAGTATGAAGGATGGTACAATATTAGGGAAGAAACATATGTACCTGAAAATGAAGCA
AAATTAATGAATTATATGGATCCGTTAAATAATGTTAAATTAGAAAAAATGAAAGAGCCA
TCATATTTTTTTAAAATGTCTAAATATCAAGAAAAATTAATAAAACATATAAACAATAAT
CCACATTTCATTCAACCAGAGCAAAAAAGAAATGAAATATTGCAAAGATTAAAAGAACCA
TTAAATGATTTATCATGCAGTAGAACTAACTTTTCATGGGGAATTTCAGTACCTAACGAT
CCAAAACATGTTATGTATGTATGGATGGATGCTTTATTAAACTACTACTCAAATTGTTTC
ATTGATAAAGAAAAAGAAATGTTTTGGCCAGCTGATGTTCATATAATTGGTAAAGATATC
ACATGGTTTCACTCGGTAATTTTTCCATCTATTTTAATGTCTTCTAATTTAGAATTACCT
AAAAGTATTTTTTCACATGGATTTGTTTTAGCGGCGGATGGAAAAAAAATGTCTAAATCG
TTTGGAAATGTAATAGACCCCTTTGAAATTATTGAAACATATGGATCTGATGCTTTTCGT
TTTCATGTTATTAAAGAATCAAAACAAGGTTGTGATATGAGATTTGATGTTGATAATTTA
ATTGATATGTGCAATTCTGATTTAGCAGATACAATAGGAAATTTGGTTCAAAGGACTTTA
TCTTTATGCCAATCATCTAATAACTCTAAAATTCCTCCTTTTTTTCCAGAATATAATATT
GATTTACCATTTAACCTTTTATATTTTATCAATAGAGTAGAGTATCATATGAAGAATTTC
TGTGTGCAAAAATGCTGCGAAAAAACTGTTAATGTTTGCAAAGACTTAAACAAATACCTC
ACTGATTTAGCTCCATGGAAATACAAACAAGAAGAGAATAATAAAAAATTGCATATTATT
AGAATTATGTTAGAATCTATTTATTTTATTGCACATTATTTAGATATATTTGTGCCATCA
ATTGCCTCTCAAATATTCAAAAAATTAAATTCCCCCAAAAAAAAAATTGTTGACTTGTCT
CCATGGTTAAACAATTTAAAAGAAGGAGTTATCATAAATAATGATAATATTTTATTTAAA
AAATTTGAAGTGGTATCAGCTAAGATAAAAATGCAAAAAGTTATTATGAGAGTTTGCAAA
ATAACTAATATCATAAAAATAGAAGAATTAAATAATGTAACAATATGTGATTTAGAAATT
GATCAAGAAAAATATATTGCTGCCTTATATCTACCTTACAATAAGAATTTCATAAATACA
TTAACAATTGCATTACTTAATATTAAACCTATAGCAATAAATAATTATATGGTCAACGCT
ATTATTCCACATGTAAATAAAGAGATTTTTACATTTTCATTAAACGAAAATATTCCTACT
GGTACATTAATACAAGCTAAAAATTATCAAACTCTTGTTAAACAAAGAGACAATTTAACA
AAAAAAGAAATAAATACTTTAAATCTTTCTATCATTAAAAATAATTGTTTTTTTGAAAAG
AATATTCCATTAGTATTTGCATTCTCAGATGACAAATATTTGCATCATTCTACCCAAAAT
AATGGAGTTGTAAAATTTTTTTAATTTTTTAAAAATATAAATCCTTAATTAATTAAGTGA
TTAAATAACTTTTTAAATAAATGAATTCACTTTTAAGTGAATAATTTTTAACTATTTATA
TTTCTTGTAAATTTTCTTAGGAATACTAAAAAAAAAAAAAA
>comp9279_c0_seq1 len=1301 path=[1:0-1300]
AAAAATTAAAATTAATTTGAAAATATAAAATATATGGTTTTAGTAGTAAAAGCTTAAGAT
ATGATTGTATATAAATAGTTTTAAATGATAATAAAAAGAAAAGCTTATAAAAACATATTA
TTAAACAAAGTTATATTTATAAATCATTAAAAGGTAATTGCGATATATCACATGGTAAAG
GATCATTAAAAAAGTATTTATGTTTTAACGCATCTTCTGCATTTATACGTTCATGACAAT
TTAATTTTAAGAAAGACATTAGTAAGTCAATACAATCATCATCTTCATTTTTAAAAATGG
TTTTAAAATCTTTTTTGTTTGATTTTGTAAATTCAGTATATAAAGGAAGATAAGTAGATT
CAGGCCAATTATTTTCATTAGGTGTACCTAAAAGAAAAAATATTTTTCCTAATTGATCAA
TTTCATTTTCTCCAGGAAATAATGGTTTCTGTAATAAGAGTTCAGCAAAAATGCATCCAA
AACTCCACATGTCAATAGAAGAATTATATTTAGTACTACCTAATAATAATTCAGGAGCTC
TATACCATAATGTCACTACTTTGTTTGTTAAATTTAAAGTTTTTTTATCCTTATCATCTT
TTGTTAACATATCTGAATACATATCAAATCCATATTTGGATGATAAACCAAAATCTGCTA
TTTTTACTTCTCCTTTTTTATTTATAAATATATTAGCAGGTGATAGATCTCTATGCATAA
AATAATAATTATGTAGAACTTTTAAACCATTTAAAATTTGTAATAAAATGCATTTCTTTT
GACTATCATTTAAAAATATCTTACGATTGATTATTTTAGCTAAATCAAAATCCATTATTT
CCATTACTAAATTAATATAATCCTTTTCACAATACAAATCTAGAGCTGTCATAATATTAT
TATGTTTTATTTCTTTCATTATTTTTATTTCTCTTAATAATACAAAGTTTATACCACATT
CATCAATATAATTACTTATTTTATTGATTTTCATTTTTTTAATTGCTACTTCTTTTTTTA
ATATTGTATCAAAAGCCTTGTAAACTCTACCATATGACCCTTCTCCTAAAAAATTGGGTT
TGAATATATATCTTTCTGCTGATATATTATCCATTAATAAAAAAAAAATAAATAAAATAA
CTTAAAAGAATTTTAAAATTCAATGGTAATCTGATTTATTATTTGCTTATTTTACAATTT
CTTGCATATTTATTTTATTCTTTTCCATTAATAAGAAAATATATTTTTTTTATTTTATAT
TTATTATTATGCATATTTATTTATATATTTCTTATTATTAT
>comp9280_c0_seq1 len=2307 path=[2287:0-2306]
CCATTGTGATAAAAAAAAAAAATTATTTAAAAAATTATAAAAAGGTTTAAAAAAAAAGAA
ATAAATTATTAGCATTAATAGTTAGGTGTACAATTACTTTTGCATTCTAAAAACTCAGAT
GATTCTACTTGACTTCTTTTATTAAAAGGTGAATTTTCTAATTTTATAGAATCATCAAGT
GGCAATGAATTAACAGTATAGTAATTGTTCGCATTATTTATTTTAAATTGACCACTAAAA
ACATGGGTAGATATATTAGAATCTTTTTCTGAATACTTATTGTTTTCTTTCTCATTTTCA
CTTTCATTTCCATGTATATTTTTATTTGTATTTTTGTTTTTTGAAGAAAAATATTTTAAT
TTACTGTCAAGTGGCATACTTGTGTTAATATAAGCATTATGTTTCATTTCTCTATATTTT
AATATATCATCAGTCCTGAAACATTTACTTAATTTATTTCTGTTATTTGCATATGTCTTC
GTATATTTTGGTAAAGAATTAAAGTTGCTAGTGTAATTATATTTTTTTTGTGCTGATGTA
AATAATGTATTCCTTTTTTCTTTCGTGGGACATACAAAATAATTAGAATTTAACGGAGTA
GTTTTATTTTGAATATTATTTAATTGAATAGTTGTGTTTAAATTAAAAGTAGTATTACAT
GAATCCAATGGTAAAGAATAAATGGTTTCCATCTTATTATTATTGTGTATATTGGATGAA
CTACTTAAAACATTATCTTCTATTTCTTCTTCATTTTGATATTTTATGCAAGCATGAACA
GATTCTAAAATATTGTTTAATAATACTGGGAACTTAGAAAATGATATCACATTTAGAATA
TTACTGGCGAAAATTTTTGAAACTTCCATACAATACTCTTTAAAATTATAATTTTTTTTT
TCTACTTTTTCTAATTTTTCTCCAACATTATCACAAAATTCATTATATTTATTCTTTATC
TGATCAATAAAATTCTTAAAAAAGAAATTTAGAAATGCATCATTTTTTGTATTATTATGT
TGTGACATCTCACTTTCTTCATTAATAACTTTTAATTCTGGTAAATTTTCATAATATTTT
GAAATACATCTATCTTTTAAATTTTTGTATGGAAATTTTGGTAAAGGTATAGAATTAGTT
TTTTTCATTAACTTTTTATTTTGGACAAAATTTGTTTGTTCGTCACTTATGAACTTTTTA
TACATACTTTCATATATATTTAAAATGTGATTATAATATATTAAATTATTCAGTTTTAAA
AAATCTGGCCATTTCACTTTTATATTTTCATTCAATTTTGTATAAAGCAAATCATCATTA
GGATACTTTTGTACTATGTCTAAACTATTTAAATAATAATCTTTTTTATTGTCACATAAT
TTATCTAATAGTTCATTAACTGTGTCAATTAACCAAAGTCCAGTTTTCTCAGTCTGAGAA
ATTGGAGCTGCTGTATATGTTTTATATATATATTTTATTTTTTCCTCACCGTTTATTTTT
TTATTATTCATATTATTTTCTTCATCATATTTTGTTCTCTGTATAAATTTATTTGTATTT
AATGGAACATATTTACTTTTTTCATAATTATTTACATAATTTTCATTATAAGTGTTTATT
TCCATAGCCTTATATATATTTTCTTCTAAATCTACATTTGTTTGTAATATATTTTCATCA
TATAATGGATAAGATGATACACTTCTTTTTTTATTCAATTCTTCTAATGAAAAATCACTT
TTTTCTGTAAATGAGTATTCATTTCTTTCATTTAAATTATTTTCACTTTTTTCATCAAAA
GAAAAATCACTTTTTTCTACATCCGAATATCCACTCTTTTCATAATAAAAATTTTCACTT
TTCCCTTCATAGATGTCCATAATCTCATTATTTGTATTTTCGTTTTTATTTTTATCTCTT
TCATGATATAATTCATCATTTAAATTACTGCTTTTAAAAAAATTATAATTTTCTGATAAA
CTACAAAAGTTTTTAACATCTTTCTTATGTTGGAGATTTTTATCTTCTGCGTTTTCTTTT
CTCAAAAGTATGTTTTCCTCACTAAAGTTTACGTCATATACCTTTTCAATATCCATTGGT
TCTTATAGATAATTAAAAATTTATATAAAAAAGATACTTTATAAACATATAAGTGAACAG
GTAGAGAAAAAAAATAAAGTAAATATACAAATAAATTAATATATATAGGCAATATAAATG
AATTAAAATAAATGCCTTTTTTTTTTTACTGAATAGTGAGATGAAATAATATAAAAATAT
ATTATGAAATATCAAATAAAAAAAAAA
>comp9282_c0_seq1 len=2442 path=[2420:0-2441]
AAAAAAAAAAAAAAAAAAATGTAACTTTACTTGATTTTTATAAAATTATTAATCGTTATA
ATATTGTAATAAATGTCAATGAAAATGATATGTTTGTTGAAAATAAAATAAATAATTATT
TCTTTAATTTTATGAATAATATAGAATATTATTTTAATAATTATGAATACCTGAACAAAT
TTTTAAAAAGTTTAAAGAAAAATGAATCTTTTATTTTTTTTTATATTTATAACAATTTAA
AATTTCTTCATGTATTGCCATTTAAATTTTTTTGGCACTATCAGAATTATGAGGAATTGT
ATAATTTGTGTAGTAAAAATGAAGAGGAAAATGATAATGAATATTTATTTAATAACTTAG
ATTTAAATAAAGTTAATTTTTTTTTAAGAGAAGATATGATTAGTAACTTAAAGAGTACAG
GTGAAATTGAAAAAGGAGAAGTTGAAGATAAAAATGTTATTATGAATAAACATGAAAATG
AAAAGAAAAATGAAGAATTTAATTATGGAAATTATAATAAAACTAACAAATACATTAAGA
ATTTTATACCAAAAAAAAACGATTATGATATTAAAAATAACATATATAAAATAAAAAGTG
AAAATGAAAATAATATCAAAAATGGCAATCAAATTACAAGAAAAAGTGAGAATATAAAAA
GTAAACATGAACATAAAATGTTTAGTAATTTTAAATTGATAAATCAAAAAAAGTATATAA
GCAATATGATATCACCTAATAATGTTGAAAATATATACAAAAAAAAATTAAAAAATGATG
ATTATAAAAATTTTGACAGTGGGAAAAAGTTAAATAGTGTTGAAAATGAAAATAATGATA
ACTTAAAAAAAAAAATAAATGTTTTTAGAGATAATGATAGTATGAATGATATAAATTTAA
AAAAGAATAACAATAAATCATATAATAATGAAAATTTAGATAGAAATGATGAACAAAAAA
AAAAAGAAAATCAAATATACGAAAAAGTTATAGAAGAAGATGATTTCAGTTATGATATAA
ATATTTTAAATAAAAAAATAACAAATAATGAAAAGTTAGAACAGAAGAAATTTAGAATCA
GTAAAGTACCAGTTTCTTCATTTAGTAGAGCATCTGTTTTTGGTAAAGTTTTTTTTAACA
TAGCAAAAAATAGTAGTTTTGAATATATAAAAAATATGTTAATAAACAAGAATAATAGTA
AAGACGTATTAATAAATGAAAAAAATGCTGAAATATTAGCGAATGGTTTAAGTAAAATGA
GAGGAGTGGTTTTAAAATTAGGACAAATGATTAGTATGCAAGATGAATATATATCTCCTA
TATTAGCAAAAGCATTAAAAATAGTTCATAATTCGGCAGACATAATGCCAAAGAGTCAAT
TAATACAAGTTTTAACAAGTGAATTAGGTGATGATTTTGAAAAAAAATTTGATTTTTTTA
ATTATGAACCTTTTGCAAGTGCATCAATAGGACAAGTACATGAGGCATTAATAAATAACA
ACAAAGTTGCAGTTAAGATTCAATATCCTGGGGTTTATGAATCTATAGAAAATGATATAA
GAAATTTGTTATTTGTTAATCAATATACCAACTTAATATTAAAAAACTTATATATTGATA
ATTTGTGTAATGAAATTAAAAAAGAATTAAAGTGTGAATGTGATTATATAAATGAAGCAA
AATATTATGCTCTTTTTAGAAATATTTTTCAAAAAAGTAAATATTTTTATGTACCATCTA
TTTATAGTGAATATATAACGAAGAAAATTTTAGTAACATCTTATGTAAAAGGGATATCAA
TTGATGAGGTTGCTGAAAAATTTCCTCAAAATATTCGTGATTCAATTGGACAGAGAATTC
TTTATTTATGCTTACATGAGTTATTCGTTTTTAAAATTATGAATACAGACCCCAATTTAG
GAAATTTTTTATATGATACAGAAAACGATAAATTATGTTTAATAGATTTTGGTGCAACAA
GATCATATAAAAATGAGTTTGTTGATCAGTATTTAAGATTAGTTAAAGCATCAACAGAAG
AACATGAATCAAAGATTTATCATTATTCATATATGCTTAACTTTTTTAACGGAAAGGAAA
ATGAAGAAATGAGGGATTCTCATATTAAATCAGTTATATTAGTTGGAGAACCCTTTAAAA
CAAAAGTATATGATTTCGGTAAAGGTGATTTAGCAAAACAAATTTATAATTTATTACCAA
AAATTATATATAATAGATTAATACCACCTAGATCTGAAATTTACACTTTACATAGAAAAT
TATCAGGTTCTTATCTTATTTGTATGAAATTAAAAGCAAAAGTAAAAGCTGCAGATATTT
TTAATTCAATATATAAAAATTATAAGTTCTCCATATCTGATACATATAAGGAAAATAAAA
AATGAAAAATAAAGAATGTATCTCTAAACTATCTTTTTATAT
>comp9282_c1_seq1 len=463 path=[4839:0-462]
TTTTTTTTTTTTTTTTTTTGTATTGAATTATATCATTTATTAACTTTTCATTTTTTGTAT
CAAAAATGTAAGACCAACTATATATTTCAAATGGATTAAAATATTCAAAATTTTCACTCT
TGTAAATTTTTATCTTTTCATTATTCCTCTGAGAATTATCATCATTATTATTTTTCTTAA
ATTTTATTATTTCTCTATTACTCATATAATACCTTTTATAAAAAGGGTTTATTTTTTTCT
TTATTTTAAAGTAGGCTATCATATTCACTGTTTTTTTTTTTTTTTTAATGAAGAAAATGT
AACATTGTTTAAAAAAAATTATATATGCTATATATTTTTAAATAAAATAAGAAAAAAACT
GTTTTTTTATTTTTAAAAAAATATAGAAATAAAAAGATTCAAATGATAAGTAAATAGGTA
AAAAAAGAAATTAAAATTAGATAATAATGATGATAATTCTCAG
>comp9292_c0_seq1 len=1033 path=[2:0-963 966:964-1032]
ATTAATTTTTTTTTTTTTTTTATTAAGGAATAATTAAAAAAAAATTGTTATGAAAATAAA
TTTAACAAAAATGACAAAACACAAATTAAAAATATAAAAAAATATTTTTATCTAAGTAAA
TTGTCTTTTCTTAAATATTTCATGCAGATACACAATTATTTTCAATAACTAATTTTTTAT
TATTTATATTTTCGTTAGTATAATTACTATTTTCATTTTCTAATGATATATTTGCTCCTT
CACTTTTCCACAAATTTAAAGAAACATGCATAGCATCAATGTAATTATTAACATACTTAT
TTGTATATAATTTTTCTTCTACGAAATATTTGAGTTCATTTAGTGCGCTTTGCTGGGAAT
CCCCTATGAAAAGACTTGGATACTCATAATGATTTAAGCAACGTTGTAATTGAAAACAAT
TGTGTTCCTTATTATAAGATACAATAATAAACCCATTTTCTCCATATATTTTTAATGTAA
ATATTTTATTGGGACTATTAGTAGAAATAATGAAATTACAATTTAAAGAATCAAAAACAA
CATTACCTGCTATGCAGTTAATTGAAACATTTTCATTTTTAATAGAATAACATTTTCCTA
GAGCATGTTTTGATTTTTCAAATAAAAATTCAATTAAAGAAATCATTAAAATACATCTAT
AAAATAATATATTTTTAACTTCTTCATTTTCAACAAAATAAGGAATGAATGTTGATTCTG
CTTGTACACCATATATATAACCTAATTCATTAAGTACGTTTTTAAGATTGTGAAATACTT
GCTCATTTAATAAAGGATTAAATATATTCCAATAAAATTGTTTATTCTTATTTTTAAATT
CTTCTTTCACATCATATATAATGTTTGTTGTTATATTGAAATTATTTAATAATGTTCTAA
AATTTTTTAGTTTTTCAATGTTTAGTGTTGGTAGATTAGAACTGAATACAAAAAAGAATT
TTTTTTGTTTTATTATATTCTCTATTAGTAATTCATGAAATTCATTAGTAGGTAGAGATA
AAAATAATAAATC
>comp9292_c0_seq2 len=368 path=[1403:0-340 1744:341-367]
TTTTTTTTTTTTATATTTTATTTCGTTATAATTGTTTTCTATATATTTATAAAAAGTTGT
ATATATATATGTAAAAGTTGTCTTTTTAAATTTTTTTTAATTCTTTTTTTGTCTTTTTCT
ATTAAATATGATTTTAAATAAACCTTCTATTTGCTTGATTTGTGATAAGGAAGCCTTTAA
ATGGATTCCTGTAATTATAAATGAATGGAAAATAAAATATTTATTTTGTAATGATGAGAA
ATTAAAAAATTGTTTTATAGATACATTTAATTTAAATGATACAGAAACAAATACTACTAA
TGATATTTTTGAATATTTAGATTGTCTAAATCCTGAAAATGTTGATTTATTATTTTTATC
TCTACCTA
>comp9294_c0_seq1 len=1526 path=[1:0-1525]
TTTTTTTTTTTTTGTTTTTTTTTAATTTTTTTTTTTTCTTTTTGTACGTTTCTTTCTTTT
TGTAATCTTTTTAAAATTTCCAAATTTTTTAATGCTAATTCATGTGTGTTAAATTTTAAG
TATAAATCTTCTGTTATATATTCATTTTTTTCTTTTTTTTCTTTTATATTTTCCTTTTTT
TCTTCGTTTTTTATTTTATGAGAATTTTCATTGGTATTTTTATATTGTTCATTAATTATA
TATGAGTTGCTACATATACTAGTAAAAACGAGATCACTTTCATAATAATTATCATTAAAA
TAATTATATTTATCTTTAGTAACATTTTTATTTTTATAATGATCATAAATATAAACTGGT
TTATTTTGGCATCTTATATCATACAATATAATTTTGTGATTATATGTACCTGCACATAAT
ATATTAACATTTATATCATTCAGAAAATTTATTGATTTTATAAGTGTTTCACAATTTAAA
TTTAATAAACTCATTCCCAATCCTTTGGATTTCCATAAATATTTACCTGTAAATAAATCA
AAAACTTTTAAGCAGTTTTTATATCCACCAATAGCCAATCGATTAGTTAGTAATTCGTTT
ACACACACAGCGTCAATTGGTTTACTTAAAATATATGACTGTAATATACTTTTTTTTGAT
ATCATGTTGTTATAATGATATTCTTTGCATATATTTTCCATAATAATATTTTTATATTCA
TTTTCACTCATTATTATATTGTTATCTTTATCTTCTATTATTTTAAAATGAATTTTATCC
AATACATCTCTCTTATAATTTTTAAAATAAAGTTCTACTTTTTTTTTCTTATCATTTTTA
TTTTTCATCTCTTCTGTTTTATCTAGATGATATTTTAAACTACTATCATTTTTCCAATTT
AAAATCTGAACATGACCTGTGTTGCTAACAGTAACTAATAATCTATCATTTAATAAATAA
TCTTCATATATTCCATCTATCTTTTCATTTTCATAATTAGGCATAAAATTTAAGTAATTC
GTGTACATTTTTTTATTTTTATTAAGTAAATCATCATATATTAAATTATGGTGATGATTT
AGCATTTTCGTATATATGCAATTATTACAAGTTATAAATGACAATGAAGGTGTATCATCA
ATGTAAGGATTCTCTTCGTTTTGATAAAATTCAAAACTCTCAACTAATCCATTAGATCTA
CATAACGTTATCTCTGATTCTTCATATCCTCCATATCCTCCAGACCATGTAATGTGATTA
ATTCTTCTTTTCAAGTCGGCCTCAAGGTTTTGTTCATTAATAGAACTTTTAGTTTTACAC
TGGATATATTGTAGTAAACCTATTTTGTCTGAGGTTATTATTTGCATTTCTTATATCTTT
AATATTTTTGTTTTTACTTTTTAATATTACTTTTAAATTATTCAAAAAAGTTTCATTTTA
AATGGAAATAAAAAAAAAGTTTATCCAAACTAATAATTATAATTTTAAATATTTGTGAAT
ATTTTTATTTTAAAAATTATAAGAGA
>comp9299_c0_seq1 len=640 path=[1:0-259 261:260-639]
GATGAGAATGAAAATATCAAAGACTATGAGAATGAAAATACAAGAGATGATAATGATTTT
GAAGATGAAGATGAAGATGATGAGAATAGAAATGAAGACGAAGATGATGATAACAGTAAT
GAAGAAGAAAATGATATATATATTAATTTTGATAAAAATAGAGAAAATGATGATTTAAAT
ACAATATTTAAAAAACCCAAAAAAAGTATCGATACACAAAACAGTACATTGCATGATGGA
GCATCACAAAACATGGCTGTAATTAATAGCTCAAAAAATGTTACAGTTATTTTTCCTGAA
AATAAAAGCCATTCTAATAAAGATCAAAAAGAGCTTTATCCTAAGTTTATATCGTTAAAG
TATGAAGAAAATATTAATGAAAAAGATAAAGTAAATAAAACTTTGATTATTCATAAGGAA
TTTTTTTCTCCTTCCCTTAGAGGAATACAAACTGAAGATGAATTTAAAGAAGATAAGGAA
AGAGACGAAGAAAAAGATAAAAATGATCATAAAACAATGGATAACATATAATAAATATTA
GTAAAAAAAAAAAATGATATTCAAATAAAATTATAAAATATTAAAATCTAATATTTTGAA
CATTTTTTAATGAAATACAAAATAAATTATTTAAAAAAAA
>comp9304_c0_seq1 len=284 path=[288:0-250 539:251-283]
AATAAAAAAAAAAAATTTAAATATTTGAGAATAATTTTTTTTATCTTATATTAATTCTTT
TTTAATAAACATAATTATATTAAATCATTTAAGGAGTTTTGCATGGCATTTTTACATTAT
ATGTTATTTTATCTTTTTATTCTCTTTATATATAAAATATATTTTTAGATTTACTTAATA
GAATTTCATTTTTTTCTTTTTAACATCAAATTTTGAAATTTTATATTGTATTCTTATAAT
ACTTTAATGCTTATATATTATTTTTTTTTATTAAATGGGAATAA
>comp9314_c0_seq1 len=2443 path=[1:0-2259 2261:2260-2442]
TTTTTTATTAAAATTTAAAAATCCAAATTTTTTTTTTTTTTTTTTATCTTCATTTTTATA
GTTTATATTTTCATTTGTATTAATTATTTTTGAACTATAATCCTCACTTTTATTGGAATA
ATCTGAATCATTTTTAACGATGAATTTTGAGTTAGTGTTAAAATTTGGATTTTTTGTTTC
TATATTGTTTTTAGGTTCCTTTAAAATTTCTTCGCTTTTTACAACCTTTTCTTCTTTTTC
TTTAATGTTTTTCTCTTCTTTCATTTCCGCAATATTATTTAGTACAGACTTATTTTCCAT
CTCATTAAAATAATCTCCTGTATTGTAAAAATTATTATTATCATCTTTCTTCTTTATATC
ACTTATACTTAAAAAATTTACCGAATCACTTAATAAACTTCTTTTACCATAATTTATACA
TTTTGAATTAATAGCTTCATTTTCAGGAAAAGAAGATAGATCATTTTGTCCATTTAATGA
ATGCTTATTTAAACTATCCTGTATTCTAATTTGATCGTTTACATAATTATTATCATAACA
CATGTCTTCGTTACTTATTTTATAATTATCTAATATTTCACTATTTATATTATTATTAAT
ATTTAATTCTGTTATATTGTTGTTATTATCATCTTTATCTAATTTATTATAAAGATTCTG
ATTTTGAGTAATTAAATTGGTTACTGCATCTATGCAAATAATATATGGCTTCATAGTAAG
GCTATGATTTTGTTTTCTTTTATAGGAATCAATTTTACCTTTTTGTATTCCTTTATTTTC
TTTTTCCATTTTGTTTTCATTCATATTGTTTTTACTTTTATAAGTAGTATTTATTTTTAA
ATTTTTATCTTTTATTTCAATAATTCTCAATTTGTTATTTCTGAATTTATTTAAAATAAA
GTATTCATAAAAAACTGATTTTTCTAAGTTTGTGTAAGCACAAAAACTTATATCAATATT
TTTATCTGCACATAAATCTATATTCACTAAAATATTGTCTATGTTTTTATCTACTGTATA
TATATAATATGTATTATTACAATAAAAGCAAATGTATTGATAATTATAAAATATTTTATG
CAAATTAATCCATAAAATTTTTTGATTAGACCATTTATATGTGAAAATTAAAACAATTAT
TAAACCAAATATATCTATAAACAAAAATAAAATTATGTAATCACTAATCTTTCCATTTGT
CGTATTTGATAAAAGATAATTTAAGGAATGAGCTAACAATTTAAAAATGCTATTCATTAA
AATCAAAAATGATGTTATTACACCAATGTTTATATAGAACACACAATATAAAATTTTTTT
TTGGTAAATATTTAAATATCCACTACATATAGAACTTACTATTATAAAAAAATATAAAAA
TTTCAAATATTTTTTGTAATATATTTTATCACTTTCAAAAAATGAATATCCATTTATGTT
ATACTTTTGATTTACAAATTCATAATTTTTTTTATAAGTATTTTCTATAGATTTATTTTT
ATTTTCACTACTCTCTTTATTAAATTCCCTTAAATGTTTTGATTTATTTTGATGAAATAA
AATATCGTCAAGCTGCATTATAAATAAAAAATATTTATCTGGAAAGAAAAGATTTTCAAA
GTTATTTGTGATGTATAAATTTTTGAAATTTAGTTTATTTTTTAAATTATTTTTAAAAAT
GAGATTAATGTCTTTTTTTATATTGGGGTGAATTTTCTGCATCGTAGACTTTTGTGAATT
AAAAAGATTAACTCCATTTTTATCTATATATAATTTACTATTTAAATGTGAATTATATGT
TTGTATGTTGCTTAAAATTATAAAAATAAAACAGTGAGAAATCAAATTGACAATATAAAA
AATGTTTAATATATAATTTTTTTTACTTAAATCAAAAAATAAAATAAGGAAATATGTCAT
TAGTGAACTAAAATATATTAAAGATAAAATATTACTATATAAGTATATGGATTTACTATT
GATATCACTTTGTTCTTCACTAAAATTATTATTTTCAATTTTATCAATATAATTACTATG
TAATAATTCCATTTTATTTTTTAAAAAAAAGTTTTTGTAAGATAATTTTCCATTTTTTTT
TAATTCATTAGGATATTTTTCTTTATAATCATCAAGGCTATCACCACTATACAAATTGTT
TGTTTTAACAACTGAATTAATTATTTTACTTTCATTTTGTGTATCTGTTAGCATAAATAA
AAACGGAAGCAAATTCTTAAATACGTGAGTAGAAAAAGAGAAAAAAATTACACATATTAA
CAAAATAACTTTATTTTTATTAGAAAAATAAGCACTTCTAATTTTATACTCAGACATTTT
AATTTCCTTATATTTTATTTATAAAAAAAATATACATATATATAAGCACAAAAAATTTTC
TTTTTATTTTTACAGAACATTTTTATTTTAAACTATGTAAATG
>comp9319_c0_seq1 len=808 path=[786:0-119 906:120-807]
TATAAAACACAGTATGCATCAGAAAAACGAAAAAAAAAATATATAAATTATAGAACATCT
GTATTTGAAATAATACTTATATTGTAGAGATAATTATTAAAAATATAAATTTTTGTATTC
CTATAAAAAAAAGGGAAATATTTAAGAAAAAAATGATATCAATAACTTTAACAAATGATA
GTGTTCATGATAAGATATCTGATTTAGGTTTATCTGTGTTTATAGGTAACATAAAAAGAA
CAAAAAAGTTGTTAAAAAAAAATGATATAAATTCAAAATTTATGAATAATAATAATTTAC
TTCACATATGTTCTTATAATGAAGATGCTAATATGTTTTATTTTTTATTAACTAATGGAT
GTGATTATAAGCATATTAATGATAATGGTGATACATGTTTACACATTATTGCATTAAATA
ATAATTTATACTGTCTAGATATTCTTTGTCGTAATAATATTAAAGACATTATTAATATAA
AAAATAAGGAAGGTGATACAGCTTTACATATTTCTATAAAGAATGGATTTTATCGATTTT
TTTCTTTGTTAATTAAATATGGGGCAGATACATGTATAAAAGACAATTTTGATATGGATT
GTTATGAATTGGTAGATCTATATAGAAAAAAAGAAAAGTTTTATGATTGTGAATCAAATA
CATATTCTAATATGTATAATTTACTAATGAACATAAGAAAAAAAAGTTAAAGAAATTTTT
TTTACAAAAATTATCTCCACAATTTTCCACTAAAAACATACACAAATGAAATTTAATTTT
ATGTTTAAAAAATATGAAATTAAAAAAA
>comp9336_c0_seq1 len=441 path=[3017:0-440]
GAGAAAAAAAATAAAAAAAATATTCATCTATATTGCATTTAATTAGTCCTAATATTGTTA
ACAGAAAATATATAAAAATATAATTTATTGTAACATATATTTCTGTATTTTTTTTATTAT
TCTGTGGAATTTTGACATTATAATCAATGAAGTTTTTTTTTCTAAATAAATATAGATCAC
TTAAAAATGTTCCATTAAATTTTATAAAAAATTCTAGAACATAAAAAATTAGAGAAAAAA
TAATATATATAACACATATTAAGTATGTAAATGTGTTATACTTTTCTTTTTCATTATTTG
TTTCTAATATACTTGATTTAATAGATGAAAAATCTTTTTTAACTCCTAAGTATTTATTAT
TATAAAAATTTAACACAAAATATAATAATAAGTAATTTAACAATAGTATATTAAATATAA
TATAACAATGTAGACAATATT
>comp9336_c1_seq1 len=1527 path=[5:0-1526]
TATTTTTTTTATTTTTTTTCTCTTATAATAATATGTGAAATTAATACTCCTTTAAAAGTG
TTCATGGTTTTTATAAAAATTATAAAAAAGTATTATAAAAATAGTTATATGAAAAAAGAA
TATAACAATGTAGACAATATTAAGAAAAGAGATCTTTATTTTTTTTTTTGTTATTTTATT
ATCATAAGATATTTAGGAAATTTTTCATTATATGAAAAGTTTAACATATACAAATATTTG
ACGTTTAAAAATTATTCAGAAAAACTATCAAGGAATAAATATTTTAGTATGATTAATTTT
CAAAATTATGTAAGTCCAAGCCTTTTTTATAAGGACATTCTTAAAAGGGATTTATTAAAT
TATATGAAAAATATTTTCAAGTTTTTAAAAAAATACATACGTAAATTTAACTATACATTT
ATTTTTATAAATAACAGTGCTAAGAATATTTTATCTAAGTTTTTCAATATTTTACAATAT
ATATTAACTGAAAATTTTTTTTTTTTCAATAACATAGTAAAAGAAGAAAATATTTGCACT
ATAAAAACTGAAAATAGTGAGTTAAATCATGGAGCTACTGAATTAAAGAAAAAAGAAAAA
GACATGAATACAAGTGAAATACATAAATGTGTAAATAAAAAAAATAAAAAAGTTTTACAT
GAACAACCTATAAAAAGGAATCAAATTAAACAGAAAATAATACATAATGATAATACTTTA
TGTGAAGAAGAAAATGAATATATAGATGAACCAAATTATTTTTATGAGCTTAGTAAAAAG
GAATATCTTAAAATGAAAAGGAACGTAAATAAATATAATAATTATTATGAATATTTTAAA
AAGAATAAACCGAATAGGAGCGAAGATGAATATGTTAGTACTTCAGAAAATGAAAACTTT
AATTTTATTAAAAGAAAGAAAAGGCAGTTTCAAGTAGTTGAAGCAGATAAAAATAAATTT
ATTTTTGATAATTTAGAAGATAACGAACTTAGCAATGATAATACTTCAAAAAAATATTTT
ATTGATATAGAAGATGAGGCATGTATTTTTATTAACGAAGATGAAAATAAAAGAAATGAT
AATAAAGGAGGGGAAAATAAAAAAGATAATTGTATAGAAAAAAAAATAGATGGAGTAAAT
GAAAATTATAATAATGCATCTATATATTATCCATATTTAAAAGAACCAAGTAATATTGAT
ATACCTAATAAAAATAAAAACGGTGACTTATATAATAAAGATAATATATGTGGAGAAAAT
AATTACTCAGATGATGTTTCTTTTAAAAAGGGAAACAATGAAATTTGCAATAAAAGAAAA
AAACACAAGGAAACATATACCAAAAATGATATAAAAGGTTGCTGTTTTAGTATGAAAACA
AATGAATTAAAAAAATTTATTCACGAAAAAGGTTGTCAATCCGAAAGAAAAAATAAAAAA
GAAATTAATATTGAAAATTCTATGGAAAGGAAAAATATGAAAAATATAGAAATATATAAT
TTCAAAAATGAGAAAAAAAAAAAAAAA
>comp9346_c0_seq1 len=885 path=[863:0-225 1089:226-884]
TAAATAAAAAATTAAAAAAATATGGAAAAAAAAAAAATAAATAAAAAAATAAAAAAAAAA
AATTTTAATTTTAAAATAAATTAGTTTTTTTCATAATTCTCATAAATTCCTCTTCATTGA
TTTCTCCATCACCATCTCTATCAGCTTCATCTATCATTTCTTGAATTTCTTCATCAGTTA
TATTTTCTCCAAGTTCTTTTGCAACCCGCTTCAGATTTTTGAAAGATATTTTTCCTGTTT
CATCATCATCAAACAAACGAAATGCTTTTAATATTTCTTCTTTTGGATCCCTTTCACTCA
TTTTTATAGTCATAATGTCTAAAAAGTCATTAAAATCAATAGTGCCTGATCCATCTTTAT
CAACATCAGATATTATTTTACGTATATCTTCTTTTTTAGGTTCAAATCCTAAAGCTCTCA
TTGCCACTTTTAATTCTTTTGCATCTATTCTCCCTGTTCCATTAGTGTCAAATAAATCAA
AAGCTTCTTTAATTTCTAATTTTTGTTCCTCATTTAATTCGTTTCTTTTATTACGATTAT
TAGCGTTTCTTACCATGTTTTGATTTTTTCTATTCATTTTAATTATCGTTTATATATTTA
TAAATATATATACATATGAGTATATATATTATTTTCCTCGTTTTTTCTAATATTTTATGT
GTATTTTAACAAATTTTTGATTATATGTATTTTTTACAAAATTTAAGATTTGTATTATTT
TTAATCTAATATCTTCTATTTTATTTAATCTTATATTTTTTATTTTATTATATCGTAATA
TTTTATATTCAATGTAATTTTAAGTAAATATTTGTTTTCAAAGAACAAAATGTAATTATT
ATTATTGTATTATTCTGTTAATATATATATATATATATTTATTTA
>comp9359_c0_seq1 len=2530 path=[1:0-252 254:253-2529]
AAAAAAAAGGAGAAAAAAATAAATGAGGAAGAAATTTATAATGAGGCACGAAATGAAGAA
AGTATAAATGAAAACACAAATAGTAAAAATATAGCAAGTGAAGAACAATCGAATGTAACT
ATATCTGATAATAATTCTCAAAATGTAGAAAAAAAACTGTTATCTAATAACCTCATTAAA
AAATTCAAAGTAAAAATTGACACAAATGAAGAAATAAATATTTTAAGTAAGAATGAATCA
TTATCAAGTAATGAAAAAAAAAATGTTACTTTAAAAGAATACAATGTTCAGGTAGAAGTA
AATAATAATAAAATTGATAAAAATGAAATAAATATATCATTAGTTAACAATAAAGATGAA
AAATATGAAAATACGATAAGAAATAATAAAAGAAAGATTAATGATGAAACCAAAGAATTA
ACTCCCAAAAAATTAAAAATTGAAAACATTGAAAATGGTTGTGAATTAAGTTTACCAGCT
AAAATAAATAGTAGTATTTTTTATAGTGAAAATAATATACAATCATATATGAGGAAAATA
AAAAATAATTTTAAATTATATTGGAAAGAATGTGATTACCATTTAAAAGAATTGCAAAAA
AATTTTATGGAAAATGAGAAATTAATCAAGGATATCATTTGTGAAAATAGTAATGTAATA
AATAACAAATATATAGATAATGAAATGGAAGAAAAAATGAAAACAAAAATAGAAAGAAAA
AGAAAAATATTGAGTAACATTATGAACATAAGATTGATTTATAGGATTATTGAGATGTAT
TTATTTACTATGAGACAATTTTCTTATTTATTAAAAGAAATTAATGATTATATTTGTCTT
ATTTTAGACGAACATAAAATAATGAAAAATAATTATGAAATGGTAATTGGAAATTTATTG
AAATTCGAAGCAAAAAATTATGAAGACGTAAAATATACAATAGAAAAAAAAATTTTACGT
ATGCAAGAATTTTTTAAAAACAAAAATGAAAGTATATATTCAAGAGATGAGTTTTCTTAT
TTATATACTTTGAAATGCTTACAACATGAAATCTCAGAACGTGTTGATGCGAAAACTGAT
TTACGATTGTTAATGATAAAGAAGAGAGAATATTCTGAAAAGTTTATGAAAGAAAACCAA
AGAAAAATTATTTCATTTGATAAATTATCGTCATTTAAAAAAAGTATTAAATGTATTATT
GATAAGTATAGCTCATTAGATATAGAACTTTCAAAATATTTATCAACTTTCTATTATAAA
ATTTTTAATCATCAAATTGAGTTGAACATAAACAACGTTTCAATTTTAAATAATAAAAAA
CCATTTAATTTTTTGTTTCCTTTTAAAGATCAAAGTAATAATAATGATGTTTTTAATTAT
ATGAATTATGATGCTATTACTAAAATCAGAAAAAATAATGGAAATTCCCATAATTGTAAG
GAAATTCACAGTGAATATATAGCTTTAAAATTTTATACAAAGGATAATTTTGATATTTCC
ATTTTACCTGACTTAAAATATCTTAGTTATTTAAATGTAGAAATAGAAATATCCTATTTA
TACAGTAGTGATTGCTTAGTTGCAAAAACCAATTCTATCGAATTCATAGGTTTGCATAAT
GGACGTAAATTATTATCGGATATTTACAGCAATCAAGATCATTTTCTTCTATTTTCTAAA
GATATAAATGATTTCCAAAATTTTAAATATGGTTTTCCTTTTTTATGGCTGAATGCAATG
GCAGAAAAACCATATGTATTAGATATAGAAAATGAAATATCTCAAAAAGATGAATCAAAC
AAAAAAAATGAAAATAATAATACAGAAAATTTTCAGAATAATAATTTTGATAAAAAAAAG
TTGTTAGATATATATAATTGGCATTTAAATAGAACTTTAGATATATCTGTTCTTTTTTCA
AAAATATTTACAAGAATTTTATTTAGAATATGGGATATTTGGCAAATTCGACATTACAAA
TATTACCCAAATGTTTTTCCTCCTTTTACCTATGAAAAACATCTTGAAGCTTTAAAGAAA
ATTCAATCAGTTTCATTACAGCAGATATCCTATTTTGATATAATAACAGAAGAATCCTAT
TTAAAAGAGGAAACTGAAAATATTAATGGATGTGGCAAAGATAATATATATGCCTGCTGC
TTTATTCAATTATATGAATCTTGTTTAGTAAAAGCATTTATTAGTATTCCTTTCAATGGA
AAAGAACCTTATTTTAGTGTATTTTTAACAAAAAAAAAATATTCAAGAAGACTAAAAAAA
TTGCAAGATTATTTGAACACAACAGTTGTAAATAAGCATTCTAAAGTTGAAGATACGCAA
AGACAAATTATATTAACTTTACAACTAGCAAAATTAAGGGAAGGAGCACATAAATACTTT
AAATCATTTAGTAAAAATTCAACAATGACATTTGATGAAGACATCAGTTAATCATATACA
TACACTTCTATTTTGTATTTTAAGGAATTTAGTACAAACATTTTTAAAAAAAGATAAATA
TTTGTTAAAT
>comp9361_c0_seq1 len=1427 path=[1405:0-1426]
TTTTTTTTTTTTTTTTAAAATGAGTAGACATAATTTTTTTATGATAATTATAGCATTAAT
TGGAATTATTAATACTATTTTTTGTATTCCTTTCAATCAAAATGAAAATAAAAAAGTTGA
AAGTTCATTAAGTTCAAATGGACTTTTAAAAAATGTTGTCAAACATTCACCAAAAATAAG
TGAAGAGGAAATCAACAAAAGTGAAATTAAAATAATAAAAAAAGCTCATGAAGAAGAAAA
TAAAAAATTAACAAAATTAGGAAAATGTATAAAAGATTATACATTATCTTGTCCAAAATA
TTGGACAAAAAATACTACTGAGAATGGAAAAATTACATGTGTAGCTGATTCTGAATATAA
TGGATTTTGCATAACAAATCAATCATTTGAAAATTTTACAGAAAATGATAAAATGAATTT
TGAATCCAGTTGTAATGTTGAATGGCCATGTAAAACAATATCAAAAGATACATGTGAAGA
TGGAAAAAAAGATTATAATAATCCATGTCCAGAAGGTTTTTTAGTACAAGATGATAATAG
TTGTAAGGCAGATATTACTGTTTATAGAGGTATGTGTAATAGTAATAATATTAAATTTAC
ACATATGTCTGATGAAGAAAAAGAAAACTGGAGTATTTCATGTGAGGCTTATTGGCCTTG
TTATAAAGAATGCTCTTCTGAACAATTTCTTTCAAACTGTCCAAAAGATTGGAATGAAAT
AAATTTATATGAATGTATTCCAACACAAAACTATCGAGGAATTTGTAAAGGAAAAAAAAA
CTTTAAATATTTTACAATATCAATGAAAAAAAGTTTTGAAGAAAAATGTAAAACAAGATT
TTTGTGTTCAAATTCCTGTGAAAAAAATTATGAACAGGATTGCCCAATGAATTGGCTAGC
AGAAAAAGGATACTGCTTGGCTCCACATACATTTGATTTATGCAATAAAAAAAAGTTATC
TATTGAAAATTTAACAACTAAAGATAAACAATTTTTTGAAAAAGAATGCTCAGTAAATTG
GCCTTGTAAAAAAAAAAATTTTTGTGAAATGGATTGGAATTTTGAATGCCCTGAAAATTG
GGAAAAAGAATATCTAAAAAATCAAAAAGAACAATATATATGCAAATCTCCTTCTTTATA
TAAAGGAAAATGTAATAATATTTTCTTAACAAATAATTCGAACGAATATATAAAAAGAGA
AGTAGCTTCAAATTGCAATGCTCCTTGGCCATGTATTGATGAAAAAAAAAAAAATTCTTT
TGATCCAACAGAACATAAAATAAACAATCAAGATAATTTTCCGAATGAAATAAACGGTCC
AATAACACAAGAAGGGAAAATTTATGAAAAAAAAAAATACACAATTGAAGATAGAAAAAA
TTCTAGTTTTTTTGATATTATGATATAATGAAAAAAGAAAAAAAAAA
>comp9364_c0_seq1 len=1323 path=[1:0-1322]
AAGAGTCTATTTTAGTTACAATATTTTTTTTTTTTTTATTATATTTGTTTAATTTTAATT
TTTTTTCTTATTATATATATGTCGACTAAATAATTTTGGACCTACAAAAAATAATGGACA
CAAAGATAAAATGTAACATAAAAATTACAAATAATTTAAAAGAAGATAAAAATAAGAAAA
GGAAAATATTAAATATTTTTGATGATATATATAAAAATGAAGAAGCTGATGAAAAAAAAA
CAGAAAAAATCCAAAAAATAAGAAGTATAAAAAATGGTCAAATGCTTATAGACTCAGTTA
AAGAAAAACTTAATGATTCAACTGATATATTAAGTTTAAATTTTATAAAGAATTTAGAAA
AAAAATTAAATCGCATAAATAATAAAAAAAAAATTATTTATTTAAATTATCCGAAAAATG
ATAGTTACTCAGATTCTTCTAATGAAAGCAGCTCAAAAGAAAATATATCAGATGTAGAAA
TATCAGATATTACTAATTTAATTATTAAAAATGATAATGATTGTAATAATTATACCAAAA
ATAAAAGTGAATCATTGAATAATGAACTAAAAATTATTAGTAAAGATGACATAATACAAC
TAAATAAAGACAATTTAAACAAAGAAATAATAAAAGTTAATGATGAATGTGGGGATAAAA
AAAACAGTATACATGATAATTACTCTAATATACTAAATTGCACTAATAAGGAAAATGATG
ATGAAAATAATATTATAAGTAATGACAAGAATATGATACATGATTATAATATAACAGAAC
AAAATTTAACATTTAAAAGAAAAACATTGTTAGATAAATTTAATAAAAATGAAAAAGAAA
TGATATTAAAAAATGAATTAAATTTATATCAAGATTTTAAGGAACATAATATTCAAATAG
AAAATTATGGGAAGCATATATTAAGCAAAATGGGTTATAATGAAGATATATATAATAAAT
ATATTAATAAGTATTATAATGAATATAGTGATAATAATTATTTTGATAAAATTTATGAAT
ATTTTCAGTCAAGAGAATTCCGCTTTACTGGAATAGGAGCAGAAGAAGAAATGAAGGAAA
ATATGGAGATAATAAAAAAAGAAAAATATGATAATAAAAATGAAGGAGTAGAAGATAAAA
AAAAAATAAAAGATATTGAAAAAAAAAATTTATTTACTAATAATTTTAAAGATTGTAAAA
ATAATGATTTAGAAGAAACAGATGAATCAAATAGAGATGTTGCAAATAATAATAATAATA
ATAAATGTGAATTAAAAAGCAATATCATAGAAAAAACTAAAAAAGATAAAATAGAAGAAA
AAA
>comp9364_c1_seq1 len=466 path=[3044:0-465]
AAGATAAAATAGAAGAAAAAAAAAGTGGTAAAAATAATAATTTTTTTGAAGGGTTAATAG
TTAAAATAAATTTAAAAACTCATGAATTTTATAAAAGAAAAGGAATTATAATATATAAAA
AAGAAAAAAAAGATATTAACAAGTGTTACTATGGTTTGTTACTATTTAAAAATTATAAAT
ATATTATTCCATACAAAAAAATAATTAAAGAAAAAATAAAAGAATTTCAAAATGAAAAAC
AAGACAATTATAATTACTTTTGGGAAATAATCCTCAAAGATTTAAAAAAAAAAATAGAAC
TAAACAAAGACTATATAAATAATAAAGAAAGAAAAGAAAAAAATAAAGAGTTTGAAATAT
GTGAAGTGAATTCAAAGTACTTAGAAACAATTATAAATAATGATTGCTTAAAATGCAAAA
TAGTAAATAAGAATCTAAGTCATCCAATAAAAAAAACCCTCAAACA
>comp9370_c0_seq1 len=246 path=[1:0-28 30:29-245]
AAAAAAAAAAAAATTTTAATAAAGTCTTAAGTATAACTGATATATTAAATACTAATGAAA
AAGAAAAATTAACAAATTTATAATAATATTTTGATAATTATTAGAAGTAAAAAAAATTAT
TACGAAATATCTTTAGAAAAGATATCTTGTAATCTTTAAAAGAAAATGTTTCTATTTTCT
GATTACTATTTTTTTTCATTTAATTAGAACTAGCATCTTTTTATTTATTTATGTTTTAGA
TGATTT
>comp9371_c0_seq1 len=2633 path=[2611:0-2632]
AAAAAAAAAAAAAAAAAAAATTGGGAAAAAAAAAAAAAAAAAATTATAAGTTTTAATAAT
GATAGGAAAAATAATAAATGTACAATGAATAATGAATTAATTAAAAAAGATATAGAATTT
AAAAAAACAGAAAGAGCATTCACTGAAAGAAGTGAAACAGTTAATATATCAAATAAGGGA
CATGGTGAAAATAGTAATATAAACAATAATTTAAAAAAAGATAAACATATAAAAAAAAAC
GAGCAAAAAATATCCATTAATTTTACGAATAAAAAACATTCTCCTTTTTCAAAACCAATG
AAAGATTTAAATAATACGAAAGAATTAACATCCAAATATAATAAAGAGGAGAAAAAAAAA
ACTGGTGAACATATTGATAAATTATGTAAGAGTGAAATGAAAGATACTAAAAAAGAAGAA
AATAGCAACAATTTTACAAATGATAAAATAGCTAGTAGATATATATATAGCAAAGAAAAA
AAAAAATTTAATACATCATGTGAAAAACGTAGTAATGATATTTATATAAGGCCAATAAAT
AAGAAATATTTAAGGTCACCTGAAAAAAAAAATAAAAGATTATGTGAAGAATTAGATAAA
AAAATACATAAAGAACATTTTCATAATTCCAATAAAAGATCATTAGAGGGATATTACAAT
GAAACTAAAAGTATTCATGAAAGAAAAAGATATAAAAATTCACCAGAGATATATGATAAG
AGGATGAATAGTAGAAAAAGAGATGTAAAAATAGAAGCATTACTTGAAAGATCACAATGT
AATCTTAATAATAAAAAGGAAAGAGAAAATAATTCAAAAGTTTCGGAAAAACTATCAAGA
GAAAAAAAAAATAGTTTTAATAATAAAGAAGAGCCAAAGTTTACTTGTGAAAAATTTGAC
AAAAATAAGGAAAACTCTAACAAAAGAAAATTTGAATATGATGAAAATGTTTTACGTGAA
AAAAGTAAGTCACATAACAAACAAAGCAATATAAATTATAATAATTATATAGATAATGAC
AAGCTAAAAAATCATAAAGATATCAAAATTAGTAAGGAATTAAGTAATGAAAAATATGCG
CATAAAGATAATGTAAATAATCATGTTAATGAAGAAAAATATTATGGAAGAGATAAGAGA
AAGGAAAAAAGTCCAGATTATAATTTAAATGATAAAAAATGTATTAAAACAGAACCCAAA
AATTTTGATGAAAATTATCAACCATGTAAAAATGATAAAGAGTATGAAATATATAAAGAT
AGAAAAGATATAGAAGAAAAAAATGTTCAAAAAGGAATTTCATCGAATGAAGATGTTGAT
ATGTCAAAAAAAAAAGTGGAAACTAAAGATATAAGAGAATACATAAGTGAAAATATAAAT
GAAAACAAATATGAAAAAATTAATGAATCAAGAAATTCAACAAGTGATGGAAAATATACA
GAAAAAAGTAAAAATGAAAATAGTAGTGATAAAGAAGATACAGTAGAAGAATGCGAAACA
CCAAATGAATATTCTAGTGATAGTGAAAAAAATAAAGTTGATTGTATATTAAATGGATGT
AGAAGTGTAAAAAATTATAGAAAGTTAAATAAAATAAGCGAAGGTACATATGGCACAGTA
TTCAGAGCACAAAATAAAAAAACAAAGAAAATTGTTGCTCTAAAACAGTTAAAACACTTT
TCAAGTATACGAAATGAAGGTTTTGCAATAACTTCATTAAGAGAAATAAATATATTATTA
CAGTTAGAACATGAAAACATTTTATCCATTAAAGAAGTAGTTATAGGTAAGAATTTAAAT
GATATATATTTAGTAATGGAATATATTGAACACGAATTAAAAATATTACTAGATAATAAA
TCACCAAGTTTTACAATATCTGAATTAAAATGCCTACTAAAGCAACTATTAAGTGGAATA
AATTATTTGCATACAAATTGGGTTATGCACAGAGATTTAAAACCAACAAATTTATTATAT
AGTAACAGAGGAATATTAAAAATTTGTGATTTTGGAATGTCTAGAAAATTTGGGCACATA
ACTATACATAATCTTACAAAAAATGTAGTAACCTTATGGTATAGAGCACCTGAATTATTA
TTGGGAGAAAAATGTTATACAAATAAAATCGATATATGGAGTGTGGGGTGTATTTTTGCT
GAAATGATATTAAAAAAACCATTATTTATAGGAGATAATGAGTATGAACAAATTATGAAA
ATATTAAGTTTATTAGGACTTCCAGATAAAGAATCGTATCCTGAGTTTTATGAATATACA
TTTATATCGAAAAATAAAGACTTATTTAGAAAAAAAAAAATAAAAATGAATGTTAATAAT
ATTCGTTCATATTTTCCAAATGTAGCTAACCAATTTTCGGGTTTATATTTGTCTGATAGT
GGAGTAGATCTATTACAAAAATTGTTACATTTTAATCCAAAAAATAGAATATCTGCAGCT
GAAGCTTTAAATCATCCATATTTTAAAGAATTTCCAAGACCTACGGAAATAAGTGAAATG
CCAATTATACCAGATACTAACAAAGTTATCAGATCTAGTAAAATGGCTAGCCATTTTAAT
TTATTAAATCAAAAAAATATTCAATTTCATTCTTAAAAAAAAAAAAAAAAAAA
>comp9371_c1_seq1 len=302 path=[5221:0-301]
AAAAAAAAAAAAAAAAATTATACTGAACAAGTCATAAATAATTTACATAAATTTGCATAT
ACAAGTATATAAAACTTTAACTTATTTCAAAAAATATGAATAAAAATAAAAAAAAATTTT
CTTTACGATTGTAATTTTTTTCAAATTGAAAAGGAAATATATAAAATAAAAATTTTAATT
CTTTTGATTTTTTTTGTGTTTTTCTCTTTTTACTATATGTATTTTATAACTTTTTTTTTT
GTTAGATTTTCTTTAATTTTTTATTTGTTATTCTAACGGATGAAAATCTTAAAAAATTAT
TT
>comp9373_c0_seq1 len=779 path=[1:0-311 313:312-778]
ATATATATATAATATAAGAGATACAAATAATTATATTTTTATCTTCATTAAATATTAAAA
AGGAAAAGTAGCAATGGAAGATGAAGTTATAATAAGTGGAGATTATGTTAAAATAGAAAA
AGATAAACTTAATAAAATTAATGAAAATAATTTTGAGAAAATTCATAATAGTGAACATGA
AAATTTCTATAGGAGTAAATGTTCAGGTATTTTATTAAAAACACCATATTATCCTTATAA
ATATGAGATTATGAACACTAGCTATAAATATATACCGAAAGTGGGTGATTTAGTAATAGG
AATAGTAAAATCAAAAAAATTAGATTATTATCAAATGGATATCAATTGTAACTGTGATTG
TATTATACATAAAATTGAAGGATTTAAATACGCAACAAAAAGTAGTTTTCCTAATTTAGT
AAATGGGACATTATTATACATGATAGTTGAAAAAATTAATTTGGATAATAATAGTGTAGT
AGCTAGTTGCATAAATTCATCGGATGTAAAATCATGGATAAATTACGAAAATTATTTAGG
TGAGTTAATAGATGGATTTTTATTTTCTGTTAACATTTCATTTTCAAAAAGTTTAATTGG
AGACAGATGTTATATTTTAGATCTAATTGGTCAAGATATAAATTATGAAATAGCTATAGG
ACATAATGGAAGAGTATGGATAAAATCAAATGAACCACTAGAAACAAATTTGATTTATAG
TGCACTCAAACATTCATTTGGAAAAACTAAAGCTCAGATGGATGTACTTTGGAAATCTA
>comp9390_c0_seq1 len=1252 path=[1:0-1132 1134:1133-1251]
CCTAATATTTAATAATGTATTCTTTAAAAAAAATATATATCATAATTAACAATTAGAAAA
TTAATAAATTAAAAAATCAAATGGAAAGAAATAATTACTTTTAATTTTTGAAACATATGT
GAACTTTTAGATTCTTTTTACATTTAATTTGTAAATAAAATATTAAAAAATAATGAGTAG
ATTAAATTATTCAGAAAATAAATGAATAATCGCATGGTCATGAGATTAATACTTGTTAAG
TAAATGAAAAATTGGAGAATATATTTCCTTCATAATAATTAGGTATTTGTTTAAAATTTT
TCTTTTCATTGACGTTTTTTATTTTTGATTTTTTGAAATATTTATGGTTTTTGTCTTTTT
TTTATTAATTTTTCTCTTATTTCTTTAATTTTATCAATTATTTCATTTTTTGATTCATAA
ATACAACAGAGATATTTTTCTGATTTTAACCAAACATCAAATTCTTTGGTATTATTTTTA
GGCCATGGTGTATAGTAAAGTAAATAATTTTTACTATTTGCCCATATAACAATTTGTTGA
TACAAGTATGGTAAAAATTCTTTTTCAAAAGTTTTAAAAACAATAGCATCTTCAAAGGTT
AAGCGATGTCTTTCTGATTCCCATAACTTTAATTGAGTAATTACATTTATAGGTATAGGG
TTTTTAAAATTATTTTTGCATGGATGAGAATACGATTCTAAGAATTTGATTATTTGATTT
GCTGTTATATCAGAATTATATGCATTTAGTACACTTCTTCTTGTTAATATTCCTACCACC
ATATTTGGTGTTCTTGCTTGTAATTCACATAAATGACTCAATATATTAATCTTTAACAAA
GATGATGTGTATAAATACACTTTAAAATTACTTTGAACAATTAAACCAATTTCTAAATTA
TTATTTTCATTCATTTTTTTTTCATAATATAAACCTTCATTAATTAAATTATTGGTTATT
TTGTTTTTATCTATCATTTGAGCATCTTTTTCTTCTAATGATTTATCCATCATTTGTTTT
TGTTCTTGCAATAATAAATAAGAATGAAAATATTTTTCATATAGTTTTTTTTTAAATTTA
TCATTACCTAAGCCTTCAACAGTCATATTACTCAGTAAAGATAAATAATGCTGTGTATTC
GTATTATTGATAGTTAATAATAAAGCATAAGGAGTTATAAATACATAATTTTCATTCGGT
TTATAAAATAAACCAATATGCATACCAAAATCTACAAATTCCTTTTGGGATT
>comp9390_c0_seq2 len=583 path=[1824:0-413 2238:414-582]
AAAAAAAAAAAAAAAATATATATGCTTATAAACAAAATGAATTATATTATAAGAGCTTGC
AAAACAGGGAAAATAGTTATATGGATGGTGAAGAAAATAGTAATTCAATTTTTTGTTCTC
ATGAAAAAGACACCTCTTATATTCCATGTGACAGTGTAATTGAAGTATTGAAAAGGAAAA
AGTTCATTTTAGACGATTCAAACAATAATAAAGCTATAAGTATGAGTAGAGAAGCATTTT
CTTGGTTTTTAAAAGATTTAAGAAGTAGGATAATATCATTAGTTCTTGAATATTTACTAA
TAATAGACGATGGAAATGTGACAAATATAGCTCAAGAAGTTTCTGTAAAATATAAAAAAA
AGAATAATGTTGATAATAGTAATAGTAGTCATGTATATGACAAAGATAAAAATGATTCTT
TTATTGATGATTCTTATATAACAAAAGTAAATAAAGATCCCAAAAAATCTGAAATTTATG
TTAAAGAAACTTTACTATTAATTTTATCTATATCCCAATGTGATATTAGTCAACCAATTT
TTTTAGATAACCTGACAAAATCCCAAAAGGAATTTGTAGATTT
>comp9394_c0_seq1 len=831 path=[1:0-129 1568:130-224 131:225-830]
TAATAGGAAAAAAAAAAAAAAAGAGAAGAGAGCAAAAAATGTATAATTTAAAATGATTTT
ATGGAAAATAAAAAAAAATTATTTTTCTTTTAAAGGAATTCGTTATTTATCCTCCAAGAA
AGTTTCTAATGTATTTTTTATTTCTCATTTTGTGCTATCATTTATTCACAATTGTTAATA
TGTAAATTTAACATTTTTATTTTTCATATATTTATTTTTTTATAGTATTATGTCCATGAA
CGACCAAGTGTTAAAGAGATGGATGATGAATATAAAAAATTTTTAGAAATTAAAAAAAAA
GAGAATATATTATCAGAATTTAAAATAACGAATATTGATATAAATACATTTAAAAAATAT
AAACATAAAAACAACCCTACATTTTCAACAGAATTTAAAATTTTTATTACAGGATTTTTA
ATTTTTAGTTGGTGTATATTTGCTATTTATTTAACTATTAGAATAATGACTCCTGATGAT
TTTGAATGGGTAGAAAATGAGAGAAAAAGATTAGAAGATGCAAAAAAAAAAATTATGATT
ATAAAAGAAAAAGAATTGAAAAGTGTTCATAATCAGAATTAAAAGAAAAAAAATAATGAA
AATAAAATAAAACTTAAAAAAAAATAATTACCCTTTAAAATTTATTATAGAAAAAAATAA
TAAACATATATTATTCATTCCTTTATAGACTTTTTTTTTTACATTTTAAAATTTATGTTA
AAACTTTACAATCCTTTTTCAAAAAAAAAAAAAATTATGAATTATTTAGTTTAATTATAT
AAAAAATTTTCATACATTTATATTTTGTTTTTAAAAAAAAAAAAAAAATAA
>comp9394_c0_seq2 len=736 path=[1:0-129 131:130-735]
TAATAGGAAAAAAAAAAAAAAAGAGAAGAGAGCAAAAAATGTATAATTTAAAATGATTTT
ATGGAAAATAAAAAAAAATTATTTTTCTTTTAAAGGAATTCGTTATTTATCCTCCAAGAA
AGTTTCTAATTATTATGTCCATGAACGACCAAGTGTTAAAGAGATGGATGATGAATATAA
AAAATTTTTAGAAATTAAAAAAAAAGAGAATATATTATCAGAATTTAAAATAACGAATAT
TGATATAAATACATTTAAAAAATATAAACATAAAAACAACCCTACATTTTCAACAGAATT
TAAAATTTTTATTACAGGATTTTTAATTTTTAGTTGGTGTATATTTGCTATTTATTTAAC
TATTAGAATAATGACTCCTGATGATTTTGAATGGGTAGAAAATGAGAGAAAAAGATTAGA
AGATGCAAAAAAAAAAATTATGATTATAAAAGAAAAAGAATTGAAAAGTGTTCATAATCA
GAATTAAAAGAAAAAAAATAATGAAAATAAAATAAAACTTAAAAAAAAATAATTACCCTT
TAAAATTTATTATAGAAAAAAATAATAAACATATATTATTCATTCCTTTATAGACTTTTT
TTTTTACATTTTAAAATTTATGTTAAAACTTTACAATCCTTTTTCAAAAAAAAAAAAAAT
TATGAATTATTTAGTTTAATTATATAAAAAATTTTCATACATTTATATTTTGTTTTTAAA
AAAAAAAAAAAAATAA
>comp9405_c0_seq1 len=1159 path=[2:0-173 176:174-1158]
AAGAAAAATATAAAAAAAAATAAATATAAATCATTTTATAAATATATCTATATATCTACA
CCTAAACATATATAAATTCATAATATTAATAAAACATTTTCTTCATTTTCAATCAATTTC
CCTTCATAACGTCTCTTTGGCACAAAGGGCATTGTCTTCTTTGTGATAACCATTTTTTTG
CACATTTAGTATGGAAATCATGTAAACAATTCAGTTGAATAATATCCTCTTTTTCAACAA
ATTCCGACAAACAAATAGAACAAGATTCATTTTTTAAATTCATATCTGGGGAATATTTAA
AAGAATGTACTTCAGAAAAAAATTGTTTCGGTACTCCTTTTTTTTTTTTTGGTACATTCT
GGTTATATGGAAAGAAAAAACAAAACCAAATAATCGTGAAAAATACTCTAAATATGCATG
ACAAAATAATAGTCCATGATATAAACCAAAGATAAAAATTTTTTGTATATTTTCGTGTAA
CAACCATTACGACTGTTCCTGTTATAAACCACAAATAATTTAATAAACTAAATCTTTTAC
TTAATTTCCATCCCTTTGAACTAGTTAATCTTCTTAGAGCGTGAATATGCATTCTTTCAT
TTTCCCTTTTATATTTTCTCAACAAAAAATATAAGAAAAATCTTACAGGAGCTTGTATTA
ATTGTAAAATACTGTTAATAACAATCCACCATCTTAAAATATCATTACATGAACAATCAT
TCCAATATATAATTAAATATGTTAAATATGGAAATGATGTACTCATACTTATTATTGCTG
ATATGAGATTTATTCGTTCAATAAAATACAATGAATCACTAGGAGCTGTCGCAATTATAT
CCATTATAGGATCGGCATTATTTTGCATTTCTTGATCTGATGCTGTCATATAATTTTTTA
CATAATGAGATGTATTTATGTAAATTCTCCTTAAATATCCACGTACAGCATTTTCTTCTA
CCATTTTTGTAAGAAATAGTTATTTAAATAAAATGTGAATATTTGTTCATAAATGTTTTC
TTTTAATGATAAAAATATTCTGAAACAAAAAAATTGAAAATTTTTGATTATCTAAAAAAA
ATGTTGAATTTAAGAAATGTTAGTAATACAATTCATTCTTAGTTTAACTTTTTTTCAAAA
TGAAAAAAAAAAAAAAAAA
>comp9415_c0_seq1 len=1040 path=[1032:0-627 1660:628-1039]
GAAAAAAAAAAAAAAAACAAAACAACAAAAAAAAAAATATATATAGAAAATACAAATATG
ATATTAATCATAAAAATGTTTACTCATCGGGAGATTACTATGATTATCCTTCTTACAACA
AAAAAAAATTGTTATCACATAAAATAAAGAGAAATAATATAAAAAAAAATATATATAATT
ATAATAATATGGATATTATTAAAACTGAAAATAAGTATATACAAACAACAGAACATTTTC
TTAATTATGATATTTATTATGAAGAAGAGGATAATATAAAATGTCCAAATTCTAATGATA
ATATTCTTATTTTAAAAAATAAAATAAAGGATTATTCAAAAAATTTATATTATAATGTAA
TTATTTGTGAAAATTGCAATGGTTTTTATATTGATGTATTATTAATAAACATATTTAATG
AATACATAAATTATTATAATTCTTCTAATGATAATTATGCATTGAAAAAAAATTCGTTTG
AAAAGAAAAATACAAATAAAGATAAATTTGTACAAAATAATGAATCTCTTATTAAAAATA
ATCCTAATGGTTTTAATTATGAAAATTTTTCAGCAAACCAAAATATGAATTATTTAACAA
AGGATTCCATGAGATATGATAATAAAAATTATGATGAAAAAAATAATATTTTTTTTACTT
TTGAAAAAAAAAAAACAGAGAGAAAAATAGAAATAGAAATGGGAGAGGAAAAGGAAAAAG
AGGAAGAAAATCAACATTATAATATTTATGATATAAAAAGAAATTTTTCAGAAAAAAATA
AACATTCTAATGAAGTGGAAGAATCGTTTGAAAATAGTAGTATTGATGATAATGAAGTTA
AAAGTGCTAATATTGAACAATCTAATGATTTATATGAAACTATAGATTTGAATAAAGGAG
AAAAAAAAAAAAATTGTAAAATTGAAAATTTTATAATTAAACATATTCCATTTAAATTAC
ATATATGCACTTGTACATATATTAATGTGAAATATAAAAAAATGCTAATTAGGAAAAAAG
AGAAAAAAGAAAAAATTAAA
>comp9417_c0_seq1 len=1104 path=[2184:0-1103]
AAAAAATTTTTTTTTTTTTTTTTACATTTATTTTTATATTAATATTTTTCATGTCCATAT
AAATTGAGGTGTTTCGTTTGAAGACTTTTTTTCTAATTCCATCTCATATAATGGTGAAAT
ACTTCTTAACCTTTTAACTGCTTTAACTAAATTAATACACAATTGTTTCACTTCAAAAAA
AGTTGTAAATCTATTAAAACCAATTCTTATAGATGTATGTGCGATATCCTCTGATACTCC
TATTGATCTTAAAACATAGCTTGGTTCTAAGGTACTAGATGTGCAAGCAGAACCAGAACT
TAGAGCAATATCATTTAATGACATTAATAAGCTTTCTCCCTCTACAAATAAAAAGGAAAT
ATTAACATTCCCAAAATATCTATTTATTTGACACCCATTAAATACAATATAATCTAAATG
TTTTGATAAATAATCTTTTACATAATTAAAAAAAAATCGCATTTTTCTGTTATCTCTATC
CATTTCTTTGATACATATATTTGCAGCTTCACCAAATCCAACAATTAAATGAGTAGGCAA
AGTTCCAGATCTTAATCCTCTTTCTTGTCCCCCCCCATGTATTAATGCATTTAATCTGAT
GTTTGGTTTTTTTCTTTTAATATATAATGCACCAATTCCTTTAGGTCCATATATTTTATG
AGCAGATATAGACATTAAATCAATATTCATTTTTTGAGCATCAATAGGAATCTTCCCAAC
TGCTTGTGATGCATCAGTATGAAATATAATATTTTTTTCTTTGCATAATTTCCCAATATT
TTCAATATCTTGAATTACACCAATTTCATTATTTACATAAATAAAAGATGCCATTATAGT
ATTATCTTTTATGTTATTTTTAATATCTTCTAATTTTATAATACCTTTTTCATCAGGTTT
TAAATAAGTTATTTCAAATCCCTTTGTCTGTAAATATCTACATGTTTGTAAAATACATTT
ATGTTCAATTTGTGAAGTTATGATATGATTTTTCTTATTATTAAGTTTATTATAATAAGT
GCATATTCCTATTAAAGCTAAATTGTTACTTTCAGTTGCTCCTGAAGTAAATATAATTTC
TTTATTATTTTTCCCATTAATTAA
>comp9417_c1_seq1 len=574 path=[552:0-573]
TTATATATTTTATTTCTTTATTTTAAATTCTCATGAGAGTTTTTCACGTTTTAAAAAATT
TTAATATTCTAAGAAATTCAATAGTTAAAAGTTGTAAAAATGAGAAGACAGTAAAATTTA
AAAAAGTTTTAATAAATAATTTATGTAGTGTAAAAAAAAATAATGAATTTACTGAAAATT
TGAATGAAAATAATTTTAATAATAAAATTATTAATAAAGAGTTAAATAATAACAATGAAA
CAAAAATTACAAATGATGGTCATATTGAATTGGTAGATACTAATTTAAATGTTGATATAA
AAAACACATTAAATAAAGATAATGAATTTATTGAAAAAAATGAAATTTTTGATGATATTG
GAGAAAAACAAAAAAGTAAGATTAATAGATTTTATTTAGATAGTCAAGCAACTACAATGA
TTGATCCTAGAGTATTAGATAAAATGTTACCATATTTAACATACATATATGGAAATGCGC
ATTCAAGGAATCATTTTTTTGGTTGGGAATCTGAAAAAGCAGTAGAAGATTCAAGAAAAA
ATATTATTGATTTAATTAATGGGAAAAATAATAA
>comp9418_c0_seq1 len=656 path=[949:0-655]
AAATTATCTGAAATTTTTTTTTTTATATTCAGAAAAGTTTCTTATACAAATTCTTAAGGC
ATATGTCAAATTATATTTTGATCGTAAAAAAAAAATTTTTTTATCTTATTTTTTTGTTTT
AAGAAAAAATTAATTGCAATAAAATTATATGTATACTTTTTTTTGTTTAAACATATATAC
TTATTTGTGTTAACATTTTACATTATTATTTTATATGTATCTTTTTATAAAATTTTTTAA
AAAAAAGAAATAAAATGAAGAAGTAAAAAATGTTTTCTTTTTTTTCTACAAGCAAAATTA
ATAATTTTTGTATTTTTAATAATATAAATAATTTATTTTACAAAAATATTCAACTGAGAA
ATCATAAAATAATAAAACCAAGAAATATTATTAAAATATGGAAAATTCAGAAGGGAGATG
AAGTAAAAATAATATCAGGAAAAGAAAAAGGAAAAATAGGTGAAGTTTTAAGTTGTGATA
AATTTAGGAATATGATAAAAGTGAAAGGATGCAATTTAAGAAAGATTTTTATTGATAATA
AATTTGTTTATATTGAAAAAAAGATACATTATTCCAATGTTCAATTAATAGATAACTTCT
TAAAAACAAATACAAAAGTAGCAATTAGATATACAGATGACAACCAAATTATTAGG
>comp9418_c1_seq1 len=340 path=[1:0-306 308:307-339]
AATTTTTTGTTTTTATTTATAAACAAGATATATATGTATAAATTAAAATATAAAAGATTA
AAATAATATTGTAAAGCTTAAAATAAAAAAATATAAAGATATATATTTATATATATGTTA
AGACAATTCTCTATTATATTTGTTCACCGTTTGTCTTAATATATTCATAAATTTTACATC
TGTTTTATAATCATATGTTTTTTTTAAAGCTTCCTGTGGTGAAGTATCTAAGGGATTTTC
TTCTACTTCTTCATTTTCATTTTCTTTATTTTTTTCTTTTGGCCATGGTATTATAATTCC
TGATTTTTTAGAAATCCTAATAATTTGGTTGTCATCTGTA
>comp9424_c0_seq1 len=835 path=[1065:0-305 537:306-323 554:324-805 1036:806-834]
AGTAAATAAATTTAAAAAATTTAAATTAATATATTTATAAGAATTTACAATACTATAAAA
AGACAAAATAATTTGTTTTAAATTCATACTAAAGATTAAATCTATAGTTTCAGTAGTAAC
TATATTTCTCCAAAAACTATTATCATAAAATTTTTTTTTATTTAATAAATGAATTATTAT
AGAAAAATCATTTTCTTGTAGTTTTTTACTTTTTAAAAGATATAAAAATTCATCACAAAA
TTTATACAAACTGCATAAATCATCTTTTCTACAAAATTTTCTTATTTTTCTTACCAATTC
AGATTGTTTATAATTTTTGATATTTTTATAATTTTTGATATTTTCATCTTTTCTCTTTTC
ATTTTTCATATATCTATTTTTTTCATCATTATTTGAAAATTCACTTATTTCATTTATTGA
AGTACTTATTAATTTATCATTTTTTTCATTTCCTTTTATAACTTTACTATTAATAAGTAT
GATTCCTAAACTTTTATCATCCTTTTGTATGGATGTGTTAATTTTTCTTATTTCTTTATT
TTTATTAAACTTTAATGATGAATTTAAAAATTTATCTAATTGTATTGTTAATTTTAGAAG
GTTACATTTTTTTAAATATTTCATTTAAATAATTATTTTGAGTATAAATATCTTAGACCT
CAATTTAAAATAATTTTTGTATTTTTAATAAATACATACTTCAAATAGAAAAATTTAGTA
TATAAATAAAATTAAAATAATAACATTTTAAAGAGTCTTAATCTATATATTTACTTATTT
TTATTTATCTTCATCAAGACACTCAAATTTAATTTTTATTTAATTTACTTTTTCT
>comp9429_c0_seq1 len=650 path=[697:0-649]
TCTTTTTTTTTTTTTTTTCTATCATATCTTTTTGAAAACAATTAAAAATCTTCTTATATA
TTAATGATACACAATTTTATGTTGAATTTATATTTATATTTTTTACATTGTTAAAAGTAT
ATATATACAATACGAATAAAATAATGTCAAAAATAATACAGAATATTACGAAAGCATATA
TACAATTAAATATTATCTTAAATTTCTTTGAAAGAATATTGTTGCATTTATGTTTTTTAT
AAAATAACTATAAAATTAAAAATTTAAAACTTCTGTTCATATTCTTATTAATAGCAATAT
TAGAAAAAAAGAAAAAAAAATTATGGTAACAACTTTTGAAGAACGTTAATTACATTTTCT
TCAAAAATAATATGTTCTTCTTTTTCAAATTTTTCTATATGTTTATTTTTCCCTGTAATT
TCAGGTATTAGAGACTTCATAATTTCTAAAGAATTTATTTTCAATTCCTGTTCATTAAAT
CTTTTATTTGTTTTAAGATTTTTACGTTTTTCACAAACAGAATGAATAAAACTTTTCATT
TCTTCTAATTCTTCATCTTGAAAATTGATTTTACATTCTATATTTGTTATATTGATTTTG
TTTACTATTACATCAAGAAATTCTTTAAATAAATTTTTTAAATTCTAATG
>comp9430_c0_seq1 len=407 path=[412:0-114 527:115-397 810:398-406]
AATTTTTTTTTTTTTTCCTTTAAATTACTTTGACGACCCAAGAATGCTTTTCTGGTTTAT
TATTTTTTTTTCTTTTTCTTTTTTTATTTTTTTTTTCTCTTCCAAATGGTTTGATATGGG
AATTGTTTGAACTATTTTTTTCATTTAATGATTCTATAATTGCATGATTTTTATTCCTGT
AATTTGAAAAACATTCATTATTTATGTTACTAAATTCAAAATCATCGTAAACTATATTTT
TTTCATTCTCTTCTTCATTAAAAACATTTATATGAACGTTATTTTCAATAAAGGTATTTA
ATTCTTTATTTTTCTCAGTTAAAAATTTTTCATTATGTATATTTTCCCCAAGTGTAGATT
CTAAAATATTTTTAATACAAAAGGGTATTATATTTATATCATTTATT
>comp9436_c0_seq1 len=241 path=[1:0-10 12:11-240]
AAAAAAAAAAAAAAAAAAAGCGAGACAAATTAATGATTATTTTGGTAATATTAATCTTAA
CATTCAGTATAACATCTAAATAAATAAATGTATTAATAAAAAAAAGAAATTAAATTTTTA
AAGCTAAAGTTTTTATGGATTTATAATTTAGACACAGTTTATTATAATTTTTAAGGAATT
TACTTATAAAAAGAATAAAACACTATAATGAAATTTTCTTTTGTTATTTTTTTTTTTTTT
T
>comp9440_c0_seq1 len=573 path=[688:0-507 1417:508-516 1205:517-572]
TATTATTATTATTATTATTATGTAGTTGTCCAAATAAATTTGCTAATTGGTTAAGAGAAA
TTGAGGTGTTTGCATTATTGTTATTCTCTTTATTATTTATGTTTATATTTTTTAATAAAT
TATTTAAATTTTCTATATAGCTTTCTTTTTTCACTTCATTTAATTTATTATTACTTTCAT
TACTATTTTTATCGTTTTCATTACTTTCATTCCCAGTTTGTTGAATATTATCTTTCTTAG
AATTATTAAATTGCTTTAATAATTCCATCCATTTATTAATATCTACATTATTAAAATTTG
TATTATTATTTATGCTTTCAGAATTATTACTTTTATTTGATAAATTTAATAATTTTAATA
AATTTTGTAAATTAAATTCAGATGCAGAATTAGAATTAAAAATATCTTTGAATGCATTTA
AGTTGTTACTACTATTTAAATTCCCTTTATTCTCCTTAAGTTGACTTAAAATTTCTTCTA
GTTTATTAAAATTACCATTATCAAAAGCTTTTTTTACTTCATCTTTTGAATCATTAATAT
TTTTCCCATTGTCTTGAGTATTATTAGATATAC
>comp9440_c0_seq2 len=602 path=[688:0-507 1417:508-516 78:517-601]
TATTATTATTATTATTATTATGTAGTTGTCCAAATAAATTTGCTAATTGGTTAAGAGAAA
TTGAGGTGTTTGCATTATTGTTATTCTCTTTATTATTTATGTTTATATTTTTTAATAAAT
TATTTAAATTTTCTATATAGCTTTCTTTTTTCACTTCATTTAATTTATTATTACTTTCAT
TACTATTTTTATCGTTTTCATTACTTTCATTCCCAGTTTGTTGAATATTATCTTTCTTAG
AATTATTAAATTGCTTTAATAATTCCATCCATTTATTAATATCTACATTATTAAAATTTG
TATTATTATTTATGCTTTCAGAATTATTACTTTTATTTGATAAATTTAATAATTTTAATA
AATTTTGTAAATTAAATTCAGATGCAGAATTAGAATTAAAAATATCTTTGAATGCATTTA
AGTTGTTACTACTATTTAAATTCCCTTTATTCTCCTTAAGTTGACTTAAAATTTCTTCTA
GTTTATTAAAATTACCATTATCAAAAGCTTTTTTTACAAATGAATATTTTTATTAGATAT
TTATTTTTATATTCATTTATATTAGTATATGTAAATAGTATATCTAATAATACTCAAGAC
AA
>comp9445_c0_seq1 len=364 path=[1:0-363]
ATATTTAATATAAATTTATTTAAATGAATTAATTTTACAAAATAATATATACATATATTT
TTTATAACAACATAATTTAATAAAATTAAATAATTCAAATGTTTTAAAATATATTACAAA
TTTGGTGGGTAAATTATATTTATAGAAAATTATATAAATTCAAATTAATTGTAAATTAAA
AAGGAATAATAAAAAAATTAATATTCTTATTGAAACTGCATATTTTAAAAAAAAATTTGT
ATTTAATAAGTAATTAACTTGTATAAAATCAAATTAATAATATACTTAAAAATTATTGAA
AAAATAAAAAACTATTAGAATATATATAATATTATATTAATAATAATTTAAAAAAAAAAA
AAAA
>comp9445_c1_seq1 len=258 path=[918:0-257]
AAAAAAAAAAAAAATAGAATTAATGTAATTTCAAAAAAAAATTTTCATATAAATCATTTA
CATTTAAAAATTTATATGAAGAAAATATCGTAATGTTTGTTATTTATTAAAACTATAATA
TTTTTTTATAAAAAAAATGTATATTTCGTAAAGCAAAAAATTGTACTAAAAAAAAAAAGA
AAAACAGATTAATATTTTAAAAATATCCACATTAAGAAAATAATAAACTTCTCTTATATT
TAATATAAATTTATTTAA
>comp9447_c0_seq1 len=695 path=[687:0-616 1304:617-694]
AAAAAAAAAAAAAAAAGTGCAAAAAAAGAAAAAAAATACGTAACACGAAAAATGTAGGAT
ATGTTATATACAAAAAATAATATAAGGATAAAAATAAAAAGTAATAAAGAAATAAATTTT
ATGTTTAAAAAATAGTATAGTTAGAGAAAGTTAACGTAAAAAATAAAATACATAAATATA
CAAAGCGTTTGGAAAAGGGTTTAAATAATGAAATTTAATAATAATAAAAAGAATGATATT
CTTGAAGATGAATTATCAGACAATTTTGTATTACCTGAAGGTGATAAAGTAAAAGGGGAA
AAACTATTTAAAAAACATTGTAAACAATGTCATTCTGTAGCTCCAGATAATAGTCAAACG
AATTCTGGATTTACAAGTTGGGGTCCCTCCTTATTTAATGTATATAACAGGACTGCCGGA
ATGAGTATGGGAAATTCTCCATTTCAAGTTTCTCCTGATATGTATTCTTCGGGAATTATA
TGGAATGATGTTAATTTACTCAAATACATGAAAAATCCAAAGCAATTTGTTGAATCAAAT
ATCGGTATGAACTTTAAAGGGATTTCAAATTTTCAAGATAGAGTTGATATCGTACATTAT
TTAAAAACATTAACATATGATGATCCTCACGGAAGAGAAATTGCAGAAAAATATTCAAAA
AAAAATAACTAAATTTTTAAAAATACAAAAAAAAA
>comp9461_c0_seq1 len=357 path=[1:0-270 1549:271-275 277:276-356]
AAAAAAAAAAAAAAAATTTTAAGTAAAAAAAAAAACCATACTCCATATTTTATTAGATTA
TATAAAACATCTTTTATAAAAAAAAATTATTTAATTCATCTGGAATTTTGTAATATAAAG
TTTCTTACCACATATATATAATTATAATAATTGTTAATACCTAAATAAATTAAAATAAAT
ATATATGAACATATTTAAAGATAATCTAGTTATTTATGAATGAAAATGAATTTTTTTTTA
AAATATCAATAATTATATTAAAATATAAAATATTTTTTAAAACGTTTTTATGTAGAAAAA
AGAAATATACAACATATCGTTTTGTTTGATAATAGTTTTATATTTTTTATTTTACAT
>comp9461_c0_seq2 len=438 path=[748:0-388 1549:389-393 1142:394-437]
TTTTTTTAATGTTACTATAACACAATATATAAGAGAATATATAAATGTGGACATTAACTT
TGAATTAAAATTAATCTATGTACTATTTTTAAAGTATATAAAATACAATTTAATAAACTA
AGAAATAATAATAAAAGTTATTTAAAGGATAAAAATAATTTTAGGATATTTTTATACTTT
ATTTTCTGTAACGTTTTCCTAGAAATTTAATTCACTGTTTTTGTATAAATTAACTTCTAT
CATATATAACTAAAATAATTAATATTCATTATTAATATTTTCTTTTATAAATTCCATTAA
AAGAAAAGATATGGATTAAGAATATAGATTTTATAATAGATACCTTATTCATATGATAGC
TTACAATTTTCATTTGAAAATTTTTACTGATTTTATTAATTATTTTTGCTTAAATGTAAA
ATAAAAAATATAAAACTA
>comp9467_c0_seq1 len=841 path=[14:0-714 729:715-840]
AAAAAACTTTTTTTTTTTTTTTTAAAATGACTGCTAGTCAAAACAATGCTCTTTTTAATA
GTGATTTACAAACATTTATAGTTACTAAATATGATCCACTCTTAACTATTGTAAAAGAAT
TAAATGATAAACTACAAAATTCAGAAAAAGATAGATTTCGTTTAGAAAGGCGAATAATAA
GATTAGAAAAACAAATGTTACTATTACTAGAAAAATTAGAAGTTAGTGATATAATTGATA
ATGAATTAAGAGAAAAAAAAGAAGAAAAAAAAATACACCAAACAATTGAACATGATGATA
ATTTATTAGCTCCATGGTTATTTTCATGCCAATTAGGAACTCCATTATCTTCTTTACAAG
TATTGTTAGAATTTTCTGTAAAAGATACAATGGAATTAAATGTAAAATTATGGAAAAGAG
AGGAAGATATGTGGATAAATTTTTTAGAAGATTTACCATCAAATTCTAAAAATTTTTTAC
CAGATACATTAAAATTAATAGATTTAAGAAGAGCAGCAAGAAAATGCTTACTAAATTTAT
GTACAAATGAAATTTTAATAGTTTTAAGAAATGTTCCTGGAAAATCACAAGCAGTTTATA
ATACTACAACTATGACTTTAGTAGCTATTTTAGCATCTGCATTTTATGAAGCATGGAAAA
GAATAGAATTAACTGATCCAGTTTCATTAGGAAGAATAGTTCTTGTATTAGATGGAGAAA
ATGTTGGTTCGAGATTAAGAGCTGGAAATAAAAAATTAAAAATTGAGCCATTAAATTAAT
CTTTAATTTTTAAAAATCCTTTTTTTTATTATTGAATATTATAAAAAGACAATAAAATAT
A
>comp9467_c0_seq2 len=759 path=[14:0-714 1730:715-758]
AAAAAACTTTTTTTTTTTTTTTTAAAATGACTGCTAGTCAAAACAATGCTCTTTTTAATA
GTGATTTACAAACATTTATAGTTACTAAATATGATCCACTCTTAACTATTGTAAAAGAAT
TAAATGATAAACTACAAAATTCAGAAAAAGATAGATTTCGTTTAGAAAGGCGAATAATAA
GATTAGAAAAACAAATGTTACTATTACTAGAAAAATTAGAAGTTAGTGATATAATTGATA
ATGAATTAAGAGAAAAAAAAGAAGAAAAAAAAATACACCAAACAATTGAACATGATGATA
ATTTATTAGCTCCATGGTTATTTTCATGCCAATTAGGAACTCCATTATCTTCTTTACAAG
TATTGTTAGAATTTTCTGTAAAAGATACAATGGAATTAAATGTAAAATTATGGAAAAGAG
AGGAAGATATGTGGATAAATTTTTTAGAAGATTTACCATCAAATTCTAAAAATTTTTTAC
CAGATACATTAAAATTAATAGATTTAAGAAGAGCAGCAAGAAAATGCTTACTAAATTTAT
GTACAAATGAAATTTTAATAGTTTTAAGAAATGTTCCTGGAAAATCACAAGCAGTTTATA
ATACTACAACTATGACTTTAGTAGCTATTTTAGCATCTGCATTTTATGAAGCATGGAAAA
GAATAGAATTAACTGATCCAGTTTCATTAGGAAGAATAGTTCTTGTATTAGATGGTATAA
TATTATAAACTCAATTTTATTGGAAGCTAACTTAAAATT
>comp9471_c0_seq1 len=209 path=[690:0-208]
ATAATAATAATAATAATAATCATAACAATTTTAATAACAATGACAATATTAATAGTAATT
TTAATAATACTAACATGAGTAACGAAAATTATATAAATTCGAATTATAATTTTAATAGTT
ATAGCAAAAAAGAAAATTATAGTAATAAGGGAAGTAGAAATATCAACAACCTACAAAAAA
ATGATACAAAAAATATGAACAAAAATAAG
>comp9471_c1_seq1 len=528 path=[1:0-424 426:425-527]
TTATTATTATTATCATTATCGTTGTCGTTTGATGTCATTATATTATAATTATAAATATTA
CTTAAATTATTTTTTTTATTTTCACAATTATCCGAAACAATTTTATTTACAGGCATATTC
TTAATTTCAAATTTTTTATATTCCTTATTTCTATTTTTTGTTTCTATCATTTCTTCTTCT
GTGTTTTTAGAATTTTTCATAAAAATTAAATGTGGAAACCTACTATTTTTTACACTAGTA
GAATTTTCAACATTACTCTTATTTGAAAGAGTTATTTTATTAAATTTCTTTTTATAAGTT
AAGTTATTATTATATGTATATTTATTGTTTTTGTTATTTTGGTTTGATTTGTTACAATTA
TTATCTTCGTTAGAAAAAAAATTGTTCTTAGTATTATTGATATTTTTGTTTATATTATAA
AAATTATCATTATCTTTTATTGAATTAGATAAATTAAAATTGGATTCATTTGTTTTATTT
TCTATAATGTTCTTCCTATTTTTCTTATTTTTGTTCATATTTTTTGTA
>comp9472_c0_seq1 len=590 path=[1:0-215 217:216-589]
GATATTAATGCTATAAATGATGAAAATGTTTTAAAAAAATGCAGTGAAAACATTATTGTA
TATAATTTTGAGCATAATATTTACGAAAATTATCTAAATGTAAATGATTATAACAACAAC
AAAGATAATGATGAATTAGATGAAATAAGTGATAGTGAAAGAATAAAAGAAATTAAAATT
GATGCAAATGAATGGTGTAATTATGACACTTTATTAGATTTAGAGAAGAAAAAAATAATG
AAAGAAAAAGAAATTATAGAAAAGAGAAAGAATATTCCATTACATACAATAAATGTACTT
AATAAAAAAGATAAAAAATTTGAGAAATATTATATTGATAAAATTCCTTATCCATATAAT
AAAAATGAATATGAAAAAACTTTAAATATAAATATAAATAAAGAAATGAACGATATATCT
ACTCATAGAAAATTAATATCTCCCCAAATAACTAACAAAATTGGTAATATTATATCACCT
CTAAATAAAAATCCTTTTGAAATAGCAAATATCTTCACTTTGAAAAAAAATAAAAAAAAG
TCAAAATTATAAATAATTATAAAAAACAATTTTCTATTTTTAAAAATATA
>comp9482_c0_seq1 len=445 path=[1:0-248 510:249-421 764:422-444]
TGTGTGTGTGTGTGTGTGTGTGTTCAAGACCAGGAAGTAATGTTAGACTACTGTAGTGAT
GCCTGTACTTAAATGAAAAGGCTCTACTTACGCTTAGTCATATAGAAGATACTAAAGGAG
GAATCACGCGTTTGTACATCAGACCCCTTGTGGTAACATTTGAAAGAAAAGGACAGAGCT
TCCATCAATAGGTGTACATTTTAAATGTCCTGAAGATCGAAGATGTTGTATTCTTCTGTC
ACTTCTGTTTGCACACTACATTTGCACAAATCTTTTGTACAGATGATTTAATATCTGTTC
CAGGCTCTTCAACAGAACGGCTGGGTTTTGTTGTTTTTTTTTTTCTTTGTTGTTGTTCTC
AAGAAAAAAAAAATCTCTGCAACTGAGCTATTTCTTCTATTATCAACACAACACCTTTTT
GTTTTTTTTCCTCCCTCTCAAACAC
>comp9485_c0_seq1 len=284 path=[1:0-133 135:134-283]
TTTTTTTATTTTTTTTTTTTTTTGGTATATTATGGCTGTACCAAAAAAAAGAAGAAGTTT
AAGTAAATGTAGAAAAAGAAGAAATACAATTTTTTTTGATAAACTAGTGGGAAATTGGCT
AAAAAGAAGAGAATGGTTTTTTAGGCATTCTTATCAAAAGACAGTACTACCTATTGAGCA
AGAACCTGAAATATTTAAATTTCCTGGTTTTTGGCCAAATAAATTTGTGCATCAAATTTC
AAATCAAATTAAAAAAATTGTTAAATAAAAAAAAAAAAAAAAAA
>comp9495_c0_seq1 len=890 path=[1:0-889]
GGGGGTCTCAGCCGTCGTTGAACTGCAGGAAGAGGCGGCGCCGCGTCGGATCCCGGAAGT
GAGGCACAAATGGGACGCGGAGGATCTGTGAGAAACCCTCGGCTGGGGAGGGGGCCACAA
AGCGGTTCTTGTAGCTGTGCAGAACGGCGTCGGTGACGGGGATGTGGCCGCTCTCCGTCA
TATCCCTGAACCGACTGTTGTGCTTTGCCTGCTCCAAGGAGGCGGTGAACAGCAGACAGC
GGCACGGCACGGCGGCCGCCCGAGCGCACGCAATGTACCGCTGCCTCGATTCGGGGTCGG
GGTTGGTGTTGTCCACGGCGACGCTGCGGCCGCGGCTCAGGGCGCTCTCAGTGGCGGCCA
CACAGCGCTGCCAGGAGCCCAATGTGTCCCGGTTGACGTAGGCGTAGCCCGCGGGGATGA
TGTGAGTCTTCAGGAAGGTGGATTTGCCAGCCGCTGGGAAGCCGACGGCCACCAACACTT
CGGGGCTGGGGGAGGTCAGGGCGGCCTCGGGGGGCTCATAGAGCGGAGCATTGGGGTCCA
ACTGGCGGGGGTCAAAGGTCGGAAGGTCAAAGGGTGCTGGCGCCCACCCCAAAAAGAATT
CCTCGGGGGTGTGGAAGGGCAGCGCTGCATTGAGGGCGAACAGGCGGTCGCTGCAGGAGA
AATCCTTCTTCTTGCGGCCCGGGGCCCAGTTTGGGGGGCGGCCGGCAGCATCCCCCACGT
AGACGCTGTTCTGCACCGACACCGTCACGGCCCCGTTTGCCTCCTCACACAGATGATCCC
ACATCCCCAACACCGGTTTCCTATAGATCCCTGGTCCCGTCGCCACCAACACCTGCAAAG
GGACCCCCAGGCGCCGCATCACCGCCTCCACTTTGGCTTTGAAGTCGTCG
>comp9495_c1_seq1 len=305 path=[1148:0-231 1380:232-304]
CACATCCCCAACACCGGTTTCCTGGAGACCCCTGGCAGCAGCACGGCCCCCTCCTCGTCT
TCACCCCCCCCGGCGTCCAGCCCAGCTCCCAGATTGCTGCCTTTGATCTGGATGGGACCC
TCATCACCACCAAATCGGGGCGGGTATTCCCCACAGGCACCGACGATTGGAGGATTCTCT
ACCCAGAAATCCCCAAAAAGCTGAAACAACTCCAAAACGACGGCTATAAGCTCGTCGTTT
TCACCAACCAAATGGGCATTTCCCGCGGGCGCCTCCGCCCCGACGACTTCAAAGCCAAAG
TGGAG
>comp9501_c0_seq1 len=818 path=[1:0-624 626:625-817]
TTGATATAAATTTTTTAAAAAAAACAGAAAAATGGGAAAATACACTAGGTAACTTATATG
ATAATTTAGAAATTTTATATTTTATACAAAACAAAAATGAATATTTAAAATCAATTTTAT
CCTCTTCCGATGAAATGAAACCACATTTAAAAAAAATATATGAAGAGTATAATATATGTG
ATCAAAAATTTATAAGGATGATTAAAAGTTTTGAAAACTCTTATATATTAGACAAGATAA
ATAATAATGATAATGTAAGAGTTTTTTTGCAAATACAAAAGCAACTGAATTTCATTGAAA
AATCTCTGGAAACTTATTTGGAAAAAAAAAAAAGTTCTTTCCCTCGTTTTTATTTTTTAT
CTAATAAAGAAATTTTAGAAATTTTGGGAATTTACAAAAATCCTTTATTACTAAAAAAAA
AAATCCAAAAAATTTTTTCTTCTATATATTCTATTGAATTTTCACCAACCGAAAAAAAGG
CATATTATCAAAAAAATAATTCAAAAATAGCAATAACACATGATTCTAACAAAAGTAGTT
TTAGTTTTATGAATAAAAAGAGTTATTATAAAAACTCTTCTAACTTGAATACAAATGAAA
AATTAATAAATAGAGAAAAAGGGCAAGAAGATATTCTTAGTGAAAATAAAGAAGATACTT
ATAATTTAGATAATTTCAATAACTCATCCTATTTTGATATTTATATTTTTTCTCAATACA
AGGAGAAAGTAAAATTGAAAAAAAAAATGGCATTAAATTATGAATCATCAACTATTATAT
TAAAAAAATTAGAAGAAAATATATATGATACATTAAAA
>comp9501_c0_seq2 len=212 path=[3391:0-18 626:19-211]
TCCTTTATTTATTTGTATTAGAAGATATTCTTAGTGAAAATAAAGAAGATACTTATAATT
TAGATAATTTCAATAACTCATCCTATTTTGATATTTATATTTTTTCTCAATACAAGGAGA
AAGTAAAATTGAAAAAAAAAATGGCATTAAATTATGAATCATCAACTATTATATTAAAAA
AATTAGAAGAAAATATATATGATACATTAAAA
>comp9501_c1_seq1 len=925 path=[1696:0-924]
TTTACGTATGCTTTTATAAACTTTTTCAATTTTTTTTTTTTTTTTATTTTTCTCATTTTT
TCCTATTTCTTTTAGTTCCTCTTCATTCTTTTGCTCAACTTCCTTTTCGTGTGCGTATTT
TTTTTCATTTAAATGTAAACTTTTTTCTTTTGAATAACTCTGCTGTTTTATACTTTTTCT
ATTATAAGAAATGTTTTCCTTTTTATTTGTATGTAAGCTATTATAATTCTTTTTATTAAT
TTTATTTTCATTCGATTTTTCCTGTTTTTCATTTTTTGTTCTTATGTCATTTTTACTAGT
TACTATTTTTGTACCTAAATCACCTCTATGTTTTTTTTTTTCATTTGTGTTTATAGCATC
ACTATTTATGCTTATATTTTTTTCACTGTATAAATCTTGATCAAACTCATTTTTGCTATT
ATACTTTTTATAAATATGCTTTGTTTGATTTTCTACATTGTCATTTTTATCAATTATATC
ATTGGATGATAATATCTTTGCAAAATTCAAATTTTCATTGTTTTCATCTTCAGTTAAAAT
ATATTTCAATTGACACATCCACAAGAAATTATCATTGCATTCTATTTTATTTTTTATTAA
TTTTTCTGCGACATCTTTATAATAACTTTCTAATATTATTAAGGCACTAATTTTTATAAA
ATTTTTCTTATCTTTTATTGTTTTTATTAAATCAGTCAGAAAGATTAATTCTTTATTGTT
TTCCTTTTTCATTTGATTAACAAATATATGTGATCCTTTATTTATTTGTATTAGAAAATA
TTCATAATCATTTGTAAAATTGATGCACTTACTTGCTAATACAAGCTGTTGTGTGTTATT
CAAAATCCAGTTTTTTAAATTTTTTTCTTTTAATTCTAATTGTACATTTACTAAATCTAT
TTTTAATGTATCATATATATTTTCT
>comp9502_c0_seq1 len=846 path=[1:0-845]
GAAAAAAAAATGTTAATTCAAAATTTTTAAAAAAAAAATATCAAAAAATTCTTTTAATGA
AAGGAAAATAATTAACTAGAATTATAAATGATAATAAAATAATGAAACAGAAAAAAAGAA
TTTATGAATATTAGAAGTTTACTAAATATTTTATGTATTTTTAATTAAGATTTAGTATAT
AATTAATGTGAAAATTTAAGTTACTAATTTTCTATTTATTATTATAAATGTTTCACAAAA
TTATTTGAGGAAAAATTTAAATGAATATTTTCAAAAAGATTAAGCAAGATATGTTTATTT
TTAAAGAATTAAAAATTATTGTATATATGTAAAAAATGACTGTAAGAAAAATTAGAAACA
AAAAAGTGGAGTGATAGTTTTGTAGAAATAATAGAAAAAAATAAAATTAATGTATGAATA
ATTATATACTTAAAAGTAAAAATTGTGCTTAAATACAATTAATTAAATATAGTAATTTAA
TAATTTATATGTTATTTTTTGATAGACATTATTAAAAAAGTTCATTGTTCATTATTCTGA
ATAAGTTATTTGAGGATTTTAGTTTACTTTATTTTAACTCTGTTGATATAATATTACTAA
GAAAGTTAAATAAGAAATGACCTTTAAAAAGTTTGTTTTTTAATTTTAATAATATAGCAA
AAAAAGTTATTTTGTGATTAATCAATTATACGTTTCTTAGAAAGTCTTTAATTGCCATTA
GTATTAATGAAAATTTCAGTTTCATAATTAGTATTTCACTAAAACCTACACTATGAAGTA
AATTTGGTAACAATTATAAATATGTGGTTAATAAAAGGCTTTATTAACCTTTTTGGAAAA
TAAAAG
>comp9508_c0_seq1 len=2566 path=[2544:0-2434 4979:2435-2565]
ATAATATTATAAAAAAAAATAATATATTATTAAATAGCAGAAATGTTAAAAATAGAGTAA
TAGAGTTAAAATTTACTGAATTAAAGAAAAGTGAAATTCCAGCTAGGGAAACGAGAAATT
TAAAAAAAACATTATCAAATTATTCATCAACAAAAAATTTTTTCTTAATAATATTAATAG
AAAAAGCGAAAAAAATGTTTTTTAAAAATTCGGATTTCTCAAGTTGTTTAGAAATATTAA
ATTCAATAACAACTTATATTTCAACAGGTTACGAGCTTAATAGAGAAGAACTTATAAAAG
TTTTAAATAATTTATCTCTATTATACCTATTAACAAATAATTTAAATAAATGTATAGAGG
AATGTGATAAGTGCTTAAATATAATAAATGAAGAATTAAAAAATTATAGTAATGAAGAAA
TCAACATCCAGAATACTTTTTGTGAGAATCATTTTCCGAAAACATTAAATTTTTTAGAAG
AAATTAAATCACAAAATTATGTTGAATATTTGTATATAATATATTCAATTGTAATTGTAA
GAAAAATTTATGCTATGATAAAAAAAAATGATTTAAAAGGCATTGAAGAAAATTTTATTT
GTATAGAAAAGGTCCAGAATTTTTTACCTAAATGTTTTTATGAAAGTATTAAAAAAGATG
TTCACAACTTAAAGGTTTTCAATATAATAATTCCACTTCTTGAAAGCCATAGTTCAAGTA
GTAAAGAAATAAAAGAAAATTTATATAAATTAAATAATCAAATTTCAGAAGTAACCTATG
ATTTTTCTTTAAATTTCTATTTTGTTCTCAAAAGATCTTTTTATTTAAAAAATTTGAATT
TCTTTTATAAAAATATTATAAATATTTTATTGTGTTTTTTTCATATTATAGATAAGCACA
ACAAAATGTATAGTCTTCTAAATAATATAGAACAATTTAGTTTAACAAAATTTTTGCTTA
ATATATATGAATTTGTTTTACTTTTGAAAAATAATAGTAGTTTTATGGAAAAAATTATAG
AAATAGAAAAATTAAATAAAGTAACTGAAAATTCATTTATCCAAGAAAAAATAATAGACG
TTTTAACTAACTATCTAATACAAGATCATGATAATGAATTTGAATTTTTTCAAAAACATA
ATTATACTTTAAAAAGAATAATCATTTTACTTTGTCATTCTAATAATGATGAAGAAAGGG
ATAAATTGGAAAAAGAAAAAAAAGAAAAAAATAAAAATGTAAGAAAAAATATTAGTGTAA
TTAATTTATCTTTTTCAGATATATTTTATAATAATTTATACAAGTTAAAGAAAAATAATA
AAATAGTAAAGGATATTAATTGTTCTAATTTTTCAAAGAGTGAATTAAAGATAGAATTAT
TTGTAAATGAAGATTATTATAAAAATTTAAAAGATAGATGTGAATTATTAAAAATAGAAT
TATCTTTAGAAATTATAAAATTTATATGTTATACTTTTAATTTAATGCAAAGAATATATA
AAGATAATATGGAAGAAAAAAAAATTATTAGAAACGTAATATTTAATTTATTAATAGATC
TTTCTTATTGTATTAGTAATTTAAATAGTTCATATTTAAAAATTGAAAACATAGTTAGTG
TCATTTTTCTATATTTTTGCTTTTCCTTTATTTATAATTTCGAAAATAATGAATTTCTTA
TTGATACACAATTAAAATCAGAATCAAAAATACATTTTCATATATTAACTTTAAATGATG
TTGAAACAAATAGAAAGATATCTAAAGATACTATAAAAAATATTATCACAAAAACATTTT
TAAATAACTTTTATGCAGAATATAAAAATTTTATAGACTTAAAAAAAAAAAAGGATGAAT
ATATGAAAAATAGTCAGTATAACATAATGTTAAATAAAACTTGCTATTTAATAAAAAAAA
TAAAAAGTAATAATAAAAATCTAGAAATTGCATTAATCAATAATAAATATGTAGAGGAAA
TATTTAATTTTCTAATTTGTTTAAATAAAGAAAATTATTATTTAAAATCGATTCAATATA
GTATATTACTGTTAAGTCATGATCTAAAATACTCAAATGTTTCTAAGTTTAATTTAAACT
ATATATATATAATAAAAAAAATTTTTAACATGTCCTTTTTTATTAAAAATAAAACATATG
AAAACCAAACTATAAAAAACAATACAACTATCTTAAATCAAGAAAAGTTAAGAAAAATTT
TATCATATTTTACTGATTCTTCTATTAAATTTAAAAATACAAAACGAGTTAATTTTACAA
GATCACTAACAAATGGAAATGTAGAAAATAATTTAGTTTGTTATTTAGAAACTATCATAA
AAAAATACAAAAAAATAAAAATATTCAGAAATATAAATTTTTGCCTAAAACAGATTAATG
CAAACCGAACTATTATAATAAATATCCAAAATATTATCATTAAGTATTTGGATAATCTTT
TAATTGATTTTCATTTATTGAACTGCGTTCTTCAATTTAATAGATTGAATTTGTCATCTT
ATTTTTTTATTAATAAAAATATAATAGAATTTAATGATTTAAATAG
>comp9530_c0_seq1 len=290 path=[1:0-289]
AAATTAACAAAATTTTCTACAATTTCTTATAAATAGATAATTAATAAAATATAATGAAAA
GTATCTTTGATTAATATTAAGCATAAATATATATTATTACTATTGTTGTAATATGTATAT
ATAATTTATTTCGTATTTATTACTATAAAATTACGAATAAATTGATATTTACTATTTTTT
TTTTTTATTTTGTATTTTTCTTATTTTAACATATGTAGTGGATAACTTCTTTATTATTAT
ATTTTTATTTATTTCCATATGATATTTAATAAAATTAAATAATCACTTTA
>comp9530_c1_seq1 len=365 path=[292:0-364]
ATATATATATGTATATATATATTAATATAGATTTATAGATATAAACATTGACAAAATAAA
AAATTTCTTTTTTTACATATTTCAACAGAAATATATGCTAAAAACATAAAATCTTTAACA
ATTACTAAAATATAAATAATAAAAAAAGAAGAAAAAATATATGTATGTATGTGTAAATGT
GTCTTTACAAAATGGTAATAATGTATGCATATACATATATATGTAAATATATGTATGAAT
TAATATTCTAATAAAAACATAATAAATATAAATATTTTTAAGGATTTAAAACTCTTTTTT
TTTTGTCTATATCTAATTTTTTTTTAATTGAAAATTCATGCATTACAAAAAAAAAAAAAA
AAAAA
>comp9534_c0_seq1 len=341 path=[319:0-121 441:122-340]
AAAAAAGAAAAAAGAAAAAAAAAAGAAAAAGATTAAGAGAAAAAGAAATAAGGATGAGCT
AAAAATTAAATATAAACATATATTTAAAATATTTATTTTTTTTTTAAAAAATACAAATAC
ACATATCTATTTATATAATTAATGTAAAAAATACAGATTACATATAAAACAGTTGAAAAG
TATTACATAAACATATGAAAAATAAAAATAATTATTAAAAAGATTTATTTATAAAAAAAC
AAAAGATTATTTTAAGATTAAAAATTTATTTAATAATATATTTTAAAAGGAATCATTTTT
AAATACATATATAAAAGTATTTATAAGTATATATATATATA
>comp9539_c0_seq1 len=1141 path=[1:0-1140]
TTAATTTTAAATATATGAATTTTTTTTGAAAATAATTCTAAAATGTATTTTTTCTAAAAA
ATGTCTTAATATAAAAATATGCTTAAAAACTTATTCAAACTAAATACTCTTAGAAGAATT
TCTAGTACAAAATACTCATTTAATATAAATGAATTAATCATATATAATGACGATGATTAT
ATTGTAGTTAACAAAAATTATGGAGTATCTACCTTTGGAAAATCAGAAAAAAAAGAAAGC
ATAAAAAAAAATTTACATAATTTAAATTTAGAAAATATAGAAAATGTTAATATAGTTTAT
AAATTGCATAATACTATATCAGGTTGCATTTTGATATGCAAAAATAAATTTCTTAAAACT
CATAATTATGAAAATATGTTTATAACTTTAGTATATGGAAAAATAGAAAAAAAGAATAAT
GGAGAAATCAAATTACATTTGAAATATTTACCTAATTCTAATATTATGATTCCATCAAAT
AATTATGAACATATTAACGACCTAAAAATGTTAAAATATGATATTATTAGTAATACTATT
TCGTATAATGCACATGATTTCACTATTTTAAAAATATATATAAATGCTAATAATTGCAAA
TATATAAAGCCATTATTGTTTTACTCATTATATACATGTATAGTGGGAGATAATGAATAC
ATTAATATTCATAAAAAATTAAAAAAAGAATTTTTTTTTTTTCAACATATAAGAAATATA
AAAAATAGTAAAAAATTTCTACTAAAAAAATTAAATGACAAAAATGAGAATAAAGAAAAT
CAAGAATTAAAATTACATCTTCATTGTTCTAATGTAACTTTTCAATCAACTTGTAACAAA
ATTATATCTGTTTCATCCCCATTACCTGTACATATTAAAGAAACGTTAAAATTATTAGGT
TCTACTAATTTAATTGAAAAATTGGATAAAAAAGATCAAAATGACATTTTCACAAATAAA
TTAGACAAAAAAAAAATAAGTAAGAATATACTTGGGGACGAAATATTTTTGCAAAATAGT
AGAGAATTCAATCAAGAAAAAAATGAAAACTTTTATGATGCATTAGAAGATGAAGACAAT
TTACAAAAGGAAAATGATGAATTATTAAATGAAATATATAAAGATAAAGATAAGAAAAAA
A
>comp9542_c0_seq1 len=432 path=[626:0-331 1374:332-431]
AGAAAAAAAAAAAAAAAAAAATGACATTTAAATAAAAAATATAACTTTTAATTATAATTG
TATTACTTGTTACTTTTTTATTATGTTTATTATTTAAATATTAAAAAGGGTCTTAAAAGT
TTCAAATACATAAAACAAAAATAAAATAAAACAAAAATGGCTAGTTATCAATATTTTAGT
TATATAGATTTATATAAAATCAATAATGTGAATTTAGACCCTTTTACTGAAGTATTTAAT
GATAAATTTTATTTAAGATATATTTACAAATGGCCTCATATGAATATTGTTAGTAAAGAT
ATGGATGATCATATAAGTGGATATATAATAGGTATAAATGTTTAAAAAACTTAAAAATGA
TAGCAATATATATAAACAATCTTAAATAATAAAATGAATAATAAGAATTAAAAAAAAAAA
AGAAAGAAAGAA
>comp9542_c0_seq2 len=648 path=[626:0-331 958:332-647]
AGAAAAAAAAAAAAAAAAAAATGACATTTAAATAAAAAATATAACTTTTAATTATAATTG
TATTACTTGTTACTTTTTTATTATGTTTATTATTTAAATATTAAAAAGGGTCTTAAAAGT
TTCAAATACATAAAACAAAAATAAAATAAAACAAAAATGGCTAGTTATCAATATTTTAGT
TATATAGATTTATATAAAATCAATAATGTGAATTTAGACCCTTTTACTGAAGTATTTAAT
GATAAATTTTATTTAAGATATATTTACAAATGGCCTCATATGAATATTGTTAGTAAAGAT
ATGGATGATCATATAAGTGGATATATAATAGGAAAAGAAGAAGGATATGGTGAAGAATAT
CATGGTCATGTAACGGCGTTATCAATCGAAGAAGATGGTAGAAGAACAGGAAAAGGGATT
GGTTTAATGAATGAATTTGAGAAAATATCTAAAATAATTCACAAAGGTTATTTTGTTGAT
TTATTTGTTCGAATATCAAATGATCCAGCTATTAATATGTATAAAAAGTTGGGATACATT
ATCAATGAAGAAATTACTAACTATTATTGTGGTAATGAAAGTGCTCTAGATATGAGGAAA
TACTTAAATTTAGAAAAAACATAATATATATAATAATAAGATATATAT
>comp9545_c0_seq1 len=1024 path=[1:0-1023]
ATGACGGCGGAGTTCAGAGTCCGCCGTCATGGCGGGGTCCGGGGGGTCGAGCTGCACGCT
GGAGTTCGCAGTGCAGATGAGCTGCGAGAGCTGCGCCGAAGCCGTGCGGGCAGCGCTGGA
GGGCGCCCCAGGCGTGCGGCTGCTGGAGCTGCGCCCCGAGACTCAGACGGTGCTGCTGGA
GGCCGAGGTGGGCGCAGAGCGTGTGAAGGAGCTGCTGGAATCCAGCGGGCGGCGCGCGGT
GCTGCGGGGTATGGGGGTCCCTGCGGGGTCCCCTGGGGGTCCCCGAGGGGGTGACACGAC
GGCGGCGGTGGCGGCGCTGTCCGGCGGTGTGCGGGGTTTGGTGCGGTTCCTGCAGGTGTC
CCCGGAGCTGTGCGTGGTGGATGGGGTCATCGATGGGCTGCGGCCGGGCCCACATGGGCT
GCACGTGCACGAGTTTGGGGACACGTCTGAGGGATGTGAGAGCTGCGGGGACCACTACAA
CCCTGACGGGGAGTGCCACGGGGGGCCGCAGGACGAGCACCGGCACGCCGGGGATCTGGG
CAACGTGTGGGCCGATGCTGAGGGCCGAGCAGCGTTCCGTATGGAGGACACACGGCTGAA
GGTGTGGGACATCATTGGGCGCTCAGTGGTGGTGGATGCGGGTGAGGACGACCTGGGCCG
GGGCGGCCACGCGCTGTCCAAGCTGACGGGGAACTCGGGGCCCAGGTTGGCCTGCGGAGT
GGTGGCGCGGGCGGCTGGGCTCTTCCAGAACCCCAAACAGCTCTGCACCTGCGACGGCCT
CACGCTGTGGGACGAGCGGGACCGGGCTGCAGCCTCCAACCCCACTGCGGCCCCCAACCC
CACGGCAGCCTCCAGCCCCACAGCGGCCCCCAGCCCCACCGTAACCCCCACCCCACACCT
GTAGGCGGAAGAACGAGCAGGAAAGCACTTTGTGTCCCCCCTCCCTTCTCCCCCGGCCCC
ACACCCGAAGGACCAAAGAGAAATAAAGCGCTTTGCGTCTTTTCTTCCCTCCCCAGAAAA
AAAA
>comp9546_c0_seq1 len=878 path=[856:0-73 930:74-877]
ATTAAAAATATTATAAAAATTTTTAAAAAATGAATGAAGAAATGATTGATGAAATGATTG
AAAATTCATTAAAATCTTCCGATACAGAAAATCCTTACTTTTTGCAGCAAAATAATATAT
ATTGGGAAACAGGTCACAGAACTTATATTCCATTTTTTCATTTTTTGATTCATAAATATA
CAAATAAAATTGTTGATGATCAAATAAGAAAATTTACAAATAGAGTAAAAAGTATTCATC
ATACACCTTTTGTTTTTCACAAAGACGGATATTTTAGAAGTTATTATGGTGATCCTGACA
TTAATATGATTTTTAATCTAAAAAAAAATACAAATTTTGTTTTTAATTCAACTGGATCAT
TAAATTCTTATAATTTATTAAGTAATAATTGTACTTATAATAAATCTACATATATATTTG
ATCAAATTCTTATGAGTGCTTTTAAATTAGATTTAAAGGATGTTTTAGAAAATAGTGCTT
AATATGAATAAGATATATTAAAAAAGAAGAATACTTGTAATTTGGTTTTAATATGATGAA
AAATTAACAGAAAAAATATTTAAAAATTATGTATATATTATAATAGGAATTTCTATAATG
TTACAGTTTTCATATTCGTATTATCTAAATTATGGAAGGAATTATTAATAGAAATTACTA
TATATTAATATAAGACTAATTTAATATTTCTTTTCTTTTTTTCGACAAAATATAATTAAT
ACTTGAAAATAATTCATTATACCTAATAGTAATAATAAAATTCTAATAATAGGAAGAAAA
ATAATAATAATATATTTAAATTTTAGATATTTATTTAATTTTTTCTAGTTTTTTAATTCA
TAATGTTTTGAACTATTTCTAAAATATTTTTATTAAAT
>comp9548_c0_seq1 len=1060 path=[1068:0-292 1361:293-1059]
AAAAAAAAAAAATGAAAAAAAAAAGTGATAAAGAAATAATGAAAGAAGATTCTGGTGAAG
ATTATTATGATGAAGAAACTTTAAAAAAAAAATATGATGAAATAAAAAGTATGAAGTTAA
GAATATGTAAAATATATAATATAAATCATCGAAATGAATATAAAAGTGTTAATTCTAAAA
AAATATATTCAAATTTAAATAATGAAAATGAAGATGATGACATTGAAAATTATTTCTCCA
ACATATGTAATGGTAATGAAGTAATTAATAATATGAACATAAAGATGGTTGTTGATAAAA
TTATAAAAATTATAAACAAAAAAGATAATATTTGTAATGAAAAATGTATATACTACAATT
ATAATAATTGTACTATGAAAAATAAAGATGTGCAAATATATTTATGTGAATCAATTAATT
CATTTGGTTTTGATCGACGTCCTTTATGTGTCAAAAAAAGAGAAGTTATTTTATCATCAT
ATGTTCACTTTCACAAAATTATTAATAATTACTACATATATAAAAATAGTAAATATTTAG
ATAATATAATTAAGAACGAATTAAATGAGGATGTTTTTAAAAAAGGAATAATGAAAAACC
AAATATTAACATTGGATAGTAGTATAGAAAAGTTACAAGATAATTGGTATGAAAATGATT
TAAGTAGCATTTTATTTAAAGACAATAACGTTATCTCAAAAAACAATGAAAATGAAAATT
TTAACATTACTAATCATAATATTTGTTGTGATAAGAAAGGAATTAACTTGAAATCATTTT
CAGAAGAAGAAAAAAATAAAAATAAAAATATAAACACAGATCATGTATTTAATGACACAT
TTTTCATTTTTAATGATAATTCTGATTTATATACAAATGAAGAATATAAAAAAAATAAAT
TAGAAAATTTAAATAAAGTTAATGAAAATAATAGAAATAAAAATATACCAAATCCAAATA
ATTATATATGGGATAAAATATGCACAAATTTTATGCAAAGTTTATTTAATATATATGTTT
GTTCTTATTTAATGAAACAAAATAATTATAATTTATCAGA
>comp9558_c0_seq1 len=1616 path=[2:0-1615]
TTTTTTTTTTTTTTATTTAAAAGAGAGTTTTATTGTTATTAAAAAAAAATGTTTATCACC
CCATATATGAATGATAAAATATAAAGAAAAAAAACAGAGTTTATATTAAAATAGAACATA
ATTATTATTTTATAATATGTAATTTGTTTTAATTTGCCTAATAATTAAAAAAAAGTGTAG
ATAATAAAAAAAAGAAAAATAATATGAAAATTTTTTTTTTTCTTACACATAAAAATGGAA
AAGTTGTACAACTGTGAAATTCTCGATAAAAATATAAATTATAATAATATAGAAAAATCA
TTAATTAAAAAAAACAAAAATTTTATTTATGATTCATCTGCGTCTCTATTAGATGAATTA
TATTTTGACTATTATAAAGACGGAATAAATTACACGGAACTGTATAAAAAATTTAAAGAA
GATAATTGTGTTAAATCATACAACAGATTACCTGTATGTGCATATAAGTATCCTCAAAAC
ACTAAAATTGGTAAATTTGATAAATTAAAAAGAGAATTAATATATGATAAAATAAATAAT
GAAAGTGGAGAAAAGAAAAATAAGGTAGATTATTATAATAGTGATTTAAAAATTTTTGTA
CCTAATAAATTAAAGAATGATAATGGTAAAAAAGAAAAAAAAAGTTTAAGGAAAAAAATA
TACGATGGAGAAGTAATGTTTTATGAAGACTATTTAGAACAAGTAGCTGCAAGAGATTAT
CAATATTTTTTTAAAAAACCCTATAAAATAAAAAGAAAAGATGAAGGAGGCAAATATTAT
TTTTATGGAAGAAAAATAGAAATGAATGAAGATGAAGATTTATATAGGAAGTATTATGGA
TATGATGATGAATATTTTCTCAAAAAAATGCAGTTAAATGAAAAATCAAAAAAAAAAGTA
GGTAATAATTTAAAGAAAAAAAAAGAAAAGGAGGAGGAATCATTAGAAAAAGAGTATGAG
AAGTTAAATCATAAAGATAAAAATTTTATATTAAAAATAAAAGAAGAAAATGAAATAAAA
AATTTAAACATTTACAATTTTTATACAAAAAATAAAAATATTATATTTGATAAAAATTTG
TCCGAAATTAAAAAAAAAGAATTATTAAATGGTTATATTCCTGATATTATTTTTCCTGTT
AATAATAGAAAAACAAAACATCCTAAGAATTGTACTGTTCTTTTTAGTCGTTTAAATACT
TATGCAAAATTTTTAGAAGACCTTCTTATATGTCCATATATTCATAATGCTATAGATGCA
GAATTAGGAAAATATTGGAAAACAAATGAAAATGATAATATAAAGAAATTAAAAACTGAA
AAAATTAAAAAAGGATATAAAAAAGATATTTATTCCGTAACAAAAGAACAATTAGAAAAG
TCTAATGAAAAATTGAAGAATTTACTAGAAAAAGAAAAAGAAAATGATAAAAATTTAAAG
GTTTCTTTAAATTTTAAAATACAAAAAGAAGAGAGAGAAAGTAAAAGTATATGTAATGGT
AGATATATGATATAAAAAAAAGAAACAAAAATATTATTGTAAGTTATGATTAAGTAGCTA
CCAAAATTAAAAAAAAATGTATAATGAAAATTCTGATAAATAAAAAAAAAAAAAAA
>comp9560_c0_seq1 len=1035 path=[1013:0-1034]
TGATAAATTAATAAAAAGAAAAAAAATTAAAAGTCATGAACTGTATAGAATAGAAGATAT
AGAACTATTATTACAAGAGAAAAATCATGATGTTATTCAAGAATATCCTACTGTTAAAAA
TGTGCAAAAAATTATAGATGTAGAAAATCTTCCTGTTTTTAGAAAAGATGAAAATTCAAA
TAATCTTTTGAACAAGATAGTTCTCCATTTTGGAGACTTATCATATTTAAAAGGGGATGT
AGCTATAAATGGTACTAATAAAATTTTCGAACTAATGAAAGAAGGGAATGGATATGACTG
CTCGGGAAATTTTTTAAAAATATGTGGGAAGTTTTTGTTTGAAGATATGAAAAAAATTAG
AGAAAAAAATAAAGGAAAAAAAATAATAATAACAAAAGGATACAACAGTGCATATAAATC
CATTATACACATAGTTGAACCATATTATAATGAAACAGCAAAATTAAAAAAATGTTATGA
AGATATATTATTAATTGCAAAAAAAAATAACTTTAAAACTATTATTTTTCCTCTACTTGG
TAGTGGTGTAAGTCTTTTTAAAAAACATGATGTTGTTATATGTTGTTTAGAAGGAATTTA
TGAATTTTTAAAAACAAAAGATAATTTTAATTATATTGATAAAATAGTTTTGTGCACTAT
TACTGATTCTTACTGGATGCTATTAAATGATTCCATACCTCTTTACTTAGATGTGAATAT
AAAATAAATATTTATACACATTAAAAAATTTTTTCAAAAAAAATTCTTTTTTTTTAAACA
TATATATAACCTGAATTAAAATTTTTGTCTACACGAAAGATTTCACATTTTATTTTTTAA
ATTAAAATTTTTTATTAACTTTATATTTTTAAATGTGAATTTTTTTTTTCAACTATATTT
CAAAATTTTTTTTTATTTTAAATTTCTTTGTTATTAGATTTTTTTTTCTCTTTATTTTGT
TATAAAGTGTAGCTTTCTTTATAAGTAAAAAAATTGGGAGGATCCTTTACGGATAATAAA
AAAAAAAAAAAAAAA
>comp9561_c0_seq1 len=1620 path=[1598:0-1619]
TAAATAATAAATTTAGAATTATCTGAATACAATTATTTATTTTTTTCTATATTTTGCAAA
AATAAAGTGTTAAGGTATCTTAAATTTATCAATTTTTTTTTTTATCCAGAGAATGAGACA
AATTAAAGTTTTTATCTTCTGTTTGATTATTTAAATTATTAAAAGTATGTTTTTTTATAT
TATTTCTAAAATTAGTGTCTTTCAAATTTATCTTGCAATTTCTACATTTAAAATAATTAT
TTAAATTAATTTTATTACCCCTTCTATATTTTATATATTTTAGAGGGTTTGAAAAATTTA
TGTATTTTGATTTTTCATAAATAATGGAATTTTGTAAATTTATTAAATCGTCAATTAATT
CATTATTTCTGATTTCATTCATATAAATCATATCTTTCGATAAAAATTTCTCTTTTTTTA
TGATTCCTTCTTCGTTTATTTGTTCATTTTCTCCTTTTATTAAATTGTAACCACCGCATA
ATCCACCTATTCCATTAATATATCTGCTTTCATTATGTATTCCTCTATTTTCACTTAATA
AAAAATTTTTATATAATGGATTATTATCTATATTTTTTTTAAGAAATGAATTTTTATGTT
TAATTTTTTTAACTTTATCTTCCTTTTTCATACTATTTTTTTTAAAATTAGAAAAACTTA
TAATATTGTAATTAAAGGAATTTTTATTACTAATTTCTTTTGAAAATATGATAAAATTTT
GGAGAACATTTTTTGGATGAGCTACTAGATTCATTGATATTTTTTTGTTTTCTAATAAAT
CGTCAAAAAACATTTTATTGTGATTCAAAAATTTTGAATCCTTAAAAATATTTATATCTT
CCATTTTATTTTGAAATAATATTTGTTTCTTTAAATAATTTAAATCATTTTTTTCCTCTT
CAAAAATATTTCTATTTATATAATTTGCATTTGGCTTTTTCTCAGCTTTCCTTATTTTTA
CAACATTAAATATATATCTTAATTTAAACAAAGATAGTGCATCTTTTTTTTCGTTATAAA
CATTTCCTATATGTGATTTACATAACTCATTTCTTAAAATATTTGAATCTTGTCTTTTAT
TATTCTCCTTATTAATTTTAATTGTAAAATTATAATCTTCTTTATCATTTGTATTTTTAC
AATTTTTAGTATCAATAATGTTTTCTATAAAATATATAATAAATGGAATTGAAAATAAAA
AATAACTTTTTTTTAGATAAAATAATACTTTTGTTAGTTTTATATTCTTAAAAAAAAAAT
TTGAAGATGAAATTGTAGACGAATATGATTGTCTATTATTTTTATTTAAATTATTGAAAG
GGTTATCTTCTTGATCATATTTTAACTTATCCTTTTCATTTCTTTTTTTTTTTAAAAACG
ATATAGCTATTTGAAATTGTCTATGTGCTTCTAAAAATTCATTTGAATATTTTTTTTGTA
TTGAAATATTTTTATACAAATGCTTATCAGGATGTAAATTTTTTATTTTATTAAAATAGT
TTTTTTTTAATTCCTTTTCGGAACAATTTAATGATAAATTGAAATACTTAAAAGCTTTAG
TTGCATTATCTTTACCCATCAAATGATAAGAAAATATAAAAAAAAAAAAACAAAAAAAAA
>comp9569_c0_seq1 len=1232 path=[1:0-1231]
AAAAAAAATATATTCTTAAATGTACATTCATTATTCAGACAAGATATAATTTTCTCATAT
ATAATTTTTAAAATTTAAATATAAGATTAAAATTATAATAAGAATAATTGAATGTTTAAA
AATAAAAAGATATTATCCTAATTTTTTTCTCCAGAGAAAAATTTCTTGTTTTTTAAAATA
TCGTCTTTCTTCTTCATCAACAATTATGAGATTAATATAATATTTTACTGAAAATTTATT
TTGAATATTTTTATATGTAGGAGTTAAATCAAATCCACTTAAGTATAATCTAACTGGTAT
ACATTCAGATTTTGTTGGAGAACCATCCATTATTTCAAATTTTGATAAAGTAATAGATTC
AGTTGTATAATTCTTACCTACACCTGATGTTTCCATTTTTATAATATCTAGTTCCATATG
TTTTATTTTTATTCTTACTAATAAAAAATATACTTTTCCTACAACTACATCTTTTAAATG
ATACTTTGATTTATCATATTCAAATTCTATATGTAAACAATCTTCTATTCCTACTTCCAT
TTTTATTGTGTTATTTATTTCAGGTGGAATTGATAAATTTTGTACAATAAAATCCATTTC
TTTTTGTATATTTCCTGAATATCCTTTTATGATATTTAATCTAACAAAATATCTAAGTTG
TACATTTACACCAAAATATGATTCATGTTGTTTATCAACTGATGAAAATTTCCATTTAAA
TTGTTTGCTTTCTATTAATAAACCTGGAGGTTCTAAATCTTTTGACATTGAGAAAAAATC
ATATGAATTTGTTTTATCATTTAATATATTTATTTGACCAATTAATTCCAATTTAATCCC
ATAATGTTCAAATTTTTTACCAGGTTTTAAACTTATTGTTGCTGTTCCATTAATATCTTC
TCCATCTGAAAATATTGGACATCTTTCACCCTTTTTGTCTTTTCTTAAAAATGCAAATTT
TCTATTTTCTTCAGCATCTATATTTAAATTAATTGAACATACACTTCCAAATATATTAGA
CAACATTATCAGGATTTTAAAGAATAAAAAATATATCTTAATAGCATAAGAATAATATTA
ATATAAAAACACAAATAAAAAAATCATTTAATAAATTCCATTCTATTAAATTATTAGACA
GTTTTTTTTCATATACTTAAAGAAATTTTCCTCAATAATTTTACACTGATATATATATAT
AATGTAAAATATATATATATTTTTTTTTTTAT
>comp9576_c0_seq1 len=1681 path=[1:0-1680]
AAAAAAAAAAAAAAAAAATACGAATGTAAATGTTAAAATGGTTTTCAAAACGTAATTATA
GTAATATAAATAAAAAATAATTTTGTAATATTTTGAAACTTAAAAATTGCCTAAAAAAAA
CTCAATAATCTTCTAGGAGAAACCATTTAATTAAAGTTTTACTTTTTTATTTAATATTGT
TTAATTACATATAAAAAAATAAATATAAACAATAAAGGAAATTTATTTATGTTGAAATAT
ATGCACTTTCCTCTTGAACAGAGTAAAAGGTTTTATCAGAACATTGATCACATTGTCTAT
GTTTCTCACAAGTTTCTCCACCAACAACTATAATTGTAAAATCATCACCCAAATATGCAT
TAGTGACCTTTTGATGTAACATTGAGTAAATTAACGTAGCTTTGTTAAATTTTTGCTTTA
ATCCAGATTGAATAGAAATACCTGGCTGAATATTTTGATTTAATAAAAAATCTGAACTAG
CTGTAAATATTAATTTATGGTGTGCAGAATGACCCCACATGTACAATTGATTAAATTTAT
TTATGCACGCAGAATGCCTTTCTCCACAAAATATTTTTTTAGCCTTTTGATTATTCTCAT
GTAATTCAACGAATTTTGGTGTAGTAACTATGTTTTGAAAACCAGAAATTCCACATTGTC
CTGAAATTTTATCTCCAAATGACCAAACATGTTCATCTTCAGTTATTAACAAAACATGCC
TTGCTCCTGCACTTACCTTATTAACTTTTGGTAATTTTTTGTTATTAGCATCTCTTAATA
TTAATGGTTCTGGATAAATAAAATAACATCCACCCTCATCATCAAATGAACTTTTACATA
ATTCTCCATATGTTCCATCACCCCATCCGTATAATTCTCCATTAATTAATAATAAAATGG
CAAAATTTTTTCCCATTGCTATTTGTTTTATTTTATTTGATTCAAACTTGTAAAAAAATG
TAGGTACATACTTCAAATAATTATTATATGTTTCTCCCCATATGTATAGAGATCTATTAT
TATCGCACACAGCTATACTTTGATTATATTTTGCAAATATTTGCGTGCATACTTTTTTTT
TTTTGTCACGATTTTCGTAATCTGTTATTAAATGAGATAACACATTTAACGTTGTTTCAA
TAACATCCCCATAATCTATTATATTTAATACTGTTGGTACAAATCTATCAAAATTACATT
TTAATCCATTGTAATTTCCATGACCCCAAGCGTAAAGAATATTGTCATTTGATAAACAAA
GAGAATGATTATAACCGCAAGCTATTTGTTTTATATTATTTACTGATTCAATTAATGAAG
GTTGTATATTATAAACAATTAAATTACCTTGCCCTAACTCTCCGTGTAATCCTTTACCAA
ATGAATACATATTCCCTGTATTACTTAAAAATAAAGCACAAGTTTTATTGCAACTTATCT
CTTTTATTTTTACATGACTAAGTTCAGTATATATTGTAGGTAAATATTCAGGAGTGTCAT
CATTTTCATTTATAACCCTTTTTCCCCAATAATAAATTATAGTTCTTTTATCTTCATATT
TTGGTAATTTTTTTATATAATCTGATGAAATTATAGCTTTCGTTACCAATTTTGGTTGTG
ACAAATTCTCTTCTTTAGATTTTTTAAATTTAAAAAAATTTGTCATTTTATATAAGTATA
A
>comp9578_c0_seq1 len=577 path=[1:0-576]
AAAAAAAAAAAAGAAATAAAAATATAATGAAATATAACACAAAGGCTTTCCGAATCAAAG
ACTTTTTTGGTGTGAAATGAAATTTTAATATAAATCTGTGTATAACTTTTTTTTTTAAAT
TATTGTATTATTTGCTTAATAAATACCATTATTTTTTCATATATACTTCATATAGTTAAA
ATTTGTTTTTTTTATATTTTAATTGCAGTTAATTGAAATTATAAATTTAAATTATTTTTT
TTTATTTGCTTATAAAACTTAATAATGTTTTTTTAAAAAAATATTTTTGTTTTTTGAAAC
AAAATATGCAAAATTTATTACTTCACTATTATACAATTTTATATAATGAAATTAAAAATT
AAAATGTAATTAGTATATATGGGAATATTTGACAAATGAATAAAAGTATTTATTAAAATT
TAAATTATTTTAAATTATAAAAAAAAAAAAAAAACAAAAATTAAAATCAGTATTCTTAGC
ACATTTTTTAGATATACCTTTTTTTCAGATTTAATAAAATGCTATATTTAAAGAAATTTT
TATAAAATTCTTTTTTAATTTTTTTTATTACCTTAAT
>comp9579_c0_seq1 len=567 path=[545:0-293 839:294-566]
TATGAGAAAAAAAAAAAAAAAAAGAAATTCCTCTATTGATCAATTCCATCTTAAAAATAA
TAGTTCTACTGAACTTTCAGGTGATGATAATTTAATTTGCAAAAGCATGTCTAATGAGGA
ATTTTCTACTTATCATAATAAAGAAAAAAAAATGAATATTCATGGCAATAATATATCGGA
TGAGTTATCTTCACATTCATGTTTTTTTGAATCTATTGAAAATGGTTGCTTAATTAAAGA
TAATTATAAAATAGATATAAAAAACATGAGAATTAATAAATTAACTAACTTTTTAAAAAA
TAATAAATTCATATTGAAGTCAAAGTTCAAGAGAATTACCCCCAATACATACATTTGTCT
TAATTGCATTACATTATATAAGAATGATTTTTCTTTTAATTTTTTTAGTGATGAACTTGC
AGAATTTGAAAAATGTTTAAATAAAAATGATAATGAGGCTTGCATAATGGATGCAAAATG
TAAAATTAATATTAAAAACTCTAGCTTAATTAAAAAAGAAATTAAAAAAGAGGGTAAAAG
AACATATATAAAAAAAAAAAAAAAAAA
>comp9586_c0_seq1 len=1586 path=[1:0-986 988:987-1585]
TAATATACAAATAAATATATCTAATTTAATTGATATTGACAATAATGGAATAGATTTTTT
ATCAAAAAAATATGATTTAAAAATTAATGAAAAGGCCAAAAGAAAATTTCTAACATTACA
TCAATTTTTTTTTGATATATCATTTATTATTATTAATCCTCTACTTATATTTGTTATTTA
TATATTTAGTAACTTTTTTAATGAAATATATTATAGAGATGTATTTATATATTTCTCTTC
TTTTATATTTTCATTTATTACTATAATAACTTTAATTATCTATAGTATTGGATTAAAAAA
AAAGAAAATTACTACAAATAAGAATAACGATAGCAATATTGATAAATTCAGATATCATAA
TTCAAGAGAAAGTATTGAGAATATGGATTATATTAAAAAATATAATAATGAAAATGATTT
TGAAGAGTATTATGAAAGGCAAAAATATAATGATGAAAAATATACTAGTTATAAAAATTC
TTCTAATGTATATAATAATAAAAAAAAAAAATACATAAAAGAAAAGACAAGTGTAGAATT
TGATGATTATATTAGTGAAGAAATTTCATTGAAAGATCAATATAAAAAACAATTTTCGGA
ATTAATTAATAACTTTTATAGGATTAAAGGAGAGAAAAAAATAATATTTTATATAACTAT
GTTGTCATATCTAAATAGTGTAGAAGATATTATGGTATTAATGCTTATTCCTTTAACTTC
TATATATGTATCAGAATTTTTTAACATAAATAATATATTCTCTCAAATTTTAATTGCTGT
TATATTGATATCATTAACAAAATGTTTTGAAAATATATCATATTATTCAAACAAAAAAAA
TATTATAGCATTAAAGGATATTTTCATAGGAATTATTTTATCAGGAATTTCTTTATTATT
TTATTTTTTCCCATTTTTAATGTTAAATCATTTGAATATATACAGCTTTTTAATATTTTA
TATAATTTGTTGTTTATTCTACTTCTTTTTCTCAACCAATTTAAAGACAAAGTTATCTCT
AAATTTACAGAAAAGTGTGAAAGAAATAAAATCAGATATTTATAATTTTGTTGGTCTTTT
TATGTCTTTTATCAATTTATTGTTTGTCTTTTTAATATCATTTTTTTTATCTATATTGGA
TAACTTTGTTATAAATTATGTATTTATATGTACTTTTTTAATTTTACTTTTAGTTTTCTT
TTATATATGGGCATTTTTTATCATAAAGAAAGAAAGTAATTAAAATTAATAATTTTATAT
TTATTATTTCATACTTTTGATGTACATTTTAATATTTTCAATTGTGATAATTTTATTTTA
TTAATAATTTTTTTGTTTTTTTTTTTGATAATTATCTAAATTCATCGAATGCTTTATTTT
GAAGTGTTCTTTTCTCTATTAAAATGAAAAAATATAATGAAGAAAATTATTTTCAGTATG
TGCTATTTACATACATAAATTTTTTTATATGAGTAGTTCTCTTAGAAAATGTTTCTATCT
TCGTTTTTAATGAAATTATTTTTATTCATTTTTTCTTCGTCCATCCTGCTTAAACAAAAT
TTCTTATATATATATATATATCATTG
>comp9590_c0_seq1 len=265 path=[1:0-3 5:4-264]
TAAACTTTTCAAAATCGAAAATGTTAGAATAATTTTTAATAAAACTTATTTTTATAATTT
TATAAAAAAGGAAAATCCAATTTTTTTTTTAATCATAAGGAGTTAAATTTTTTATTTGTA
ATATGTTTAAATTTTTTTAATTAGAGTACAATAGTTTTGTTTTAATACTATTATACAAAA
AGAGAAGGTTTAATGTAAAAAAAATATTTTATTATGACACAAAAATAGAGTAAAAAATAT
TAAAAAAAAAAAAAATTACAAAGAA
>comp9592_c0_seq1 len=1206 path=[1995:0-752 2747:753-1205]
AAATATACCTATCAAATGAAATTTATGTTTTTGATTTCAGTAAAAAACTTATAGATTATC
GACTAGCTTTTGAATTGCAAAGCTTTTTGCATCAATCAAAAATAATTTTACAAAACGAGA
ACAGTTTAAATATTTCAAATAAATTAGAATTAAATAAATTGAAAAATTTTAAAAAAAATC
TCAATAAATATGATTTTTGTTTTATATTGCAACATACTCCTTGCTATACTCTGGGAAGTG
CAGCAGACCCAAACGATATTCTTTTAGACAAAATAAATTATTACGTTGAAGAATTAGAAA
ACATACATAGCAACTTTAATTCAGATAAAATTATCCAATTTATAAATAAACATGAAAATA
TTAAAAACGATTTAGATAAGTGTGATAATTATGATGAAAAAAAAAATTATTTTGATGACT
TTCTATATAATGCAAATAAGAAAAAGATACCAATTTATCGTATCAACAGAGGAGGTAAAG
CAACATACCATGGGCCTGGTCAATTAGTTTTATATTTTATTTTCAATTTAAAAAATTATT
CTTCTAATTATAGTCAAAAAGGTATCTCTTCTAATTGTATTTATCCTAAAAAACATTTTG
CAACATCAGAAAATAAAGAATATCATGTTCTAAATGAAAATAGTAAAGATAATACTACAA
GCATAGAACACTTGTTTGATCTACATAAAACAATAAATAATTTTCAAAAAATTGGGATGG
AAACATTGAATAAATTTAAAATAAAAACTCACACCAAAGACAACACAATTGGCGTTTTCT
ATAATAACAAAAAAATAATATCAATAGGCATGAAAATAAGAAAATATGTATCTATGCATG
GAATGTCTTTAAACTTTAACATTAATAAAAATTTCTTAAAATTCTTATTATCATGTGGTA
TGAATCATAATCATTATACCTCATTGCATGAACTAGTTGAAATACAAAAAAATAATAATA
TTAACAATAATAAAGAAAGTTATAATAGTACTTTATTAGAAAAATTAACATCTTACTCCA
TTGAGTCATTAAAAATGATTTTTGATGCAAAAGTAAAAGTTGTGGATGATATATGTAGCA
TTTTTGCTTAATTACTTTGTATTTACAACTTTTCAATATTTAATTAAGAAAAATACATTT
TTGAGAAAATTATTTTTATTATATTTCTTTTTTAATAGCTATTAAAATATCTCAATTATA
AAAAGT
>comp9592_c1_seq1 len=407 path=[1182:0-406]
TAAATTTCATTTGATAGGTATATTTTGCTTTTATTATATTTCTTAATATTTACTTTAAAA
TTACTCTTGATAAACATTTTTTTTATATTATGTTTATGATTTTCAAAAGATAAATATTTT
CCCCTTGAGAAACTTTCATTTTTGAATATTTTGATACACTTATTCGCATAACAAAGTATT
ATTATATTTAATAGAATTTTTATTGCAAGTAATATTTTATTCATTTAATAAAAAAAATGA
ACATCATTTAAAATGGACATAAAAAATGATGTATATAAATTCCAGGATTATCAATTTTGT
GAAAATAATATTATAATGAATTTTATATACATTTTATGAATTTAACTAATATCTCAAACT
CTTTCTTTATGAATAACACAGGTAATTTATGTTTGGAACTAAAAATC
>comp9595_c0_seq1 len=955 path=[1:0-448 450:449-954]
AAAAAAAAAAAAAAAAAAATAATACTTGAAAATTTGTTTTAATGAAGAAATAAAATGAAA
GAATTGTCTTTTTTATATCCAACTTTTTATGAGTTTATATTCTATATCTTCAAGTAAAAA
TTCATATTTCATATTATCTAATTCCTCTTTCTTTTGTTCATAAAACTTTTTTAAATCAGG
TACACTATTCATATTTAGGGGTTGTCTAGCTAAAGGGTTTTGAACAGCCATCAAATTCTC
AAAAGTACTATTCTGTGACCTATCTTTTTCTTGAAGAACAAAATAATCAATAATACTAAT
TAATCCACTTGATCCAAACATAACAAGAAAATACCATGAGAGTGAAGACACAAATTTCAT
ATCTAATAGGTCTATATCCATTCCCATTTGCAATGTCGATTTAAATTTGTAAGTTAATGG
AAATGGTATTTTAGCAACTAAATATCCTGAAAAAAAAAGGTTAATTAAAAAACCTAAACC
TAACTGTAAAATAAAAAAGGGAATTTGATTTTTCATCATTCCAAATAAATCAGAAGGATC
TTGTTTAAGCATAGCATCAAATGGATTAATTTGTTCAGGTAAATCATTGAAAAAACCAAC
TTGTGGTTTGTTGTAAAATTTTTTACGACTTAAAAAAGCTACTGGACTGATAAAACCACT
ATTTGATTTTAGTAAATTGAATCTTGTTAAAAAATTATTCTGTCTTAATTTTTCTACATC
TGTTTTAGCTTCAGGGAAAAGCATTTGTCCCATATTACTTTTTATTATACAAACTAAAAC
TACAATTATAAAAATTGGTAGTAATGCATATATTCTTATTTTTTCATCTAATATTAATGG
TTCCATCTTTTCTAATAATCTTTATATGTTTTTCTTATAAGATTCTCAAAAATTATAATA
ATATATAAAACTTCAATATATATATTTCTTTGTTTTTTTTCATTTTTTTTTTTTT
>comp9599_c0_seq1 len=1751 path=[1729:0-684 2414:685-1750]
AAAAAGGAAAATCAATTTTTTTTATTTTTTTTTATATATTTTATCTTTTTTTAAAATTTA
TTATGAATACAAAAGTAAAATATCATAGAAATTTTTTTTGTAATAATTTATTTAAACATA
GTTATAATAATGTATTTTTAACTTATAAGAAACATTTTTCTTATATAAAAAAGATAGAAG
AGTTAAAAAAAAGAATTTTAGATTACTATTCAAAGGATAATGAATACTTTCTTCAAAGAA
GGAAACAACATGAAAAAGAAATAAAAAATTATTTTAAAGAACTCTCTAATTATGTTACAC
TTGAAGATATTTTTTTTTGTCCAGATGAAAAAAGAATATTAAATGAAGAAACAGAAAATA
TAAAAAAATATATAGAAGATAATAATAAAAAGAATTTAAAAGACATAAATGATCATATAA
AAATCACAAATGAAAAAACAGAATTAATGAAGATATTATCTATATGTGGTATTCGCATTC
CACCAAAAATTTTATTTTATTATATATTTGATATAATATCCAATTTAAAAAAACATCTAG
ATATAAATAAAAATTATATTATAAAATATGAAGCAGTAACAGAGAAAGAGAATTATTTTA
GAATAAATCAGTATTATTATAACAAGAAAAAAATAAATGTTCAATTTTTTTTACTTTATA
AATCACTATCTAATGTTTTGTATAGTATATGTGAAAATTCCATAGATAATAGTGAAATAT
ATTTATCTATAAGAGATGAAATATATGAAAATTATTGTAATCTAAGTGATATTATAATAA
AATCTCCATCATTTTTAAATGTTAGTATATTATTTTATTTTATAAATGTTTGGTTATTTT
CTGATAAAAGTAGAAAAATGAAAATTAGATGTCTTGAAAACTTAAATAAATATATAAATT
CCATTTCAGATGATGAAATAAATATTAATAAAGATGATTTATTTTATTTTTTTTTAACTA
TTCGTCTTTTTTTTTTTACTTTTTCATACAGTGATGTATTAAATAATTTAAATAATTACA
GTAAACATTTTATTTCATCAGTTTTATTTTTTCCTCATAATTCTGAAAAGACAACAAATC
AAGAAAATGAAAATTACAAATACATAATCAATTATTTAAATAAAAATGAAAAATATGTAG
AATTTAGGAAAATACAAGTTTTTCCTTTTAATTTTTCCCTATCCTCTTTAAAAAATAAAA
TTATTTATATTTTTGAAAGACCTGATGATTACTATGAAAACGATACAAATGTTATGCGTT
CTTATAACTATTGGAAATATTTTATAGCAAAGAAGGAGGATTTTAAATTATTAACAATTT
GTAATAAACACGAATTCAATGAATTATATGATACAAATAAAAGAGATGATATTTTAACAA
AATATGTGAATAAAGATTATTTATATAATTTTGAAGAAAAAATTAAGAAAGATATATAAA
GATGTAAGAATCATTAATAAGTGTTGCCATTATATCATAAGTAACTAGTAATATTTTTTT
AAAATTCTTAAATATGCAAATATACAGTAAGTTTAATCTATATTAAAATTTAATAAACTA
TTTCCATTATAGTATTTTTTCTTCATTAAATATTATATAATTTATATTTTTTAAGTGATG
TTGTAATTTTACTTTTTTTTTAAATTCGTTATATATTAAATAGTTCACCAAAAAAGAAAA
TTTTAAAATTAAATTTATATTAATATAGCACTTGAACAAATGAAAAACTAAATTATTTTT
TTTTTTTTTTT
>comp9611_c0_seq1 len=372 path=[350:0-371]
TAAGAACTTTTAAGTTTTTGTTTGTCTATTATATGAATATATAGAAACGTTTTTATCACA
GTTTTCAATAATGTAGAATAAAACTATATGTATCCAAAATATAAATGATTACATACCCTT
TCATAAAAAAGTTATATTTTTGTTGCTACATCATTACAAGGTTTATTCTTATAAAGTTCA
TTTTAACTTGTAGAAATGTAGAAATGACAATATCAAATAATGTAATATATTTATATTTAC
TACTTCTTTTAAAATTACTAGAAAAACTTTTTCTTTATAATTCTTCCCAGTATTCTTTTA
ATGACTTTTCATTATAAAATAACTTTATATAAATTACAATTAATATACTACAATTAAAAT
TTCCTCTTTTAA
>comp9613_c0_seq1 len=464 path=[442:0-463]
AATATATATATATATGAATAAAAAATATAATTTTTTCTTCATGCTTTAATAAAATTCATT
TACAAGGAATATTATTTGGAACTATAATTTTTTTTGTTTTTAAATGAACTTTTAAATAAT
TATGTGTTGTTATAAAAAACTATAATTTATCTATACAAAAAAAAAAAGAAAAAAATGGGT
GTTTTTAAAAAAAATAGAACGAAACAACATAACTGTATGGGAAGAAGTTTAATGCGTAAT
AAATTGACGAAAAAAGAAATTTCTGAAAATATTCTTTATTCAAAGATTGGATGTGATCAA
GAAAAAAATCTAAGTAAAAAATGCTCTATTTTAAATAAAGAATCAGTAGATGATTACTTA
GATAATCAGTTGATTATCAATAATATTGAAGTTACTAAAGTGTTTGTTCAAAAAAATGAA
ATTAAAGAAAAAAGAAATTTTTTAAATGAAAATAAAAATGTAAA
>comp9616_c0_seq1 len=696 path=[957:0-413 1947:414-419 1377:420-695]
TTTTTTTTTTTTTTTAATATTACTATTTTTTTTAAATTTCTTTTCTTTATTTTGATTTAT
TCTATTATAATTTCCAGCTTCATATTTATTATTTTTTTTAATAATATTTATATTCATGTA
ATTTTTTTTGTTATCGCTTTTATCTCTATTGTTTCCATCTACTAAATTATCATATGTATT
AGTGTCATAAGATTTATGATTATTTAAATTGAAATTTCTTTTCTGATTTCTATTTTTTAA
AGAATTTTTTGAACTATTTTCTATATTATTTTTGGTATACATTTTTTTTTGTACTTTATT
ATTTTTATATGGTTCATTATTGTCCTTGTTATCATCAAATTCTAATAAATTTTTGCTTTT
TACATATGATAAGGAATCATTTTTTTCATCCTCATAGTTTTCGTTTGGTTTATAATCATA
ACTATTATTTTTAATTTTTTGTCTTTTAAAGTTAGCATTATTTGAATATATATTGTTTTG
AATGATATTATATTTATTAAAACTTAAAACACTACCAGATGAATTAGAATTGCTTTCAAT
GTCTGATGAAGATTCCTTATAGATAGAATGATTATCAATTTGCATATCATTCCACTTCTT
TAGTTTTATTAGATCATCTATATTTTCATTTAATTCATTTTCATTAGTATTAATGTCATC
TTCATTATATGAATTAAATATACATTCACTATCTTT
>comp9616_c0_seq3 len=308 path=[1:0-25 1947:26-31 33:32-307]
TTTTTTTTTTTTTTTTTTGTATATGTATCATATCTCTTAATTATGAATCCTTTAGTTTTT
AAGTTTTCTAATTTATTCAAAAAAAATAATAAAATATTATGTTGAAACAACCTATTAATG
TATAAATATGTTTAAAAAATAGAAAATAATGAATTACATAGAATCATATAGGTTTCAAAA
AAAGGCACCTAATTTAAAATCAGACTTAGAGGAAAATAAAGACAATTGGGATGAATTTAT
AAAATATATGAATAATTTAAAAAATATTTCTTATTATCCTTCTAAAGATAGTGAATGTAT
ATTTAATT
>comp9620_c0_seq1 len=811 path=[789:0-810]
AAAAAAAAAAAAAAAACTTTTTTTAAAAAAGTTCATTCAAAACATATAAAAAGAACAATA
TTAATAAATATATATTTTTTAACTAAATTTTTTGTATAATATTTTCTGTTATTTTTTAAG
CCTTATTAATTTTTTTTTTATTAAACATTGTAAAATGACCATATAAAAAAAATAAATATT
ACTATGCTTGAAATTAGGTAAACACATAATTTATTATTTTCTAACCACATATAAAAATTT
AAGTTCATAGCTTGTCTCCTGAAACTTATGTTTTCCTGATTTAATTTTTCACTTTTGTTA
ACTAGTATATCAATTTTTTCTCTTCTTTCTAATATTTTTTCAATATTTTCAATTATTATA
TTTTGTATATTGCTAATTTGGTTTTTTATATTATGAACATCATTAGACTCATATTCATTA
AATATTCTCATGTTTTCTTTTAAGACAGGTTTAAATTGTTCATCTAATGATAAAGTAATT
AAGTCCGATGTATTTTTAAACTTTTTAAAAAAAATTTTCGATATTTCTTCTAGAAAAGCA
TAAGGTGTTAAAAAACCTAATTCTTTATCCGTCATAGTCATAAATGTTACTCCATTTTTC
ATAAGCTGATGAAAAACATAATCGTCATATATATATGACTTTCTTGATGAATGAGGAGGT
ATAATTTCAAGAAGTAATCTCGTAATATTTGAAAAATTACCACCAAATTCTGTATATTCA
GCTAAAACAGTTTTGTCTCTTGCTACTAAACCATATATTATAGACATTTTTATCATAACA
AAATGATTTTATTTATTTTTTTATTTTTTTT
>comp9621_c0_seq1 len=1902 path=[1:0-1252 1254:1253-1901]
TGTTTGAGATCTTTTTTTAAAAGTTAAATAAAAATATAAAAATAAATGCTTTCATATTAT
AATCCTTTTTATATATAACATGGTAAAAACAAACTAGAAAAAATGAAAAAAATAGAACAG
AAATGCTGAAAACAAAAATAAGTAATATATTTTTATATAAAAATCAAATTTTTATAATTT
GCTTATTTCCTAATAATTTCAGTGAAATATCTATTGCACCAATACATTTCAATAATGTGT
CATCATCTATACTATTACTTTCAGTTATAATTTTTGATAAAAATTGAGGTGCTATTTTTT
CTTGAGTAATTAAAAAATATGATAAAAATAATCCTAAAATTAAAACTTTATCATCATTAA
AAAAATTGTTTTTTAAAATTATATTAATAAAATTTTCCGCATATTTTATAGAAACATTTT
CTATATCATATTCAAAATGTTTAAATGAGTCATAACTAATTTGAGAATTTTTCTCTATTA
AGAAAAAAAAATTTAACTTAAAAAATTCAGGTTGAAAATATTTTTTAAACAAATGAAGAA
TTTCTTCACCAATTAAAATAAATATTTTATTTTTAATACTTTCGTTTTTATTTTTCTCTA
TCCACTTAATCACACACTCATCGTAGTGTGAATTATTTACAATAGAGGAGCTTTGATTAT
TTGAATATAAAAATTTGGATTCATAAAGGTAAACTTTTATTTTGCTATTGTTTATTATAG
ATTGATTTAATTGAAGAATTTTATGTTTACAATTATTTATAAAAAAATTGAGTACATTTT
TTTTTATATTAGCATTTGTAACTACTTCATTCATAAAATTTTTATTTTCTTGCTCATTCT
TTTCCTTTAATATATTTTTTATACATACTTCATTATTAGTAATTTTATAAAATAAATAAT
TTAACAAGTTGCTATACATATTAATAAAGGCAATATTATAGTTATTTTTATATTTATCAA
TTATAAATCTTAATTTAAGTGCATTTAAAAATGGGTTGCTATATTCACCGATAATCCCTG
AAGCAATAGCTATACCTGAACATATATCATAAAAATTTATCATAGTTTCTTTTATATTCA
TAGTATTAATACCACCTATTAATAAAATAGGAGGTATTTTAGAATATGGAGAAATTTTCC
TTTTTTCTTTAAGACACTTTATTTTACACTGTAAAAGATTTATTTGTTCTATTAAACCTA
CTGCATACGAGCTAGTTGTTTTTTTTGTTTCAGAATCATATAAAGAATGTTCATGAGCTA
TGTAATCTATATTATTATTTATAGCCATTTCAATGTCTTTTTCATCACTAAAATTTATTG
TTGCACCGATAATTTTTTTTTCTCCTAATACATTTCTAGCTATGTTAAGAGGTATATCAG
TTTTCCCTAAATGAACTCCATCTGCATCAACACTTAAGCATATATCCAATCTATTATTTA
TAATTAAGGGAATATTATGCTGGTTTAATTTATTTTTCACTTTTACAGCCATGTTATAAA
AATATATATCATCAGATTTTTTTAACCTTAACTGCACCAAACTAACACCTCCTAAAACTC
CTTCAACAATTTTGTCAATAAAATGTTGACATACATTTTCTTTATCTTTTAAAAATTTAT
CATCAGTAACTAAATACAAAGAATAGTTAATACTTCTTTTTATTGATTTGATAAAATTAT
AACTTTTCATCATTCTATTTATCTTTAATTTGCCAATTTTATTACAAAGAAATTAAATAG
AATAATATTATTAATTATATACCTATAATCATCGTAAATTAACTCTATTACTATGTAAAT
TATTTTTGTTGGAATATAGGTTTATTTTAATGTGAATATTAACACATAATTTATAAATTT
TTTTTTTTTAATTTTTCCGTAACATTTTTTTCTTTTGGGTGA
>comp9623_c0_seq1 len=861 path=[839:0-860]
AAAAAAAAAAAAAAAAAAAGGATTTAACAAAAATGAAATCAATTTGTTAATTTAAAAAAA
CTATTAAAAAATTATATAGGAAAAATCTTTTCATATTTATATAAAAAAGGTAAAATATTC
CATTTGCAAAATTATTATATTCGTATTTTAATTAATTTTATTTTCAATGTTTTTATATTT
ACCTCTAGTTTTTTTTTTTTTTTCTTCTTTATTTTTTTTTTTTTTTTTCTTAAAATGAGA
ATAGAAAAGTGTTGGTATTGTTCAGGGAATATTTATCCAGGACATGGTATATTTTTTATA
AGAAATGATGCAAATATTTTTCGTTTTTGCCGTAGTAAATGTCATAAGCATTTTAAAGCA
AAACATAATCCTCGTAAAATAAAATGGACAAAAATTTATAGAAAAGAAAGAAAAAAAGAA
TTAAATTATGATAAAACTTATGAGTTTGAAAAAATTAGAAATGAACCAATAAAATATGAT
AGAGATTTATATATTAAAACAATTAATGCAATAAAAAAAATTGATGAAATTAAAGAAAAG
AGAAAATTACGATATTACAAAAATAGAATTAAAGAAAGTTCTGAAAAAAACATTAACTTA
TCTTTAAATTATATTAAAAAAAATCCCTTACTCCTGAAAAATACAGAATATGAAAATACT
ATTAATGACTTAATTTCTAACGAAAAGGAAGAGAATAAAATGAATTTAATTAAAAATACT
TTTGAAAGTGAAGATATTATTCATAAAGAAAAGGATGATTTAATTAAATTTAAGGCAGAT
ATTAATTCAATTAAAGAGACAACTGAGTATAAGAAAAACAAATTTTTAGAATTGGTTTAA
AATTTATATTAAAAAAAAAAA
>comp9630_c0_seq1 len=1029 path=[1007:0-1028]
AAACACATATATGCTTAATTTTGATTTATGAATAATATAAATGAAGTTAAATGCATTAAA
ATTAATATGAAAATATAAGTATTTTTAAACATTATATTATTTAATAAGTTATGAAAATAT
TTACTTTATGAAAATACAAAAAATAAAATGATATAAGCAAAACATATATTAAAAACTTTA
ATAAATATTTAAAAGAATTTTGTGAAATATATTAAGCATATGTAACTATTTACCTAAACT
ACACCATCGTACAATAAAAATTGTTAATTTGAACGTTTTTAAAAATTATTTTCATCTATA
TATTAAATTTTTTGTTTTTTTCTTGATCCCATTTTATTATTTATAATAGAAATATCTTTA
GTAATAAAATTTCCCTTTTAATGAATTACATATTTCCGTCTAAATATCCACTAAAACAAA
AATTTCACAATTTTCATTATTTGAAATTATTTTTAATTCATGTTTAGTTATAGCTTTAAT
TTCTGTTCCACATTCATGTTTAGAAGAATTAAAAAAATCACCATATCCAATGGCTTCGAT
TAAAAAATTTTGTTTATCAAATTTTACAATATCAATATGGTTACATATAAAATATTCATT
TCCATATAAGAAATGAAATTCTGTTAAGAAATTAAAAAGAAGATCATCCAAATTATCCCC
TTTTACAATTATATTTCTTCTTATTTTTGATTTTACATTGTTTAAATTGCACATATAATT
AAACATTGAAATGCATATTGATTCAAAACACTCCGTTAAATTATTGCCATAACTATGTAA
AATAACATCTGCTGTGTGATCAAGATATTCATATTTATATGTTTTTTTGAAATTGTTTTC
ACATAATTTTTCTTTATTATTAGATATATTTTTTTCCACATAATCTTCTTCTTCTTCACT
TTCACTAATGAAACTTTTGTTAATTTTTCTTCTATTTCTCTGAGGTAGAGAAATAATTTC
TTTTTTAGAAGAATCATTCATTTTATTTGTAAATATGAAGCATAAAAGTGTAAAAAAAAA
AAAAAAAAA
>comp9651_c0_seq1 len=968 path=[1:0-967]
GTAATCTATAATTATTAAAAATGTTATTGTTATTAATTAAAATTTTAAATAAGGATATAT
ATTATATTATATACACATTGAATATTCTTTTTTTTGTCTAAGTTCCTTATACCTTCTGTA
TGGTAAGACAGCACCTGCAGAAGTGCATGCACCACAAGGAGCTGAAGAAGCTGGGTAAAC
GAAACATTTAGAATTATCATATCTATTATCTACTGCTGCCTCTTTTATTTTTTGAATATA
ATCTTTAGCTATTTCAATCTCTTTATTTTTTTCAGATATTAATTCCATTTTTTCCCTTTT
TTTCGTTTCAAATTGACGTAATATTTCTTGTTGTGCTTCATAGGCATTTTCTATAGTATC
ATTCCATTCACCCAATTTTTTGTTGTTTTGAAAAATTCTCTGCTCTTTTAAAGCATGACT
AAATAAAACATTTTTTTCATATTCAGACATTGCTGCTTCTAAAGCTTTTCCTTGCTCTTC
TTGGGAAACCTTCATATTTTGCATCCATTTAGCTTGATCTTCTATATAAGTATCTGATAT
TTTTTTTAAAAATATTATCACTAAAGCTTTCATTTCTTCTAAAGTAAGCATTATTTCTCC
ACAACATTTCAATTTATGTACTAACTTTTTACTAGATAAATAATTTTCAACATGGTTCAA
ATCTAATCTTCCATTTTCATCAACAAATCTACAAACATATTCCATAAAACCACATTGCAT
TAAAAAATGCCTTAGTATCATTTCTACTGTTTTATATGGTAATTTTCCTTGTTTGTCTAT
ATCGTGACATGCAAAAACCATATCTAATTGTTGTTCAAGCCCAGGATAGCTTGCATAAAT
ATTCTGTCTTTCTATTTCTTCTTCTTTTGATGCTACTTGTCCCATTTTATCAAATGATGG
ATTAAGAAGTAATTTAAATATAATATTAAAAAGAAAAATTTTTTATATAAGAAAAATAAA
ATAATAAA
>comp9665_c0_seq1 len=902 path=[880:0-224 1105:225-901]
TAACTTATGCTTTTGCTTTAATTCATAATTATTTTAATTTTCTTTGAAGTATCAAAAATG
AAATTAATTCATTATTTTTGATGGATCATATGGAACTCCGTTTTCTAATCTTTGTTTTGA
CATTATTATGGGCTTTACATTTAAACTAACGTTATCATATAGTTGTCCCTCTTCATCCAA
TCCAGTTGCATCTAGTTTCTTATTTTGAGATTCAATCAAAGACTCTAAATATTCATCTAC
CAAATAATAATTGTAGTAATATTTAAATTTTGAATAAGGCTCCTCATTGTTACTTGTACA
GGAATTTTGTGCCATATTTTTACTATAAAAACAATTATCTTGGGAATTTGTTTTTTCATC
ATCTTCTTTATTTTTAATCCTAGATTTATTTAGTTCGTTAGATATATTTTTTTGATCATG
CACCCAATCATCAACAAGATTTTGTGGTAAAGATACCTTTGTACTACTATCTTCTACCGG
TAATTTTATTTTACATGTTTCATGATAAACTGGCTGCCATTCTATATTTTGATTAACATT
AAGAGGGAATTCATTTATATTTCTATAATCTTTTATCTGATCATGTTCGTTTTCACTTGT
TTTAAGTTTTGTATTAGGAACATTTTCTACGGAATTATTAGACTTTCTTGCAAACATTCT
TTTTATTTTATGCATAACGCTTGTTCCATTATTATGTATACTTTTATTATTATATGATGA
AATACTTTTATTATTTTTTTGCATTAAACTTCGTGCTCTATTTCTATATTTCAAAGGCTT
TTTATACTGAATGTTATCATTCAATGATAAAGTGGAAGAGTAATTCATTTTTGTAACAAA
TAATTACAAGTTTAAAAAACAAAAAAAAAAAGCGTTTGATATTTCAAAAAAAAAAAAAAA
AA
>comp9667_c0_seq1 len=630 path=[823:0-596 1677:597-603 1427:604-629]
TTTATATATATTTGGTAATAATAATATATATTATGAATAAGAGTATTAAATGAAAAAAAT
TAAATCATGTTTAATTATTTCATTACTTTTTTATTTACAAATATTATATAAATTTTTATT
TTGCAATGGATTCTATGTAGGTCATAAAATTAATTTTCTCATAAATAAAAGAACAACCAA
ATATACATATAAAAAGAAATTTAACGGAAACAAATTTTTTAAGAAAAGTAGTTATAACGA
AAATACAGTTGATAAATTGTCATCTCTTGATGATAGCACGACTACTAATAATGAAGAACA
TATAAAACCTGATATTAAAAAAAATTATGATAAATTGAAAGAAAATATAGAAAAGCAGAA
AGTTCAAATAGATGAAATTTTAAAGAAAAGCAAATCCATTCATTTAGAACGTTCGTTTTC
GTTCAATAAAGATGATATAATGATTAAACCAGAGTTATTAAAAGATTTAATTACTCAAAA
ATATAGAAAACTATTTCAGAGGCATGATAAAGACTGTGGAAGTAGTGAAATACAAATTAT
TATTTTAACTTTTAAGATTTATTTTTTAACAGAACATATGAAGAAGAATAAAAAAGATTT
TGCTTGTTTAAGAGGTTTATTTAAGTGTGT
>comp9667_c0_seq4 len=236 path=[5:0-202 1677:203-209 215:210-235]
TTCTTTTTTTTTTAATTTATCTTTTTTCTTTTTTTCAGCGTTATTTTTAAATCTTTTAGT
ATTTTTAAAATGTATATATTTTAAATCTTTTGAATAATATTCAGGCGTTCTAGGTAATAA
TGGTTTTTTAATTTTAAAAAAATCTGTTATTTTATCAAATATTTCACGATTTTTCATTCC
CAAATAAATTAAAAGTTTTCTTCTTTTGCTAACACACTTAAATAAACCTCTTAAAC
>comp9670_c0_seq1 len=1045 path=[1:0-948 1040:949-1044]
AAAAAAAAAAAAAAAGTTATAATGGAGCTTTTTAATTAACAATAAAAAAAAATTCTAAAA
AAAGGTGTATATAATAATTCAAGAAAAAAGAAATATATACAAATTAACTTTGTAAAAAAA
AAAAATATAAATGTTTATATATAATATTATTTGGAATTTATCTTAATAAATATTCAATTT
CAAATTTCCTGATTTTTGAATTTGCATATTAAACCTTTTTGAATAAATCTGGGTTCATAA
AATCGTAATTAATACAATTTAAATGGTCATCAAAGTCACAAATATCCATATAACTATTAT
TTGAAATATATTTTTTTAAAAATTCTTTATTTTCATTAGAAATATTTATATCTACATTTT
TCCACTCGAAAGTATCTCCTTTCATGTAAATATTTAAGCAATTATCATCGTTATTATTTA
TCTTTGATATTTGAACTAGACAAATTAGGGCATTTTTATAATTTTTTATTAATTTATCTG
AAATTAATTCACAAATTTTTATATTTTTTATATCATTATTCTTTGATTCATCAGCATTTA
TATGATAATAACCAATAATTTTTTCTTCTTTATTTTTGTAATAATTCTCTACCATTGTAA
ATGATAAATTTAGAAAGGGAGCTAATATATGTGTATGAAATAAGGGTATAGAATTAGTAA
TAGAACATTTTTTTCCTTTTTTTTCATCTTCAGAGTATTTTCCTATTAATATTCCGCAGA
CATCATCATAAGAATTTTTTAAAGCATGCATAAAAATTTTTGCATAAGCACAATTGTCAA
TGGTTATCTCAATATCTTTCATATTTTTAATATTATTTAATTCTGTAATTTTCTGTATGT
TTAAAAATTTATGCTTTTATATTTTAACCTATTTGAAAAATCTTCAATAAAAGTTAAATA
AAAATAGTATTACTTTTTCATCTACTCCCCTATTAAATAATTTATTCTTCTTTATAAGAT
TCTATAGTTTGTTAATAAAACAATATTTTTTTTTATCAATATACTTATGCTATTTTTTTA
GATTAATATTATTAAAAATATATAT
>comp9670_c0_seq2 len=1135 path=[1:0-948 950:949-1038 1040:1039-1134]
AAAAAAAAAAAAAAAGTTATAATGGAGCTTTTTAATTAACAATAAAAAAAAATTCTAAAA
AAAGGTGTATATAATAATTCAAGAAAAAAGAAATATATACAAATTAACTTTGTAAAAAAA
AAAAATATAAATGTTTATATATAATATTATTTGGAATTTATCTTAATAAATATTCAATTT
CAAATTTCCTGATTTTTGAATTTGCATATTAAACCTTTTTGAATAAATCTGGGTTCATAA
AATCGTAATTAATACAATTTAAATGGTCATCAAAGTCACAAATATCCATATAACTATTAT
TTGAAATATATTTTTTTAAAAATTCTTTATTTTCATTAGAAATATTTATATCTACATTTT
TCCACTCGAAAGTATCTCCTTTCATGTAAATATTTAAGCAATTATCATCGTTATTATTTA
TCTTTGATATTTGAACTAGACAAATTAGGGCATTTTTATAATTTTTTATTAATTTATCTG
AAATTAATTCACAAATTTTTATATTTTTTATATCATTATTCTTTGATTCATCAGCATTTA
TATGATAATAACCAATAATTTTTTCTTCTTTATTTTTGTAATAATTCTCTACCATTGTAA
ATGATAAATTTAGAAAGGGAGCTAATATATGTGTATGAAATAAGGGTATAGAATTAGTAA
TAGAACATTTTTTTCCTTTTTTTTCATCTTCAGAGTATTTTCCTATTAATATTCCGCAGA
CATCATCATAAGAATTTTTTAAAGCATGCATAAAAATTTTTGCATAAGCACAATTGTCAA
TGGTTATCTCAATATCTTTCATATTTTTAATATTATTTAATTCTGTAATTTTCTGTATGT
TTAAAAATTTATGCTTTTATATTTTAACCTATTTGAAAAATCTTCAATAAAAGTTAAATA
AAAATAGTATTACTTTTTCATCTACTCCCCTATTAAATAATTTATTCTTCTTAAAGAAAA
AGAAAACGTTATGACATTAACTTTATTTAAAGAAATTAAAGTTTAAATATATATTTTTTA
ATATATTTTTGTATTCATACTTTATAAGATTCTATAGTTTGTTAATAAAACAATATTTTT
TTTTATCAATATACTTATGCTATTTTTTTAGATTAATATTATTAAAAATATATAT
>comp9672_c0_seq1 len=390 path=[1:0-60 62:61-389]
TCTGCCGACTCTCCTAAGGCACAAGTATAAAATAATAAAAAGAAAAAAAAAAGAAAAGGG
CAAACTGAATCTGATGATGTTGAGAATAACATGATAGATGATATACAAAAAAACAATAAA
AAAACTACACCTTTAGATGTTAAAGAAATAGAAAGATTAATTGTTGAAAATGTAACATTA
AATGATCCTGGTGATGGACTAAAAGATGTTGAACTTTTAGATTTGATTATATTAGGAAAT
AAAGATAAAATGCCAGAATTGGCAAATCTTGATATTAATCAGTTACGTAAAATAATAAAT
TCATTAAATGAGATGGATGGAGCACCTATTTACTATGTAAAAAAGGATAAAATAGTATAT
AAATGTTAAACTACTTTATTTAATTTTTTT
>comp9675_c0_seq1 len=749 path=[1:0-106 108:107-748]
TCCTTTTTTTTTTTTTTCTTTTTCCTTCTTCTTTTTTTTTTTTTTCTTCTTCTGCTTTTG
CTTTATTATGATTATAAATTCGGTAAGCATCTGAAATAATTGATTCCCCCCATTTATTTG
TTAAGCAGTTTGCTTCAAAAATGATTCTGTTAAACTCTTCTAAAAATTCATCACATTGCC
CATCAAGTTGCTTTGACATATTATCATCAATATAATAATTATTATATAATCTATATTTTT
TATTTTTATCTTGAAATATTTTGTTACAAATAGGCAAAAAACAAATAGCTTTCTTTAGTA
ATAAAACCTTTAATTTTACTATGTCTTCATTAGCTAATTTTCTCATCCAACTATTTTGAG
GATTATCTACTTCACTATCTTCTATATACTTAGTATCATTATAAATATCATCTAGTATAT
TTTCTATATATTGTAAATTCTGTTTATATTTTTCATTTTTAGTTTCATCATTTAATCCTT
CAAGTATCTCTGTATCATAATTAGCTTCTATACCTCTTTCAACTTTTAGATAGTAAATAT
ATTTTTCTATTTCATACTTATTTGAAAAATTATCATATACATCATATTGTTTGTTGTCAT
ATTTTAAACAACTAAAAAATTCATTTCTTCTATTTTTTTCATGAATAATTTTTGATACAT
TTCTATATACGAAAAAAGAAAATATCAAAAAAGGAATTATAACAAAAATTACATATAAGA
ATAGCATTTTTTAAAAAAAAAAAAAAAAA
>comp9684_c0_seq1 len=1628 path=[1:0-739 741:740-1627]
TATTTTATTTTTTTTTTTTTTTTGTTTATTAATCATATAAAAAGTAATAAAATAAAATAT
GTAAATAAATTGTAAAATATATATATAATAAAAAAGAAGAAATATGTAGAAAAATAAATT
TAGAAATATAGTATATATATATAAGAACTAATATATGTTTTGAAGGTGAAGTTAGTAAAA
CATTTACAAAATATAGGAACATTTTCATGTTTAATAATATAATTTAGATATTGACTACAA
TACTATATAAGCATAAAAATATATGTTATAAAGTTTCAGGAATTTTTGTTTTTTTAATTA
AGTATATATTTTAAAAATTATTTATAAGTTTTTTTTATTTTTCTTATGTTTATTTGAAGA
GTATAAAAAAAAAACATGGAAAAGGATGATTATTATAAATCTTCTGAAAAGTATGAAATA
TGCACGAGTTTTGAAAATATAGGAATTGATGAAGGTTTATTAAGAGGAATTTATGCATAT
GGATTTGAAAAACCATCAGCAATTCAGCAAAGAGGTATAAAACCAATTTTAAGTGGAAGA
GATGTTATTTTACAGAGTCAAAGTGGAACAGGGAAGACGTGTGTTTTTGCATTGGGTGCT
TTGAATTGTGTTAACAGAAATTTAAATGAAACACAAGTAATTATTTTATCCCCAACTAGA
GAATTAGCAGAACAAACACAGAAAGTATGTTTAGCTTTAGCTGATTATATTCATGTAACT
ATTTATTGTTGTATTGGAGGAAAAAAAATTAGTGATGATATAAAAGCATTAAATAATGGT
GTTCATATTATTAGTGGAACTCCAGGAAGAATATACCATATGCTTAATTTAAGACATTTA
AAGTGCAAATATATTAAACAGTTAGTTATAGATGAAGCAGATGAAATGTTAAATAAAGGA
TTTAAAGAACAAGTGTATGATATTTATAGATTTTTATCTCCCAATACTCAGATTATATTA
TCCTCAGCTACTTTACCACAAGAAGTATTAGAAATAACTAATAAATTTATGCATAAACCT
GTGAAAATTTTAGTTAAAAGAGATGAATTAACTTTAGAAGGTATTAAACAATTTTTTGTA
TCAATTGAAAAAGAACAATGGAAATATGAAACCTTGGCAGATTTATATGAAAGTTTAACT
ATTACACAGGCTGTCGTATTTTGCAATACTAAACTAAAAGTAGATTGGTTAACAAAAAAA
ATGCTAGAATCAAATTTTACTGTGTGTAAAATGCATGCAGGAATGAGTCAAAGTGAAAGA
GATGATATTATGTTGAAATTTAGACAATGTAAATTTCGCGTTTTAATATCGACAGATATA
TGGGGAAGAGGTTTAGATGTACAAGAAGTTTCATTAGTTGTTAATTATGATTTACCGAAT
TCAAGAGAAAGTTATATTCACAGAATTGGTAGAAGTGGAAGATTTGGAAGAAAAGGGGTT
GCTATTAATTTTGTAAAAAATGATGATATAAAAATTTTAAGAGATATTGAACAATATTAT
TCCACGCAGATTGATGAAATGCCTATGAACATAACAGAATTACTGTAAAAAAAGAAAAAA
AAAAGAAGAAAAAAAAAAGAAACAAAAATATAAGGAAAAAGAATCAAGAAAAAAAATGAA
AAAAAAAG
>comp9686_c0_seq1 len=2010 path=[3752:0-331 1750:332-2009]
ATGTTTAATTACGCTTTTTTATATTTTTAAAAATTTTAAAAATATTGAAGTATAAAAAGA
AAGCGGAAAAAAAAATACTTAATAAATATAAAAAAAAAGGATATGAATATAAAATTTATA
TGTGTGTATACAATAAAAGAATAAAATGTATAAATTTTGCATTAAAGAATTTAAAATATG
TAAATATATTAGTTTTTTTTTTTAGTTTTGCATATTGTATAAATTATTTTTTATTTGCAT
TTATTTATTTTCTATATAAACTTTGAAATATTTAAGAAAAATTAAAAAAAGTAAAAACAC
AATTAAAAAAAATGTATTTTTTAAATTTATTGAAAAAAAAAAAAATTGTTTTTTTTTTAA
AAATATACATATATTGTTATAAAAATAGCATTTTTGTAACAAAAGTAAAAATTAAGTGAA
TTTTACTGACCATTTATATATATACATGTATAAATTAAAGGAAAAAAATTATGAATCCTT
ACTGAAAAGCTTTTAAAAAGGCTACTAATTTTTTTTCATTAAATAATTTATTAGTATCAT
TAATAGTTTTGTTCATATTATCAATTATTTTTTTTGACTCTTCATCTCTTGGAATAAGCT
CAGACAGTTCATCATCATTAACATAAAAACCAAACCTATTATTTATTCTATAATATAAAT
TTAATAAATCATTATAGTCATTTTTATTTAATTTATTTATATCCATATTACACTTACTAA
TTATACTTTTAATTTTATCCACCTCTTCTTTTTGTATTACATATTGATTTAAATATTCTT
CTTTTTTGATTTCATATTGATCGAGAATATTTTTTATAAGAGGATTTTGTTTGTCTAAAT
TTTTAATAGAATTTAGTTCATTTCTTACATGATTAATTAAGGTATCATTTTCATTAATGT
TTCTTATATTATTGATACTATCATTTAATATGGAATTATAAAAATTATTATCTGTATTTA
TGTTATGATATATTTTTTTTATAATTTCTTCTAATAGTATATTTTGTAAAGAATTCTTAT
AATTTACTTCAGTATTGTGTATTTCGTTTAATTTTTTTTCTAAATTTTCTTGGACTTTTT
TTTTTTGTTCATTTATATATGCTTTTCTGTAATCTTTTATTAATTTATTACAATACTCCT
TAAAATTTATCAAGTTTGAGCTACATTCAGTATCTTTAGAATATAACTTCAATTGATTAT
AAATGATATCTTCAGCTGATAATTTATTATTTAAATTTTGTTCTATCATTAAATTCTTTT
CTTTGTTTAAAAAATTCCAAATATCTTTATAAAAATATGAAGCTAACATATAAAAAACTG
AAAAAAAGGGAATTGTTTTTGACAAAAACCATGCATTACTTAGTACAACATTATTTAAAC
CAAAATATAAAAACACAAATATTAAACCATAAGAAGATAACATATTTTTATCTTTTACAA
ACTTTAAATGAAAAAGTTTTTCAGGATTCTCACTTCTTTTTTTTAAGCAAAATTTATATA
CATCTTCTTCATTTAATTGAAATAAAACAGAAATTTCCGGATAATGAAACTCATAATTAT
TACTAAAAGCCAAGTCAAATGCATTCATTTCTTTTTTTGAATATCCATTTATAAACATTA
ATTCTAATAGTTCCTCTTTAGTTAAATATATATCTTTTTCTATTGTCAAACCATTTTCAC
ATCTTTTTGCGAATTCAATAAAATCATTATTTCTATTTTCTAATGATGTTATTAATTTTA
AAAATCGTAAAAATATAGGAATTTTTTTTGTAAAAACATATAAATCTTCTCTACTTGGGC
TTGATAAATACAAATCATCATATTTTACATTATTTATGTATGGTAAACTTATTCTATATT
TTGTATATACATATTCTTTAGATATTCCCTTACTATTATTAGTGTAGGAACGTTTAATAA
TAAAATTTATCAAGTTAATATTTTTTTTAATTTTTAACATGTTTATATATACAACGTTAT
ATCAAACAAAAAAAAAAAAAAAAAAAGAAA
>comp9693_c0_seq1 len=1604 path=[1:0-84 86:85-1603]
AAAAAAAAATAAAATAAAAAAAAATAAAAAAAAATGATTTTCCTTTTTTTTTTTTTTTTA
TTAAAAATTAAATATATGTAATAAGAAATGATGACGAAAAATATGAACACGCAATCATCT
TTGGTGATAGCTCAAATACCTCGAAAAAAACAATTTTATAAAACAAAAATGTGCCCATGG
TTTTTTTCGGGGAGATGTGATAGAGGGGTAGATTGTTTATTTGCTCATTCTCAAGATGAA
TTAAATCCAATTCCAGATTTATCATTTACTAGTTTATGTCCACTAGCCAAAAAATCAGGT
TTATGCAAAAATGAAAAATGTAGCTATGCCCATTCTGTGTGTGAATTAAGACCAACAGGA
GATTTATATAAAACGGCTCCATGTACAAAATTTTTGAGAGGAAAATGTAATGCAGAAGCG
CATTGTAGACATGCTCATTATATTGAAGAACTTAGACCATTGCCAGGAAACGTATCTCCA
TCTCAAAATGCAATTAACTTAATGTTATCATCATCCATATCAAACCCCTTACAAAAAATT
AATAAAAAAAATAGTTTTTTAAATGATGAAAAAAAGAATGAGAAAATTTTAAAACAATCC
AATTCATTAATCGGTAATTTTCCGTCTCAAAATAATAAGTTTACGAAAAAATTTGTAAAA
AATGCTAGTGCTGATAATGGCAGTATAAATATAAATAATAATATAAATAACAAAAATTAT
CAAAAAAGTTCATCTTTTCCAAATAAAATGTATCCCTTATTAAAAAATAAAGATAACAAT
GGAGAATCAAAATTGCATAACAATATAAATTTTAAAAATTACTTGATTAATAGTGATCTG
GAAAATAATAACGTTATAAACAATTTTAATATAAATAAATTACAGAACATGTGCAATCAA
AAGAAAGAGATAGGCAGAAGTTATAAATCACTCAATGAATTAAGAGGACAAGACAGCAAT
ATTAATAACAACATAAATACGAACAAATTTTATAACTTAAGTAAGGCAAAAAATATTGAT
ACAGTAAACCATTACTCTTCTTTCTCAACCAAAGAACCTTCTACTCCTATGAGAATGTCT
AGCACTTCTTCAAAGGATCTGACATCAAATAATGATGAAAACAATTTAGTAGATACAATT
GAACACATGGAGATTACAGCTCAAGATAGTGCATTAAAAGTTATTGAAGATGATTCAGAA
AAAATGAATTCTTCTGATATCAAAAATTTCCTAAATTTACTACAAATGAAAAATTCTAAT
AATTTTAGTAAAGATAATTTTTTATTTAATGATAATAGTACAAATAATAGTAATGCTTTA
TATTCATCATATAAACCAATATCTTCATCTAAGGACAAATTAGAGCAGCAATTAAATTTA
GAATCTCATTTTTCAGATCATTATCTAAATAATAATATACAGAATATCAAAAATAAAGAA
GAGAATATGAATAACTATGACTCAAATAATAATTTAAAAAATATATATAAATTCAACAAT
AATTCTTTAATTAGTTGCTCAAATTTCTGGAATTATCCTGAAGATGAATTATCCACAGTT
GCTCCAAAAATGGCACAAAAAGTGGAAATATTTGACTATTAGAA
>comp9695_c0_seq1 len=392 path=[1:0-391]
AGCCCCGTAGACCCCCCATATCGCTCATAAATGCCCAACGGGCCGCTCAAAGCGCTTTGG
GATCTGAAGTCCCTCCCTTCCTCTGCCCATCGACCCCCGTTACTGCCGGATCCGCTCTCC
TGATCTTCCGCTCCGCGGGTTCCGTGACGCAACTTCCGGTCCGCGGCCACCGCTTCCGGT
CTGCCGCTCTCTTCCCGCTCGGCGCCGCGGTGCGCTCTGGGTCGTGTAGTCCGCTTCCGG
TTTCTGCTGCGTAAGGGAGAATGCAACCGGAAGTGCCGTCGGAACTACCGCCGCCATGAC
ACCCCTTGCCCTGGGGGAGTTGAGCCTTTCCCCTCGGAGCCCCACGGACTCCTCAGCCTG
AAGTGTCCGCCATTCCCCTCCGTAAAACCCCA
>comp9696_c0_seq1 len=2372 path=[1:0-1731 1733:1732-2371]
TTTTTTTTTTTTTATCTCTCTTCAATTCTCATTCTTTTTGTTTAGTCTTTTTTTGTTGTT
TTTAATAAATTTTTTTTGAATTTTTTTATTCTTAACACTTAAATTACTTTTTGTGTTATC
AATTTTTTTATTTTCTTTTTTTGATTCTGTCTGTTTCGATTCATTTAATAAAACCTTTTT
GTTTTTACTTTTAATATTTTTATTATAAGTTTTATTTTTTAGTTTTTTTTTTTCCTTTTC
TTTAAAGATGTTTTCTTTATTTCCTTTATCACTTGGATTACTATTTTTTATGTTTTTTTT
AAATTTTAGTTTATTTGAATGTTTTTCTTTTTTTTTGTTGTGAAAATGAATATTCTTTTT
TACTTTTTTATTATTATTTAATTTATTATCATTATTTACTTTTGTGTTTTTGTTATAAAA
TGTACTATTTTCTTTTAAATTGCTAATATCATTATTTTTGTTGTATTTTTGGGTATTTTT
CACTTCTTTTTTTTTTGAATCTTTTTCTTTTTTAGTTATAATGGACTTATTCTTGTCAAA
TATTGCATCTGATCTTTTAATTAATTTTGCAACAAAAAAATTATCATGGTTATGTTTATG
TAAATAAATTCTTTTGCATAAAGAAATTTTACTTGAAAATTGTTTTTTCTTATAATGAGT
TATGCCAGGATCTCCAATATTAATATTTAATGGTAATAAATTAACATCTCTTTTTTTTAA
GATATAATTTATAACTTGCTCATTTTCTTCAACAGTAATACTACATGTAGAGTAAACAAG
AATACCCCCGTTTTTTAAAAGATTAATTGCATTATTTAAAAGCTTTCTTTGTTTTTGAGC
TAATTCTCTTATTTCTTTTATTGTTTTTCTTCTTGCACCCTTATTTTTATTAACTACACC
TGTACCACTACAAGGAGCATCTAACAAAATTTTATCAAATTGAAAAGTAAGATGCTTATG
AATTTTCAGTGCATCTATGCATGTTACTATTAAATTATTTATTCCCATTCTTGATGCTTG
TGCTTCTATAGATTTACATCTAAATTTATTTATATCATTTGCATATACAATTCCTTTATT
TTTTTTTATTGCACACATAAATGTACATTTTCCTCCAGGTGCTGCACATAAATCTAATGC
TAAATCATTTTCTTGAATATTTAATTCTAAAACTGGAATAAAAGAAGAAGATGATTGAAT
CATATAATAACCATATAAATATTCGTTTAATGATCCAACATTGGAATTTATATCATTTAC
AACGATACCTACATTGTTCCATTTATCCCCTTCTTCAACTGAAATATTTTGACTTTTTAA
AATTTTCATTAGATTATTTCTAGTTATTTTTAAAGTATTTGTTCTTAAATGTATTTCTTT
TGGAATATTATTTAACTCAAGAAATAGATACAATTCTTTTACATCAAATAAATAATTTAA
ATATTTTATCATTTCTTTTGAGTATTCATAATAATATGAATAATAAAAAAGCAATTCTTT
TATTACTTGAGACTTTTCAAATTTTACATTACTTTTTTTTGCATTACTTAATAATAATAA
TAAATATTTCATTCGATCTTCTATATCTTCATTTTTCATAACTTTATTATTTTTATATAT
TCCTATTTCATCATAATATATGTTTTCTTTTTTATTTATGTATTTTTTTTTCATCCTTCT
TTTTAAACCTATAATATTTAGATCTATGCTTTTCTCTTTATTTTTAATTTCATCCATTTC
ATTTTCTTCTTTAAAAGAAGCTTCACTTGCTTGTTCCTTTTCTTCCTTTGCTGTTTTCAG
AATATTTCCTCTTTCATCATCATCATCACTCATGTAATTATTATTCAAGTCATTATCTGT
TAAATTATCACTTATAGCATCATCATAATTTATATCTTCATCATTGTATAATTCATTTTC
ATCCTCTGTTTCATTATCCTCTATTGAAACATATTCATCTTCACTTTTATTTATTTCAAA
GTTGTCATTTTCAAAAAGAGAAAATGTTTGATTTAGATTATCTTCATTAATTTTCAAGTT
AGCATTTAATTTATTATTATTTTCACTATTTGAATTATTCATTGAATATAAAAATTAGCT
ATAGAAAAAAAAAAAATATTGTTAATAAAAATGAAATTATTAATTTTTTCCTTATTTTAA
ACTTATAAGTATACTTTGTATTTAATTTTTTTTTTTTTTTTATTATTTTATTAAGAGAAA
AAGTGGAGAAAAAAAAAAAAAAAAAAATATTGTAAAAATAATTTGAATAAATAACGAATA
AATGCAATGTTTTTGCAATAGTGATGTTTTATGTATTAAAATTAATTTAAATAAATTTTA
AAAATAAACTTTAAAAAAAAAAAAAAAAAAAA
>comp9706_c0_seq2 len=2198 path=[1:0-487 489:488-2197]
TATTTTATTTTTTTTTTTTTTTTTCAATTTTACTTTTGAAATTATTTTAAAAAATTTAAG
GATAATAATTAATCCAAGTGTCATAATCATTTTTTTTTTAAGTAAATTAACATATTGACT
TTCTGCTATTTTAACATATCTCTTTAACTATAATATTTATAATAAACTTAAGTTATTTAG
TTTTCTTAAAAAAAAAATTTAAATTAATAATAAAATAAAACCTTTAAATTGTACATTATA
AAAAGATAGAAATTAGCATGATTCTAAATTAAAAATTAGTAAATGATAAAAGTAATATTT
AAAAACAATATGAATATCATAAATATAAAACAATAATTGTTGTATATATATAAATATTGC
ATAAAAATAAAATAAGTTTAATATATGCATACATAAATTTTTAAATATATAATAAGAAGA
AAATGAAAATAAAGCCCCTATTTCTTGAGGGTATTCCTTATTTTTTACGAGGAATGTTCC
TGTGGAGCATAATGATTCCAATTATCATTATTTAATTTTGTGGTAGTAGCTTGTGAATCA
TTTTTTGATTGGTAAACTAGTAATTTTAATTTGAGTTTTTCATTAATTGCATCTATAAAA
TCATCGGTATACAAATAATCCTTTTCTGTAACATTTTTTATTCCTTTAATACAAGCTGCT
AAATCTTTAGACATTAACCCATCTTCAACAGTTTCAATGCATGCTTTTTCAAGGGCATAA
CAAAATTGTTGTAGCTTTTGGTTATTATCTAATTTGGCTCTTTGTTGAAGTCCTCTAGTC
CACGCAAAAATAGAGGCGATTGGATTTGTTGAAGTTTTTTGTCCTTTTTGGTAGCATCTA
TAATGCTTTGTGACAGTACCATGTGCAGCTTCTGCAACACATGTAACTCCATCGGGACAC
ATTAAGATTGAACTCATTAATCCTAGACTTCCATATCCTTGTGCAACTGCATCTGATTGT
ATATCACCATCATAATTTTTACATGCCCATACAAATCCTCCTTCCGATTTTAAAACCTGT
GCAACCATATCATCAATTAATTTATGTTCATACCATAAATTATGTTGTTCAAATGACTTT
CTAAATTTCTCTTCATAAATTTCACTAAATATATCTTTAAATAATCCATCATAAATTTTT
AGTATAGTACTTTTTGTGCTCATATAAACAGGCATTTTAAGGTCTAATGCATATTGAAAG
CATGATAAGGCAAAGTTCCTTATAGATTCTTCTGTATTATACATACCTAAGCACACACCA
GGTGATTTAAAATTAAATATAGTTTCTCTAATAACTCCAGAATTATCGTCTGGAGTAAAA
ACAATTTCAAATTTTCCTGTTTTATCAATTTTTAGTGATTTCTGTTTATATTGATCAGCA
TATGCATGTCTTCCTATTATTATAGGTTTCTTCCAATTGGGTATAAGTCTTGGTATATTT
TTAATTAGTATTGGTGCTCGAAAAACAGTACCATCTAATATATTTCTTATGGTACCATTT
GGACTTTTCCACATTTGCTTTAAATTAAATTCTTTTACTCTTGCTGCATCAGGAGTAATA
GTTGCACATTTTATACCAACAGAATGTTTTTTAATTTCCTCTGCTGCTTCCAAAGTTACT
TCATCATTTGTTTTATCTCTACTTTGAATTGACAAATCAAAATATTTTATTTTTAAATCT
AAATAAGGTAATATTAGTTTATCTTTTATATCCTTCCATATTATTCTAGTCATTTCATCT
CCATCCAATTCTACTATAGGATTTGCAACTTTTATCTTTCCACATATATTAAAAGCAGAG
TTATTGTGAACATTGTATTTTATTATGTTAAATAAATTATCTTTCAAAACTTTTTTATTC
ACCATTTTTGGGAAAATTTAAAATTATTAAATTTATAAATTTTTATATAACAAAATTTCT
AGATAAAATTTTTTTATTAAAAAGAGATAAGAAATTTATAAAAAATAACGAAAATAAATT
TTTTTATTTTAATAAAATTAATATGTAGTAAATAATTAATTTAACAGTTTACTTTTTTTT
CAATTGACTTTTTATGAATGAATCCTAAAAGATTATTTTTTCTTTTTTTTTGTAATGTTT
TTTTGATATTACTTCTTTTATTTTTTTCTTTAAATATATTATTTCAATTTGATTTTTAAA
ATATTCCAAAAGTTAACACAAAAAAAAAAAAAAAAAAA
>comp9708_c0_seq1 len=3411 path=[1:0-3410]
AAGAGGAAGAAGAAGAAGAAGAATATGATACAAATTTAATTAAAAAAGAAAAAACAAAAA
AGAGTTTAAACGAAAATTTAGATGAATTACAAAAAGTTTATGATGGAGTAGAAGTTTTTG
TAGAAGAAGAAGATACACAAGATATAGAAGAAGCAACTATAAATAAAATAAATGCGAACG
TAGAACGAATAAGTTTTATTAAAAAGTTAGATGTAGAAGCAAATAGAAAAAATTTTGATT
TAGTAGAAACAAATTTACCAAATAATTCCTTTAGTTTTAAATTTTTATATGAATTAATGC
CACAAACACAATTTATAAGAAATATATGTATAGCAGGTCATTTTCATCATGGAAAAACTA
CACTAGTAGATAGATTAATTGAATATACAAGGGATAAAAAAAACAAAACAAAAATATATA
ACTCCAATAATAAAAATAGTAGTACTGTTAGTTTTTTTAGTATAAATGCAGAAAATGAAT
ACATAATAAAAAAAAAAGATGTATTAGAAAATGTTATAACACCATATAATAGCAAAAAAA
TTGATCATTTAATGAATTATACTGATACAAGATTAGATGAGCAAGCTAGAGGTCTATCTA
TTAAAGCAATTCCAATATCCTTAATTTTTCAAAATAAAGTTTATGAAAATATACCAAATA
ACATTTTGATAAATAAAAAAGAAGAAAACTTAAAGTATAAATCTTACATTTTTAATATAA
TAGACACTCCAGGTCATGTAAATTTCTTTGATGAATTTTTATGTTCCTTAAATATTTGTG
AATGTTGTTGTTTAGTAGTTGATGTTATAGATGGTTGTATGTATGTGACAGAAAATATAA
TAAAAAGTTGCATCTACGAAAATATAAAAATGATATTAATTATAAATTGTATAGATAAAT
TAATAATGGATTTACGTCTACCACCTAATGATGCATATCATAAAATAAATTATACAATTG
AAGAAATAAATATGAAAATAGAATCTATTTGTGATTTACTAAATAAAAGTAAAAAAGAAA
AAAAGAGTTTCTTGTTATCTCCATTGAAAAATAATGTTTTATTTAGTTCTAGTATATATG
GAATATTTTTCACATTGAAGTCTTTTAGTAAAATTTATTGTAATTTATACAATGCATATA
ATATTGATATAGATGAATTTTCTCAATATTTATGGGGAGATATATATTATAATGAAAAAG
ATTTTTCGTTTACTTCTTCTCCTCTTTATGCAAATCAGAAAAGATCCTTTGTTGAATTTA
TATTGAATCCAATTTATAAAATATTTGGTTATGTATGTTCAGAAGAAAAAGAATTTTTAA
TTCCGTTTTTAAAAAATATGAATATATCTTTAAAAAAGAGTGATTATTTATATAGTAATA
AATATTTATTAAAAAAAATTAATGGTATGATATTTGAAGATACAACGGCATTTGTAGATG
TGATCATAGATAATTGCCCATCTCCAATTGAAAATGCAAAAAATAAAATCATGCAAATAT
ATTCAGGATCCTTAAAAACAAAAATATGTTATGACATGATGAGATGCCTAAAAGGAGATC
AAACAGATAATTTAATGATATATATTATTAAAAACTACCATAGACCTGAGTGTTTGATGA
TAGATTTATTTGGAAGAGTTATGTGTGGTACAATAAGAAAAGGTCAAACTGTTCGTATAC
TAGGAGAGGGATATAGTTTGAATGATGATGAAGATATGATTACTAGAGTAGTAACAAATT
TATGGGTTTATGAAGGAAGATATAGAGTAGAAGTAGATGAAGTTCCAGCAGGAAATTTTG
TTTTAATAGGTGGCATTGATATTTGTATAAATAAGACATGTACTATAACAAATGTAAAAA
AGAAAAAAAAAAAACCTGCTTCAGATAAAATGATATTAGACAATGATAATAATATGAAAA
ATGTTGAAAAGGTTATTTTATTTGATGAAGAGGAAGAGGCAGAAATATTTTATCCTCTTC
ATAAAAAATTTAAATATATAAATTGTGCAAATTCTGTTTTTAAAGTAGCATGTGAACCAA
TAAATCCATCTGAATTACCAAAAATGTTAGATGGATTAAGAAAAATTGATAAATCTTATC
CTTTATCTAATACAAAAGTAGAGGAATCTGGAGAACATGTAATTTTGGGAACAGGAGAAT
TATATTTAGATTGTATTTTACATGATTTACGTAAGTTATATGGGGATTTAGAAATTAAAG
TTTCAGATCCAGTAGTACAATTTAATGAAACTATAATTGAAACTTCAGCTCTGAATTGCT
TTGCTGAAACTCCAAATAAAAAGAACAAAATATATATGATAGCTGAACCTTTACAAAAAG
ATTTAATGGATGATATAGTTCAAGGTTTAGTTCATTTAAATAAAAACGAAAATGTTAATA
TAGATGAGTATTTGAATACTGTTGATAATTTATTAGGCACAAATAATAATAGGAAAAAAG
ATGATACTACAATACAAAAAAATAGTGAAATACGAAATGGAGATATTTTTACTGAAGAAA
AGGATATAGAAAAAGAACAGAAAAAAAATGATGTAGGAATAGAAAAAAAGAAAAATACAT
TAAACTATGATATAGATGAAGGAGTAGTATCTTTATTAAGTAGCAAATATAATTGGGATT
TATTATCTATAAGATCTATTTGGTCATTTGGACCAGAAAATAATAGCCCCAATATATTAG
TAGATGATTCCTTATATAAAGAAACAAATAAAGAAAATTTATATTCCATTAAAGATAATA
TAATTCAAGGCTTTTGTTGGGCAACTAAAGAGGGTCCATTAATTGAAGAAAGTATGAAGA
ATGTAAAAATAAAAATATTAAGAGGAGATATAGATAATGATCCCATTAATAGAGGAGCAG
GACAAATAATTCCTACTACAAGAAGAGCTATTTATTCTTCTTTTTTATTAGCTACTCCAA
GATTATTAGAACCTATTTTATTTACTGAAATTATATGCTCAGGTGATTCAGTTTCTTCTG
TTTATAATGTTTTATCAAGAAGAAGAGGTCATATATTAAAAGATTTTCCTAAGGTAGGTA
CACCATTATATATGGTTCATGCATATATACCTGCAATTGAATCTTTTGGTTTTGAAACTG
ACTTAAGAACTCATACGAGTGGTCAAGCTTTTTGTTTAAGTATGTTTGATCACTGGCATA
TTGTTCCAGGAGATCCATTAGATAAATCTGTTATATTAAGACCATTAGAACCAGCTCCAA
TTCAACATTTAGCAAGGGAATTTTTATTAAAAACAAGGAGAAGAAAAGGGTTAACGGAAG
ATGTAACTATTAATAGATTTTTTGATGATCCAATGTTATTAAATATAAAAGACGAATTTT
CGGAATATTTTTAAAAAAAAAAAAAAATTAATTAAAAAAAAAAAAAAAAAA
>comp9708_c1_seq1 len=236 path=[6990:0-235]
AAAAAAAAAAAAAAAAAAAGGGTGTTTTATAGATAAAAGGACGAAATTGTTTTAAAAAGT
ATAGAAAAAGAAAAATTAAAGAAAAATAAAATTATTTTTAAAAATAGTGAAAAACATATA
TATTACTTTCATAAATGCCTTTTTTGATCATAAAAAAGGAAAAAAAGAATAAATCGTTAA
AAATGCATATATGATTAAAACTGTAATATTTACTTTTTTTTTTTTTTTTATTAAAA
>comp9713_c0_seq1 len=364 path=[1:0-288 290:289-340 821:341-363]
AAAAAAAAAAAAAAAAAACGTTAAAGTAATGGAAATTATACATATAATTCCATAAGTATA
TTATTGTCAAACGTAATTATATTTTAAATTTTCTACATGATTAAAATTTGTAGCTTTAAA
TGAAAATTTACATTAAAATATTATATCATTAAAATTTTTATAATAGCTACAATAATGTTT
CATTTAAAATGTAGATTTCTTTAAAATGTTATAAAAGATACTCAAACTTTATATATATGC
GTTTTATTGAATGTTTAAAGAAATAAATTTCACAACTAATAAATTTTTTGAAAAAATAAT
ATTTTATAATTTATTTGATTTTTATAAACTGTAGTACAATCCTGATTATTACATAAAACT
AATT
>comp9714_c0_seq1 len=1413 path=[1:0-741 743:742-1412]
TATATATATATATCTCATTATATATATGAATTACATTTTTAATATAGCCATTATCATTAA
TAATATGAACATATTATGAATTATTATTTTAATGAATATTATCACTATTATCTTAAAATC
ATTGTTAATATTTCATAATATATTACAAATCTTAAATCTATTAATTCTGTATAATAATGA
AAAATCATGATTTACGATTACTATTAAGAGGATGATTTGCAGGAATAGCCATAAAGGCAT
TATCTCCTTTGTTTCTATTTATTTTAAAATTATTCCACTTTTCCTTCTCTCTTCTTTTAT
GTAACTTTTGCTTTCTTCTATTTTCTTCATCTAAAGCATAAATAAGCATTCTTCTATATA
TTTCTGCTCTTACTAATCTTGTTCTTTTTCTAGTATATTGTGAATAAATGCCACCAAAAA
TGTAAGAAGATAAGTTACTTTCAATTCTTCTTTTCATATATTTTTTTTTTAACTTAGCTA
ATCTTCTTCTTATTTTTGGTTCAATGGATCTAATACCTGGTTTATGTTGTCCTCTTGGTC
TCTCATACTTTCCTCGAAAATTATATTGCCACATATATCTATAATCTCTTGTTATCGGTT
TATTAATTTGATAATATTTTTTCATATTTTCCTCATTTAAATTATATAAACTTTTCACAA
TTTTAACATATAATATTCTTGGTGAATAAAATGGAATTAATTGTTCTACTCCTACTCCAT
CAAATATATTTTTTACAATAAACGATGAGTCTAACCTTTTTTTTCTTATTTCTACACAGT
ATCCTTGAAATATAGCGAAAGTTTGTTGTGATCTTGATAATTCATATTTAACCTCAATTA
AATCACCAGCATGAATTTTTGGCATTTTAAAATTTCTTAATTTATTCATTTTATTCATTT
CGATTAGATGTAAATTATGCATTAATTGTCTATTATAAAAATCATGAATATAATTTTTGT
AATAAGGTATAGTTTTTTTCTTTTCCTTTTCACTCTTTTTTGTTATATTTTCTTCCTCTT
TATCAATACAATCGATATTTGGCCAACATTTTGAAGTTTTTTCATTACTGATGTTATAAC
ATTTATATTTACTTAAACTAGTTATAATCTTAGTTCTTATATATCTTTTTATCATTATTT
ACTTCATGTAATAGATAGGATTGTTAAAAAAAGCATTTTATGAAAATAATTTATTTTACT
ATTTTACAATTAACTTTTTATCATATAAGAAAAAAAACAGTTGAATAAATATTCTCATAA
ATAAGAACATCTACATTTTTTAAGGAAAGCATAATGAAATTTTCTGTTTTATAATTATCA
TATTTTTAAAATTTACATATTTAAAAAAAAAAACATTTCCATTTTTTTTTTTATTTTATA
TCATTATATTGATATTTGGCCAACATTTTGAAG
>comp9716_c0_seq1 len=1096 path=[1075:0-310 1387:311-1095]
AGAAAAAAGTAAAAAGAGAAAAAAGAAAAAACAAGTAAAAAGAGAAAAAATAAAAAATAA
AAAAGAGAGGTAATAATATATGTCAATTATGATATAATATAATGTTAAATTTCTCTATCC
CTTAATAAATATACAAATATACACATTTATAATTAAAAGAGTATTTTTATATCTTGAATA
AAATGCTAACAAGTTTATAATTTTTTTGTAAAAATAAGTCTGTATAAATTTTAAAGTGTT
TAATATAAATATTTTTGTTTAAATTGTTAATAATTTCAACTATATTTTTTTTTTTTGTTG
AAATGGAAAACTTTTTTTTTGAATTATGAGCATATTTAATATGAATTCATTTTTAAATAA
CAATAATAAAAATATTTTTAATCAAAGTTTTAATAATACAAATATAGATAAAGGAAATTT
TTCAGATTCAAATAATTTATTAAAAAATAAAAACATGTTTATGCCAAATACATCATCGAA
TAGTATTTTTGGATCGTTTAATCAAGGAAACTCAAATAAGAGCATATTTGGGAATACTAA
TATTCAGACAAATATAACAAATACTGATCATTCTCTTTTTGGAAGTGCAAAAACACAACA
GTCAAATGCATTGGTAAACAAAAGTTTATTTAACATTGGTAATGTTTCCACTAGCTTAAC
TGGAAACAAGGGTTTATATGATAATATAAATAATCAGTCTAATTTGAGTACAAAAAATTT
ATTTGGTACATCAAATGTTAATACGTCTTCTCAAGGAAATTTAGGAAGTGGTTTATTTAT
GAATACAAATAATCAAAATAATATGAATATGAAAAATATATTTGGAACATCATCATTAAA
TACTCAAGGAACAAGTTTAACTAATAAAAGTATCTTTGGAAGTCTCCAACCAAATAATCA
AACTACGACATCCAATAATATTTTTGGAAACCTATCTACAAATCAAAGTAACTCACGAAA
TATTTTCGGAAATTTATCATCAACTACTCAAAATAAAACAAGTATCTTTGGAACATTACC
TACAACGAACCAAAATACAAGTAGTATTTTTGGTAGTGCATCAACAACTAACCAAAATAA
AACAAGTAGTATCTTT
>comp9717_c0_seq1 len=785 path=[2087:0-784]
AGAGGCAGTTGAATTACCATTAACATGTCCTGAATTATATGAAAAAATAGGTATAGAACC
ACCTATGGGAATATTAATTTATGGTCCACCTGGTACTGGAAAAACAATGTTAGTTAAAGC
CGTTGCTAATGAGACAAAAGTTACTTTTATAGGAGTTGTTGGTTCAGAATTTGTCCAAAA
ATATTTAGGAGAAGGACCAAGAATGGTTCGTGATGTTTTTAGGTTAGCAAGAGAAAATTC
ACCATCAATTATTTTTATTGATGAAGTTGATGCAATTGCTACGAAAAGATTTGATGCGCA
AACAGGTGCTGATAGAGAAGTTCAAAGAATACTATTAGAATTATTAAATCAAATGGATGG
TTTTGACAAATCAACAAATGTTAAAGTTATTATGGCTACTAATAGAGCTGATACATTAGA
TCCAGCATTACTGAGACCAGGAAGATTAGATAGAAAAATAGAATTTCCCTTACCAGATAG
AAAACAAAAAAGGTTAATTTTTCAAACTATTATTAGTAAAATGAATGTTAGTAGTGACGT
TAATATTGAAAATTTTGTAGTCAGAACTGATAAAATTAGTGCAGCTGATATTGCTGCTAT
AGCACAAGAAGCTGGTATGCAAGCCATTAGAAAAAATCGTTATATTATCACTGCTAATGA
TTTTGAACAGGGTTATAGAACTCATGTTAGAAAACAATTAAGAGATTATGAATTTTATAA
TATATAAATAATAATAAAATAGTATCAATAAAATATAAACATTACATATATATATATATA
TGTAA
>comp9717_c1_seq1 len=676 path=[10:0-675]
TAATGGTAATTCAACTGCCTCTTTCATCTCTTGTTTTTGTGTATCTAAACCACCTAAATC
TGTATATTTAACATTTGGTTTTTCTGTTACTTGTAATAATTGTATACTACTATCTGATTC
TGATGGTAAAATATTTACTATTGAATGACTATGTCTATGCAATGCTACACTTACTGATGG
TTTAAGATCCTCCTTGTTTAATGTTGATAATATTCTTACATAATAATTAGAACCTGCAGT
ACTACTAACTATTCCATAATTATTGTCTATAATATCTAAAAATTGACCTATTATTAATGG
GACACTTTGTATTCTTTTTATTTCATTTTTTGATCTTATTAATTCTCTTTTCAAATTTTT
ATGCTCCTCTTTGATATATTCTTCTTGAATATTTAAAATATCAATTTGTTTTTTTAAATT
TTTCAACTTTAAATAGTAATCTTCTTCTACGGTATTTTTATTAAAGCTTTCCATTTTTCT
TATTTTTGTTTAACTTGTTTTTTCTTCTCTTTTGATTTTTAAAATTACTCATGTTATATT
TAAAAGAAGGAAAAATTTAATCATGGATATTTTTTTTCTTGAAAATACTTCGGATTTTTT
ATAGTTCAATTAATTTTTAAAAAATATTATAATTTAAAATTATGTTGCGTGTTATATGGA
TAAAAAAAAAAAAAAA
>comp9720_c0_seq2 len=499 path=[1:0-22 24:23-360 362:361-498]
TTTTTTTTTTTTTTTTTGGGGTTAAAAAAAATTTATTTGCTTTTTGGTAACAGGAACTGC
TTATTTGCCAGGAAGGATGATGCCATCATACTTTTGCTGAAACCAGCGCATGGCTTCTTC
CTTTCCAATTCTGTGCTTGGCTCCAATGTTGCCAGTCCTGCGCTTCTTGTCAGCAATGCT
GAAACCAGGCCTGCCCAGCACCACATAGAAGTCCAAGCCATAGATTCCAATACTGGGATC
ATACTTGATTCCTAAATCAATGTGCTCCTGGATTCCAAAGCCAAAGTTCCCAGTGTCTGA
GAAGTTGTTTTTTCTCAATTCGTATTCTCGCACCTTCAACCCCTTCTCCAGAATCTCCTC
TGCTTTGGCCCCACGAACCGTGCAATGAACAGCAATCTTCTCATTTCTCCTGATTCCAAA
GGACCTCACAGTGTACCGAGCTTTGGAGAAGACGGGAGTCTGCCCCGTGAGCTGCTCCAG
GACCTTGGCCGCTCGGGTG
>comp9722_c0_seq1 len=3913 path=[3891:0-3912]
AAAAAAAAAAAAAAAAAAAAGTAAGTATATTTATGAATGATACAAGAATATTAACATAGT
GCAGGAAAAAAAAAAAAAAAGATAAAATAAATAATAATGGAAGAAAATAAAATAATACAA
AACGAAATAGTCAATGAAGGAGATAATGAAGTAAAAGTAATGAATGAAGAAGAGAATGAA
AAGGAAAAAGTGAAATTGAAAGAAATAGAAACAGAAATTGAGGAAAAGGAAGAGAAAAAA
AATATAGAAGAAGATATAAAAATACATGAACAAATGAAGGATAATGATCAAATAGAAGAT
GAAGAGGATGAAGAAAACGAGAGTGCAAAAGATATGTTATTAAAAAAAAGAAAGAAAAAA
GACAAGTATAAATCATCGTACATAGATACTGAAGCTCAAGAAGATGAAGAAGATATAGAA
TATAGAGAAAGTCGAAAAATAAAAAAACATGGGCAAAAAAAAAGGAGATTAACAAAAAAT
AAATATATATCTACATTTTTAGATACTGAAGCTCAAGTGGGAGATGATGAAGAAGAAGAG
GATTATGCCAGTTCCTATATTGATGAATTTGAAGAGGCAAAGAAATTAGAAAAGAAAAAA
ATGTATGAAACTCGTTTAAAAAGTGGAACTAATCATTTAGCTCAAGCGATAAATAAATTA
TCACAAAGATATGAAAATGAAAAGGAAATAAAAGAGGATACATTAACTGATGGAGAAACA
TTAACAGATGAAGAAATGTCAGGTGAAGAATATTTTGATGAAGGAGAATGTTTAAGTACT
TTTGATAGTCCCAAAATGTGGTTAATAAAACTATTTAAGAATAATATAGAAAGAAATTTA
GCAATTGGTATTTATTATAAGTATATGAAACAAAAAGATAATGATTATAATATTAAAGGA
ATATACGTTTCCGATAATTTAAAAGGTTATATATATATAGAAGCGGACAGTTTATATATG
TTAAAAAAATTCTTATTAGGATTCAAATTTATTAATTTAAATGAAATATCAATTGTTCCT
GTTCAAGAATTAACTTCTATATTTGCTATGTGTCATTCTAAGGTAATTATACCAAAAGTA
AATGAATATGTAAGAATAAAAAGAGGAGTTTATATGAACGATATAGGTCAAATTTTTGAA
GTGCATGAAAAAGGAATATATGCAATAGTCCGATTAATACCAAGAATATCGTATGATAAA
TATAATAATTTTAAAAAGGATAACTACAATAATATGTCTTCCGTAAATAGAGTGAGTTCA
ACATTAGATGAAAATAATAAAAATGATTCTTATTATTTGAATGATAAATTAGACATAAAC
AGAAATGCAATTTTGTCGAAATCTCATAATGAAAATATTATAAACGAAAAGAATGATATA
TTAGATGAAGCTTTACAATTTAGGAGAAAAAAAAAAAAAGAAAGACCTCTAAAAAAATTT
TTTGATAGAGAAGAAATTGAACAAATAGGAGGTGTTATTGAACATGGTCCATATCCTAGA
ACTATCAAGTATCAAAATAATATATTTGAAGAAAATGGATATTTATTAAAGAAAATGAAT
ATAAAATATTTAATTAGTGAGAATGCTAACATAACATTAACAGAAATAAGAGATTTTAAT
AAGAATAATACCAATGAAGAAGATATAAATTTACATCTTAGTAAATCTTTTATAAATAAA
AATTCTTTACATTTATTTAAAAAAAATGAAAGAGTAAAAATATTGAAAGGAGAGTTATAT
AATTTAATAGGAACAATAACAAGTGTTAATGAAAATGTGCTAACAGTAAATCCGGATAAT
TTAGCAAAAGAATTTAAATTTTTACCTTCTGATGTTACAAAGTATTTTAACGAAGGAGAT
AATGTAACAGTAATAAATGGAATACATAAAGGAAAAAGTGGATTAATATCTTTATTAGAT
TATAAAGAAAATGTTGCACTTATATTTTCACCTTCATTAAACACAGAATTGAGATCATCT
ATACAAGATTTAGCTTTGTCTACTAACAATAGTGAAGGATTAGGTGGAGTAAATACACTA
AATGGATTTTCAATAGGAGATTTAATTGAATTGAGTGATAGACAAATAGGAGTTTTAACC
TATATAGATAAGAATAAGCATATTCGTGTATTAACGAATAATAATAAGATATTACATACT
ACTATAGGTGCCATAACATCTAAAAGGTCAGCTATAGGACAGGTATGTAAAGATGAGAAT
AACAATGTTATTCAAGCTAAAGATACTATACAAATAATTAGGGGAATTCATAAAAACAAA
GTAGCTGTGGTTAATTATATATGGAAAAATAAAATTTTTGCAAAAATAAATAGAAAGATT
GAGGATAATGGTTTTGTTGTTGTAGATTGTGAAAATTGTATTTTATCAGGCAATAAAAAT
GAGAAAAAAAAAGTAATAACACATAATAATTTATTTAGAAATAATAATTTTTTTAAAAAA
AATAACTTCCAATCATTTATTGGAAAAACAGTCAAGATATTAACGGGAGTTTATAAGGGA
TTGTTGGGGGATGTTATTGATGCAGAAAAAGACGAGTTTACTTTACTTTTAAAAATAAAA
CCTAAAACTGTAAGGCAAAAGAGAATAGAATGTGCTATTGCTGATGCTTACAAAGATCAA
AACATATTTGATGAAAAATTTAATGGAAATGAAAACATAATTGATTCTCAAAAAGGTCTA
GAAAAAATGGAAAAAAACCAAAGGTCAGAAAAAAAAATGTATGATTCTTATTACAGTGAA
TATCAAAAAAGAAATTCAGATAAAAGAAGGGGTGATTTTAATGTAAAATATGAAGAAAAG
TATTCAAGTTATAACAAATATAAAGAAAAAGATATTAATTATGATAATGAAAAAAAAAAA
AAAAACTATGAAACTAATAAAAATAAAAATAATCAGAATTATGTAGAAGATTGGAATTAT
GAAAATGATAAACATAATGTAAACTCAACTATATCTAATAAAAATGAAAACACATATATT
AAGGAAGATAATCATACATCATATAATAAAAATTATGATAATAATTATAATAAACATAGT
GGCAATTCGAAGAAATTTTATAAAAGGAATGAGGAAGATCGTTATAAAAAAAATAAAAAT
GAAGAAAGTAAAAATTATAATAAAAAAAAAGATCATATGAGTAAAGAATATAATTTAAAA
TATGAAGAAGATAAGAATTATGTTTGTAATTTTGATGAGGAAATTAAAAAAGAAATTAAA
AAGGATTTAAAACAAGAAGATGAAAAAAAAAAGCAAAAAAATGCACAAGATATCGAGAAA
AAAGAAGACACTAGCAAACAACATAGCATAATAGATGATAATGATAATAATCAAAAAGAT
CCTATATGGTTAATTGAAGGAGTGATGGTAAAGGTTATTACACCAGGACAATTTTTTAAT
GAAATTGGAAGAATTATGAGTATAACAAAAAAGAACTCTTATGTTATTTTAAAAATTCAA
ACAGAAAAAACATCTTTTAGTATAGTTTCAGATGCAGTTGTTCCTTTAAAGCCAGAGAAA
AAAAATGATCAAGTCATAATTCTGGATAACGGAAAAACAATAGAAGGGTTAGTAATAGAT
ATTCATAATAAGGAAGTTCAGGTTAATACAATACATGGAAATATAACATCTCATCTAGAA
AATATGTTTTTGTATAAGAAATATTTTTCATAATTTCGCTTAAATTATCCATATAGGATT
AGACAAATAAATATAAAATTAAAGTTTCATACATTTACAGAATATTGAAATTGTTTTTAA
GAATAAGTAATTTATAATTGCATTAATAAAATTATTTGCACAAATAAGTGAACAAAAATT
ATTATCAAAAAAGTTTTACTAAACTAAAAATGAAATTAGTTTTTATGTGAAAATATATAT
ATATATATATATA
>comp9724_c0_seq1 len=1444 path=[1:0-1249 2523:1250-1431 2705:1432-1443]
GTATTTATTTTATCATTTGTTTTTTTTTCTTTATATGAGTTTACCCAATCTTCTGCATTT
TTAATAGTTTTATATGGATCAACTTTCGAAAATAAAAAAAAGGATTGAATTTCTGCCATA
CTTAAATGAAAATTTTGAAAAATTTTTGAAAATTTTTTAGCTAAATCATGATGTTCAGGG
AAAAATCGTAAAAACATTTTTTCATATTGATAATTATTAGCATATGGAATGAGAATTTTC
ATATCTACTCTACCTGGTCTAATTAAAGTGTTAGGTAATCTTTCAATATTATTTGTCGTC
ATAAAAATAATTCTTTCCTCAGTTGCAACTATTCCATCTAATGCATTTAATAATCCACTA
TAAGATACACCTAACGTTTTAACTGGATTATTAAAAATAGATGTAGATGATAAAGAGGAT
GATACATTTTTATTTTCATCTTTATTTATACTATTAACAAAAATAAAATCAATATCTTCT
AGAATTAAAATTGTTTTTGGTGGTACTGTAGCTAGTAAATGAATAAATCTATCATCAGTT
AAATATATATCATTTATATTAATTGTGCATAAATTAAAATCAAAGTATCCTGCTAGAGCG
GTTATTAAACTACTTTTTCCACATCCAGGTGGTCCATATAACAAGTAACATCTTCTATAA
GGTATGCCTTTATCAATATACCAATTGGATGAATTAAGAAATTTTTCAATATCATTTATA
ATATATTCACTTAAATCTTTTGGTAATATAACAGAATTAATTGGGCGTTTATTTTTTGGT
GTTCCGAATGGTCTCCATTCATGGCCAAAAGTTTTATAAACTAGGGTTTTTCCTTCTTCT
TTTTTATCTATATATAATTTTGCATCTCTTAAAATTTTTTCAAAAATATGTTTAGACCAT
ATAAAAGTACTTAATTTTATATTTTCAAATGGAATAGATCTATTCATATCAGATACCATG
TTTTTTTCTCTATATCTTTCTACAAATATTAATTTATTTTCATAAATTAATAAATGATTT
CCTATACTTGGTAAAAAGGAAAAAAATACATTTTTCTTATTTTTCTCATTAACCATTTGT
GTTTTTAAGCTTAAATGTCTACTTATTATTCCTTTTTTTACAATATATTCAAGTATCCAA
TAATACGAAGTATCATTAATTGTAATTTCTAAAGAGGTAAACATATTTTTTTTTAAGGTT
TGATAAAAAAGACTATTTAATCTATTTGCTACTGTAACAAATGCACCCACTGAAATTATA
CCAACTCCTGCACTAAAATATTCATTTTTTGTTATATTTTTAAATATAGATTCAAAAAAC
CCACAATTTTCATCAATCTTACTATCTATAATACATTTTTCTCCATTATTTTCACTATTT
TTGTTCATCAAGAATTTCTGCATTATATAAAGTATGTTATTTTTTTTTAATCTTTTTCTT
TCCT
>comp9726_c0_seq1 len=834 path=[1:0-833]
TCCTTGAGCCCCATGGGGAGCAATAGAGTCCAATGGAGCCCCTAGCTGCCCCCTGAGCCC
CACAGGGAGCGATGGGGCCGCTGTTCCATCCTGCACCCCATGGAGCCCAACGGCACCTTG
AAGTGATCCCATCAACCCCATGGGGATCATTGGGGACCACTGAGTACCCATAGGGATCAG
TGGGGCTGCTGGGCACCCGTGGAACCACCCTGCACCCCATGGAGCCCAGCGGCACCTTGA
AGCGATCCCTGAACCCCATGGGGAGCAATGGGGCCAGTGGCCACCCCAGGGCACCTCCTG
CATCCCATGAGAGTAATGGGGTCCTCCAGTGCCCGCGGTGCCATCCCGCGCCCCACAGAG
CCCAGCAGTGCCCCTGTGCCAGCTGTGTCCTTTCCTGTGCCATCACCCAGGGTGATGGGG
GGCACTCTGGGGACAGCACTGTCCCCCACTGCCACCGCTGTCCGTTGACAATAAACCCAC
ACGAAGGCCACCAGGGCGCGTTGCTCCGTCACCCCACGTTGTCCCCATCGTCTGCCAACC
CCGTGTGATGCGCGCCCCCATTGCCACCGTCAGCCCCACCTCTGTCCCCTCGTGCCCCCT
CACCCCGAGGTGACGCCCCGCAGCTCCGCTCCCACTCCTGGGCTCTCAGGCTGTGCCCCT
CCCCTACAGCCCTCCCCCTCTCCATCACTTCGGGCCATGTGCCGTCCCCACTCCCATCCC
CTGCAGCCCCACAGCACCCCCAGTTCCGGCCCCACTCTGTCCCCCATCCTCTCCCACTCC
GCTCTCTCCCATTGCAGCCCCTCTATTCCAACCCTGCGCGAATCAAACACAAAG
>comp9731_c0_seq1 len=1323 path=[12:0-320 333:321-1274 1287:1275-1322]
ATAAAAAAAAAAAAAATTAAGAAAAAAAAGAAAATTTTTTAAAAAGAATCAAAAATTTAT
TTTTAAACTTTTACATATTTATACTTTTTTTTTCTATAAGAATGTGGAGTTTTACGAATT
TTAATAATATATGGGGAAGGGACTTTTTAAATATATCTGATCCATTCACAGAAGAATATA
CGTGTTATCCAGTTTCTTTTATTGGGAAAGATGATATGGAGAATGGAAATAAAATAATAC
TTCCACAAACAGCTTTAAATGCATTAGCTAGAAGGCATATATCATGGCCAATGTTATTTG
AAGTTTCTAATCCAATTACTGAAAAAAAAACTCATAGTGGAGTTCTTGAATTTATATCTG
ATGAGGGAACCTGTCATATGCCATATTGGATGATGCAACAATTACAATTAAAAGAAGGAG
ACATTGTTAGAGTTAAGAGTGTTAGTTTGCCTAAAGGAACATTTGTTAAGCTAAAACCAT
GCTCTAAGGATTTTATGGAATTATCTAATCATAGAGCTGTTCTAGAAACAGCTTTAAGGA
ATTATGCTACGTTAACAGTAGGTGACAATATTGTAATTCACTATTTAGGAAAAACTTACG
AAATAAAAATTGTGGATTTAAAACCAGCTTTTGCTTGTACTATAATTGAAACTGATGTCG
AAGTAGAATTTCAAGAACCTTTAGACTACAATGAAAATATACAATCAGTAGAAGAAACTT
TACCAAATGAAGAAAGCAAGTTTAAAGGAAAAGGACAAAGAACAGATGGAAAAGCATGTA
AAAATATCAAAAAAGAAAATAGCAAACCTAAGATTATTGAAAATAAAGAACCATGGAAAG
ACAAATTAGTCGGAGGAGTCAGAACTAAATGCATTGAATATGACGAATTGCTAAAAAAGG
GTCACATTCCAGGTATAGTAGGGAAATTCAAAGAGCGTAAAAATTAAGTTTTTTTTTTTT
TTTTTTTTAAGTGTAACTTAGTTTATAAATTATTTTTGCTGATAATATTTTTAATTTATA
GTAATTTTAACTAACAAAATAATCAAACACAAGTTAAAAGTGTATGTTTTGCTATAAATA
TAAATACAATATTTACAGATTTTTATTTATACCTGTAGAATTTTCTTATTTTAAAAATTT
CTTATCTAATTTATAAATATCCAAATAGAATTTATTTAATGCAATATTTAAAAAAAAAAA
AAATTGAATAAAAATTTAGGAAAATTAGTACATAAATTTATAGACAAAAAAATATCAAAA
AAAAATAAAAAGGAGAAAGTAAATAATAACGACATAAATATAATAAAAAAAAATAAAAAG
GAA
>comp9749_c0_seq1 len=996 path=[1156:0-20 1177:21-770 2379:771-780 23:781-995]
AAAATGCAACAACAGATGGAAATTTTAAACATGTTACAAAAGTAGTCATTGGTTCATCGC
TACTTCTAGTTTGTAGTTGATGGTATATAGTATCATAACCTTTGCATTTATAACATTGAA
ATTCTCCTTTTCTAGATTTTTTTAGAAGAATATTTTTAACATCCCAATCTGATTGGCAAG
CTATTAAACTTTCTTGTAAACATTTTTCTCTTTCATTTTTCTTCTCATCACTTGCCATAT
CTTGAGAATTCATTGTTACTAATTCTTTTGGAGAAATAATTTCTTTATATATTTTTTCGT
TAAAATTAGGGTTTTTTTTATCACTTAAATTAAATTTAATTGATTTCAATTGCATATTAT
ATTCTCTTTGTGAGTTCCTTTTCTGAATGTAATATTTTTGTAACTCATTTTCTATATCAT
ATATAATTTCATTTAATTTTTTTCTATCAATAATATATAGCAGATTATCACTTGATCCTA
TTAGAAATGCTTTGAATAAAAATTGTTTTGCTTTATCTCTGTGAACATCATTGTGTAGTT
TTCCTTCATAATTCCATTCATTAAGTGTTTTTAAATCAGTAATTTTATGATCTTTAATAT
TTTTATCATTATTAAAATTAGAGTTATTATTTTTCCCATCAGTATTTATGCCATTAGTAT
CATCATTTTGTTTTTCTACATTATTTTCATAGCAATTATTTTGTTCTTCTTTGTCATTAT
TCTCTGAGTTATCTAATGAATAATTTTTATTAGAATCATTTTGAGCTTTTATTTTTTTTG
AAACATGAATGAATTAGAAAATATAACATATATTAAAAATATTCAAGAGAGATTGAAAGA
TAAGGAAGATAAATTAGCAGATGCAAGTAGTGAGAATATAGATTCTATTCTTATAAAAGA
AATTAATGAAGATTTAAATTTATTGAAAAACGTAAAGATAAATAAAAATATTTTAAAATC
AACTAAAATTGGAATAACTGTTAATAAATTTACAAA
>comp9749_c0_seq2 len=969 path=[1156:0-20 1177:21-770 2379:771-780 1976:781-968]
AAAATGCAACAACAGATGGAAATTTTAAACATGTTACAAAAGTAGTCATTGGTTCATCGC
TACTTCTAGTTTGTAGTTGATGGTATATAGTATCATAACCTTTGCATTTATAACATTGAA
ATTCTCCTTTTCTAGATTTTTTTAGAAGAATATTTTTAACATCCCAATCTGATTGGCAAG
CTATTAAACTTTCTTGTAAACATTTTTCTCTTTCATTTTTCTTCTCATCACTTGCCATAT
CTTGAGAATTCATTGTTACTAATTCTTTTGGAGAAATAATTTCTTTATATATTTTTTCGT
TAAAATTAGGGTTTTTTTTATCACTTAAATTAAATTTAATTGATTTCAATTGCATATTAT
ATTCTCTTTGTGAGTTCCTTTTCTGAATGTAATATTTTTGTAACTCATTTTCTATATCAT
ATATAATTTCATTTAATTTTTTTCTATCAATAATATATAGCAGATTATCACTTGATCCTA
TTAGAAATGCTTTGAATAAAAATTGTTTTGCTTTATCTCTGTGAACATCATTGTGTAGTT
TTCCTTCATAATTCCATTCATTAAGTGTTTTTAAATCAGTAATTTTATGATCTTTAATAT
TTTTATCATTATTAAAATTAGAGTTATTATTTTTCCCATCAGTATTTATGCCATTAGTAT
CATCATTTTGTTTTTCTACATTATTTTCATAGCAATTATTTTGTTCTTCTTTGTCATTAT
TCTCTGAGTTATCTAATGAATAATTTTTATTAGAATCATTTTGAGCTTTTATTTTTTTTG
ATTCATATTCATCCGACCGAGTATCACCACTTTCAACAATTTCAGATTTTCTTTTTTTAA
TATTCTCTATATTTTTAATATTAGAAATTTTTTCATTTAAAGCTATATTTTTCCATTTTT
CTACAAGTTCTTTTGCTAAATTTTGTATTTCTTCATTATTTATTTTTGTAAATTTATTAA
CAGTTATTC
>comp9756_c0_seq1 len=1219 path=[1197:0-210 1408:211-1218]
AAAAATAAAATATATATATATTTTAATATAAAAGTCTTCAATTATTAACACTTTTTTTTT
TTACAATTATCAATATACTTTTTTAACCGTTATCCTTATTTTTATGTGTAAAAAAATTAT
TAACTATAAATTATATTTTACACATTTAACCATATATTAAGATTTCAGTGGCTAATAATA
AAATTTTTTTCCTTTTTTTTGTTAAAAAAATAGTAAAATTGAAATTCTCATGAATTTATT
AATTCAGAAGAAAAAATATAAATTTTCATATTTTTTTTAAAATGGGGGCTTTAGACGAAT
CTACACCAGTACCTTCTAGAATAACTCTGCAATTGATGAAACAAAAAAAAAAAAGTGCTT
TCCAAGGTTATTCTTTGTTGAAAAAAAAAAGTGATGCTTTATTTATTCACTTTAGAGATG
TGTTAAAAGATATTGTTAAGACAAAAGTAAAAGTTGGTGAAGAAATGAGAAACGCTTCCT
TTGCTTTAGCTAAGGCCGTATGGGCTGCTGGAGACTTTAAAGGGCAAATTATTGAAGGAA
TTAAAAGACCAGCTGTGACATTATCCTTATCTACTAACAATGTAGCTGGTGTTAAATTAC
CTATATTTCAAGTGCAAATAGACCCTACTGTTGATGTTTTAGGAAACTTAGGTGTTGCTT
CAGGAGGGCAAGTTATTAACAATACTAGAGAAAATTATCTTCAATGTTTAAATATGTTAG
TCAAGCTGGCATCTATGCAAGTAGCCTTTTTTTCACTTGATGAAGAAATAAAAATGACTA
ATAGAAGAGTTAATGCTTTAAACAATATTGTTCTCCCTCGATTAGACGGAGGTATAAATT
ACATTATAAAAGAATTGGATGAAATAGAAAGAGAAGAATTTTATAGGCTGAAGAAAATAA
AAGAAAAAAAAATAGACAAATTAAAGGATTCAAATATAGAATATACAATGGATGATAATT
ACAATAACGTAAAAAGAAATGATGAATTCATATGTGCACAAATGGATGATGATGTTATAT
TTTAAATTTTTTTAATCATATATTTTTTGTATCTTTATATTCTTTATATTTCGTGATTTA
TTATAAATATTTAAAAAAAATAAAGTAATAATTCTTTATTTTTCATACATAAATGTTATT
GAAAATTAAAAGGCTCATTATAAAACTATTTATTATTTTAAAAATATAATATATTTTAAC
TATTTTAAAGTTCTTTGAT
>comp9757_c0_seq1 len=219 path=[1:0-218]
GGGGAGTTTGACTGGGGCGGTACACCTGTCAAAGCGTAACGCAGGTGTCCTAAGGCGAGC
TCAGGGAGGCCAGAAACCTCCCGTGGAGCAGAAGGGCAAAAGCTCGCTTGATCTTGATTT
TCAGTACGAATACAGACCGTGAAAGCGGGGCCTCACGATCCTTCTGACTTTTTGGGTTTT
AAGCAGGAGGTGTCAGAAAAGTTACCACAGGGATAACTG
>comp9759_c0_seq1 len=356 path=[2049:0-355]
AATTATATTTTATTACTTCTAAAATTATACTAATGTTTAATTAATGGATGAAAAATTTAA
ATATTCATAAAACAAAAATCTGTTAAGGTATAAATAAAATTATGTAATAATTACAAATAA
AATATATTTTTCTATCTTTCTTTAAAATATTCATAGTATGAAAAATATTTTTTGAAAACA
AATTGTAAAATAAAATAAAATAAAATAACAGACAAATATTTACTTCTCAATAAGAAAATA
TAATAATATTTTAAAATTATTTTTACAGCTTAATATTTATATTTTTTCTTAATTTTTGTA
TGTATCAATTTTCACTTATATATTACATAACTTTTTTTTTTTTCTTTTTTTTGAAT
>comp9759_c1_seq1 len=1047 path=[1025:0-1046]
GAAGAAGAAAAAGAAAAGGAAGAAAAAGATAAGGAAGAAAAAGAAAAGGAACATAAAGAT
AGAGAAAATAAAAATAAAAATAAAAATACTTATATATATATATGTGCTTATTTTAAGAAA
ATAATTGTATATTTATTTTTTCATAAAATAAATTAAAAAATGGATATGAATTTTGGTTTT
TGTGATGATACTTTTTTTGAGCAAGGAAATAAATCAACAGACAAAGAAGAAATAGAAGAA
ATAAAAAAAAATGAGTCATTTGAAGCAATTACAAAAAATAAAGAAACAGAAGAAGAAAAA
GTATTACCAAAAGAATTATGTGTACCTGTTACTATTAAATTATTATTAAATAAAATGAAG
AACAGTGAAGAATTTAAAATTCACGATTTTCAAATTAGTGGTATTATTGTATTTGGAAAG
GTATGTAAAGTTAAAGAATTAGCTAGCGCAATTATTTTTGAAATTTGTGATTACACAGGT
AATATTGAAGCAAAATATAATAAAGATGCGAAAAATGAAAAAGTTCAAAATCATATTGAA
AATATAAAGGTAAATGATCATATCAAAGTAGTTGGTGTTGTTTATTCACCTGAAACAAAA
AGTGAATTTGTACAAATTAGCATTTCATATGTAAACAAAGTAGATGACTGGCTTTCTTAT
TTTTCATATTTCACATCTGATGTAATTTATTGTTACTTAAAACTTTTAAAGTTAAAAAAT
ATTTACGCTCCTAATGGAATTAATAACGAAGAAAAACCATGGTCACATATAACATTAGAT
TCTTACTATAATCATTTAGATGATACTGATACTGATATTATTAAATATTTACACACAAAA
GATGAAAAATATGCAAATCAACAAGACATATTTAATAATCTTCAAAAATATCACTCAGAA
ATTAATATAAAAAAATCATTAACAAAACTTATTGAACAATACGATTTAGCACAGTATGAA
GATATTATAAGTATACCATAAAGTGATAATAATAAAAGAAAGAAAAAAAGAAAAAAAAAA
AAAGAGAAAAAGAAGAAAAAAAAAAAA
>comp9764_c0_seq1 len=2721 path=[1:0-2584 2586:2585-2720]
CACTTCCGGTCGCGCCGGAGAGCGCGCCGCGGCCGGAAGTGAAAAGGGGGGGGGAGCGGC
CGCGAGGAAGGGGGTAACGCGACCCTCCCGAGTCTATCGCCGGTTGTCGGCGTGTGTCGC
GATAGAGCTGTAGGAGCGGCGCCCGTTGGCCGCTTTCCGGCGGAGCCATGCACGGCGGGG
CGCCGTCGGGCGACAGCGCGTGCCCGCTGCGCACCATCAAGCGGGTGCAGTTCGGGATCC
TCAGCCCCGATGAGATGAAACGGATGTCGGTGACGGAGGGCGGTATCCGTTACCCCGAAA
CCACGGAGGGGGGGAGACCCAAACTTGGGGGGCTGATGGACCCCCGGCAGGGCGTCATCG
AACGCACCGGGCGCTGCCAGACCTGCGCCGGGAATATGACGGAGTGCCCGGGCCACTTTG
GCCATATAGAATTGGCCAAACCCGTTTTCCATGTGGGGTTTTTGGGGAAAACCATGAAAA
TCCTACGCTGCGTTTGCTTCTTCTGCTCCAAACTGCTGGTGGATGCGAACAACCCTAAAA
TCAAAGACATCCTGGCCAAATCCAAAGGGCAGCCCAAGAAGAGGCTGACCCACGTCTACG
ACCTCTGCAAGGGGAAGAATATCTGCGAGGGGGGGGAGGAGATGGACCACAAATTCGGGG
TGGAGCAGCACGAGGGGGACGAACCCGGACGGGAAAAGGGCCACGGCGGCTGCGGTCGCT
ACCAGCCCCGTATCCGCCGTGTGGGGCTGGAGCTGTACGCCGAATGGAAGCACGTGAACG
AGGACTCGCAGGAGAAGAAGATCCTGCTGAGCCCCGAGCGCGTGCACGAGGTGCTGAAGC
GCGTCCCCGACGACGAGTGCCTGGTGCTGGGCATGGACCCCAAATACGCCCGGCCCGAAT
GGATGGTGTGCACCGTGCTGCCCGTCCCGCCCCTCGCCGTGCGGCCCGCCGTCGTCATGC
AGGGATCGGCGAGGAACCAGGACGACCTGACCCATAAGCTGGCGGACATAGTGAAGATCA
ACAATCAGCTGCGGCGCAATGAGCAGAACGGGGCGGCGGCGCACGTCATCGCCGAGGACG
TCAAACTGCTGCAGTTCCACGTGGCCACCATGGTGGACAACGAGCTGCCGGGGCTGCCCA
GGGCCATGCAGAAGTCGGGGCGGCCGCTGAAGTCTCTGAAGCAGCGGCTGAAGGGGAAGG
AGGGCCGCGTGAGGGGGAATCTGATGGGCAAACGGGTGGACTTCTCGGCCCGCACCGTCA
TCACCCCCGACCCCAACCTCGCCATCGACCAGGTGGGCGTCCCGCGCTCCATCGCCGCCA
ATATGACCTTCGCTGAGATCGTCACCCCCTTCAACATCGACCGGCTGCAGGAGTTGGTGC
GCCGCGGGAACAGCCAATATCCCGGGGCCAAATACATCATCCGGGACAACGGGGACCGCA
TCGACCTCCGCTTCCACCCCAAACCCAGCGACCTCCACCTGCAGACCGGATATAAGGTGG
AGCGCCACATGTGTGACGGTGACATCGTCATCTTCAACCGGCAGCCCACGCTGCACAAGA
TGTCCATGATGGGGCACCGCGTGCGCATCCTCCCGTGGTCCACCTTCCGCCTCAACCTCA
GCGTGACCACGCCGTACAACGCCGACTTCGACGGGGACGAGATGAACCTCCACCTGCCGC
AGTCGTTGGAGACGCGGGCTGAGATCCAGGAGCTGGCCATGGTGCCGCGCATGATCGTCA
CGCCGCAGTCCAACCGCCCGGTGATGGGCATCGTGCAGGACACCCTCACGGCCGTCAGGA
AGTTCACCAAGAGGGACGTCTTCCTGGAGAGAGGGGAGGTGATGAACCTCCTGATGTTCC
TATCGACGTGGGACGGCAAAGTACCCCAACCGGCCATCCTCAAACCGCGGCCATTATGGA
CGGGGAAGCAGATCTTCTCCCTCATCATCCCCGGCCACATCAACTGCATCCGAACCCACA
GCACACACCCCGACGACGAGGACAGCGGGCCCTATAAGCACATCTCCCCCGGGGACACCA
AGGTGGTGGTGGAGAACGGGGAGCTGATCATGGGCATCCTGTGCAAGAAGTCCCTGGGCA
CGTCGGCCGGCTCGCTGGTGCACATCTCCTACCTGGAGATGGGCCACGACACCACCCGGC
TCTTCTACAGCAACATCCAGACCGTCATCAACAACTGGCTGCTCATCGAGGGTCACACCA
TTGGCATTGGGGACTCCATTGCTGACGCCAAAACCTATCAGGACATCCAAAACACCATTA
AGAAGGCCAAGCAGGACGTCATCGAGGTGATCGAGAAGGCCCACAACAACGAATTGGAGC
CGACGCCGGGCAATACGCTCCGGCAGACCTTTGAGAATCAGGTGAACCGCATCCTTAACG
ACGCCAGGGATAAAACGGGATCCTCCGCCCAGAAATCCCTCTCGGAATACAACAACTTCA
AATCCATGGTGGTATCCGGAGCCAAAGGGTCGAAAATTAATATCTCTCAGGTGATCGCGG
TGGTGGGGCAGCAGAACGTGGAAGGGAAGCGGATCCCGTTTGGCTTCAAGCACCGCACGC
TGCCCCACTTCATCAAGGACGACTACGGCCCCGAGAGCCGCGGCTTCGTGGAGAACTCCT
ACCTGGCCGGGCTCACCCCCACCGAGTTCTTCTTCCACGCCATGGGGGGCCGAGAGGGTC
TCATCGACACCGCCGTCAAGA
>comp9764_c0_seq2 len=2429 path=[10270:0-20 5166:21-2339 7485:2340-2428]
GGCGACGTCGGGCTGTAGCTGGGTGATGTGGGGCTGTAGCTGGGCGAGGTGGGGCTGTAG
TTGGGGCTGGTGGGGCTGTAGCTGGGAGAAGTGGGGCTGTAGCTCGGAGAGGTGGGGCTG
TAGCTGGGGCTCTGCGGGGTGTAGCCCCCAGGCGAGCGCGGCTCGTAGGCGGGCGACGTG
GGGCTGTAGCTGGGGGACATGGCCCCTCCTGGGGAGGGGATGTAGGGGCTGGAGGGCCCT
GGGGATCCTGGGGAGCCGGGGGTGGGCGACCAGGCGGGCGAATAACCCGGGCTGAAACCG
CTGGCGTCCGAAGCAGCGCTGGGGGAGAAGCCGGCCCCCCCGGGGGTCATTCCGCTGCCC
ACGCTGGGGGACCAGGCCCCATAGGCAGGAGTGGCCCCCTGGTTCCAGGGGGTCATGGCG
GGGGACATGTTCCCCATAGGGCTGGGTGCGGAGCCGAAGAACATCCCGGTGGAGCCGCCC
ACTCCCAGCCCCGGGATGGCGCTGGGGATCTCCATGCCGTGCTTGCACTTCTCGGCGTCC
AGCAGCAAATCGAAGCAGCCGGTGCCGGCGGGGGCCAACTGCCCCAGCATGATGTTCTCC
GACACCCCCTTCATGGGGTCGCTCTCGCCGTGGGCTGCCGCCTCCATCAGCACGTCCACC
GTCTCCTCGAAGGAGCACTTCATGAGGGGCCCGGTGTCCTGCCGGTTGACGCCGTGCCGG
GTGATGGCCATCAGGTGCCCACGGGACGTCATGGTGTCGCACAGCAGGGCCAGGTGACGG
TAGTTGACGTAGGAACCATCGAAGGAGATGACGTGGTACAGCTCCCGCTCCAGAGCCTTC
CGCACCGCCTCGATGCCCAACACGGTGAAGATCTCGACGATGTCGTTGGAGGTGGTGCGC
ACCGGGTCCACGTCCTTCTCGCTCAGCACCCGCATCAGACTGACGCCGTCCGTCTCCAGG
ATCCACTCCTGCAGGGCCTTAAACTCCCCGTCCTCCGTGATGATGATCTTCTTCTTGTTG
TCTGTCTGAGGCAGGTGCATGTACACCTTGCTGATCTGCTCGATGCCCTGCAGCGTCATG
TCGGTCAGCATGTTGGATTCGATGCAGCGCAGGAACACGTCGTCGTCCATCTTATCCACC
ACCTCCTCCTCCTCCTGCATTTTGTTCTCATCGCTGTTCATGATGCGGATGCGCAGCACC
AACTTCTCGGCGTTGTCGTCGTTGAAGATGCAGTTGAGGTCATCTCCGAAGCCGGCATTG
ATCTTCTCGGCGATCTGCTCCATGGTCAGCTTGCGGTCCGTCATGTGCTTGCGGTCGAGT
TCGATGCGGAGGAGCCACGGGGAGATGCGGCTGACGTCGAAGTCGGGCATCTCGTAGTAC
ACGTTGACCCACTCCTGGTCCTCGGCCACCACCGTGCTCTGAGGGTTGGGGTCGTAGTAG
ATGGCCGTGTTGGCCGTCACCTTGCGGAGGGTGGTGTGCTCCAGGCGGCACAGGATGTCC
TTGGCCCTTTCGGCGTCGCGGGCGCTCTGTCCGAGCAGGAAAACGGTGAGCGACGGAGTT
TTGGGTTTCTTGGAGATGTTGATGAGCTCTTTGAGGCGCGGGACCCCCAACGTGACGTTC
TTGGCCGACACTCCGGCGTAGTGGAAGGTGTTGAGGGTCATCTGCGTGGCCGGCTCCCCC
AGCGACTGCGCCGCCAGCGCCCCCACCATCTCACCGGGGTGAGCGATGGCCTGGTTGAAC
TTGGACTCGATCTCGCCCAGCAGCCAATCGAAGGCCTCCCCGCTCAGGCGGAACTCCTCC
ACCATGCGGCGGCTGCAGAGCGTGGAGCGCAGGTGGATGTTGAAGAGCAGCGTGGCGTTC
TCCTGCGCCTGCCGGCTCAGGGGGTCCTCCCCGTTGACAATCACCAGCTTGCGGCTCAGC
TCCTTCACACCTTCCACCACCTTAACGGGGTGCAGGTCGGAAGGCAGACGCGAGTTGATG
TGAAAGATCTTCTGGGCGTTCCAGATCATGCGCAGGAGGTTACAGGGGAGCACCACCTTG
CTGTCCCCGGTGGGGAAGATGACCCGCAACACCTCGCGGTCCTCCCGCATCCTTTCGAAC
TCGCGCTCCAACTCGTTCTGGATGTGGGCATTGCTGAGGATGTCCTTCACCAACTCCTCC
TGTAGGGTCCTGCGCAGGGCACGCTCGTTGGTGTAGTCGAATTTGAACTTCTTCTCGAAG
GCTTTGTTGGAGGGTTTGAGGGTGGCCAGGTTCTGGAACTCGACGCTCTCGCCCGCCAGC
CCGTCCTCGCCGTAGCGCAGCTGCACCACTTGGTTGATGGAGTTACGCACCGTGGCGTCG
TACTTCACCATCACCGACTCCATGGACTTGATCAGCCGCCGCTGGATGTACCCGGTCTCG
GCCGTCTTGACGGCGGTGTCGATGAGACC
>comp9767_c0_seq1 len=1230 path=[1:0-1229]
AGAAAATATATATGCTTCTTTTTATGAATTTGTATAAATGAATATTTTAAAATAAAGTAA
AATAAGTTTGTATATATCTAAGTATTTCTTATAATTTAAAAAAAAAATTTTAAATTATCA
TAAGAAAAAGATTAAACAAAACAAAAAAAAGTTTGTATTAATTTAACACAATTATATTAT
TATTACTTAATAATAGGATAAAGATAAAAAGAAAAAAAGAATACTTGAATTAAAATAATT
TTAACGAATAACTTTTTCATTCATAAAAAAATTAGTATGATAGAAATGTAAAAAAAGTGA
ATTACAACATTCTTTTTTCAATTCAAAAGTATGTTTTATATATTTCATAAAAATTTTAAC
AAGGGTTCCTCATTTTTCTCCTGTAAGTAAATATTTTAAGTCATTTCTCCAATTAGTTCT
TTTAATTCTTCGTCGTCAGACTCTTCTTTAACTTTTGAAACTTCCTTCTCAATATTTGTA
AAATTTACTTTTTCTTCATCTTTTGGAATTTCTGGTATTTTATTAACTTCAACACTAAGT
TTTTCTTCCATGCTTTGTTCTTTCAATAAATTTAATTCTTTGTCTATTTCATCATCGTCA
ACATTATTTATTAGATTAAAATTTAGAGCTTGATTAACTTCTTCTTGAATGTCCTTATTT
TCTTGTATAATATCAATGATCTTTTCTACTTTTTGTGTATTAATTTCATTATTAAATTTT
TTATGTGTGTTGGCTGAATATGATAAGGCATTTACTGCAATTTTATGTAAATGCATATTT
TCTAAATTTATCATATTGTCTTCTAATGTTAATCTATTATTTAGAATATTCTCTAGCTCT
TGCTCATATAATTTTTTTCTTTTTAATAATATTTTTGCATTGTTCATTTGGTTTTGATCA
ACTTTTTGTTTTGCTTCAATTTCCATTTGCTTAATTTTTTTTTCAACTTGTACTTGCTTT
TTTTCTAAAGCATCTATTGCTTCTCTATTTTTTAAAACTGCTTTATATATTTCATCATTA
TTTTTTTTATTATTGATGCATTCAGAACTATTTTTCTTTTTGGAGAACCAAAATCTCATT
TTAATATATTAATAAATTTGTTTATCCACTATAAAGGTACTCAATACAATTATATTAATA
GAGGCAGAAATTAAAAAAAAATAAATTATATAATAAAATTATAAATCATTTATTAAATAA
TTAATGATTTTTTTTTTTTTTTTTTTAATT
>comp9768_c0_seq1 len=807 path=[1403:0-806]
AAAAAAAAAAATAATAATAATAATTGTTTAAAAGCATCTAAATCCAATAGACCTTCTGTA
GAAGAATTAAGAATGAAATATTTATCTATGAGCAAAAATATGCCTAAGGTACGAGGAGTT
TGGTTTAATTCTACTCCTCAAAGAATGGGATGGGTTGGCCAAGCTTATAAAAAATGCAAA
AGAATTGAAAGAATTTTTTCCGTTAATAAATATGGTTTTGAAGGTGCAAGAAAATTAGCT
ATTGCTTTTCGAAATTCTCAAAAACCATCTAATGAAGATAGTGATGAAGATAGTTGGTCT
AAAGATGACAAAATAAATGTGAAGAATAATGAAGATAATTTAAATAACTATGAATATAAG
AGTAATTTTTTTAGTTCTATAAATAATATTAAGAATAATAATAAAATTGAAAGTAAAGAT
ATAAGAATTAATTTATGTAGAGATGCCATATTATTTATTTTACAGGATTTGGAAACTATA
TTAGAACTAAATATACCTTTATTAAATAAAAATGTAAATGTATATAAAATATGTATAAAA
CATCATTTAAATTATTTAACATTAATAAAGAGTGAGGAACAGATTATTCCATATTTAACG
GTATTTGGCGATTATATACAAAGATGTATTTTGCCAACTGATCTCCCATATGCTGAGTTA
TATGTTTTAATTGATTCATTAATTCATAATGAAATATTACCATCATTTGATCATAAGCAA
AATTTTTGTGAATATTCAGCAACAGAAGATCCTGGAATAATAACACCATCCATGTTATTA
TAATGAAATTAATATTTAAATATATAT
>comp9768_c1_seq1 len=1041 path=[1787:0-1040]
AATATTAAGAATAATAATAAAATAATATAAAACAAAATGCTTAAATTTTTGTTCTATTTG
GTAATCTTTTATTATATTTGTTTTGATTTAATATTTTATTTATTAATTTTTTCATCCTTT
ATTGTTTTGTTTTTATTTCTGCTTTTACATTCATATAATATAAAGATGAATCATTGTTTT
CATTTTGACTAGTGTTAATTAAATTGTTTGCACCTGAACTATCATTACTATAAGAATTAA
AATTATTGTTTGTATTTTTAGAATAATGATTATTAGAATAGCTGTTATTGTTATCAACAT
TTGAGTTATTATCTAAATTATTTTGCTCATTAATTATATTTAAAATATTTCTATTATCCA
TAGGATGCTCTATATTATTTAAAGCACCATGCTTTTCATTATTGATGTCATTATTATTTA
TATTAATTGATTTGCTATTAATTGCATTTTCTGAATTAATATTTGTATTATCATTGTTAT
TGTTTGATGAAATATTATAATTTGTATCCAATGAATTCACATTAGCTTCATTTGTGCGAT
TTAATGCAATATCGGTTATATGAGAGGTAATTATATTATCTACCCCATTAGCAGATACTA
CATTATTTATATGAGCATTAATTTTTATATTATTTTGATTATGATATTCAATAACATTAT
TATTTAAAATACATTCATTAATATTCATATGACTTTCTGGATTGTCATTTATTATATTTG
TACTATTATTGTTGTTACTACTGTTATCCAATTTATTGCTTGCATTTATCATATTAATAT
GATTTTCATCTAATATTCCTGTATTCAAGATATCACCAGCACAATAATTATTACTGTTTA
TATTGTGATCGTTCATAAAATTGCTCAATTTGTTATTACTCATATTATTTATATTACCAA
TTCCTGTTTTTAAACTATTACTTAAATTACTTGGAATTAAATTATTATTAATTATATTCC
CACTTTTTGATGAATTATTACTATTAATATTATAGTTATTTATATTATTTACATTATCAT
TATTCATATTATTATTATTAT
>comp9771_c0_seq1 len=809 path=[787:0-808]
AAAAAAAAAAAAAAAAAATAATAAGAAAACAAAAAAGTTAAAATAAATTTTTTTTGTAGA
AAAAAATTTTAACTTTGTTTTAGCAATTTATATATATGTTTATTTTTATTATTTTTTGAT
ATATATACATAATATTATACATAAATTAAAAATGAAATATGATAAGAAAAAGTTTATTAA
GATTGGCTGGGTATCCTAAAGCATCCTTTCATGAACAAAATATAAACCCATTTTCAAATG
TTCAATGGAAAAGTTCTCCTTTTTTAAAAAAAAATATGCCAAAAACAGATATATTTGCAG
AAGAACATATTTCTAAAAATGCAATAAGTGTTTTTGATAAAGAAAAAGGCAATTGGTTTG
TTATTGATGCAACTGATAAAAGTGTTGGAAGTTTAAGTGTATGCATTAGTAGATTGTTAC
AAGGAAAATATAGAGTTGATTATAATTCTAATAGAGTAAATAGTAGTAGTGTAATAGTTG
TAAATGCAATTCATGTAAAATTTTATGGGCATACATGGGATACTAAAATTTATAAATTTC
CAAGAAAAAGTCACTCAAAAGGTCATAAAATATTAACTTGTAAAACAGTTTTTGCTAGAA
ATCCATCTATGATTTTAAATTTAGCAGTTAAAAGAATGCTACCAAATAACAGATTAAGGC
AAATATTTTATAGAAAACTTTTTGTTTATCCAGGTGCTTTACATCCACATTGGGGTATAC
CGCAAGTTATTATTCCAAAAAATAAAATAAACAAAGATAACGAACAAAATTCAATAAAAA
CATTCACAATTATTTAGAAAAAAAAAAAA
>comp9772_c0_seq1 len=549 path=[527:0-316 844:317-548]
TTCTTTATGAAAATTATATTTTCTTTTATAATATTTTTATTTTTAGTCTTTGTTTTTTTT
AAACATTAAAACATTTCTGATTTACTATGTCTATTTTGTTTTATTTTTACATTGTTAAAG
CTATACTAAGAAATAATACACATTTTACATTAATGCTAATTTTTTTTTTATTTTTTTATG
TTTTCTTTTTAATCTTTTATATAATTTTCTTAAAGAAGGATGTTTATTAAAAATAACAAA
TTATAAATGTAAAATATAAATATATCTAAGTGTATTAATAAGGATAATTTAAAAATGCTA
AAATATAAGACACATTAAAATTTTATTTAAGATTCTTTTTAAAAATATAATTATCCTTTG
TTACATTTACATATATCATTAAAAAAAAGAAAAAGAATATACATATATATATACATATGT
GTATATAAAATTCTTGTGAATATAAAAAAATATTTTCAAATAGTTTTTATTAAATTTTTT
CTTTTAAAATATGGCTATTATATATTAGAATTTTATTTATAACGTTTTATATCTTAAAAA
AAAAAAAAA
>comp9777_c0_seq1 len=784 path=[1:0-783]
AAAAAAAAGAAAAAAAGAAAAAAATATTTTCTTATTTATTAAATATAAATATATAATTAA
AAAAAAAAAAAAAAGATATAAGTGATGTATTTAAATTGTAAAATATGTTATTTTATCTTT
ATCAAATAAAGTGAAAATATAATCATTGATCATATTAAAAGTCATTAAATACTTTTTTTA
TTTTTTCATTTAAAAATCTTTTCTGTTTTTATTCGAAATAATCTTAATCAAATAATGAAA
AACCTAAATCGTCTTCTTCTTCTTCTTCCTCTACCTTCTCCTCCTTTTTAGTTTCTTTTT
TTTCTTCACTTGGTTTTTCTGTTGTAGCTTGAACAGATGTTGAAGGAGCTCCTCCTAAAC
TTAAATTACTTAGTAATGATTCAATATCTTTTCCTTTTAATGTTTTTTCAAAAAGCATTG
GTAAATATGGCAAAACTGAATTATTTGATTTTTTAATAAGTTTTATAATATTATCACTAG
TTATACTCATTTTTTCTTCAAATAATATTAACGCAGCATATGTACATAAAAGTTCTTGCT
TTTCGCATTCTGCTAATTCTGATACTGGAATAGATGCCATTTTTAAAAAATTGATTATAT
TAATTTAAAAAAATATAAAAAAAAGGGAAAGTTTTATTTTCTATATTATAAATATGCTTT
TTATATAAAAAAAAAAAAAAATTTTAAATAAAAAAAAAAAAAAAGAAAATGAAAATTTTA
TGAAATAATTATTATAGTATTGTAATTAGACGAATTGAAATTTTTTTCATTTTTTTGTTC
ATAA
>comp9787_c0_seq1 len=1972 path=[1:0-335 337:336-1971]
AAAAAAAAAAAAAAAAAATTAATAGTTGAAAAATATAATAAAATAAAATGGCAAAAGTAG
TAGTTAAGGAAAGTATATTTGATGAAAATGTTGATGTAAATGATCAAGATATTATGAAAA
AAAGGTTAGAATTTCTAGAAAATGAAATGATAATGCCACCTAATAGCATAAAAACTATTA
TAGATAAAACAGCTGTTTTTGTAAAAAAAAATGGGAAAATATTTGAACAGAAAATATATA
AAGAAAAAGAAAAACAATTTAATTTCATAAATTCAAGTCATCCTTATTTTTTTTACTACC
AGTACAAGTTACATGAATTATTCTTAGGTTTAGAAGAAAAAAATATAATACCTAAAGCTA
TTATAGAGATAAAGAAAAGAGAAGATTTAAATAAAGTAAGTAATAATGAGCACATATTAA
AAATATGTGATTTTATAAAGGAAGACAATAAAAATGAAAAAAATAAAATTATATACTCAA
TAAACGATGAAATAAGGGATGAAAATACATTAGATCAAAATGATAAAATTGAAATAAAGG
AAGATATATTTACTATCATATCTCCATTTATTAGTTCAGTTGATATTGATTTAATTAAAA
CAACAGCATTATTTGTTGCAAGAAATGGAAATAAATTTTTAAATGAACTTATAGAAAGAG
AAAAAAATAATAATCAATATGATTTTTTGAGAGCAAATAATTTATACTTTAATTTTTTTT
CTAAACTTATTGATATATATATAAAATGTCTGCTTCCAAGTAATGATATAATTGATAAAA
TAAAAAAATACTCAGATAATAAAAGTGATATTCTGAATTATTGTTATAATTTATATAATC
ATAATATGAAAAAAAAAGAGGAAGAAGAAAGAAAAATCGAAGAAAAAACAAAGGGAGATA
CCTACTATGATTGGATAACATTTACAGTTGTAGAAACGATAAATTTTGATGAAAATATAG
AAAATCTTCCTCAATCAATTGATTTTAATAATGTAGAGAATTATGTTTTAAATCAATTAT
TTGATACAGATAATAAATATACAAATATAGAAAAAATAAACAACATTTCTTATCATATGA
TGAATTCAAAAAAAGCAATAGATGATGAAGATGAAGATGAAAAAGAAGAGGAATACCAAC
AAATAAATAAAATAAGTGATGAATATTATAATGGAAAATTAGAAGAATCAATAAATACAT
TGGAAAATGATACTATTTCAAGTATTAATGACAAAGAAAAGCAAAAAGTTAATAAAATTA
ATGAACTTGATAAAAATATAGGAGAAAATAAATTACTAATTAAAGAAGAAATTATAGATG
ATGAAGAAACTGAAGAAAAAATCATTGTTATAAAAAATTATGAAAAATCAAAGAAACATA
AGATAAATAATGAAAATATGCATTTATGCCCTATTACCAATCAACCAATTGATATAAATG
ATATGACAAAACATTTAAAAACATTATTATTAGATCCTCAGTGGAAAGAACAAAAAGATA
AATTATATGAAAAAGCAAAAAAAGAAGCATCCTTTTCACCTCTTGAAGATATTGAAGGAA
ACTTATCTCTTTTTGTTATTAATAGACCTGATATTTTTGGTTCAATTGATGAAGAAATCA
ATGAACACACATCAAATGAAAATAAAAAAAACTTTAAGAATCCTAACATGAATAAAAATG
AAGAAGATGTATATAGTTATATTCATAATATTTACAACAAAATCTTACCAGGTCCTTCAA
TGGCTCATTATCCTCAAAATGAAGAAATAGAAAAAAGTAGTTCTTATGATAATACAAATA
AAAAACAAAAAAAATGTTAACAATTAAAAATAAAAACATCTTTATGGATTAAAAAATTAT
GAATAAAAATCATTTAATTAACGAATTAATAGTAGTAAATGAAAAAAAAAAAACAATTTA
TAAAATTTAAAAAAAAAAAATTTTTTTTTATTAAAAAAAAAAAATTTTTTTT
>comp9789_c0_seq1 len=2477 path=[1:0-387 4762:388-580 389:581-2476]
TATATATATATAAACTATAAATATTATTTAATAAAATATTCAATTTTAAAAAAGAGGAAA
TTCATTTTATTAGGAAATGCTTATTGAAAATATAAATATGTATATATATATATTCTTCTG
TTTATTTAAAAGTTAATTTCACTTAATTTCCATAATAAACTAATAACAGAATATGTCATT
TGTTAGAACACTTGTTACTATACATATATTCTAAAAAATAAAAAATGAAAAAACTTGAGA
CATACTTCTCAATCCTATGATTACGAAAATATAATGCCATTATTATTATTACTTTTTTTT
TTGACAATTTTTTATTTTCATTCGTTATTTTGTTTAATTTTGAAAAAAAAAAGTCAAGCA
TTTTTACCTGTAATTACCTTACCAAAAAGTAAAAAGAAAAATATTTTAAGAATAATATAA
ATATTGTTTATTAATACTATTCATGAAAATAACGATAAAAAGAAATAGTTATGAAAAATA
TGTAAAAGTTTCTCCAATAAATAATTGGAAATTAAAAAACAAAAAAAATTAAGCTTTTAC
ATTTTTCACAAATATTTTTTTTTTTCTTATACATTTTTTAGATAATAATATACGAAACAA
ATATTTCAACACGGATTACAAGAATGAAAAAATAAAAAAGAAAAAATTTACAAATAAATA
CAATTATAGATCCGGAGCATTAGATAATGAAAATAAAGGTAGCAGACTTGATAAGTTCAA
CGATGAAAATAAAGATGAATACGATATATTAAGAGAAGAAAGTATATATAACGGATTTGA
TACATTAAATGATAATATAAATTCAGATGATTATGAAGGAATCATCAATCAAAAACAAAA
GCAAAAAGGAAAACATAGATATAATGTATATGATAATGAATTAAAAAAGAATTTAAAAGA
AATAGATCTAGAAAAAGTTGATAAAATAGATAGAACAAAGTGTGAACTGCCTCCGTATAT
ATATAAGGGAATAAAAGTTTATGAAGGTAAGTCAATGAATTATGAACCAGAAGTTTATGA
TTTTCGTACGTATAATAAATATTTTGATGATTTATGTAAAGAGAAAAAAGCGTTAATTGA
TTCATATCAATTAGATAAAAATTTATTAGATGAAACATATTTTGATGCAAAAAAAGGAGG
CCCAAAAACTTTTGGTTTTAAATTTAAACAAATTCAACCAGTAAAATATCATGAAGGAAG
AGCATATACTTATTTTTTTATGCATTCTCATGAGGTTGAATTATCTCCAATTTTTCTAAA
TGCTTTTAGACGAGTAGCAATTAAGCATTTGAAAGGTGGGAGGGTTACGGCTCTAAGAAT
CCCCAATATGAAACATGAATTTTATTGTATTGTAGGTGTTAGGGAAAATTTTTTTGATAT
AGCACAGAACTTAAGACAAATAACTTTTAAAAATGTACCAGAGGATGTAGATATGGATAA
TTATTTAACTGGAAAGTTTAGAATAAAGGGACCAATGATTGTAGTAGCTGGACATATGCA
ATTACCTGGAAATGTTGAAATCATAAACAAAAATCAATATATATGTTCCGTTTCTGCAGG
AAGCTATTTAGAAATGGATGTTAAAATAGAAAGCATTGAAGAATATGTAATGCCTGAATA
CGGAAGTCAATCAAGAAATAGAGATATATGTAAAGATAATTTTATTCATTTTAGTAGTAG
TTGTACTCCAGTAGAGTTTTTTGGTTTCACTGGTCAAAGAAGAGGAATTAATTTAGATAT
TTTAGGTGAAATTAACATTGTTGAAATGCATACAGATGGATCTATTGCACCTAAAACTGC
TCTTTTAAAAACTATAGATTACTTGTCAGAAAATTTTCAATATATAGAAAATGCTTTATA
TCATAATTGTCATACATGTGATGATGGAACTATTGATGAAGAATTTAGGAACCCGGAGTT
TTATATGGATAAAGATAGGTATACTGATGTACCATGGAATAAGTACAAAAGTACTACAGA
AGAATTAGAGGAAACAAAAAAATGGTTATATAGGAAGGATGTACATAGACAATATAATAT
AGATCCAGAAAGCGTAGAATCAAAACAAGAAAGAGAAATATTATGGGATAAAAAACAGAA
ATTTATTAAAGAAATTGAAAAAAGAAAAGAACAAATAAAAAAGGGACCATCAGTATCTGA
AGGAGAAATAATTCCAAATGAAGAAAGGCATGACTGTTTGATTGATTGGCCTGTGGATAA
ATCAGAACGAAATATGAATCCACCCCGATGGGTTATTGAAAGACCTTTAGAAAAAAATCC
ACATGTTGGTCACGAAGAAATTTATGATGAAGGCATATGATAAAAAAAAAAATTAAAATA
AAAAAAAAAAAAAATAAAAATGTTTTTTTTCTTGTAGTATATTAAATTAAAATAATATGT
AATATAAGTAATAATTCATTATAAAATGATAAATATAGATTAAATTAAAAATAAATAAAA
ACAAATTAATTATATAG
>comp9789_c0_seq2 len=2284 path=[1:0-387 389:388-2283]
TATATATATATAAACTATAAATATTATTTAATAAAATATTCAATTTTAAAAAAGAGGAAA
TTCATTTTATTAGGAAATGCTTATTGAAAATATAAATATGTATATATATATATTCTTCTG
TTTATTTAAAAGTTAATTTCACTTAATTTCCATAATAAACTAATAACAGAATATGTCATT
TGTTAGAACACTTGTTACTATACATATATTCTAAAAAATAAAAAATGAAAAAACTTGAGA
CATACTTCTCAATCCTATGATTACGAAAATATAATGCCATTATTATTATTACTTTTTTTT
TTGACAATTTTTTATTTTCATTCGTTATTTTGTTTAATTTTGAAAAAAAAAAGTCAAGCA
TTTTTACCTGTAATTACCTTACCAAAAAATAATAATATACGAAACAAATATTTCAACACG
GATTACAAGAATGAAAAAATAAAAAAGAAAAAATTTACAAATAAATACAATTATAGATCC
GGAGCATTAGATAATGAAAATAAAGGTAGCAGACTTGATAAGTTCAACGATGAAAATAAA
GATGAATACGATATATTAAGAGAAGAAAGTATATATAACGGATTTGATACATTAAATGAT
AATATAAATTCAGATGATTATGAAGGAATCATCAATCAAAAACAAAAGCAAAAAGGAAAA
CATAGATATAATGTATATGATAATGAATTAAAAAAGAATTTAAAAGAAATAGATCTAGAA
AAAGTTGATAAAATAGATAGAACAAAGTGTGAACTGCCTCCGTATATATATAAGGGAATA
AAAGTTTATGAAGGTAAGTCAATGAATTATGAACCAGAAGTTTATGATTTTCGTACGTAT
AATAAATATTTTGATGATTTATGTAAAGAGAAAAAAGCGTTAATTGATTCATATCAATTA
GATAAAAATTTATTAGATGAAACATATTTTGATGCAAAAAAAGGAGGCCCAAAAACTTTT
GGTTTTAAATTTAAACAAATTCAACCAGTAAAATATCATGAAGGAAGAGCATATACTTAT
TTTTTTATGCATTCTCATGAGGTTGAATTATCTCCAATTTTTCTAAATGCTTTTAGACGA
GTAGCAATTAAGCATTTGAAAGGTGGGAGGGTTACGGCTCTAAGAATCCCCAATATGAAA
CATGAATTTTATTGTATTGTAGGTGTTAGGGAAAATTTTTTTGATATAGCACAGAACTTA
AGACAAATAACTTTTAAAAATGTACCAGAGGATGTAGATATGGATAATTATTTAACTGGA
AAGTTTAGAATAAAGGGACCAATGATTGTAGTAGCTGGACATATGCAATTACCTGGAAAT
GTTGAAATCATAAACAAAAATCAATATATATGTTCCGTTTCTGCAGGAAGCTATTTAGAA
ATGGATGTTAAAATAGAAAGCATTGAAGAATATGTAATGCCTGAATACGGAAGTCAATCA
AGAAATAGAGATATATGTAAAGATAATTTTATTCATTTTAGTAGTAGTTGTACTCCAGTA
GAGTTTTTTGGTTTCACTGGTCAAAGAAGAGGAATTAATTTAGATATTTTAGGTGAAATT
AACATTGTTGAAATGCATACAGATGGATCTATTGCACCTAAAACTGCTCTTTTAAAAACT
ATAGATTACTTGTCAGAAAATTTTCAATATATAGAAAATGCTTTATATCATAATTGTCAT
ACATGTGATGATGGAACTATTGATGAAGAATTTAGGAACCCGGAGTTTTATATGGATAAA
GATAGGTATACTGATGTACCATGGAATAAGTACAAAAGTACTACAGAAGAATTAGAGGAA
ACAAAAAAATGGTTATATAGGAAGGATGTACATAGACAATATAATATAGATCCAGAAAGC
GTAGAATCAAAACAAGAAAGAGAAATATTATGGGATAAAAAACAGAAATTTATTAAAGAA
ATTGAAAAAAGAAAAGAACAAATAAAAAAGGGACCATCAGTATCTGAAGGAGAAATAATT
CCAAATGAAGAAAGGCATGACTGTTTGATTGATTGGCCTGTGGATAAATCAGAACGAAAT
ATGAATCCACCCCGATGGGTTATTGAAAGACCTTTAGAAAAAAATCCACATGTTGGTCAC
GAAGAAATTTATGATGAAGGCATATGATAAAAAAAAAAATTAAAATAAAAAAAAAAAAAA
ATAAAAATGTTTTTTTTCTTGTAGTATATTAAATTAAAATAATATGTAATATAAGTAATA
ATTCATTATAAAATGATAAATATAGATTAAATTAAAAATAAATAAAAACAAATTAATTAT
ATAG
>comp9792_c0_seq1 len=268 path=[1:0-123 125:124-267]
GGGAAAGAAGACCCTGTTGAGCTTGACTCTAGTCTGGCGCTGTGAAGAGACATGAGAGGT
GTAGAATAAGTGGGAGGCCCCGCGGTCGCGCGACCCGCGCCGCGGCCCGGCCGCCGGTGA
AATACCACTACTCTGATCGTTTTTTCACTTACCCGGTGAGGCGGGGGGGCGAGCCCCGAG
GGGCTCTCGCTTCTGGCGCCAAGCGCCCGGCGCGCGCCGGGCGCGACCCGCTCCGGGGAC
AGCGTCAGGTGGGGAGTTTGACTGGGGC
>comp9793_c0_seq1 len=3459 path=[3462:0-2641 6104:2642-3458]
ATAAAATATATTGTTTTTCTTTTATATGTATATTTTATTTCCTTTCCTTTTGATAATTTT
TTGTTTATTTTATTGCATTTTCTCAAGTTTTATAATTTTTGAAATACTTTTTATTATTTA
TTAATCATTTTAATAATTTATTTTATTTATTTTTTTAAATATTTTTTATGTTATACATTT
TTAATTTATTATACATGGGTAATTTATTTTGATGTATTAAATAAAATTACAATTGATGTT
TTATTACATACATATTTTTTCTTTGTTTTATTATATATTTACATTTTTCCATTTTAAAGT
CATTTTTTTGTAGTATAACTTTTTTAAATCACAATAATTTTAATAAACTTACTAAATCAC
AATAACATTTTTTTTTTATCTGAATTATATTTTTAATATAATTTTTATTTTTTTGATATA
TTTTACAAAATACATTCTCCTTTCAACTTATTCTTTATATAATCCCATTATCTTTATTGT
TGATAAAATGTCTATTTTCAAGGTTCATTTAAAAAAATTAAATTGTAATATAAAAAATAG
GTTTTTCTCCTCGTTAAATAAATTAAATAATGTTAAAGATTTCCATGATGAAATAATAAA
GTGTATAGAAAAAGTGAAAGAAGTAAATCCATTAGTTCACTGCATAACTAATAGGGTTAC
AACTGAAAAAATGGCAAATAGCTTACTAGCATTTGGTTCATCTCCTGCTATGATTGATAA
TCCTAAAGAAGTCGAAGAATTTGCTAAAGTATCATCTTGCACTTATTTTAATTTAGGTTT
GCATACAAGTCAAATAGATAACATAAATGTATTAGAAAAATTAAGAAAAGAAATAATGAA
AGATGATTTAATTTTAATAATAGATCCAATAGCTGTAGGAGCAACGAAATATAGAACAAA
TATTATTAAAGAGATAATTTTAAAATGCAAACCAAATGTTATTAAAGGTAATGTAGCTGA
AATTTTTTATTTAGATAAAGAAGAATTTGTTGGAAAGGGTGTTGATAGCAATAATAGCTC
ACTTAATGAGGCAGATATAATTAGAAGTGCAAGAAATGTAGCTTTAAAATATAATTGTAC
TGTTGTTGTTACATCAAAATGTGATTATATTGTAAGCAAGTGTTCTCATAATATAGCTAA
AATTAACTGTGACTTAAAAATTTTGACAAAAATTACAGGCTCAGGTTGTTCAGTTGGTGC
ATTGTGTGCTGCAGCAACTTCTGTAAATTCTCAAAATTCATTCATAGCTTGCACATCTGC
TACTCTTATTTATAAATTAGCCGCCTTTAAAGCATATAAGAAAGAAACTTATCCTGGATC
TTTAAGTCATAAAATTATTGATTATATATATTACTATTCAAATAATCCTCAATTTTTAAA
TTTTCAAGTGTTAGATTTTTACAAAATCATTTAAATCAAATTTTAGAGAAACTTTTTTTT
TTTTTTTATTAATATGAAAACATATTTTATTTAAAATGGTAATTAATGAGGACGTAAGTA
CAATTAGTGAAACTGAATTGAAAAAAATATATTATGAAAATTTTATTGATGAGTTGAACG
ATGAAGAATTGATGTATAAAAAAACAGTAGAAGATTTATTTTACATATATAAATCTTTTG
GTTTTATTTATTCAATAATTAAAAAGGCTAATTTATTATTAAGTAAAGAAAATTTTGATA
CCTTTTTGAAATCATTGGTAAGTTTCATTGATGAATTGTTTCTTAATAATCCAAATTTAT
TTGAAAAAGATAATTTGAAATTAAACTATGTAAATAAGGAAAATGATGCATCTAGTAAAA
AGAGGAAAGGTAATTTTGATGATGTGTATGTAAACAATAACAACGATAATAATTCTTTTA
TTAGTATAATATCAAAAAACTATATAGAAGAACTTTTAAAAGATATTAACAATATAGATG
AGAATTTTAGTGAAGTTAATTTTGAAGACTTTTTATTTGTTGTTAAGAATATCTTAAAAT
TAAAAAATAATATTGATGTTGAGAATGTTAAAGATCGTTTCGAAAAAATAAAAAATATCT
TAAATATAGGAAAAAATATTTTTAATAAAGAGGACTTTCTTAATGAATCAGACGAAAAGA
AAAGCAAAAAAAGAGTACATGATCACATTGATGAAATGTGGGAGAAATTAAAAGTAATAG
AACCCATAATAGTGTCCCTAGTATATAGGCAAAATTTTTGGTACAAAAATATTTTGAACA
AGTCAGAATATGATAGTTTAAATTCTATATTAAATTTAGATATAGATGCTGATAACGAAA
AGGTGGAGAAAATTTATTCAGATGTAGTTTTATTATTGAGTGAAAAAATGACGCAAGATA
AAGATTTACTGTTTGCAAAAGAAAAACTAGAAAGATTAAAAAGTAGTTATGATGCAGAAA
TTCAAAGAAAATTACAACAAGAAATGGAATTATCAAAAAAATTAGAAGATAAAAGAAAAG
CAGTACAGTTTATAATAGATAGATATAATGAATATACTTGGTTTGATAAAAATTCTCCCA
AAAAACATTCTTTTTATATACTGGGAATAAACCCAAAAGTAATAACTGAAGAACAATTAA
AAAGTTTTGGAAAAAGATTAAAGCATATATTGCATCCAGATAAGGAGCCAGATAAAGAAT
GGAAAAAAAAAGCAGAGTCAGCTTTTAAAGAAGCATCGTTAGCTATTTTAGGATGCCAGC
AAGAATTTAAAACAAAAGTTTTAAAGAATTTAGAAGTTGGTCCTCTTGCCCCATACTTAT
CCTTAATTGGAATAGATATTAATCAAAATGAAACAGACGATAAATTGAATTCTAACCATA
ACAATATAAATGGAATAAATAATTTACACAATGGAGCTTTACCTCAATATTACCCAACGC
AAGCATATTATCCCAAATTTGATTTAAAGTGTGTAGATCAAAAAATAGGAACAATACTTG
TAGATATTAAATGTCCATTACAACTAGGAATAATTAAGAAAGTCATTTTATATGTACATA
GACCAATATATGGAAATGAACCAATGAATTTAGTTCCTGATGATTCTTTTTTGTCATATA
AAAAAGAACAGAATGTAAATATAAAAAACTTGAATCAATCAATAGAAACTAGAGTTGATT
ATGTTCAACCCCTAGAGATTGCTTCCTCTACAAAGTATTATATAGGAATTCAATTAATAG
CCGAAAGGGGTAATACTATGATTAATTGGAATTCTATTAACATAACATTGCATAAATTTA
GTAATAAAAACATCATTAAAAAGTTATTATCCTCATTTAAAAATGCGCCATTCATTAATC
AATCTCAATTAAATGCCACTTTATCCAGTGAAAACAAAGAGGAAATGACAAAATTTTTAA
ATGAGTGCATTACTGCAGCCAAAAAATGGGCACAAACAGTTTAGAGAAAAGAAAAAAAAT
TACATCTTTACTTCAAAATATTATATATTTTTATAATCT
>comp9799_c0_seq1 len=4201 path=[4180:0-1236 5418:1237-4200]
TATATATATATATTTATATAAATGTAATTTTATATTCCTTGTTTTTTAATAACTATTTAT
TTTTTAAGATATATAAATTTTTTATCAAATCTGAGCTTATATCACGGTATGGATCCTCCA
CATCTATATTGGTAATTAATAAATCATAATTTATAAAACATTCATGATTAGGATTTCCAG
CTATTAAATGTTCATTTTTTTTAAGAAAAATATAAAAGTTATGATCAAGATTAAAATCAT
AAACTGGTTTATGAGATAAATCAAAATGTGATCTTGTAAGAAAAGAATTCACTAAATATG
TACTTTTTCCCATACAAACTTTAACACTGTTGTTTTCAATATCAATTTTACTTATTTTTT
CATTGGTTAAATAATCTGTATATAAATTATGAATATAAGCTTCATTAACATATATATACA
TTCTTGCTTTTACTTTACGAGGAATATTAGATGGTACTAATCGGTTTTGAATTACAATTT
CTTTTGATTTTGGACTCTGATTTTGAAGGATGACCCTATTAAAATTTTTGGTTGTACAAC
GTCCAAAACATTCAGGTATACTAATCTTATCCATTAATAAATATTCTAAAGTCTTTTCAC
TTAAGAATAATCTTACAAGTTTTTTCTTATATGTTTTATCGATATTGTAAATTAGATAAT
ATGGTTGTTTGAACACATAAACATTTCCATCCATAAAATGACTTGGTTGTAATCTATGAA
TAGGGTCATTATTATTATCTCTATAATAATTAAATTTACATTGAAAATAAGCTGTTTTTA
TTTTATCAGGAATTTCACTACGATTTTCATGCTTATCATTTTTTAAAGTCAAAAAGAGAA
TTTGCATTTGTTCTTGACAAAAAATTTCCGAAACTACTAATGGAGAATAATAATCTAGAA
GATTTATTTCAGATATGCTTGCAGGGAAATATTCAACATCTTTTACGTTTGTTTTTTTTT
TAAACAAATAACGCATATTAGACCATATTTCAGAGAAAAAATTTTTTATATATGTACCTG
TTCCTAATTTACTTGATACATGCATCCATAATGTTTTAAAATTTTCAAAATTATTAAACC
AATAGCATTCATAATTATCAATTAAAATTTTTGTCTGTTCTTGACTCAGGGGACTATGTT
GTAAAATAGTATCAATTTGTCTTTTTTCATATTCTTCTTTATCTTTTAAAAATTCTTTAA
AATCTTCGTGAATATTATTGGAAATTACTTTTTTCGTAAAAAAAAATCATATACATCAAC
AGCATCATTTACTCGAAATCTAACGAATTTTTTTTTTAAAATAATTGATTCTAATAATTT
AGCAGCTTGTCTTCCTAATTTAAAGCAGTGGTATGTTCTTAAAATTTCTGGTGCCATAAC
TAATTTAGAAAAATTTTTTAATGTAACATTTTCTATATTCATAGAATCATACATAATACT
TTGTAATTTGCAATTTAAAACAAATGAATGTGCTAATTTTTCTATAATAACAGGATTCCA
CTTGTTAGTACTTAAATTTATTTCAATTATTTCTTTTAATATTTTTGGAGTTATTCCATA
AAAAGAAATGTCACATGATTTTGTGATATCTGCAATAAGTTTATCCTGAATTGATAATCC
TCCATTAAAAATACAACTAATTAGTAATTTTTTATATAAGCTAACATCATCATCATAATA
AAGAGATTTCTTGCTTTCTTTACCCCATAAAACAATTATTATTAAGTTTAAAAATTTCAT
AACTTCTTCTACATGGCTTAAATGAGATGCTTTTGAATTTTTATAAATTTTCATAAAATC
AAATAATAACTTGCAATTATCTTCCACCACTTTAAAATCGTCAGCATATTTATGATCTAT
TAGAGGATAAGATTGCTTTAAAAAAAAAAGATCCTTTGGTTTATATCTAGATATATCTAT
ATGTGATTCAATAAAAAATACTAAAGCTAAAACATACGAAGCAAATACATGACGGATATT
TTTAGAATAAATGTCATTATTATTTCCAAGAATATTCATTATAGTAAAATAAGCATAACT
TGATCTATTTTTTAATCTTTTTTTTAAAGGAGTATTAGTAATAACATTAATATTAATAGC
TAACTCATTGAATAATTGGTATGCAAGGCTATATATATTCGGAAGATTCATATAAAAATT
ATCATTATAATCAGTATTAAAAACTTCATTTTCTTCATCATTAAAAAAGTAATAATTATT
TGCAATGGAATCTATACAATCATAGCTAAATTTCGTTTTTAAATTATCAAATTTAAATGT
TTCAAAATCATATTTAAAGAAGTTACTTTGTATAGAAAAATTTAAAACATATGAGGAATA
ATCCATTCCTAAAACTAAATATATAAAATCAATTAACTTGGACACTTGGGTATCTAAATG
CATTAATGCGTTACTATTTCTCATAATAAAATTTCTGCTAACTAAAATGTGTCTAATAAA
ATGTTCTTTACGGATTTCGCTAATTGTATTATTTGGATTAAAAAAAAACCATCCATAGTT
GTCGTATGTATATAAAAAACTTATCCACATTTCCGCTGAGTTTCTTGAATAATTTTGATT
TATATTGCAATTTTTAAATGCCATGGTAAAAAAATACTCAATTTTTGATTCATCATATGA
CGACACATCAAAATTTTCAAGGACTTCAGTCAAACTCTTTTTAAAATGTTGAAATATTAC
ATTTTTATCGAATTCTTTTAAATTTGTATATTTGTTTGTTTGGCTTAAATGAGATTGTAT
AGTTTCATTACTCACTGTTGGAATTTTGTTTTGATCATGATATTCATATGCATGGTGCTC
AGAACGTTTGAATTTTTCATATTTTATTTTTAGTAGATATAAAAAAATTATATTATTAGC
TCTATATAAATTTATATAAGTTAGTAAAATATCATCCTCGAATATCCCTAATTTTTCTTC
AGTTATACGTAAAAAACCATAATTTATAAGGAAATTTAAATCCAACAAAAATTTTTCTAT
ATCCAATTGATCTAATTCATCAACGAGAGATGAAATATCTGCATCAATATCTGTAATTGA
ACGTATATACCTTTTTGTTAAGTTTATTAATTCTTCATACTTTTCTAAACTTTCTAATTC
TTTTTTTAGATCTATAACTTTTACTGCTTTCTTATCAGGAACAGACTTTTGATTTCTTTC
ATTATCTTTTTTATGTAATTCTAACATAGGTGTATTATTTGTCATAAACATTCTTTTAAT
AACATATTCTTCTTCATCTAACGCATAGTTACTTAAAAGTTGAACTAAATCACCTTCTTT
TTTATTCAAACTTAAAATTCTTGATAAATCACTTTTAACCAATTGTTGAGAATATTGTTC
AATATAATTTATTAATCCATAAAAAATGGCTTTCATCTTCAAATATATTTCAACTTGTTG
ATAAAAAATTTGACACAGATGAATATGATGCACACAAATAAATTCTTTATATATATCAAG
GAATTTTTGACCATGAAATTCTTTTTTTAAATATATTTTTTCTTCACTTTTTATAAAAAA
ATGCATGTGATGTTTGAAGGAATTTTTTACAGTTGATATTACATTTTTTTTTGATTCGTT
CATATATTCATCCTTATCACTACTTAATACTAGAAATTCTTCTATATCTTTGACATTAGA
TGTATCTAATAAAAATTTATTAAATTTTATGAGATCTCTAACTTTGTCATTTATACTATT
TTCGTTTAGGTTAACTTGTAATTTACTTAAAATATGTTTTATATTATAAGCATCCGTTTC
ATCCCCACTTGCATGAAGAGATTTCATATGTATAAGACTTAATATAAATTCATTTGAAAA
ACCTATTGTATCCTTATGATTAAAATTTTTTTTTATTTTAACTATATGGGTAACGCATTT
TTTTTTGAATTCATTTAGACTATGGGGTGCCAATTTATCAGTAATATTTAGATATATAAT
TATATCTGAACATATTGTAGCGTTTTCATTAATATCTTCTGGTTTTTTCTCAAATGATTT
TGGGTTACTTGATTCTGATAAATAACTTAAGGATGAAAAAAGAATTAACAAAAATATTAA
AAGATAAATTTTTATCATTTTAAAATTTAATTATGAAAGAAAAAGGGTTGAAATATGTAT
CTCATAATAGGATATTTTTAAAAGATTAAAAGAATTCTAAATTTAAAAAAAAAAAAAAAA
A
>comp9805_c0_seq1 len=825 path=[1:0-302 304:303-319 321:320-824]
AAAAAAAAAAAAAAAAAAATAAAAGGAAACTTTATTTCAGTAATCGTAAGAAAATATAAT
TAGTAGTTCAATATATTCCTTGATAACTTTTTCCTTTTTCATATTTTATTAATAATAATT
AATGACAATTTTTTACTTAGCATTATTTAAATGTGTAGTAAGCCAGTCAAAACCTTCGTA
TAACCCATCTCCTCTTGTAGCACAAGTTGATTGAATGAACCAATTTCTCTCTCTAATAGT
GTTTAAATGTAATTTTTCAGTAACTTCAGCTGCTGACATAGCATTTGGTAAATCTTGTTT
ATTTGCAAAAACTAGGATTATTGCATCTTTTAACTCTTCTTCATTTATCATTCTATGTAA
TTCTTCTCTAGCATCATCAATTCTTTCTCTATCATTACTATCAACAACAAAAATTAAACC
GTCTGTATTTGAATAATAATGCCTCCATAATGGTCTTATCTTATCTTGTCCTCCAACATC
CCATACAGTAAAGGAAATATTGCGAAATTCAACAGTTTCAACATTGAAACCTATTGTAGG
AATTGTTGTAACAACTTCCCCTAATTTTACTTTGTACAAAATTGTTGTTTTTCCTGCAGC
ATCTAACCCCACCATTAAAATACGAACATCTTTTTTTTGAAATAAACGATTAAATAACCT
ACTTACATATAATCCCATCTTAACTTTGTATGATAATTATCTCAAAGAAATAACTTTATA
AAAAAAATAATAAATTAGCAAAAAAACTATTCAAAAAAATAAATTAGTCATATAAATAAA
TTTAAAAGATATATATATATATAAATATTAAATATTAAAAAAATT
>comp9807_c0_seq1 len=244 path=[2813:0-243]
TAAAAAAATTGTTCTTAAATTAGTAAAAAATAAAAATTTATAATATTTTTGCAAAAAATT
TTAATCTATTTTACTATAATAGCTTATATAAAATGAAAATATTATTTATATATGAACAAA
TTCCTAAACTTGTTTCTGCAAAAATTATTTATTATTAAAAAACCAAATTTATGAACAGTT
TCATTTAAATTATCATTCCTGCTTATTTCTCATAATTAAATTTTATTTATTTTTTTTTTT
ATTT
>comp9807_c1_seq1 len=1417 path=[1395:0-1416]
AAAAAAAAAAAAAAAAATTAAAAACAAAATTTTACTTTTTTAAATTTAAAATATTTTGAT
TAAATCATCATATATATTTTTAAAAAGAAAATTTAACCTTTTTTCTCAATATAAAAATAT
TTATTTTTTACTTATAAAATTTAAAAAGATGGTAAATGTTCCTAAAACAAGAAAAACTTA
TTGTAGCAATAAATGTAAAAAGCATACGTTACATAAAGTGAGTCAATATAAAAAGGGAAA
GGAAAGAACGTCAGCATTAGGAAGAAGAAGATACGATATGAAACAAAAAGGTTTTGGAGG
CCAAACAAAACCAGTTTTTAAAAAAAAAGCAAAAACAACTAAAAAAATTGTTCTTAAATT
AGAATGTACTAAATGTAAGAAGAAAAGATTTCTAACAATGAAAAGATGTAAAACATTTGA
AATGGGAGCGGATAAAAAAAAGAAAGGAGCAGTATATTGAAATAAATAAAACCATCACAC
TTTTATTTTCCTACGAACTTTTTTATTATATTTGATATCATGTACTGTTTAATGAAAATA
AAATTTATTATATATGGTAAAAAATAAATATTTTTTTAAAAGTATACAAAATAATTTAAA
GAAAATTCTGCTAATTTTGTTTATTTATAAGATAGTAGAATAAATAATTAAAATGTTTAC
TTAAATAAACTGTTTAATTTTAAAATAAAACATTAACATATAACACACTTATTTTAAAAG
TTTAAATCATGGAAGTTATTTAAAATTCATGTATATTATTTTTTTTTAACTACAAAATAA
GTTTTCATATATAAAAAGAAAAAAAAAAAAAAAAAGAAAAAGAAAAAAAAAAAGAAAAAA
AAAAAGAAGAAAAAATATGACTACTTTGAAAATAAAAGTTTAGATGAAGAGGATTTAGAA
TTAATCGCAGAAAATACAGGAATACAAGTTATTAGAAATGAAAAAGACACTAAACACAGA
AGATTAAAAAAAATAAAAGATAGTGATGATGATGATTTTGATAACGAATATCATAAAAAT
GAGAATGAAAGTAAAATTGATGTATTAAAAGACAAAGATTATTTTATTGATGACAGTGAA
GTTCCATTAAAAAAACAAAAAGGTGAATTAAAAAGTAATTTATTTAACTATGATGATAAT
TTATCAGATACAAGGGAAAATGAAAATGGTGAAGAAAGTTATCACATAACTTCCGATAAC
ATTTACAAAGCAGATTCATATATACATGAAATAATTAGCCAAACTTTTGGGGACGTAAAT
ACTGTTTTAGATATTATTAATGTTTCTCCAACAAAAAAAAAAAAAAAATATGATTACGAA
AATGATGAAGATGAAGAAGATTACGAAGAAGATCAATTATCAAAGGATATTATACTAGAT
GACGAGGATTCAAATAAAATTAAAAAAAAAAAAAAAA
>comp9810_c0_seq1 len=4748 path=[4967:0-4724 9976:4725-4747]
CATGAATGTAACGAAATTTAATCTGATAAATAAGCTACTAAAAATTGATTATTTGTCCAT
AAATAATATTTTCAATTTGTTTACTCATATTTTTTAAATAAAGAAAAACAATATTGATAA
CTCTTAAAATAGCCTATGGTTTTCTTATATTTAATTTCTCCATTTTTTCCAATAATTTTG
TAATACATTATTTTTATTTATTTTCTTCTAAACAATTAAAAAAAAATTTCACCTAAAAAA
GATTGATATGGAACTTATTGAATATCATATTATGCAAAATTTTTCAGAACTCCTTTCATA
TATTATAGAATTGTAATGGTTGAATATGAAGTGCTAATTAAAAACAGTATAAATCTTACA
CATCAAAATTCATCTAATTTAAATTTAGTTTATCTAAAAAAGTAACTACTTAGATTTGTT
ACAAATTATAAAGATAAAATTTTATATATATCAAAAAATGGAGATGCAAATTTAGCTAAC
CTATTAAAATTATTGCTTATTAATTTTTTTACATTGTTTTAGTTAACATTAACCTTTTTT
TTTTTTTCTTGTTAGCTGTATCAATCAAGAAGACACTGTAATATATATCATTTTTTAGTT
TTTTTAATTATTTTTATATTTTAAAGTTCTACTAACCCAAAAGACACATTTCTAAATAAT
TAACTTTTTTTTTTAGAATAAGATCCTTTGTAATACAACAAAAAGAAAAATAAAAAAATA
AGGAAATATTAAAAAATGAAAGAATATAAAAAAATATACGTATATACAAACTGAAGTATG
TAAGAGAAATAGAATATTATATAAAGTAAATAGTATGAAAAATAAGGAAAGTCTTAAACA
AAAAAAAAATAATTGAAAATTTAGAACTACTTAAAACTAAAATAATTAAATAAGATCAGA
AAAATAAAAAAAATGTAAAGTCCATATGGCATGAATTATAAATTAAAAAATACAAATAAT
GTAGAATAATAATGGGAAAATAGAACAAATATAATAAGCTATACAAAATAGTAATAATAA
TATGATACTTAAAGTAACAAAATGAAAAAATATATATAAAAGAGAATAAAGAAAAAATAT
GGCACATACAGAATTATAGTTCTTATAAGAAAAATATGGTATTAAAGAAGAAACAGAAAA
GAAAAAACAATGTACAAGAATAATCACCAATGATAATGATGTAATATATTATAGTGGAAT
ATAAAAGATAGAAACAACTGTAAGAGAAGAAATAAAATAATACAATGTGAATTTATGTAG
AAAAAAATTTGAGATAACAAAAATAAAATAGACGAATAGCAAAAATGAGGTCAAATATAA
AAAAGGAACACAGACATAGATTGATGTATTTGTGGTGAAGATGTAGTATATATAAAAGAA
AAATAAAAAAAAACCAAGAGAAGTAAACATGTTTATATTTATCAAAAAAAAAAAAAGCAG
AAGGAAATAAAAATATATATTAAAAAAACTCTGGAAGTATATATATATATATTTAAAAAA
ATATAAGGGAATATATATATATTTATGTGTTAAAAAAATTGAAAGGATATAAATATATAT
ATTAAAGAGAAGTTGATAAAAATTTTTGATTTAGAATATAATTTATTTAGATAAAATAAA
AATTTTGTAAATATTTTAAGAAATATAGAAAAAATTAATAAAGGAAATATAAATAAAAGA
TGAATGAATCACTTGACGTTGAAAATGCAAAAGCTAAAATAAAATTAGTGTTTTCTTATT
GGGTAAACATTGCAAATAATGAATTCTCTAAAACAAATATATTTTGTGTTTTATCAGGAA
AATCTAGTAAAGATGAAAATGCAACAATACAAGAACAATTTCAAATGTGGTTAACTGGAT
ACCAGTTAACTGAAACATTTTTTATATTTTTAAAAAATGAAAAGTTAATTATTTTAACAA
GTGATAAAAAAAGAAAATTTTTACAGCCACTCTTAGATAATATGGACAATGTAGAAATTT
TAGAAAGAAGTAATGACAATAAGGAGAATTTTGAAAAAATTAAAAATTCAATTGAAAGCG
CAAACTCTAGTGAAATAGCAATATTAAGAGACACAGATGCAACTGGAACTTTTTTTGAAA
ATTGTTATGACTTCATTAAAAAGTTAGATAAAAGGGAATTGGACGTAAGTAGTAGTATAA
AACACTTACTAAATTTTCGTTCAGAATCAGATATGAAAATTCAAAAAAGTGGAAGTGATA
TAGCATGTATAATTTTAAAAAGTACTCTTATTACAACGATAGAAAATGCACTAGATAATG
AAGAGTTTGAGAGCCATGAAAAAATAAAAGATAATGCTTTAAAATTTCATGAAAATAAAA
AATGTTTAATGAAATTAAAAGACAAATTAAAAGTAGACATAGATGAAATAGATATTATTT
ATAGTAATGTTCAGAGTGGAAACAAATTTACACTAACATATAAAAATAGTAACGATAAAA
ATTATTTATCTCAAAATGAAGGAACAATTATTGTAGGTCTTGGTTTGAAATACAAAGAGT
TATGTTGTAATATAACAAGAACTTTATTACTTAATGCTAAAACCCATCATAAAGAATTAT
ACAATTTTACTTTAAATATAGAAAAATATATTATAAAAGAATGCTTAAAAGTAAATAGTA
CCTTTTCTAGTGTTTATAAAAAAGCATTTGATTATATAAAACAAAATAAAAAAGAATGTG
ATAGCTTGCAAAATATAAACTTAGAAGAATACTTCGTTAAATGTATAGGACATGTTATAG
GAATAGAATTTATGGAGAAAGAATTTTTAATAACAGAAAGTAATGAAAATGGTAGAATAG
AAAAAAACACATCATACAATTTGTCAGTTGGCTTTGAAAATGTGCAAGGAGATGACAAAA
GCAATTTTGCTATCTGGTTAAGTGATACTATCTATATTAATGATAAAGAAGAAGTTATTG
TTTTAACAGATACCTTAAGTAAAGAAATTAATACTATATCTTATGAATTAGAAGATAGCT
CGAGTAATGATGAAGAAAAAAAAGATGTAAAAAAAGAAAAAAAAAATGGAGATGTAGATA
AAAAAAAAATTGGTATATCTGCCAGTATATTAAATAACGCAGCAAGTGTTATTGTCTCAG
ATAGATTAAGAAGAAGAAATAAAAATTCTATAGCACATAATAATGAACAAGAGATGGAAG
AATTAAATAGAAGACAAAATGAATTAAAAGAAAAAAAAATTAATGAAATCAAATTTAGAT
TTTCTAAGGGAACTAACGATTATAAAGATATGAATAAAAAAAATATAAAAAAACTTGAAG
ATATAAAAGCATATAATGATCCAGATTTGCTACCAAAAGATCTAAAACCAAATGTCATAT
GTGTAGATAATAAACATGAATGCATATTATTACCAATTAATGGATTGCATATACCTTTTC
ATGTTTCTACTATAAAAAATTTAAGTTCTAACTATGAAGATAATAATGATATATTTGTTT
TACGTATCAATTTTTTAGTTCCGGGAAATCAAGGAGTAGTAAAAGGAGATTTTAATACAT
TTCCAACATTACAAGCAAAGGAAATGTATATTAAAGAGTTAATATTTAAATCAAAAGATG
AAAAACATTTTCAGATGGTAGTTAAACAAGTTAAAGAATTAATTAAACAAGTAAAGCAAA
AAGAAGTAGAAGCGGATGTAAATGATTCTAAACATACTCAGGATAAATTAATTTTAAATA
AAAGTGGAAGAAGAATTATTTTACGTGATTTGATGACTAGACCGAATATATTTACTGGAA
GAAAAATATTAGGTACATTAGAGCTGCATACTAATGGATTAAGATATTCAGCTAATTCAA
GAGGAACTACAGAGTATATTGATATTTTATTTGATGACATTAAGCATGCCTTTTATCAAC
CTTGTGATGGTCAATTGATTATTTTAATTCATTTTCATTTAAAAAGATATATAATGGTAG
GAAAAAAGAAAACATTAGATGTTCAATTCTATTGTGAAGCTGGTACCCAAATAGATGACT
TAGATAGAGCTAAGGCAAGGAATGTTTATGATCCTGATGAAATGCATGATGAAATGAAAG
AAAGAGAGCAAAAAAACAAATTAAATTTAATTTTTAAAAATTTCGTTCAACAAATGCAAG
ATGCTTCAAAAATAGAGTTTGAAATTCCATATCCTGAATTAACTTTTTCAGGAGTTCCAA
ACAAGAGTAATGTAGAAATATTTGTTACAGCAAACACAATTAATCATCTTGTTGAATGGC
CACCCTTTATTTTATCAGTTGAAGATATTGAAATCGCTTCATTAGAAAGAGTTCATCATG
GTTTAAGAAATTTTGACATGATATTTGTTTTTAAAGATTATACAAAACCAGTTAAAAGAA
TTGATGTTATTCCAACAGAATATATTGATACAATAAAAAAGTGGTTAACAACTATCGATA
TAGTATATTATGAAGGAAAAAATAATTTACAATGGGGAAATATTTTAAAAACTATTCTAT
CTGATATTGACTCCTTTGTAAATTCAAAAGGATTTGAAGGATTTTTGGGAGAAGATGATG
ATGAAGAAGAGCACTCAGCTGAAGATGAGGATGAAGATGATGAATATGAATTAGATGAAT
CAGAGCTAAGTGCTGAAGATGATAGTGAATATGATGATAGTGCTGATGAAAGTTTAGCAA
CTGAAAGTGATGGAGAAGGAGAAGTTGAAGAAGATTCAGAAGATGAAGGATTATCGTGGG
ATGAGCTT
>comp9810_c0_seq2 len=266 path=[1:0-214 216:215-265]
TTTAAAAAAAATTATATATTTTAAAATATATTTAAATATTAACATATGAATGCACCTAAA
ATAATAGTAAAAATATAATGCATGTATATATTTTAAAAAAAAAAAAAGTATAATTAAAAT
ATTATATGTAATATCTGTTAAAAAATTAATTTTTTTTCTTTTTCTTCCTTTTATTATATC
CTTCATCATCATCACTTTTATATGCGAATCGTTTTTTATCGTCTTTTTTAGCTCTTTCCT
CAAGCTCATCCCACGATAATCCTTCA
>comp9819_c0_seq1 len=2718 path=[1:0-183 185:184-2717]
AAAAAAAAAAAAAAAAATTGAATATGTCAGCACCTATTAATATAGACATACCGAAAATAA
TATTAGATAATGGAGGAGGCTTAATAAAAGGTGGGATACTTCCGAGTTATTCTCAAATAG
ATGATACCTTGTTTGAAGATATAGAACCAAAATTCATTGTACCTAATTGCGTAGGTCAAA
TAAGAAAAAAAAATATTTTTCATATAAGTGATAGCTGCTATAGTATATGTGAATACTTTT
GTCATAGACCTCATGTGGATGGCTTATTATTAGATTTAGAAATGCAAACCAAAATATGGG
AGAAAATATTTGCATGTAAGCAAACAGTTGGCAATAAAATAAACGACATGGCTATTTGTG
TTACCGAATCTTATTTAACACCAGCATATATAAGACAAGGTGTTATTGAATTGCTTTTTG
AATATTTTAATTTTGAGCAAATTGTTATTGTCTCTTCTCAAACAATGCTACCATTTTCAT
TTATCGGTTTAAATTTAGGACAGTATGACATTTTGAACCCTCCTGTTTTTAATAATGATT
CGTTTTTAATAAAAAAAAATTATTTTACAAAAAAAAAAAGAAAAGGAGAAAAGGGTAAAA
TGAATTTAAAAAAACAGAGTAACTCAAAAAATAGCATAAAGGAGAACATTTCTTATAGTA
ACTCATTAAAAAGTACTAGAGAAAAAAATATAGATGAAGATATGGAAGTGGAACTAAGTG
ATATGAATAAAAAAGTTCAAAATGGTGAGAATGATGATAATTTTTATGAGAGAGACAAGT
CAATTAAAAATGTAGAAGAAGGATATGATGACACGAATGTCTTAACAAATAAACATATTT
TTATAAAAAATATAGAATGCTATAATAAATACACCTATAAAATTTACATGAGTAAAATGT
ATCATGGAGAAAATTGGCAAGAATACTATTTTAATTCCTTTTTTAACCTGAATTATGATA
ATAATAATCCATATGCAGATTTAAATAATACAGAAAGTGATTATTTCTTTAATAGTAATA
ACATTGTAAGTACGCTATATAATAATAATTATATAGGAAATAATTTCTTAAATCAAGACC
CGAATTTTTTGTTACCAGAAAAAATTGATTTATGTAAAAGTTATTATGATAAGAATTTTA
AAGACATAAATACATTTAAAGAACATTATAATAGCAGTTATATAAATAATTTTTATAGCA
ATATTTTAAATGGTAATTATAATTTATCTTTACGAAATCCGTGTGCTTTATATATTGATG
TTGGTTATTCTCATACATATATATTGCCGTATATTGAATATAAACTTATTGAATATGCAA
TTTTAAGAACAAAAGTTTCAGCCTCAATTTTAAATACTTATTTAAAAAATACACTTTCTT
ATAAACACATTAATTTAGAACATAACGAATTATTAGTAGAAAATATTAAAGAGAGAGCAT
GTTATGTATCGTTAGATTATGTAAAGGATTTAGAAAATGAAAAGAAACGATTAGAAGAAA
TAAAAAAACAAAAAATCAAAGATAAACTCAATATGAGAAATGAGATGTTAATAAGAGAAA
TAGATCAAGAAAAGAATAATAATGTAAAAAATATTGATAAAGGAGAACAAAAGACAAAAT
GTTTTGAATATTTAAATGAAGATAACAATAATAATGATCTTAAAAAAGAAGATAACATGA
ATTATATTAAAAATAATAACAAAGTTTTAATGAGTTATGAAAATGAAAACAGTAATACAG
TAAATAATAAAAGCTATGATATGTATGAAAAGTTGCAAAAAAAAAAAAACAATAAAAATA
ATGATTTAATAGATCAAAGTGACAATATATTGAATGTAAAAGATAATAATGGTAGCACAT
ATGAAAATTGTTTTAGCATAAATAATAATTTTAACAAGTCTTTTAATCAGGATAGCAATG
AAAAATTAAGGGATGAAGAAAAAAGAAAATGTGTGGACATATTTAACTTAAAAAATGAAA
ATAAAGAAATATTTGATGAAAATGAAGAAAATGAAAAAGAAAAACATAAAAAAATAAGAA
AAAGTAAAAAAGTAGAACCACATTTATCTTATAAATATAAATTAATTGATTATAATAATG
CGACGAAGCATGAAATAAATGAAGTTTTTGATACACTGAAAAAAAATTGCACTAATGATT
GTATTCATTTAGAATCCGATTATGATTATAAGCAAGAATTTTCTAATTTTAAAGAAGATG
AATCTATTATAAATGAATTCAATGTAAAAGGTTCTAAAAAAAAAGAGGATGTCATTAATT
TAACAAATGAAAGAATAGGTATACCGGAAGTTTTATTTAACCCACAAGATATTAATTTAG
AGCATTGTAGTATTGTTGAATTAATATATAGATGTATATCATTGTTACCAAAGGAAATTC
AAAAGTATTTTGTTTCACAAATTTACATATCTGGTGGATCAACAAAATTTAAAAATTTTA
AGCATAGATTATACAAAGAATTAAGAGCTATTTTCCCTACCGAATGGGAAATTAATATAT
ATTCTCATAAGAATAGTTTATATAGTAATTATATAGGGACATATGTTTGGTTAAGTGATC
AAAATATATATAATTACAATGTTATCACGAAAGAACAATATTTTAATCATGGAAAGAAAA
CTTAAATTATATCAAAATCATCATATTTTATTCACAGAAAAATATTATTCTTTTATTTTT
TTTTTTTTTTAATAAAAA
>comp9820_c0_seq1 len=1997 path=[14940:0-1198 6096:1199-1996]
TTTAAAAAAAAAAAAAAAAAAATTCTTAAAATAATTGAAATTAATTTGAATAATTTATTT
AAATCTTAAATAAGTCTAAAAATGCATAAAAAATAAAATTAGAATTATGAAAAAAAAAAT
GGATAAGGAATTTCAAAATGAAAAGGATGAATTAACTTTAAAGAAAAGAAAAAAAGAAGA
AGGAAATATAAATGATATAGAAAATTATGTAAATAAAGAGATAAATTATATAAATACGGA
TAAAAATGATAATATCAGTGATTTGAATAATAAGAAAAATAGTGTCAATATAATAAATAA
TGATTTAAATGATGAAGTAAAAAACATAAATTTAAGTAGGAATAGAGGTAAGATTTGTCC
TTATCTACGTACAATTAATAGAAATTTACTAGATTTCGATTTTGAAAAATTATGTAGTAT
TAGTTTGTCAAATTTACATGTATATGCTTGTTTAGTTTGCGGTTTATATTTTCAAGGAAT
TGGAAAAGGAACATATGCATATATTCATGCTTTAGAAAAAAGTCATTATGTTTTTATTAA
TTTAGAATCATGCAAAACATGCTGTATACCAGAAAATTATGAAATTGAAGATGCTTCATT
AAATGATATAAAATATTTTTTAAAACCTATTTATACAAGGGAGCAAGTTGAATATCTATG
CTTTAATCCTATTTTAGGAAAATCATTAGATGGTGCAGATTTTTTACCAGGTTGTGTTGG
TTTAAATAATTTAAAAAATACTGACTATTGTAATGTAATCATTCAATTATTATGTACTAT
TATACCTGTACGAAATATTTTATTATTACATGAAAATAAAACAAATTTAGCGAAGAATTT
AATTATCGTCTTATCTGAATTAATTAAAAAAATTTACAACCCTAAAAATTTTAAAGGAGT
TGTATCTCCTCATGAATTTTTACAAGCAGTTGGTATAGAATCTAAAAAAAATTTTAAGAT
AGGAACAAAAAATGATCCTCTAGATTTCTTTTTATGGGTTATTAATAAAATTCATAAATA
TTCAGAGAAAACACTGAAGAAAAAAAAAAAAGATAAGAATCATAAAAATATGAAAATAAA
AGAAATTTCCAAAAAAAAAATAATGGAAAAAAATAATAACCTTAAAAATGAGGAAAAAGA
ATCAAGCAATGAAAATAATTTTATGCAGAATGATAGTAATAACAATGATAATCATGTAGA
AAAAAAAAAAAAAAAGTGGGTATATGAAAAAATAAACATCATTGATTATTGTTTCGATGG
AGAACTAATTATTAAAACTAAAAGAGAAAGCTCAGAAATGGATAATGTAGAAGAAACTGA
TCAAAAACAAAAAGTAAATGAAGGGGAAACACATGAAGAAAGAAAAAATAATGATAACAA
ACTAGAAGAAGAAATTGAAGAAGATGAGTTATATGAAAAAAAAAATTATAAAATCAAAAA
AATTCCATTTCGTACTCTTTCCTTAAAATTACCAAATCCACCAATTTTTAAAAGTACAAC
AGAAAGTAATATTATACCTCAAGTTTCTATTTATGAGTTATTAACAAAATTTGATGGAGA
AACAGAAACTTTTTTGTTTGATAAATCTGTACCAAGTACAATAATGATTTCTAAATTACC
AAAATATTTAATTTTTACGATTAAAAGATTTTCAAAAAATAACTTTTTTGTTGAAAAAAA
TGGTACAATAGTAAATTTTGTAATTAAAAATTTAGATATGAAAGATTATATACATCAAGA
TTTTCTTAACCAAAATCCTGTTACAAAATATAACTTAATTGCAAATATTTTTCATAGTGG
TACAGTAAATCAGGGTTCGTATAAAATTCATGTTTTAAATCAACCGACAAATGAATGGTA
TGAAATAGAAGATTTACATGTTATTTCAATTTTACCACAATTGGTTTTATTATCTGAATC
TTGCATCCAACTATATCAACGACAAGATATCCAGTTAGATGGGGAAATAAATCAGAATTT
TTAAAAAAAAAAAAAAA
>comp9820_c0_seq2 len=6893 path=[1:0-6094 6096:6095-6892]
TTATTATTATTATTATTATCATTTGAATTATCATAAATATCTTCTGTACAATCATTGTTA
ATATCCATTTTGTTTTTACATTGATAATTATAAAGGGAACCATGACGAGAATTTTCCGAA
CTTGAATTATAAAAGTGCGTTAGATTATTAGAATTTATTTGAGAATTTTCAGAGTTGTTA
TAATTATTCATTTTTGTTTGTCTTCTAATTTGATGAATAGCTTCAATGCTTAACTTGTAA
GCTTCTTTTACTCCTCTTCTAATAACTGAATATGCTTTTCTATATCCATTAATTTTTATT
CTAAAGCATTTATTTGCTTCGTCGTATATTAGCCCATCAACAAATTTACATTTATTTACT
TCTTTATTTATTCTTATATCTCTTTCTTCTATTGTCTCATCTATCAATGTATTATAATTA
TATGATTTATTTTCTGATTCATAATTGTGTGTTTTATATAAATCTTCTTTATTATTTTCA
TAACAATCTTCAGATGGACTTATATTATTTGAATACGTAAAATTCAAATTTTCGTCAAAA
CTTTGTTGATTTATTTTATTTATTAAATTTACATCATTCATACTTTTATTATTAATGCTA
TCAAAATCAGCACTATTCATATTTTTTGGATACAATTCATTGTAATTTTCTATATAAGTA
GTTGTCTTATACAGTTTATCATTTTCTAAAACATTATCTATATTTATTTTATTATCATCA
TTTGTGTTATTTTTAATAAATGAATTTGGACTATTATTTTTGTTTTTGTAATCTTCAATT
CTGCTTAAATCATTTTTCGTATCTTCATTTTTTGTATAATAATCTTGGCTGTTATGCAAG
TTATCCACTTCATATATATGAGTTGGTGAATAATTGGTATTTATTCCTGTATTACTTATT
GCACTATTACTTGAAGAAATATTATTTTTTTTAAATGGATTATTTTTATTATCTTTTAAA
TCACCCTCATTTAAAAAATGAATCAGATTTGCATCAATACCATTTTCATATTTTGATTGA
TTATAATTACTCTTGGATCTTTTCTCATTATTTTTATTAGATTTTAGATTAAAACTCATT
TTTCCATCTTCTATATCTCCATAGTTATTATCGTAATTCATAGTATTAGTATTACTAGTC
ATATCTTTTTTGTTAAAATTATTAGTAGAAGTGTTATTTTTCTTATCTAAAACATAATCA
TAAATATTAGAGCTCATCTTCCCTTTTATATTAAAACTTCCTCTTTTCTCATTTCCTGTA
TATAAATCTTTATCTATACTAAAATTACCTGATGACGCGCTTTTCTTTTTAAAATTATCT
TCTATATTGATATCATTTAATGAACCTCCTTTTTCTTCTTTTAATATATTATTTTTTAAA
TTATATTTATAATTTCCTGACATACTACCATTTTTCTGCGGGTAGCATTTTCCTTTATTA
GTTTCTAAAATTCTATTTCTAAATTCTGCGGCTAATTTATATGCTTGATAAACTCCTCTT
GTTCTGACCCCAAATGACTTCCTAAAACCACATACACTAACTGTCCAATAATTTCTTCTT
TTATCAAAAAACATTCCTTGAAGCTTTGGTAAACTTGCTGCTTGATTTAATATTTCACTT
TTTGGAAGTCTAATATTTACACTATTATCTAATATATTTTCCATTTTTTCACTACTACTT
TTATTAATAGTTCTATTATCCATATTCACACACTTTTCATAATTTCTTAAAACTTTACCA
CTTTCTGTATTTTTGTTATATGTTAAACTTGCTGATAAATCATTTGATTTCAGTGAAATA
TTGTTATTTCTATTATCATTTGTTTCATCATTATTTCCTCCTAAAAATTTGATATCACAT
TTATCTTTCTTCATATCTCTTGGAACACCATTACCAACTTCTACATAAAAATTATTCGAA
TATCCAATATCATTCATACTGGATTTTCTCTGTTTTTCTAATTCTGAACAACCTATATTA
TTATAACTATTTTCTTCATTTGTATATTCGTTATTGTTAATCTGATTATCTTCATCAACA
ATCCTATTATTTTTTGATATATAATTTTCATCATGTTCAAAGAATTTCTTATTTTCTTCT
TGAGAATTTTTTGTATCGTTTTCTTTTGAATTAATGTTATTTTCTTCATATTTATTATTA
CTTCTGTTATTATAAAACTCACTATGATGAACCACATTATTTTCATTTGTATATTTTTCC
TCTATTTTTGCTAAAGAATGTTTACTGTTTATTCCTGAACTCATTTTTTTATCATTACAA
TTAAATATAGATATATTATCACTTGAAAAATCAAAACTACTAAACTTATTTTGTTCCATA
TTGGTAAAATTATAACTTCTATTTTCTAAAAAATTCAAATTTTGATCATTTTCCTTAGAA
TTATTTTCATCTAAACCATTATTTTTCTCAAAAGCAGTTTTTTCATTAATATTATTAATA
CTACTTTCTAAATGATTTTCTACATTTGCTTTTATGTCATCACTGCTTTGATTGTTACTT
CCAATACTATTAAAACATCCATAACTACTTTTTTGTTTTTCACTAATTGTGTCACTTTTA
TTTTGTTCAATAATTTTATCAAATTCAATATTTTTTATAAAATTTCTAATTGATTCTGAA
AACTCTTCTGTATTTTCATCAAAATTATTGGATTCTTTAATTTGTGTAAAATATTCACAA
CATTTATTATAAGATAAAATTACATCATCATTATAATCTGATGGACTAAAGAAACTTATT
CTTAAATTTTTATTTTTATCTTTAAAAAATACTATCCATTTCTTCATTTTTTCTTCCCAT
ATTACCCCTTTTACCCAAGGTTTTATGCTATAAGCAACTTTTGTCTGTTCACATATATTA
TTTAAAAGACTTTTACTAAACTGAAAATAATCTAATTCTTTATAAATATCGTCTAATTCT
AAATTGTTTTTTTCTTTTATAAAATTAGAAACATCATATATATTTTCATTATATTCTCTT
TTTTTTTTATTTAAATACTCAACACATTCAATAAATGATTTATATATTCCCCCTTCAAAT
GAAAAAATCTTCTTTTCATTATCTTTATATTCTACTATAAAATGAAGATATTCCAAATCA
TAAGATATTTCTTCTATACTTGGAAATTTTTTTAATTCTTTCGTTAAATAATATATAAAA
GACTTTTTACGAATTTTACAGCAATAATTATATCCTATTTCTATTCCTTCCTTTTTTAAT
ATATAAATATGTTTCGTAATTTCGTTACCATTATTATCCCATAACTTACATACCCACATA
TTTTTTAAATGATTCCATTGTATCCCTTTTTTCCATGGGCATAATTTAAAAGCTACATCA
TTTAGCTCACTACTTAATTTACTATTATTTTCATTAAATTCATTATTACTTAGTTTATCG
AAATTTTCATTAATTTCGTTACTATTTGATTTATTATTACTTTCCTCTACTTCATTGCTC
TTTTCGTTAGTTTCATTATTATCATTTAATTTATTAATATTTTCGCTATTTTCTTTAAAA
TTATCTATATTATCAACATTTTCTTTTTTTTCATTAATTCTATCATTATTACTATTTAAT
TCATTAATATATTCTTCATTTTTTTTTAGTTCTTCTGAATTATTCAAAATATCATCTTCT
TCATTTTTTACTAAAATATATTCATCATAATTTACAGAATCTTCATTATTTATTTTTACA
TCTTTTTGTATATTATTATAATAACATTCCTTTTTAATGACATTATTCAAAGAGTAATTT
GTACAAATTTTATCAAAATTGATTAAGTTTAACTTATCATTCATTGTCATATTTTTTAGT
ATGTTAATACCTTTTATAATTTTTTCATTATTATCAGCACTATTATTGTTTAATATATTT
CTTATCATTTTCTTAAATTTTAATATATATTCTAAATTTAAATTTTCATTATTTTTAATA
TTTTTTATATCCTCATTTTTATTATCATTAAATGGAAAATCTTTATTTTCCTTTTCTTTT
TTAATGTTTTCATAGCATTTAAATTCTTCTTTGTTATTATTAGATTCTAACATATTTATT
TTTTTGTTAAGGTTTTCTTTCTCATCTATGTTTACAAAATTACTTTTTATTTTATTATTA
AAACTTGGAAATCCTTCATAATTTAATGAATCATAATATTCTTCACTCATTGCAGATGTA
TTATTATTTGAAATATTATTACTGTTATTATTCTCATCATATTTATTATAGAAAATATAG
TTATATTTCTTGTCTTTTTGTTCATTTTCCTCATTATTAGGATTAAAAAAACTATCTAAC
GATTTATTAAAGTTATTATTTTTTATTACATGATTTAAAAGATGATGAGCATTTTTATCC
TCATCATTCATAAAATTACTATTTAAAAGTTGTTGAACACTTAAACTTTCGTCATTGCAT
TTTTTGAAACTATTGTAATTATTTGTATTTTTGACCAATTCATTTTTTACATTTTCATTT
ACAAAATTTCTATTTTCCAATGAGTTAATACCTTCTCTTTCTAATTTATCCAAACTTCCA
TCATTTAACATTGGATATGATTCATTAAGTTGTTTCTTAAAATGGGAGTATATATCTCCT
TTAATATTTTTGTTATCTATTAAAGCGTCATCATCTTCATTATTATTCGTAGAATTTGTA
TTTAATCGTTTTATTCCATTCAGTAGTTTTATATCATTACTTATATAAGAAGAATCAGAT
TTAAAAATATTGTTCGATTCATTTAAAAATGACTTGTTTACTTGATTTAAATGATCTATA
TCAATTAATGATTTATGTTTTTTATCAATATTAAAATCTGTACTATTATTATTTTCATCA
TTTCTTGAATCTGTTTTATTATTAATTAAAAAATCAGCACTATTACTATTAATTAATTTA
CTTAACTTATCTTTTTGAATCGAGAAGCCTTTATCTTGTTCATTTAAACTATTTTGAGAA
TTCATACATTTTATATCACCTTTGAAATTCTTCCCAATTTCATTTTTACTAATAGATTTG
CACATTTTTTCTTGATTACATATATTTAATTTATTAATACAATGCACAGCCATCTCATAT
GCATTATTATAACCATATATATCTATCGGAAATTTATTCACTAAAACTTTATTATCGTAA
TCATACGTAACTACCCATTCTTTTTGAACTGAATCATAAGATAAATATTTAAATATTAAC
TTATTTTTTCCTTGAATATCTTTAAATCCATTTGGTATTTGTGAATTAATATTAAGAAGA
TTTAAATGAGATGTTTTTGATTCACCTTGTTGTTTTTTTAAATGACCTAAATTAGCAGTT
TCAAAATTTTTTCTATGTTGTATAGCTAATCTTCTAGCTTCTTCAAAACCATATTTATAA
ACTGGAAAATATCTATTAATACATCTACCGTTTATACATATACCAGATAACCATCTATTT
TGTGATTTATCAAATCTTACACCAACTACATGAGGTAACTTTTCAGCCATTTTTGCATAA
TTATTTTCATTATTATTAGGAATACTTTTTACTCTATTACAATTTGATTTATTTGGTATA
TTTACATTAGAGTAATTTTTGCTTTTATCTAATTTAACAGAATTTTCTATTTTCACTTCA
TTTTTTATATTTATAATTTCTTCATTGAATTTGTTATTTCTTAATCTTCTTAAAGTATCT
TCATCATTAAATTCATTAAAACTATTTTCATCTAAGCACTCATTTTTTTTATCATGCATT
ATTTCTGAGTCACCATTTAATTCGTTCATATTTGAGCAGTTACTTAATTCTTTATTGTTA
TATAATTCAGGATATTTTCTTTGGTGATCTTTTGATTTATTTGATATATCACTTTTTTTA
CTAAAATTTAATCTACTTTTAGATTCTTCACTATTTAAATCATTACTATAATCACTATTA
TAATAAAATGAATTCATTGTTTTTTTTCTTCTTGTTCTTAATGATCTTTTATTTAAATCT
GTCGTCATCTTTCAACTACTTGTTAAATAATTATTCATAATATAGAACAATTTTAACAAC
TACATATATATACGCATATGTATATATATGTTTAAAAAAAAAAAAAAAAAAGTGGGTATA
TGAAAAAATAAACATCATTGATTATTGTTTCGATGGAGAACTAATTATTAAAACTAAAAG
AGAAAGCTCAGAAATGGATAATGTAGAAGAAACTGATCAAAAACAAAAAGTAAATGAAGG
GGAAACACATGAAGAAAGAAAAAATAATGATAACAAACTAGAAGAAGAAATTGAAGAAGA
TGAGTTATATGAAAAAAAAAATTATAAAATCAAAAAAATTCCATTTCGTACTCTTTCCTT
AAAATTACCAAATCCACCAATTTTTAAAAGTACAACAGAAAGTAATATTATACCTCAAGT
TTCTATTTATGAGTTATTAACAAAATTTGATGGAGAAACAGAAACTTTTTTGTTTGATAA
ATCTGTACCAAGTACAATAATGATTTCTAAATTACCAAAATATTTAATTTTTACGATTAA
AAGATTTTCAAAAAATAACTTTTTTGTTGAAAAAAATGGTACAATAGTAAATTTTGTAAT
TAAAAATTTAGATATGAAAGATTATATACATCAAGATTTTCTTAACCAAAATCCTGTTAC
AAAATATAACTTAATTGCAAATATTTTTCATAGTGGTACAGTAAATCAGGGTTCGTATAA
AATTCATGTTTTAAATCAACCGACAAATGAATGGTATGAAATAGAAGATTTACATGTTAT
TTCAATTTTACCACAATTGGTTTTATTATCTGAATCTTGCATCCAACTATATCAACGACA
AGATATCCAGTTAGATGGGGAAATAAATCAGAATTTTTAAAAAAAAAAAAAAA
>comp9821_c0_seq2 len=2078 path=[2056:0-1524 3581:1525-2077]
TTTTTTTTTTTTTTTTTTTAATATCTTTATGGTAAAGCTTCCCTATTATTTTCTATTAAT
TTTTTTTGAAACGTTTATTTGAAATGCTTAAACCAATTTTTTTTAAAAATAAATAACAAA
TAATTGGTAAAGCATAAAAATAAAGATACTACTAAATATATATGCATATACATATATATA
TGTATATTTATGTATTTATTATAAAAAAATAAATAAATTGGACACGTAAAAGCAATTTTT
AAATGTTTTAAAAATATTAGTATTATGTGCAATATAATTATTTTATTATAAATCATATAT
AATATGTATATATACATGTATAAATGTATATTTAAATATTAAAAATATTATATACAAAAT
TAGCATGTTTTGTGTGCAATTAATATAAATTAGTAGTTAGAATAAAAATACAACGAAAAT
TAAATCTGTTACATAATGTTGTATAAAATAGTGTAAAAGCAAATGAAAATCAAAAAGAAT
AATATATTTATAAAAATAAAAATTATATGAAAACTCAAGAAATTTAATAAACTTTCAGAT
TTAAAGTACACAGTAAATAATATTTCTTTTATATAAGAAAAGAATAAAATTTAGGTAAAA
TATTAAAATTATAATTCTTTTCCATAACTTATTTAACTTCATAAATTTAATAATAAAAAG
TAAAAAAAAATTCATAAATAATTTATATATATATACTACTCGTAACTTTATTTCAGAACA
CATACATGAAAATAAATGTTTATACTTTAACTAAACACATTAATGTAAATATTTTTTTTT
AGTTTGACTTAACAAAATAGATGTAAAATATTTTAACATTTTTAATTCATTAAAATAGAA
AATGCATATTAAATTTTAATTTCTCTTATATTTTTATTAATTATATTTTTAACCTAGAAA
AACATATGGAAAAAAGCATTGTGATTATGCATGATAAAATAAAAAGAAGAGAAATAGATA
AAACAAAAGCAAAGGAAATAAGCATAATAAAAAACTATGGGATTAATAATCATAAGAATG
AAACATATGATAACAATGATAAGAAAATAAATAATAAAAATTTAAAACCTGAAAACACAA
ATTTGACATTAAAAAATTACAATGATAATAATGAAAATGATTCTTTCTGCTATGAATGTT
ATCATGGAGGAAACTTAATTTGTTGTGATCATTGTATTAGATCTTATCATATATATTGTC
TAAGTGCGACTGATAGGCCACAGACAAATTACAATTATTGGCATTGCCCCCTTTGTAAAA
GAAAAGGTGTATCTATTGACATTTCCTGGAAAAAAAGAAAAAAAATAAAAACTATCAATA
CATATGAAAAAAAAAAAGAAAAAGTTAAGCAAAAAAGTGAAGGGAGCAAATATACAAGTC
AAATTAATGTAGGAGAAAATTACCAGGTCTCAAATGTCTCAACATTTTTCTTAAATAATC
ATTCAGAAAAATATGATGAAGTACATAAATCTGAGTTAGTTTATTCACCTTATTTACTGG
AAAGAATGAAAGAGAAGTTTTTAAGTGAGGGGCAATATGAATTAGTTATTAAAAATGATT
ACGAACTAGCAATTTTTATAAAAGAATTAGCAAAAAACTGGAAATGCCAATTAGGGTGGC
ATCCTTTTACCCCTGAATATGCCTTCAAAATTTTGCATAGAGTTGATTACAACCCTAAAA
AAGCTATAGAATTACTAAAAAGTTCAGATTTTAATTTTTTAGAAATTTGCGATCCTCCTA
TACGTAAATACGAAAATAAATGGAGGCCGAGAGATAAAAGAGGGCAAATATCTGATTCAC
CATATCCTTCTTCCGAACTTCTACAAAGTTATATTAAGCGCTCCGTTGAAATTACTTTGG
ACGAAAAAAAATATAATTGTAACATTAATGAAAAAAATAAATATTATTGTGAAATAAATA
AGAATAATATAATAGAACAAAATTATCCACATGAAAGAACAAGAAATGCTTTAAGAAAAG
AAGTTGAAGAAGATGAAGAAGAGGAAGAGGAAGAGGAAGAAGAAGAAATAGAAGAAGAAG
AAGAAATAGAAGAGGAAGAAGAAGAAGAAGAGGAAGAA
>comp9825_c0_seq1 len=1329 path=[1:0-1328]
AAGTAAATTTTTTTTTTTTTTTTTTTCTCTTAATTCTCATGAATTATTAATATGCTTTTT
CTGTTATGTAAATATTAACATTTAAAAAAAGGAAAAAAAAGGACTTTATAAAGTTTAATT
AACTGTCTAAAATTTAATTATCTTTACTTTTTTCTTCATTAGTTTCTCCTTTGGCTTTCT
TCTTTTTTGCAGTCAATGGGGAACTTAAAATATTCTTTAATAATTCATCTTGAATTTTGT
TCGATGTTTTACAATTATTTAATTGAGAACATTTTATACCTGTAAGTTGCCTAATTCCAT
CTTCTTTAACCATAACAGTATATTTAAATTGTGCAACATATTCTTTTTTTTTTTCTGAAA
AAACATTGTATGGCTTAATTAAAGTATGTCTTAAAGCTTCTGGAATACCAATTAATGCTG
CACGTTGATCCTCAAGATATTTTACATGAAATGGTAATACAGGAAATTTTTTATTAATTT
CATTTAAAAATGATCTTCCCAAATTTGTCTTTAAATGATAATTTTTTTGCACTTCTCTTT
TATAAATAGTAGTTTTGTAATCACTTTCTTTTATTTTTCCATCACCAGTTGTAACCATAA
CATCAATTATATAGATATCATCAGGTTCTATTTGAAAATCTTCTATTTTATTATCCACAT
TATCTTTTAATAAAATATATTTACTTCCTTCCATGATATATTTTTTAATTTGATATGAGA
CACAATTAGAAATAACATTACAATTTAATTCTTCACAAGCTTTTTGAATATTTTTTGTTA
TTTCACTAGCATTCACACCCACTTTTAAACTCTTTAAAAATAACTGTGATAAGGTGTGAG
AATTTTTTAAAACTTCTGCTTTTGGACCTTCTATTATTTCATTTTCATTACCAACATAAA
TAGTATGTCCAACTATACTAATATGACCATCTATATGACAACCTAAACAAATTTTTACAA
CATCTCCATTTTGTATTTTTTCATCACTATCAGTTGGAGAATAATTATTACATATCTCAT
TAACATTAATTGTTACAGGAAAACTTATCCCTTTTTCAACTTTATTTCCTTTTTCTTTTT
TAGTATAAACTTTATCTAATTCCTCTTTTATAATTTTTTCACCATAATCACATAATTCAC
ATATTTTAGCACCATCTACACATTTCTCTATAATTTTCTTTAATGCTGTATTGGCTATTG
AACCAGAATGAGTATATTTTTCTAAATCAATTTCTTCTGTTTTCGTATCAGGTATTTTTT
CCATTTTGTCTGTAACTTTTTAAACTTAAGAATATAAAAACAAAAAAGAAATTTAAAAAT
AATAAAAAG
>comp9825_c1_seq1 len=278 path=[3010:0-277]
AAAAAAAAAAAAAAAAAATATGTACAACTAAAATTGATAATTAACAAAAAAAAATAATTT
CCTTAAGCAATATTTCTATGTTCATGTAATTTTAAATAATAATTCTTAGACAGAAAAATA
ATTTTAACAAAGCACAAAATTATAAGTATAATTAAAATTTCATATTTGTTTGAGATAATA
TGTTTATTTTAATCATTTTTTTTTTTTTTAATTATGTATATTTTTAAAATTAGAAACTTC
ATAAGTTTTTTAATCAATTTTTTTTTTCATTTTTCTAA
>comp9827_c0_seq1 len=1326 path=[1207:0-1017 2430:1018-1191 2225:1192-1247 2280:1248-1325]
GAAAAAAAAAGAGAAAAAAAAATTGTTAAAGATTAAAAGATATTGTCTTAAATGATTAAT
TAGAAAAAATCTTAAAAATAAGAATAAAAGTAAAAATAAGAAATAAAAAATAAATGTAAA
AATAAAAATAAAAAAAAATATTTACACATAATTTATTTTTTTTTATTTATATTTTTAAAT
TTAAAATTCTTTTTTATAAAATTTCTTTTTAAAACATAAAAAAATAAAAGAATTATTCAT
TTTGGTCATTCATTTTGTGAGCTCTTCTTTGTCCTTTCTTGTTCAATGACTTCAACCAAT
AAATTAATTTGTTGTTCATCAATAAAACATAATTCCTTTTCTGTTAGTAAAGCAACTTCA
ACATTTTTACTACTTAATTCAACAACTTCAAATATAGCTTTTAATGCTAAAAGAATGCAT
TCATTTTGTTCCATATTTTCATGATAATTTTTTTCTAAAAATTCTTGTACAGTTTTTGCA
TTTTTTCCAATAGCTTGAGCTTTCCAAGAGGCATATATTCCACTTGGTTCAGTTTGATAT
ATACATATTTCTTTATTATTTTTAAATCCAACTATTAATGTTGCAATTCCAAATGGTCTA
ACACCACCTCTATGAGTAAACTTTTGTTGAACTTTTGCAACATATTTTGCAATATAGTCA
ACTGGAGCAGGTTCATCCATATTTAAATAATATCTTTGGCATTCCAAACGTGTCTTATTA
ATTAACACTCTTGCATCTGCATTTAATCCAGCAAAAGCTAAGCAGTTATGCTCATCTAAC
TTTATTAACTTCTCTGTTGTTTTGGGGTTTTGTAATTTAGGAATATTTTTTTTTTCAACA
GCTAAAACTGCAAAATTTGAACTTTTTATTGCTACTGCACATCCACCTTTTTTAACTGCT
TCTAAGGCATGTTCTACTTGTAATAAATGACCATCTGGACTAAAAACTGTTATTGCTCTA
TCATATGTCATTTTATTATTACTGTTACTTTTATTATCTCTAATTCTAACTATTTAGTTT
ACCTATTTATCAAGATATAGATACAATTAAAAATTCTTCGTTAATTATTAAAACAATTAA
AATGAAAATAATGACATTAAAAAAATATATAATTATGTAATAATTTAAATAAACAAAAAT
CAATAAACAAAAAACAAAATTGGATAAATAATAATATGTTATCACAAATATCTTACAATT
AGGGAATACTAGTTTTATTTTTTCAAGAATATTTTGAATTACCCTTAATTATTTTTTTAA
TTTTTTTTTTATACACCCAAAATTTTTTTTATGTGATAATTTAATAATACAATTTTAAAA
AAATTA
>comp9827_c0_seq2 len=1152 path=[1207:0-1017 2225:1018-1073 2280:1074-1151]
GAAAAAAAAAGAGAAAAAAAAATTGTTAAAGATTAAAAGATATTGTCTTAAATGATTAAT
TAGAAAAAATCTTAAAAATAAGAATAAAAGTAAAAATAAGAAATAAAAAATAAATGTAAA
AATAAAAATAAAAAAAAATATTTACACATAATTTATTTTTTTTTATTTATATTTTTAAAT
TTAAAATTCTTTTTTATAAAATTTCTTTTTAAAACATAAAAAAATAAAAGAATTATTCAT
TTTGGTCATTCATTTTGTGAGCTCTTCTTTGTCCTTTCTTGTTCAATGACTTCAACCAAT
AAATTAATTTGTTGTTCATCAATAAAACATAATTCCTTTTCTGTTAGTAAAGCAACTTCA
ACATTTTTACTACTTAATTCAACAACTTCAAATATAGCTTTTAATGCTAAAAGAATGCAT
TCATTTTGTTCCATATTTTCATGATAATTTTTTTCTAAAAATTCTTGTACAGTTTTTGCA
TTTTTTCCAATAGCTTGAGCTTTCCAAGAGGCATATATTCCACTTGGTTCAGTTTGATAT
ATACATATTTCTTTATTATTTTTAAATCCAACTATTAATGTTGCAATTCCAAATGGTCTA
ACACCACCTCTATGAGTAAACTTTTGTTGAACTTTTGCAACATATTTTGCAATATAGTCA
ACTGGAGCAGGTTCATCCATATTTAAATAATATCTTTGGCATTCCAAACGTGTCTTATTA
ATTAACACTCTTGCATCTGCATTTAATCCAGCAAAAGCTAAGCAGTTATGCTCATCTAAC
TTTATTAACTTCTCTGTTGTTTTGGGGTTTTGTAATTTAGGAATATTTTTTTTTTCAACA
GCTAAAACTGCAAAATTTGAACTTTTTATTGCTACTGCACATCCACCTTTTTTAACTGCT
TCTAAGGCATGTTCTACTTGTAATAAATGACCATCTGGACTAAAAACTGTTATTGCTCTA
TCATATGTCATTTTATTATTACTGTTACTTTTATTATCTCTAATTCTAACTATTTAGTTT
ACAATTAGGGAATACTAGTTTTATTTTTTCAAGAATATTTTGAATTACCCTTAATTATTT
TTTTAATTTTTTTTTTATACACCCAAAATTTTTTTTATGTGATAATTTAATAATACAATT
TTAAAAAAATTA
>comp9828_c0_seq1 len=649 path=[1656:0-648]
AAGAAGAAGAAGAAGAAATTGATGGAAACAATAGCTGTTTTAGTATTAATCAGAATAATG
ATAATGGAAGAACAAATAATAATAACGAAGATTTAATGGATACCGAAATTAATATTAACA
ATTCTTTATTAAATTGTAATGAAAATCAGCATGAAATTTTAGATACTCTACAAGAAGAAG
ATGGTGTTTATAATATTAATGACGATTTAGATGAATATAATGATGATTATATAGATGATT
GTGAAAATAGTAATAGAAATAATATCAATTTCAATAATGACAATAATGAAGTAGAAAATG
TAAATAATGATGATATATTAAATGGAATTAATGATACAAATTTATTAATTAATAATAATA
TAGAAGAAAATAATAAAACTAATAATGAAGGTGGTAATAATTTTTTTACTAGCGAAAATA
ATGCAACTGAGGATAATTTAAATAGCAGTGTTAATGATAATATTATGCATACCAAAAACA
TCCCTCTTTTAAATTCTTCATCAAACATTGAGAAAAATATAAATAGTACTGATAATTCAA
ATATTATGATTAATTCTGAAACATTAACACAAAACAACATTATTAATAATAATTTAACAA
ATAATTTAAATAATTTTAATGAAAATAATATTAGAAAAAATGACTTATA
>comp9828_c1_seq1 len=523 path=[501:0-522]
AGAAGAAGAAGAAATTGATGAAGACGGAGAAGATGAAGTGGAAGAAGATGAAATAGATGA
AGAGGATGAAATAGATGAAGATGATGAGGATATAGAAGATGAGGATATTGAAGATGAAGA
TATTGAAGATGACTTAGATGAAGATGAAGAAGCACTAGATGAAGAAGAATATGATGAAAT
TGAAATAGATGAAGATAATACAAGAGAAAGAAATAGCAATGAGAATGATAATAATAGAGG
TTTACATGTTCATGCATATTTAGTACAGGACAGAAATGTAATAGATGAAGATCAAATATA
TGATAATTCAAATAATTTATTATTACCACATGAAGTTGATGAAAATGAAGAAAATTTATC
AAATGTAGGTGATAATAATAACAACATAGTTTCTCGATTAGATTTAGGATCAGATAGTAG
TAATGACTTGGATGTGCAAAGTACTCATAGGATTAGAGAAATGGATGAAACGGAAGACTA
CGATGATGATGATGATGACGAAGATGATGATGAAGATGAAGAT
>comp9832_c0_seq1 len=2576 path=[5010:0-221 2342:222-245 2366:246-2575]
TTTTTTTTTTTTTTTTTTCATTAATATTTAAAAAGACTGAATTAAAAGTAGTGTTGTTTT
CAAAGAATCCCAAATTTAAAAAAAAAAAGATTAAAAATAACATTTCAATATACTGTAATT
AAGAGAAAGTTATACAAATAAGTATTTCTTGTTGTTAAAAAGCTGATAATGTTCTAGTTT
TTTAAATTTTTTTGTTTTTATGTAAGTTTTATGATAAAATTTAAAAAATAAAATAAAATA
ATAAAATAAAATAAATAACCATATATATATGAAATATCTTTTATTCTTCTGTTTTTTGTA
ATCTTGCTTTTGCATTAATAACTGAAACATTAATTTGTTTTGCTCTTTCAATTATTTCTT
TTCTTTTCTTACTTGAAACGTTATGAGCAATTTGCACACAATATTTTGTATTGTTCATAA
TTAATGGTTCCATTTCTTTAACATTTCTTACTATATATTTATATTTATTATTTGGTAATA
AAAATCTTGTTTTTTTATTACTACCATATCCAATACTTGGCATTAAGTTTGTTCCTTTAT
ATCTTCTTCTCACACGACAATCAATACCTCTTGGTTTTCTCCATGCTGGCTTAACGCGCA
TAAATCTATTTGACTGAAAACGAGTAAATTTTTTAGTTCTCTTTTTTATTATTTTTCCCA
CTTTTTTTACTGCCATTTTGTAGTTGAATAATTATTATACAGAATATTTTTTAAATTAAG
TTTTATATATATTTTTTTTTTTATTACATCTGTTAAATTAATTTTTTCTTCTTTTTTTAA
TTTTATTATGAAACTATTAAAAAAAAAATTTATTAAAAACTTACATTTTTTTTTTTTTTT
TTTTAAAACCTTTTTTTTTCTCATTCATTTTTCAATTTTAAAGATGAAATCAGTTAAGCA
TACTGTTGTTTTATTATTATTTTTAAATTTTGTATTGAATATTTTAGCAAAAGAATATAA
TATAAGAACCGATAAAAGAAAATTTTTTCAAGGTCCACGAAATAGTTTAATAAATTTTCT
TGCGAAAAAGAAAGGCTATGATACAAATGGATGGATAGATATATCACTTCTTGATGGAAA
TTTTAATAGCATAGATATAAAAGTACATAATGATAAAGTTATATGTAATGAAGGAAATAA
GATACTTGAAGTATCTGTAGAAAAGCAAACATTAATACAGCAAACAGGTAGTGCAACATA
TAATGAGGTATTATTTAGTCATATTCAATTAGCTCAAAGTTCTCGTTTTGTTAACCCCTT
ACCTGTTATGAAAAGTAACAATTATTCCAATGCAGTTGATCCAAAAATCGTTTTACCAGC
TAATTTTGAAGGTTATGTTGTCTGTGAAAAAAAAGATTCAAATGCCTTATTAATACCAAA
AAATTTTGAGACTGTAGAATTTATTGCACCACCATGGAGTGTTAGAGTAAGTATTGATGT
TTTTAGAAATCCAATTTCTCAGTATGGTAGACAATTTAGAGTTACAATAATAGATAATGT
AAATATTTTAATGAATAACCAATCTTCTTTCATATGGCCAATTCCATTTGAATCTTTTTC
TGAAGTATATGATTTTCATTTAGCAGTTAGAGATAGTAAAGAAGGTCGTTTCTGTATTTT
AGAAAGAGATTTGGAAACTTTTGAACTTAATTTAAGTTGCAGTAGTTGGAAAAGAACTTA
CAAACTTTCTCTTGTAAATACATATTTTCTTGCAGGATTCCTTGGTATGAATACCATTCA
AGGAATATCTTATCCATTTTTAAAATCTAAGAAAATTTCATATTATGAAGAACCAAGAGG
AGGAGATGTCTTTAAAATTTTACTAGATGATGAAAGTAAAAATCCTGATGGAACTAATGT
TTATGTAGATAATGGTTATGAACAAAATAGAAAAGCAAGAAGATGGATCGGAGCTTTAAG
TAATATAATATATCTAGGTACTGTTGCTTTAACAAATGCCATATATGGTACTATCAAATT
TATCAATATAAGAAGAAATTTAGATAGATTTAATCGTGAATTTGAAGAAGCACCTTTATA
TTACCCATGGAAACTTCAATATCCAGAAGATTATTACACACCAAATAATGTTGAAGTAAA
TGAGACACAAAAATCTGAATCAGCAAGCGTAACAGATTCAGAAGAAAAAGTTGATGATTC
ACCAGTACCCGAAGAAATTCCTGAGAAAGAACAAACTGAAGATGAAAATCTTCAAAATCC
AACAATTCTAAAACAAGTAGAACAAATTATTGTAGATAATGACAGTTAAATGAGTGGATA
CTTTTCATATTTATAGAAGTGATCATTTTAATGTTCTTAGTATTTTTTATATTTTTTATA
TATTAGTATAAAAAATTTTCTTTTTTTGTATATATATATATATATACATATCATTTTGAA
AAGTGTGGACAGATTTTTCGTTTTACACTATAATAATTGGTGCTTAATAAAAAAAAATTA
[truncated: 17,036,219 more chars]
