# Supplementary material for: De novo assembly and transcriptome analysis of Plasmodium gallinaceum identifies the Rh5 interacting protein (ripr), and reveals a lack of EBL and RH gene family diversification
Source: Malar J. 2015 Aug 5;14:296. doi: 10.1186/s12936-015-0814-0 (PMC4524024; doi:10.1186/s12936-015-0814-0)
Supplement: Additional file 4: — Plasmodium gallinaceum de novo transcriptome assembly with quality trimming and with subsequent filtering of transcripts. [file 12936_2015_814_MOESM4_ESM.doc]

>c68_g1_i1 len=384 path=[155:0-383]
ATTAACTTTATTCAAGGAATTATAAAAGACAATGAAAAGAAAATTAATAAAACAAATGCA
TAAATTTCATTAAAAAAAAAAAAATTAAAGTATCTCTAAAAAAATAACATAAAATAAGAA
TATCACAATATTAAAAATATCTTTAAAAAACTGATAAATTTTTTCTTTTTTCATACTGTA
CAATTTAGAATATTCACTTTCACAAGTATTTTCTGTTTACAACTAAAATTTTGAGTCTCT
TCTATTTTATACTATAGAAAATTTCAAAAGATAAATATTCTACTTTATTAATAGATACAA
ATTATAACCAGTAAACCATTATTCATATAGATATAAAAATTCAACGTGATATTCCTATTT
TTTTTAGATTGTATTATTAGACTA
>c139_g1_i1 len=231 path=[1:0-230]
AGGCCGCTGGGGGAGGTGGTGGAGAGTGGAGAGGGTAGAAAGGAAACAACAGTGGAACAA
GAGAAAGAGAACTTCAGGGGAACAGCCTCTTCCCTTCTACAGCTCTTGCGAAAGCTCAAT
TGCTTGGAAACCTGTGGGCACTGACTCAGCAGGAGAATCACCAGAATAGGTAGGAGCTGG
AGATGAATAGGCCAAGCTGGGGGGCAGCCTTCCAGCAGGATGGGTGGCTCT
>c181_g1_i1 len=307 path=[486:0-178 178:179-306]
CGTCGCACTGGCAGGGGGAAGGGAAGGGAAGGCGGGGGGTTACGCACCAGGGCAGAGCCG
GGATCCCTTCTCCACCCCGCGAGCCCGCGGGGAGGGGAGAGAGAAGGGAGGAGGGGGGGG
AGCGTTCTCCTCCTCCTTCCTCCTCCCCCTTTTTCACCCTTCCTCCTCCTCCTTCTTTCC
CCAAAGTTAAACTTCCTGCTCCCGGCCCGGCTGGGAAGGGGACGCGCAGCCCGGCCGGAC
TCAGCCCTCGACACACACAACAGCTGGAGCTGTCAAAACTTCCTCCGCTCGGCCTCGGCC
CCCGCCG
>c217_g1_i1 len=304 path=[5:0-103 318:104-303]
TTTAAAAAATAAAAAAAAAATAAAAAATTAAATTATTTTATAAAAACTTTTTGATTTTTA
TATGGAAGCATATTGTAATTTAAGCAATTAAGACTCTTAAAAAACTTACTAAAAAATTAA
GTAAATATATGTATTTCACAAAACTAAAAAATTAAAAGAACAAAATACATATAATTTAAA
AAAAAAATTAAGTATGAAATATTATAAAACATAATATAAATACTTTAAATAAAAGATATA
AAAAAAATATATAGTACAACATATATATTAACATTTTATAATCTTTTCAAAAAAAAAAAA
AAAA
>c298_g1_i1 len=235 path=[200:0-191 560:192-234]
ATATATATTTTTATATAAAAATGTGTGCCTTATGAATTAACAGAATTTATAATATTTTTT
TTTATTATTTCTTTTATAACATGTTTCTTCCATATGAATAACCTTCAAAAAAAATAAAGT
TAGGCATAAATGATATCCATTAAAAAATAAAAGTTCAAAGAATATTAAGCAAAACTGAAA
TAAGATTAAACTTTACAACTTAAAATATATATAATATTTAAATGGTCATACAATA
>c346_g2_i1 len=297 path=[437:0-296]
GCTTGACAAGGACGAACGTCACTGCACCCCCTGGCCATGCTGCTGTTTCTCTATGTACCT
GTCCAGCTTTGAATGGAGAGAAGCTTTTCCTTTACAACACCTCATGAGGAAGCAGTCCAT
CTTGTCTGGGGAGCAATTAGTTGCTGTCCTTTGGGCTCAGGATCTTTCATTCCTTATGCC
TGATGGCAGAGATGGAACAAGATAATCCTGTTGTTTCAGCCCAAGTGTGTCTTTTTTATA
AGCCTGCAGAACAAAAAAAAAACCCATGGAATTGAAGTTAAGATGGAATAATGGATG
>c360_g1_i1 len=201 path=[1:0-200]
AATATTTCATAAAAGTCTTTAAATGAATAGTTAATAAATGATGATTAAAGTAATTCTTAC
AAAAAATAAAATCAATAGATACATTTATGTATACTCTCATTAATTTGTCTATTAAATACT
CTGCAAATTCCTTTAAACACAAAGCTAATAATTTCAATGGTAAAGATGTTACTTATTCAC
ATAGATTAACAAAATAATTTG
>c381_g1_i1 len=295 path=[297:0-106 404:107-294]
TATACATTTAGGAAAACTTAAAATTAAATACAATAATTAATACGTTGTAATATATAATTA
TATATTTTTATAAGACTGTTTTAAGTTTAAATACTACACAGGAAAGGTGCATAATTAAAA
AAAATTCTATTATTTTATAAAAGTTTATATGTTGATATACTCATTAATACAATTATTCTC
ATTAATAATTTTTATCTTTTTCTATATATTACGAAAAATAATAAAATTAAAACATGATGA
GAATTAAAAAATTAATATTAATTAAAAATATGTTAATAAAATTATTTATAATTAT
>c381_g1_i2 len=206 path=[593:0-17 404:18-205]
AAAAATCAAACACAAAGTTGCATAATTAAAAAAAATTCTATTATTTTATAAAAGTTTATA
TGTTGATATACTCATTAATACAATTATTCTCATTAATAATTTTTATCTTTTTCTATATAT
TACGAAAAATAATAAAATTAAAACATGATGAGAATTAAAAAATTAATATTAATTAAAAAT
ATGTTAATAAAATTATTTATAATTAT
>c384_g1_i1 len=321 path=[1:0-320]
ATTTTTTTTCACTTATTACAAATAACATAATTAAATTTATTTATATAATAAAATTACTAA
TAATGTAAAATAAAGTGATATGAAATTTTTATTAACAAATAATGAAAAATTAGAATTTTT
TCTTCTAAGAAGAAAGCTTACATTAGTATAATAAAATTAAAGTAAATTTTATATAAAATT
TTTTTCTCTTTGTTCATTTTTATAGTAATTAGAATTATTAAAGTACTCACTTTACTAATT
CATTCTTATGTGATTTATTAATTAGTTGCTTGGTTACTTAAATCATATTTTAAAAAATTA
AATTAATAAAGAGCATGTAGA
>c387_g1_i1 len=319 path=[12:0-271 285:272-318]
TTTTTTTTTTTTTTATAAAAATATTCTTTAAAGCATATATTGCTTTTTATTTAGAAAAAG
AAAAAGTTCCTTTTTGTTATTATGTAACTTTTAAATGATTCCTAGCGCAAAACCAATGAA
TAATGTTAAAATTTTTTTTTGTAACAAAAATAAATACAAAAGAAAAAAATATATGAAAAG
AAATTTAATACATAATGGAATATGAAGGTGAAATTTTTCATTTAACTGAATACCAAATAA
AAAAAAGCATTAAAGCTTTCAATTACTTAGATAAAAAAAAAAAGGGCTACTAAAATTTGA
GTATATATAAAAAAAAAAA
>c402_g1_i1 len=465 path=[443:0-464]
AGGAACCAATGAGAAACATGAGCCTCTTATGCAATTGAAACCTCTCTAAGCAGATAATAC
GAAGCAAACAGCTTTTACACATAAAATAATTTTATGGTGAAAAAGATCCCTTTGCATTGT
CTACTGCTGTGTTATCTCTATAGCCTCATACAATCTGGATTCATTTTTAGGCACCATCAA
AGCTTTTCATTATGCGGATTCAAACATCCAATTACACTCGTGTTCTCCTGAACATTTATG
TTGTCTCAGTGTTTGCTTTTTTATGCTTATGGCATCCATGTCTGTATTGGAAGCTGTGAA
ACCAAAGTCTTAGCATGGACAACGTTCTGTGCGTGGCTTCCTGCATTTTAGACCGCGTTT
ACAGGAAGAAGGTTCTTTGGAAGCATTTCTGGTGTTGAACAAAAAACCAGAAACTGAATA
TCAGGTTTGCTGTGGAACTGAGATGAAACTAGCCTTTATGCAAGT
>c417_g1_i1 len=249 path=[501:0-20 296:21-248]
TCATATTTCTCATATATATCAGAAAATTTTTTATTGATATAATCTACAATATAAGAATGA
TAAAAATAAAGTAAAGAATACAAGATTTTTAAATTTTTTAAAAGAACTAAGAATTTTAGC
AATGAACTATTTTTTAATTTATCGATTTTTGAAAAAAACAAATTTTTATCTGTTAAAATT
AAATAATTTTTTAGTGTTTTAAGAAAAAAGAAATTTTTTTTAAGTTTATTTTATTTTTTT
TTTTATTGT
>c420_g1_i1 len=313 path=[295:0-145 4:146-149 447:150-312]
ACTTTGTGTTTGATTGTGGAATATAAAATAAGTAAAATAATTGTCCAAATGGTATTTTAG
GATAACAAAAGAAAATGCCTTATAGAAATAATTAAAAACATAATGGAGATAAAAAGATTA
TTTAATAATCTTTGAATAGAAAAAAGAATAAAAAAAAAAAACAAAATAAATTACATACAA
TAAAGAAAAAGGAAAGAATTATTAAAATTGTAATATTTAGACCTTTTAGGAACTATAAAT
TTAATAATTATTATCCTTATAATTATATGATATAAAAAGAAAGTGTATGCATTTTAATTA
AAAATTATTATGT
>c421_g1_i1 len=223 path=[4:0-222]
ATGAACTTTTTTTTTTTTTTTACTTATTATTTTCATTTCTCGTTTTTTATTAATTTACTA
TCTGAAAATATTTATAAAAATTCATATCTCTTTTTATAATGGTAATAAAATTTTATTCAT
AATGAAGTATTTTGTTTTTATCTTAATATATGAGAACATAATAACTATGATATAGAACAA
TAAAATATGCTCAAACAATTACATTTAAAAAAATATCTTTAAA
>c421_g2_i1 len=330 path=[407:0-329]
AAAAAAAAAAAAAAAGCATTCTTTAATTAATATGAAAATATTTATATTTTTTGCATTCAT
AAATTCATTTTACTATTTAGCATCCAAAAAATGGGAAATTGTATGAAAATAGTTATATTT
CATTTAATCACCTTATATTAAGAAACATTTTTAGATACTTAATTTTTTGGATAAAAAAAA
AAAAAGTATTATAGAAATGTAAATAAAAGTACTAACCTTCAAAATTAATACTAATATTTT
ATAATTAAAAAATTCTAAAGTAAAAAAGAAAATAATGATATTAAAATATGAAGGTAAAAA
AACTTCCATATAAGGAAATTTTTTTATTTA
>c424_g1_i1 len=322 path=[1:0-321]
GGGATGTTAGAACCTGCAATAAACTATTTGGATCATTCACGTATCTGAGTCAGATGCCAC
TTAAAGTTAAGATAATTAAGCAGGCGTAATGTATAAAGCAACTTTTCTGGTAGGAATTTG
CTTTGTAGGCTGTGAAGGATGGAAAAGTAATGTACATTTACAAATAGTATGGAAACTAGC
TAATGTAACTAATTCCTCTGATTTCTGGGTATACATCCAATTATCGAGGAGCATGCAAAC
AGGGTATCCATTAGCAGGAGTATTGTTGAACCTGACAGAAATAGGTAGGGTTGGCAACCC
CAACAGTCCAGTGTGCTTTGAT
>c433_g1_i1 len=249 path=[1:0-248]
AAAAAAAAATATATATATATATACGTGTAACATTTTAAATGAATATATATTTTCTTATAT
TAACTTTAGGTAATCACATCTGGATTTAAAGTAATAAATTGAAAAAGAAAATATACATTC
ATATTTCTAAATAGAAAATTAAAATAAACATTGTAAATTAATGACGTAACAATATATATG
AAAGAAAATAAAAATTTTATCATAAAAATTTGTTATTTTATTTTAAAGTAATAAAGAACA
TATATTTAT
>c464_g1_i1 len=217 path=[415:0-216]
TTTTTTATTTTATTTTATTTTTTCAACAAATAAAAATAAATTTTGTGTATTTTTCAAAAA
AAAAATGTTCTATATTATTATTCTGTTTTATTTTTTTCTACTAATAATTAATAAATTTTT
TTTATAATCTTGTCTTATTAATAAGATATACTCTTGTATAAAAAACGAAAAAATAAACTT
TAAAAATATATGTCCATAATAAAAAAAAAAAAAAAAA
>c514_g1_i1 len=226 path=[12:0-225]
AAAGAAAAAAAAATATATATTTATATACTACATAAAAATGCATCTATACAATTTTTCTTA
TATTGTAGATGGATCAACAAATATGAATCATAATTGATACATTTAATGTTGCAATTTTTT
TTATAGTTTTATTTAAATAATTAATTTTTTTTCTCTTTGTTTAAATATAAAGATCGATTA
AAAAATTATAAATATAACTAGAAAAAACAAAAAAAAAGAAAAAAGA
>c524_g1_i1 len=207 path=[185:0-206]
AGCACAAAGAATTATTTTTAAAGGTTTATATTTATACAAAAAATAAATACAAAATTTTAT
ATTTTGATTACATATAAATACAATTTTTTGGTAGATTTTAATAGATGTTTTAAGATTAGT
TATGCATACATAATTTTTAGTATATATTTTTAAGATCTTTATTTTATTTATTTTATGAAT
TAATAGGCAAAATATTAAAAGACAAAG
>c539_g1_i1 len=319 path=[1:0-141 466:142-318]
GGAAATGGCCGGGAGCCGCGGGCTGAGCCCCAAAGCCGCTCCGCTCGGCCGGCCCCGAGC
CCCAGCGCCTGTTCCCCGCCCGTTTGCTTCCTCTCCCCCCCCTTCCTTCTCCCTCTCTTT
CTCCCCCCTCTCTGCTTCCCCCTTTTTTTTTCCCCTCCTTCTTCCCCCTCTCTCGCTCGC
TTTCCCTCTCGCTCTCTCTCTCTGCCCGCCATCTTTTGAAAGGGAAAAAAAAAAATTCGG
AGCGAGGGAAAAGAAGGGCTGTAGGCGCTCTTAGAAAATAAGAAAGGAGGAGAAAAAAAA
AGAAAGAGGAAAGAAAGAA
>c579_g1_i1 len=242 path=[1:0-150 816:151-155 320:156-241]
GATATGCACATGCTGACAGGCACTGTCACACATCAAGAAGCAGTTCAGTTTATGCCAGCT
AGAGAAAGCAGTATCCTAACTCCCTGCAAGAAGGGAAAATAGAAGGCATGGTAGATGGAA
AACCTAAAAAGAATTAACGCCCTATGTTTTTTACCATTCTTTTAACCATTCTGCAGCTTT
CTTTTTGGTCTTTTCAAGACTTGTGTATGTAGTATTTCTACTTGTCTGGAATGATGTTAT
GT
>c630_g1_i1 len=300 path=[39:0-45 335:46-299]
GAAAATTTGCCCATATATCTCATTATGGTTAAAAATTAAAATAATAAGTATTTTCTGTAT
ATATTTTTTAATATTTAGGTTTTGTAATTTTTAAAAACATATAACATACATAAAATTTAA
TATGATAATATTTAAAAAGGAAAAATTAACGCTTTTTATAAGCATAGTAAAAATGAAAAA
AAATTTGCCAAATTAATGACATAAAAAAAAAAAAAATACTGAGAATAAAAGAGTTTATCA
TTAATATATTTGAATAAATTATATTACTGTAAAGATATTTCAAAATAAATATATATAATT
>c652_g1_i1 len=279 path=[358:0-174 549:175-175 550:176-278]
AAAAAAAATAAATAAAACAGAAAATACAAAAAATACATTTCATTAAAAAAATAAAAACAA
GTATTAAAACAAAATTACATAAATGTATATAAAACATAAAATTACATAAATTCGAAAATT
CTGTTAGATGAATATACTACGTAAATACTCGTAAACATTATGTTAAATGTTCTGCAAATA
TTTAGTAAAATATTTTTTACTAAAAGAAATACATATAAATTATATATATGAAATTATTTG
TAACATTATGAATTTTATATATATAATTTTATAAAATTT
>c657_g1_i1 len=368 path=[454:0-66 520:67-73 33:74-367]
ATGTATATAAAAGTAATTTAGATTATTATAATAAAAAAAATAAAATTCACATATTTTTGG
ATATAATAGATTTATTTTTTAATATTTATCATAATTTGCTTTTTATTAAAATGTGTTTCA
AAAAAAAAAGAATTGTTTTTATAAACAAAAAAAAGCATTATAAAAAATACCTATTAATTT
TAATTTTTGTACTATTTTTTAGTGTAACGAATAAAAAAGGAAATAAGAAAAGTATGCTAA
TATTTTATAAAAATAATATACTTAATAATAATAATTTTATAATAAAAAGGAAAATTGATG
AAATAATTTATAGTATAAATATGAAAAATTATCAAAAGTTTTTAAACAATGTTTCTTGCA
TAAAAATT
>c677_g1_i1 len=218 path=[500:0-217]
AAAAAAAAAATATCTTAAAAATGAAAAAATATTTTCATTATAGATATATTTAAAAATGGG
AAAGAACTATTACCAAAAAAAAGAAAAATAATATTATATAATGAAGGTTTTTTTTTTTCA
TATATAACAATGCAATAATAAAATATTTAACTAAAAATATAACTAAAAATATTTAAATAT
ATAACCCTGTGAAGTATTAGAAAAAAAAAAAAAAAAAA
>c690_g1_i1 len=259 path=[1:0-258]
GATTATGACATTCCTTTTGTTATTCAACATGTAATTAAAAATTATTTTAATGTGTTATAT
ATATATTTTTAGTTACCATTTAACTCTTGCATGTCCAAATACATACTAATGAAAATAGAA
ATACATTATTAAAACAATGCTTCTCAGTAGAGCATGTATTAGAAAAAAAAAAAGAGAAAT
GGACAAATAAAATTAAAGCAAAGAATTAAATGTAAATTAAAATATTAAATTGATATTAGT
ATTTTGTCTTTTTTCATTA
>c693_g1_i1 len=212 path=[217:0-211]
ATTAATTTTATTTAATATTTTTAAAGAAAAATCTATGCTTTCAATGTTTTTATTTTTGTG
TTTAAAATAATTATATAAATTTAAATATGTTTTTTAATACTTACTTATTTTTATTTATTT
AAAAGCATTAATTTTGAATTTCTAAACTTTATTCGTAACATGGTAATTAAAATATATTTA
TTTAAAAATCTATGATTAATGGGGATCTGTGT
>c694_g1_i1 len=366 path=[394:0-365]
TTTATCTGCCTCCCAGCGGAAGATTAATAACAGCAAAATCCATGACAAGTGCAAAGATAA
AGGTGATCATTATCGTTATTATTGGTATTATGTTGTTTTCTCCGTGTGCTGTTAACAGAG
AAATTGTGCTTAATGGAAGAAGGCAGATAAAGGCTGTTTATTCCTATTTAGGGAGGTTAA
GGGTGAATATGTAGACATGTATCTACCTTGAGTAATCTGGGTGTGGGTTTTAGAATGGGG
AACCCCAAGCCTTGAAACCCAATCCAAGCCTCTTCACAAGACAGACATTGCTTCTCAATA
TGCTACTAGACGTTAATTAACGTCTTTTGTTTGCTGATCATTCGCTCTCAATGAGAAGCC
AGTAGA
>c703_g1_i1 len=206 path=[155:0-205]
CGTTTCTCCTTTGGGAGTGTAAATCCTGCAAGGAAATCTGTGTGTGGCTTCAGCCAGTTG
CAGCGGCCTATTGCTCAAGGCTGTTCAGAGTTGTGTGACACAGCGGGTGTCACCATGCTT
GTTCTTGTACTTGTTCGAGCATTGGTTGCCGTTGCTCTTTTGTGAGAGGAGGAAACGGCT
TGCAACGCAGCGGGTGGAAGCCATGG
>c719_g1_i1 len=220 path=[1:0-154 156:155-219]
TTCTTTTTTTTTTTTTTTATTATTTATGTGTTAATTTTAAAAAAAAAGCTTGTTTCATAA
TTAAACACAGAAATACAATAAAAAATGAAAATAAAAATATTACATAAAAAAAATATTTTT
TTGCATAAAAATAAATTTGTTATAAATCTATTAAATTTTAATCAATGGATTGTTTTCATA
TTTTTGTTGTTATTTGTTTATTTTTTTAATAAAATATTAT
>c735_g1_i1 len=262 path=[220:0-148 127:149-261]
TATATATATACATTTATATATATATACAGTTATATATATTTTTTTTTCGTATATATTGCT
TTATTAAATATGAATGCACATGCTATTTGAGTTATAACATCTATATTATTTTATTATAAG
TATTGAGAAAATTTATTATAATATAATGTGAAAAAGAAAATAAAGCAAAAAAAATAGTTT
ATAAATATTTATAAAAATGCAAAAGGTGTTTTAAAAGACTAAAAAATTATTTTATTAAAT
TTTAGCTATTTAATATTATATA
>c747_g1_i1 len=422 path=[447:0-421]
GCAAAGTTTTTTAAATATATAAAAAAATCAAGTAACTAAAAAGTTCATTATTTTTTAAAT
TTTATATTTAATAAATTAACATTTTTTATGCAAGAAAAAAAAGCATATTAAAAATTAATT
TCTAATAAATAAAAAGAAAAAAGGTGTTAAACAATTTAAAATGTATTTGATTAGGTTTTA
TTACATTTTTCTAGTTTAATAAATACAACTAGCTTTAATAAATATATGAACAGACATGTT
TTTATTAAACGAAATATAATTTTTTCCTTTTATTATATAACTATATTAAATTTTAAAAAA
AATATCATTTTTTTTTATTAAATAAAATATATGAAATATAGGAAATATATGAAATATAGC
TTTTAATAACTATGAATTCTATATTTAATTTATTTTCTATAAAAATATAAATAAAAGAAA
AA
>c803_g1_i1 len=244 path=[418:0-243]
AAATGTTTATATTCTTAAATTTCTGTTGTAGTTCTTGATCTTTCTTGTTTTGCTGCTGTC
TTAATTCATGGAAGTCCTGTTGAAGTGATGCCAACAAAAGGTTCTGCTTTTAAACAGAAG
CATTATGAAGTAATGTAGTTGCACTGATAATTTTTTTTTAGGCTTCCACACTACCATCCT
TATTAATGTTACCAAAATAGTTCTTTTTCCTTTCATCTTTTTCCTTGCCTCAAACACAAA
GTTA
>c820_g1_i1 len=281 path=[343:0-280]
TTAAAATTTTTTTTTTTTTAAACTATATGAGAAAATTCTTCAAAATAAATAATAATTTTA
ATTTCTTATTATCATAAATGAGAAAATGAATTGTATTTTGGCAGAATTTACAAGATGTAA
TTTAAAAAAAATTTATAAGAAATGTATTGACACTTTAATTGTTATTTTATTTAAAAATAA
CAATTTTAATAGAAGATATGTATTTTTAAAAATAATATTGTGATAAATCAGAAGTTTTAT
TTTTTTTGTTTTTTCGTTTTTATTTTTTTACACGAATATTA
>c824_g1_i1 len=207 path=[343:0-206]
TAAATTTAATTTGTATGAATCTTTGATATAAAATAAATAAAAATCTATATGCATAAATAC
TATCTTCTTAATATTTTAACGCTCATTTTACTTAGAACAATAGTCATATTTTTAATAAAA
GTGAGTTTTTATTATTTATATTTTTTTAGTATAATACATAAATGCAGTTTTTCCAACTAA
CAATATGTGAAATATAATATTATCTTG
>c827_g1_i1 len=246 path=[1:0-22 24:23-245]
TAGAATGATACTTAATAGAAGAATTTTCCTAAGATTACTTTTTGTTGTATGTGTAGTGTA
TTACATTTATTATTAAAAAAAATAAGAGGTAGATTTAAGCAATTATAGAATTTTAAAAAC
TTATATTAGTATTTATTAAGTTTATAGAAATCTTTTACTTGCATTATATATAATTAATAT
GAAAATATACATTGTGTTTTTATTTTATTAAAATCATATATTAAATTTTTTTGAAACCAA
ATTTGT
>c827_g1_i2 len=287 path=[511:0-63 24:64-286]
TATTATATGCTTTTAAAAAAAAAAAAATGTTCCATATTATTTCCTTTTCTTATTGCATTT
ATAGTTTTCCTAAGATTACTTTTTGTTGTATGTGTAGTGTATTACATTTATTATTAAAAA
AAATAAGAGGTAGATTTAAGCAATTATAGAATTTTAAAAACTTATATTAGTATTTATTAA
GTTTATAGAAATCTTTTACTTGCATTATATATAATTAATATGAAAATATACATTGTGTTT
TTATTTTATTAAAATCATATATTAAATTTTTTTGAAACCAAATTTGT
>c853_g1_i1 len=291 path=[568:0-184 150:185-290]
TGGCCTCGAACGCCTCCAGGGATGAGGTCATCTTAACCTTGGTACTGATGAATAAAGGCA
CAGTTCAAATTCTTTTCTTCATCAGCATAAGCCAAAATCAACTTCATCAATGCAAATACC
AGATCAAAATCTGACACAAGCGTCTAATCTTCGCAACAGAAAAACACCTAGTTTTGAAGA
TACCGAAGCATTCTTCTCAGCAACTTCTCTTCCACACAATGACACCACAAGACTGGGAAG
ATGAAGCACACTCAGGTGCCAGTGGGCACGTCTCTACAACTCTGGAGCATG
>c862_g1_i1 len=239 path=[125:0-199 62:200-238]
TTGAGCAACCTGGTCTAGAGGGATATGTACCTGCCTATAGTAGAGGGGTTGTGTCGACAG
TTGATGACTGACTTTCATCTGACATAAGAAGAGGTCATGCTTAGTATAGGTATCTCAGAG
AATTAAAACCACACTCGCTGAACAGCCTGAAAGGCCACAGAAGTTTCTTTAGACCAGTGA
TTGATCTGCAAGGACCGCAGGACATCAGTGTTTTCTGCCATCTTAGCAGCCTTCTGGTA
>c929_g1_i1 len=317 path=[31:0-56 30:57-316]
AAGAATTTGTATTATATTATTGATAAATTTTTTAAATTGATTGCATAATTCATTTATAAA
GAATACATATACGTATATTAAATATAAAGTTACAAACTGGCAATTTATTTGTATAATTTA
CTTATAATTATCCCAATTTTTTTAATTCTTATGTAGAAAAATTAAGAAACATTTTTTTTT
ATATACCATTTTGTTATTGTTGTATACATTTTATTTATTAAACAATAAGTAAAAAACGAA
ATTTAATATAGAAAAACACTAGAATATGTTTCAAATTGATAACTAAAATTTTTTAATGTT
TCTAAAAAAAAAAAAAA
>c938_g1_i1 len=288 path=[422:0-287]
AAAAAAAAAAAAAGTGAAATAGTAAAAAAATGGGATAGAAATTAATAAAAAAGAAAAAGT
TTGAATAAAAAAATTATTGCTTTGTATTAAAATTTTTTATATTTTTTTTTTTATATGTTA
TATATATATAGTATTAATTAAAATAAAAGAAAATTTACATAAATATAGTGTTTCATAGAA
ATAAGTGTTTAATGAACAATTGTAAAAATTTATTATACATAAAAAAGCTTAAAGTTTAAT
TTATATAGTTTTAAAAATTATATGCTTTTATTTTTTCTTTTAATTTTA
>c986_g1_i1 len=260 path=[238:0-259]
AAAAAAAATAAGAAAATATTTTAAAATAAAATATATATAGTTTTTTGTTATGTTTTTTTT
TTTTAATAATGCTTAATTTTAACTTGTTAAATTAATATGTAATAGTTTTAGAATCAAACT
AATCTTTTACATTTTTATATATTTATTTTTCTTTTTTTGTTTATTTAATTTATTCTACTT
CCACATATATCATATTAATTTACTTATTAAATAATTATCCATTTTTTTTCTTTAATAGAA
TTTTAATAAAAGTATTTTTG
>c1017_g1_i1 len=379 path=[579:0-308 25:309-378]
TATATATATATTTATATATAGAAAGATATACAAATATCTTTCTTTATTTTTAAATATATT
TAATTACCTTTAGAATGAATATATTTGAAAAACAAAATATAATAAAATAAATAATAGATT
ATTAAAACTGTATATTATTATATTTTTATTTGTAACATTATTCTCATATAATGTCTCTAT
TATACGTTTCTTTCTTTACACATAGATTTTTATTTTTTTTTTCTGTATTTTTTCTATATC
TTTTATAAATATTGCATAAATATTACAAGCATATATGCACATGTATATGCCTATAAATTT
AACTCTTTTTTTTTTTAAGTTATATTACTATGATAGGAATTAAACATTCTTTTCTTTTTT
AATTATAGATGTTAATGTA
>c1017_g1_i2 len=373 path=[579:0-308 887:309-372]
TATATATATATTTATATATAGAAAGATATACAAATATCTTTCTTTATTTTTAAATATATT
TAATTACCTTTAGAATGAATATATTTGAAAAACAAAATATAATAAAATAAATAATAGATT
ATTAAAACTGTATATTATTATATTTTTATTTGTAACATTATTCTCATATAATGTCTCTAT
TATACGTTTCTTTCTTTACACATAGATTTTTATTTTTTTTTTCTGTATTTTTTCTATATC
TTTTATAAATATTGCATAAATATTACAAGCATATATGCACATGTATATGCCTATAAATTT
AACTCTTTTAATTTTTATCTTGTTATTCTGTTGATTTTATAAGTGCATTATAATGATGCA
TCTTTTTATTCTC
>c1020_g1_i1 len=356 path=[384:0-355]
ATGGGTAACGCATTTTTTTTTTTTAAATTTAGAATTTACAAAATATTATCTAATTTTTAC
ACCTTTCTTAAGGCTTACCTAGATTCATTATTAATAATAGATAGGTGTAAATTATATTTA
TTTTAAAATTTTCTCAATATTTTTTCATTTTTCTCAGTTTTTCTAATCATCCATTTAAAA
ATAATAAATAAGAAATATTTATATCAATAAATTTTTTTATTTTTTCTATTTCTTTCATAT
TATAGGTAATTATATATGTTTCATTTTGATATGTATGATTATAAGTATTTTTTTAATTAT
AACAACACATGTTATTTTTTCAAGTGTTATATAAAAATCTTTTGAGAAAAAAAAAA
>c1028_g1_i1 len=329 path=[87:0-224 86:225-328]
TTTTTTTTTTTTTTAATATTCAAATAAAACTATATATTTTTGAATAATTTCTTTTAAAAT
AATTTGATATTCATTTGAATTTTTTTAATTTCATGATGATTAAATGCAAATAAAGATTCT
ATAATATTTAAAAAAAATTGTAAAATTAAAATTTTTTTTTGTCGCCTTTTTTATATTTTA
ATGAACAATTGAATCATCTAACATATAAACAAGAAAAAATATAAATATATTTTCCATTCT
CAATAAAAAAAAAAATGATAATCTAAAAGTGTTAAAAGAATTATTTTATAATGTTAAAAA
TATTTCTGTAATATTTAAAATTAAAAAAA
>c1046_g1_i1 len=273 path=[491:0-272]
GAAAATTAATATATAATTAATTAAAATAACACTTTTTTAAATACACATTTACATATTATT
TCTGTAATGTAATTCTTTATATTTTTATCTTTTTTTTAATATATGTAATCATTTTGAAAA
ATATATGGTGAAAAATATGGGGAATTCAAAGATTTTTAACTTTTCATAGTTCATTTTTAA
ATTAAATAGCTTATTTTTTTAAAACTTCAAAATTCTTAATTTTTTTTGCAAATAGAGTAA
CTTTTATATGTGATAAATTAAAAATTAAATAAT
>c1083_g1_i1 len=438 path=[654:0-437]
ACAGAGGTGTTGAAAAATATAATTGCAATGTCCTCTGATACTGCCTTATACTGCAAGCCA
CTATTTCCCTCAAAAAGCAATGACAGCTGATGGCGATACCTAGCTCATCCCATACAGAAG
CTATTTTCCAAGCCCATCTTCTTGTCCAGATACAATTTTTCTTTAAATAATTATTTTATT
TGAACAGTCTTTTGACAAGCGTTGACAACCACAAAGCATAATAGTAAACACTTCAACCTA
CCTTCCTCTTCCTCTTTTCCTATGCTCAGGCTGTTTTCAAGGCATAAGTTACTTATAACC
TTCAACTATTTATTAAATAATACAGTAAATAATACAATACAATAATACAATAATACATTA
AAACATGTCATCTTTTACTTGATCCTTATTGCCAGAAAAAAAAAAACAAGATTTGTTTAG
AAATAATGAAAACTAACA
>c1097_g1_i1 len=205 path=[515:0-204]
AAAAAAAGAAAAGAAAAAATAGTATTCTTTAATATTCTATTTAAACAAATAAACTCATAA
AATTATATATAAATATATATAACTTAAAAAATTATATATTTACTACAAAAGCCTAAATAC
ATATACAAATGTTGTTAAAACATAAAGAATAAAAACAATATATTTTTTTCATTGATTTCA
TGTTAAATCTATAGAAAAAAAAAAA
>c1123_g1_i1 len=217 path=[1:0-170 172:171-216]
GTTTAAAAGAATTAGCAGATGAGGTATTTCTTTTTTTTAAGTATTACATTGCTTCTCTTC
ATACATATATATTAATTTTTTTTTTAGATAATAATAGTTTATATATAAAGTTTTTTTATT
GTTATGATTATTTTTTTTGTTTTATTTCATTTTATTTTTGATATATATTTTTTTTATGTA
TATATTTAAAATGTAGGAGTATTCTTATAAAGATTTG
>c1127_g1_i1 len=347 path=[1:0-346]
AAAAAAAAAAAAAAAGTATTAAAAAGAAAAAAGAAATATTAAATTTTTGCTAATAAGAAA
AAGAAATTCTATTAGATTACATTGTAACTTATATAAATTTAGAATACTTATTATTGTTTT
TCATATATTAGACTTTAGACTAAAGAAAAAAATATATAAATAACAAAATTAGAAAAATTT
TAGAAGTTCTTTTAAACATAAAAATATAAATATATGTGCATATGTTAGATTTGCTATTTT
ACCATTATTTTACATTTTAACTTATATTTTAAACGAAGTTTATATATTTACTTTTGTATT
TTTTTTTTTTTTTTCTGAAAATTCAGGTATAAGTGTAAGTGTTAGAG
>c1174_g1_i1 len=260 path=[238:0-259]
TATATAGGAGAAAATAACTTATTTGAAGATAATGTTACTATAATAAATAATACAAATAAA
AATATGTACATTGGTAATTATAATATTTTTAGGTCAGGAACATGTATAACAGATTCTCTT
AAAATAGGAAATAAAAACTATTTTGATTATAAATGTAAAGTGTACATATAATATATATAC
AAGTATTCTTTTTTCTTTATTATTCTTTATTTTTTTCCTTTTGGAAATATAATAAGAAAT
AATTTAAATAAAAAAAAATA
>c1218_g1_i1 len=389 path=[1403:0-388]
TATAAATTAATATATATATATATTTTTATATTATTTTTTCTAATTAAAAATGTTATGTCT
TATACCTTATCGAAACCATAAAATATAATTTACACTCTAACATTTAAATTTTCTCTAATC
CATTATTCAGGTAGCAGTAAATTAGATTAAGCCATTTTTTCATGATCATTTCTGTACCTC
ATATAGAGTAACAAAAAATGTCTTTAATATTTTCTATTTTAGTCTTCTGGATCTTAAAAT
TTTTATAAAGTTTTAAAAATTTGAATTTAAAATAATAGTATAAAATGGAAAATACATTTA
TTTTAATTTGTATTAATTTCATTTTCTTAACATTCTATAATTGTGGTTCTTTTATTTTAT
CCAAAAATAAAAAATTATATTAATATATA
>c1253_g1_i1 len=211 path=[4:0-148 153:149-210]
TGTGTTTGATTGGTCATTTTTATTCCATTTTTTCATTTTTGTTTCATTTCACGTATTTCG
TTTTTTAATATTTATTTCATTGTTATTTCTTCCCTTTGTTTTTAACCGTATTCATTTTTC
ATATTACTCATTTCTTACCTTATGTTTTATTCCCTACACTTTCATTTTCTTCTTCCATCC
TTCCCTTCTCCCACCCCACTCAAACACAAAG
>c1266_g1_i1 len=208 path=[1:0-207]
TATATATATATATATATATATGAGAAAATAAAGTGAAATTATCTTAATTTTTGAGAAATA
ACAACGAATCATACATTTTCTATATATGAAATATTAATAGAAAACATAATAATTAATATA
AAAAAAAATAAAGTTATAGTTTTTGTAAAATATATAACATAAATTGATGGAATTATTTAA
AAGAGAAAGAAATAAAAAAAAAAAAAAA
>c1266_g2_i1 len=269 path=[371:0-268]
AAAAAAAAAATAAAATAAAAAAATGAAAGATAATTATATATTTTAAGACTTCCAATAAAA
ATTTTACAATTATTCTTTTATAAAATAATAATAGAAAATAATATAATTTATATATGAATA
TTAATAAGTATAGCATAATAATTAATATATATATAAAGTGGAATTAATTCTATTTTGAAG
AAGTATTATCAAAAAGTGATAAAGTTAATGTATATGAAATTTAACAAGAATTACAATAAA
GTTACATAAACATATATATATATATATAT
>c1269_g2_i1 len=230 path=[377:0-229]
GGGGTGGTGTAGCTGCTGGGAGAGGCAGGTGCACAGAGGAGCCTGCCATTTCACGGCTCT
GTGCTGCTGTGTTTGCTGTGGGTGGGGTGGCCTCTGGGGGCGGAAACTTCCAATGCCTCA
GGTTGTGCTGCAGGCTGTGCTTTCCTCTTGAGTGTGCCAACATTCTTTTCCCATTCTTTG
AGTGTTTTGCTGTTTGCAGTGCAAACTTCAGTGGCGATCAACAAGCATAA
>c1273_g1_i1 len=241 path=[1:0-240]
GGTGTCCATAGGATTGATGTGCAGAATACTGGCTGCTTGCTCACTATTACTTGAACTCGT
TTGAAGTCATTTTATTCTTTTGAACTTAGAAGAGTAGCCTTGACTTTTCCAGTATCAGGA
TGTTATCTGTCATCATCAGTATCTACTTCTGCAAGAGACAGGGATTACTTGTGAGAATGT
GAGCTGTTTGTGGGTGCCTTCAGGTATGTGGGGGAAGCGTAGGGAAGAGATGGAGCCTGA
C
>c1314_g1_i1 len=292 path=[357:0-127 38:128-291]
CTGCACTTATATATCTAAGCTTTCAAAGTTTTCTAAAGTTTTTTAACACTGAAATCAGAC
TAATTCAGGTTATAAGGAACCCCTGAAATTACGTGGTACAACTCCAGCTCAAAGCAGGGC
CAACTCCTAAGTATTTTTCTCTACCAGATCCACATAAATACATATCATATACTTGTCACA
AAAATGGTGTTCCATGTACTGATAAGGTCTTTGAGGATTTTTCTGTGCTGTGTTGTGCAT
TTTTCTGTGCCTTCTTTTATACAAGTGTTGGCATTAAACTTGTGCCATGATG
>c1327_g1_i1 len=587 path=[901:0-355 1257:356-586]
TTTTTTTTTAAGGAAAAAAATTTTTTTTTCAAAAGGATAATAATTACATAAAATTTTTTA
CTTTTTATAGATTGAAAGATATAATTATAAAGCGTTATAAGAATAAAAAAATAAATTATA
CTAAAATTTTTCAGTACTTAAAAAAAAAAAAAGAAGGAAAATAATATATTTAGAAAAAAA
AGATAACAAATAAATATTTTAGAAAATATGAAAATAACAATGTTTAAACAATTCTTGGTG
TTAAGTAAAACGCATATTTCATTTTTAAAAAATAAACGATAATTTTATCTTATACAATAT
TATATAGAATATTTAAAAATTTAATAAATTACATATTATACTTTTCTTTTTTTTTCAAAT
AATTATTCTATTGATCTAACATTTTTCTATATCCATTTAACTCAAATACTTTAATCAAGT
CTTTCATTAGATTATTATTTAATCCTTTTATACCATATTTTGAAAAAACTAGTGATAAAT
CATTTGATAAATTCTCTGCTCCACTTTCAACATCAGTTAAATCGTAGTTAGGGTTAAGAT
TAGGATTATTTTTAAGTAAATTTCTTAATAATGCTTCATCTTCTTTT
>c1328_g1_i2 len=293 path=[563:0-99 393:100-102 667:103-292]
TAAAATAATATTTTATAATAACTAAATCTTTACAATCTAAAAAATTTGGAAAAAATTCTT
TTATATCCTTTTCACATAAATTTACAATATATTTTTTGTTTAAAAAAAAAGAAAAAACAT
ATATTATAAATATTTTACTGATATTTGTATAATAACTATTTTTAATAGCATGTAATACTT
TTTCATATATTTCATTAATTAACTCTTTATCTAAGTCTTCATATAAAATATATAAATAAT
TTAAACATAACAAAAAATTATAGCTATTAGAATATAAAAAATAATTATATTTT
>c1338_g1_i1 len=249 path=[1:0-91 93:92-248]
ATATTCCTTTTTTTTTTTACGTCTTTTTATTTTTCTTTTTATATAATTCATATTTATATT
ATTTTTTGTTAAAATTTTGGAGTTTTCATATAATATTATAATGTATATTTCTCTTTTTTT
TCCACTACATATGTTTGTATATTAATTTTTTTTATAACTTTATTTAAAGAAACCAAAATT
TCAAGAAAATTAATGATAGTTGCTTATTATTAAAATTTAGGACAATTCTAATGAATTATT
GATATTTTG
>c1353_g1_i1 len=279 path=[293:0-122 427:123-278]
AGATACATGGAAATTAGCAAACAGAAAAGTAAGCACTCCTTACTCCTCTAAAAGGGTACT
GATCACCCCAGCAGTTGCTCTAAAACAATGCTTGTAGGCTCTTTTTCTTGGACTTATTTG
CTGCATTGATAAAAGTAGGAGGTCTGTCTTTTGATTTTTATTTTTAATATTCTTTTTGTT
TAATGCTAGGTTTTTAGTGTCTGTATTCAGATTCTTTGTGATTTAATATAAACAATACTT
TGTTACAATCTAGAGTCTTCTGGATTGTAACAAAGTATT
>c1355_g1_i1 len=284 path=[686:0-283]
GGCCCGGCCGGGGGACGGGAGGCACGGGGACGAGGATACAGGGACACGGGTTGGCCTCTG
GGGCTCTTCCTATGGCCTTGCCGTCCTGGGAGCTGCTGGCTCTGGGGCTGGGATGTGCTG
CAGCACAGACAGTGGGTGCTGCGCAGTGGGGGCGTGGCATGGGGATGGTGTGACCCACAT
GCAGCCCCAGGAGCTCCTGAAATGTGCCAACCTCAGCAAACAGTGCTGTTTACACCACAT
TTGTAAGTATGTTCCTTTCTTGTTTTTGTTGTTTTTTTTTCAAT
>c1374_g1_i1 len=344 path=[1:0-343]
GTTAGGTGTGAGTGCCGGCAATGGTGGCAGTAGAGCTGCCGGATTAGCTCATGTCTTAAT
TGTTCAGGAGAGAGAAATAGAGGGCACCCAGATTACCAGCCTAAGTGCAAATTGGTGTTT
CCGCTGTTGGAAACATCTGTTGTAAATTAACTCCGTGACACCAGTAAGAAAACCCTTCAT
TTGTATCTGTTTTTCTTTCCCTTCCATTCTTATTTTTAAAAGGAAATGTTAGCCAATCCT
GTAAACACCACCTGCAAGAACCAGCAGAGGAGTTCAAGGTTCTCAGAACCTAGGCTGTGG
GCATGGATGATTAGATTTTCTAAGAGAAGAAATTTGCTTCGCAG
>c1387_g1_i1 len=229 path=[479:0-228]
TGAGTTGTTATTGGAAGGGGTGAGGCAATTTTACTTCTTTTTTTTTTATCTGCTATTACT
CTGTAGGGTTTCTATCTTATTAGAAGGCACCCTCGCTACCTTCTTCTGCCTTACAACATT
ATGTCTGCAGGCACCAAAAGCATTATTACTTCAACTCTTTATTCCCTATTTAATATATTA
ACTACTCTTTTGCTAATAAATGATACTTCATTTACTTTCCTATCTGGAG
>c1390_g1_i1 len=565 path=[1514:0-505 3061:506-564]
AATAAATAAAAATATAATAAAATTTTAATTTTGAAAAGATAATGCATAACTTTTGTTTTT
ATGCATATTTCATAAGACAAATGAAATGCCATATTTTTAGGAAGAATCCTCATAAGTATA
CTTGTATATTGATTCATTTTTATACTTTTTCCTATTAATATAAAAATTTACTAGTATATT
TCTATATTTTTTTTTTAAGTTATATTATAATGTAATAGAGCAATGAAATATCTTGTACAA
TACAGAAAAATCCTTATTTTTATTTGCTGTTCATCCTTTCTTTGAACTTGTAATTTTGAA
TTATACTTTTCAATAACATAAATTTATTTTTCATTATTTTAATGTTTTAAATTTATTTTT
TTTCATTTTCCCATTGTTCCACTGATATGTTAACAAATTCATCCCATTCTTTCATTATTT
TAATCTTTTTCTTTTCAAATGATTTTTCTTTTTTCATAAATGATTGAACAATTACTTCTA
AAGAATATTCTCTTTTTATCTTTTTCTTGAAACTCTTCGTATCTTTCATATCTTCTTTCC
ACATTTTTTTAGAGAACATTTCAAA
>c1390_g2_i1 len=1031 path=[1:0-971 3061:972-1030]
TGGAAAATAATTTTGTTAATTTTATACTTAATTTTAATTTTATTAAAGCATAATTTTTTT
TTTTAAACATTATATGAAAGAAATTAGAATTATGATTTTTTAAAATAATTTTTTACCTGA
AAAATTTCTACAATTCTACATTTCTACATTTTATATATTATTTTATTCGTTATATATCTT
ATTATGATTTTTTTAAAGTATTAATTATTAATTTTATAAAAAAACAACCATTATATAATG
AATTACTCAAAAAATAAATTAAAATAAAATTAAAGTATTTTTATATTACTATATGTTAAT
TTGTATTTTAAAAATACATTAATATGACTTTTTATAATGACAAGGGGAGAAAATTGCCAA
GAACATTATCTTTTAGTGATATGTATACATTAGTGTTCTTTATTAACTATCTTAGAAATA
AAAATGAAGCATTTAAAAGAATAAATCTAGTAAATTCAAAGTTTTATAGATTATATTCAA
TTTTATTTATTATTTCCTTATATTTTTTGCTACAACGTATTTCTAAACGAAAGGATAAAA
CATGTTTGGGATTATATTTCAATAATTTAAATTTAAGAGAATTATCTGAACAGCTCAGCA
AAGAGTATAGAGAATCTGTAGAAGATTTTCCATGTTTGAGATTATATTTCAATAAATTAA
ATTTAAGAGAATCAACTGAACATCTAAGTAAAGAATGTAGAAAGTATTACTTAGAGAGTA
GTGAAAGTATGTATGCAAAAAGGAAAATCTATGAGTTAGATCTCTTTCCAGATATTGAAA
CAGACGAAGAAAAATCCAAGAGACTAAAGGAAATTTGGTATAAAAATTGCCTTAAAGAAA
GAGCAAGTTATTGGCAAAAAAGGATGAAATACTGGAATGAAATAGAAGAAAACATTTATA
TTGATTGGTATTTTGGACCTAAAACTAAAAAAATGGATAAAGAGTGGAAAGATAAGAAGT
GGAATGAATGGTTTGAAACTCTTCGTATCTTTCATATCTTCTTTCCACATTTTTTTAGAG
AACATTTCAAA
>c1418_g1_i1 len=223 path=[1509:0-222]
TTGTACCATTAAGCGTTATACACTTCACTTTAAAATCAATGCCGATCGTGGCCAGGTAGG
AAGAGGAGGAGAAGGCGGCAGCCGCGTTGGGCTCCGTGTACCTCCGCACGATGGAGGTTT
TCCCCACGCAGGACTCCCCGGCCATCACGACTTTCATCAGCAGCGCCGGCCTCCCCTCGG
CGCCCCGTCCCGGCACCGCCATGGCGGGCGGGAGGCACGGAGG
>c1421_g1_i1 len=575 path=[563:0-574]
AAAAAAAAGAAAAAAATAATATTTTTAATTTGTTAAATTATTTGAATGAAAAAAAAAATC
AGAAAATTTTGGAAAAAATAATATTTAAAAGTTTAATAATAAAAATAAAAATTCCAAGTA
TAACCATATTTATAGAAAAGAAAATTGTAATTGAAGATAAATTCATCATTTTAGCATATC
CTTTAAATGCTATTCATAAGAAAAAAATAAAAAAAGATTTAAAAAATAATACTTCTATGA
ATAACAATGAGGATATATTGGAAACATATGATTCTTTTTTTAAATTTTTATCAAAAAATA
ATGTTTCTTCTTTTAATAACGAGAACAACTATTTACAATTCATATTTTATTTTAGTGGAT
TAGGTTTTTGCTTTAAATCGTATAAAATAGAAGATTTATTAAAAAAGCACGAAATCCTAT
TTTTAAAAATTTATAACAAATTTGTTTCATATATTTCATATATATGTATTCAATATAAAG
AATATTTTATGAATTCCTATTTATTTTTTATATTTTTTCAAATTTATAATTTAAAAATTC
ATATAAATCTTTTAAAAAAGAAAAGAGAAATAAAA
>c1454_g1_i1 len=554 path=[5:0-553]
GTTATGTCATCTAAGTCTGGCACTTCAATTTTTTTTTTTTTAATTTATATTTTAAATAAA
AAATATCAATTTTTATGTATGTTCATAAAAACACATTTCTTAACTTTTCATTTAAGATAA
AAAAAGTTATACATATATATATGTATTTATATTTATTTATTTGGAAAATAATTTATAATG
ATAATAATTGAATGTAACAAAATTGTTAAAGGTCACATGGTTATATTTTTTTAATAAAAA
ACCAAATATTTTACATTTCTAAAATGCATTTAAAATCATTATATATATAAAAAAGGAATC
ATTTATATATGTTAAAATTCTAAAACATTGAAGGGAAATGTATATTTTCTAATTAATATT
CATACTTTAAAATTACAGAAAAATGAAATATTCTTTATATTTTATATATGATAAGAAATT
TTAATAAAGGAATCACATATTAAATTTAATATATATTTTTTATCAAAGTAATTTAGAGAT
TGTTATAAAATGGATGATATTCAAATACTTTTTCTTTTTCACATGTAAAATAAATAAATT
TTTAAAATATCTAA
>c1457_g1_i1 len=291 path=[2:0-214 217:215-290]
ATATATATATATATATATTGTAACCAAAATATGTAAATAAATAAATATATAAAAACATAA
AAATAATATCATAATAAACATAAATGAATATATATCTATTATATTCCATGATATTTGTTT
TTAATCACCTATTTTATAATTTATTTACTTATAGTTACATGTGTATAATTTTTTTATATG
AATGTGTAAATTTCATAGAGATATATTTTATTTTTATATTTGCATTACTAAATATATAAT
GTATTTACAAAAGTCTAAATTAAATATACATAGAAATTAAAAAAAAAAAAA
>c1466_g1_i1 len=675 path=[53:0-674]
TTTTTTTTTTTTTTTACTATGAACATTTTATAAAGATAAAATGAATAGATTTATTCTGCA
TATTATTTTTTATTTTATAATATTAATCTTATTTACATACTTGTGTATGATAAAAATATT
ATTTTATATTAAGATTTTTTTTAATATTATTAAATAACTATTCTTAAAAAATGTGACTTT
TATTTATATAAAATGAAACTATGAATTTATGCAAATATTAGAATATTCGTAAGCATATTT
CATGAAAAGTATGGTAGTTAATATATTAACATTTTCTTCAAATTAAAGATAGTAGAATAT
ATCAAAAATATTGTTAAAAGAAGGAAAAAAATGTTTCTTGATATAATACCACACTCATCA
CTATGTAAAAAACAAATTATAAAGTAATGCTTTATTATAAAAATAAAACATATATTTTAT
ATTTAGCATATTTTCATTTATATATGAAAACATAATTAAAATCATGAAGAACTAAAATAT
ACTCATGTATATAAAATAAAGAAGTAAATATTTTTTTAAAAAACTTTTTGTAAAATTGTG
AATATATTTCTAAAAGAAAAATTCTCATTTAATGTATATAGTTGTTAAACCTATTTATTT
TTTTTATTTATTCTTCTATTTTTTCTTTTTAGCATACTTAATAAAAAAATTGTCTTGAAA
AAAAAAAAAAAAAAA
>c1486_g1_i1 len=306 path=[284:0-305]
AAAAAGAAAACAAAAAAAAAAAAATGAAATAAATACAGTAAAATCAATTTAAATAAATAA
ATATATATATGTTAAAACTAAAACAAGAACAACAAAAAAAAATTTATTAAGAATGAAACA
AAGAAAAAAGTATATATTCTTGTACATCTCAAATATAAATTTAAGAAAAAGTATTGTTTT
CGCATACACACAGTTATTTTATATTAATAAAAATTTTTTGTTTTTTTAATAAGTTCATTA
CTTCAAAAATATTTATTTTTTATATGCTAAAAAAAATTTCAATAAATTTTCTTAAAAAAA
AAAAAA
>c1495_g1_i1 len=230 path=[1:0-229]
ACAGCCACACAGGTTTCCTGCAGCACCTATTCCATGGCTCCAGCTGCTGGCAACCTGTGT
GGCTGTGTGCCCATGCTGTCTCTGGCTCTTGGCTGTATATTGATACATCTTCAAGTTAAT
CCAATTGTTTTTTTTTAAAAGGAAAGCTGTATTTCCGAAAACGAATAGAAAGACCTGAGT
GGCAATTGTCATCTCAGTTCCTTTCATCTCTCTTGTCCCCGGGGCTTAAA
>c1547_g1_i2 len=328 path=[1:0-111 113:112-327]
TATTATTTTAAGTTTAGATATATTGAATAAAAGAAAACAAAACAAATATTTAGTGAGGTT
GATTTATGAAATAAAAAAACATAAAAATATTTCATATAAATAAACAAAAGTCTAAAATAA
AAAAAAAAATTCTAAATTTCTATATGAAACCCTCTTCTCATTTATGAAATTTTCTTTAGC
ATTTAGTATCACTTTTTTAATTTAAAAAAAATGGACGTGCTACTATATTTTTAATAAAAA
ATATTGAAATTTCTAATATTAAGAAAAAAGGAAAGAGTTTTTATATATATATATATTTAG
CATATTTCATATTATAAATTCATTTAAA
>c1560_g1_i1 len=223 path=[235:0-222]
GGTACATCTTGGTAAATAGTTTGTGGTGTTCTGCTTTCTATATATTCTTTATATTTTCTC
TCTTCATGATTATATGATCTCAGATAGCTTCTTCCCCCCTTTTTTTTTCCCCAAGCAGTA
TTTACTCTGCAACTTCCACATCTTTATATCCTAGTTTCTTCTGTTACCCTCATTGAACTT
CATCCAGAATAATGCCTGTGTTGTTCGATGGGGTTGGATCTCT
>c1602_g1_i1 len=382 path=[522:0-333 1078:334-381]
AATTAATTTTTATTTAAAAAAAATTAAAATTTTATTAAAATGAAATTAACCAATTTAAAA
AAATACATCTAAAATAATTTGAAGTTGAAAAAAATCAAGTATATACTTATATATACACCT
ATTTAAGCACATATTAACAGAAAGTTAAATTATAACATTTAACATTTTTTAAAATATAAA
TTAAAAAATTAATTATTAATTAAAGTGTAAGAGTGTATAAATATTTATATAGATATGAAC
TAAAAAAAAAAAAAAGAATAAGATAGTATGAATAGAATTAAAAAATTACATGTATTTTTA
ATAAAAAAAACACTTTTTTAATTTTACATAATTTCAATTACTTTCCGTAAATAATGCTTA
TATTGAAATTATGTAAAATTAA
>c1720_g1_i1 len=534 path=[512:0-361 874:362-533]
AACATCTCTTAAAAATATAATAAAAAAATTAATAAAAATAATTTTAAAGAAAAAATAGTA
AAACTATTTTTTTATATTTTTGGAGTTAAATTTTTTAATTTATTTTAAATAATAATCTAC
TTAATTTTAAATTTTTTTGTAAAATTTATAATTCCTTTTTTTTTCTTTATTAGATTTACA
AATAAACAATAAAAAAATCCTACATTAAATATTTCATTATATGCGCAGAAATTTTTTTTT
CATTTTTCTCAGTTTATTTTTCTTTTAGCCTTAAACTGTGAAAATGTAAATTTTGTAAAT
CATACAACTTAAATATGTAAAAACATATTTTTATCAATTTGTAAGACCATATATTACTTT
TTTTAATTATTAATTAAAATTATAAAAGTTCACATAATTTTAAGACAGAAAAAACGCCAA
TGTAATTAAATTATTATTATGTATACTTCTGATTTTTGTTTATTAGGTAATTTTTATGTC
TTACTATTCATTAAAAACAAATTATATATAACTTAAAAATACTTTAAAAAAAAT
>c1720_g1_i2 len=474 path=[512:0-361 1046:362-473]
AACATCTCTTAAAAATATAATAAAAAAATTAATAAAAATAATTTTAAAGAAAAAATAGTA
AAACTATTTTTTTATATTTTTGGAGTTAAATTTTTTAATTTATTTTAAATAATAATCTAC
TTAATTTTAAATTTTTTTGTAAAATTTATAATTCCTTTTTTTTTCTTTATTAGATTTACA
AATAAACAATAAAAAAATCCTACATTAAATATTTCATTATATGCGCAGAAATTTTTTTTT
CATTTTTCTCAGTTTATTTTTCTTTTAGCCTTAAACTGTGAAAATGTAAATTTTGTAAAT
CATACAACTTAAATATGTAAAAACATATTTTTATCAATTTGTAAGACCATATATTACTTT
TTATACTTTAATGTAATAATTTAGTATGACAACTCTTAAAATTTTAAAATTAATAAACAT
GTTCTTTTAATTAAAATATAGCTTAAAATTTAAATAACTTTACTAGTTACTTAT
>c1741_g1_i1 len=314 path=[306:0-279 664:280-281 632:282-313]
TTTTTTGCAGTTCCAGTGGCTTGGGGTTTCTCCCCAGAGCTAGAGATTACATTACAAATT
TTCTCATATCTCTCAGCAAGAGACATCAATAGGCTGCTATATTTTGTAGCACAACAGCTC
CATCTTTCAAAGAACTTTAAATATTATTCCAGTGGGGCACAGTCACTACAGGAAAAGGTA
GGATACTGTACAGAGGTATTGTCACCTAAGTTCACAGTTTTGCAACCAAGTGTTTACAGA
AACTCATTATTCATCAATGCTCTAGGTAAATTCTTGAGGCTGGGCTGAATGAAAATTGTA
ATGCTTTTTAGTAG
>c1787_g1_i1 len=209 path=[419:0-208]
ATTTATTTAATACAAATAAATTAAATATGCACTTTAAAAAAAAAATCAATATCTATTAAA
GGTATAATATTCTCATAATATAAAAAATTACATATCCAGTATATCTGATATAGAATCATT
TAAATGATGCATTATTTAATCTAAGTAAATATAAATGTAATAAATACTTTAAGGGAGAAT
ATGATTATATAATTCTTGTCTATTAGACA
>c1787_g2_i1 len=206 path=[210:0-205]
AAAGAAAAAAAAGAAAACGAAACAGTTTATTTTTTAAACATATAGAAAAATTTTATTAGT
ATAACAAGAAATATGAATCTTATAAAAATATTTATAATAAAAATCATAAAACAAATATTT
GTAAAAACATTATATTCTAATTTATCAACTAATAAATTAAATAAATAAAAGAGTTTATAT
TTTTAAAATATTTACGTATAATCTAA
>c1796_g1_i1 len=270 path=[350:0-166 103:167-269]
CACAAAATGTTTAACAATGTAAGTGTTAATGTCCATAGGAAGCTCATATGTGCCAGAAAT
ACAGGGCACTGTTGAACAGAAGTACTCAGACACAGCCCTCAGAGCTGGAGAAGACGAGGG
AAACGGCTCTGCCAAAAACACACTGAGTGGAAAGAAAGTAAAAAGAAAAAATAGAGCCTG
AGTTATACTTTCTCCACAGTCCACTGGGATATTAGGTGCAGGAAGTGATTGCTGTAGACG
ATGGGAGGCACAGTAACTCCTGAGTTTGTA
>c1825_g1_i1 len=307 path=[1:0-306]
TGTTGTTTAGCTGCAGATGTGTCCAAGCAGAGTTCAGATGGATAGACAGAATGTTTTTAT
GTCCAATAGAACGTGCTATTCATACACCTCTTCCCTAAACCAGGATAACCATTTTACATC
CTATCACCATCCACACATGGGCATGCTCATGCTGAGCTCAGCAAAGCTGTACGGCTGAAG
CCTACAGAATACAGCCATCTGCTCCAGCTCACAAGTAAGGCACAGAGCATATAGCATCTT
AGTCATATTTCTCTCCTGGAAATGAGCTCTTAAAAACCACCACATTCTGTGCGCAGTTTG
GAAGAAA
>c1835_g1_i1 len=265 path=[217:0-154 22:155-264]
AAAAATACTTATGTAATTTTTATCTATAAAAATTTTTATTTTTTCTATGGCCAATAATAT
TAATTTTCTTTATATATGAAATATCATATATTCTAATTGAATTTTTTTTTTTTCTTTTCA
ATTTGAATATTCTATTAAGAATAATTATATAAAACTATGTTTTAACTTTACTTCTATTAT
TATATGTATTCATTTTTATGAATAAATTTAAAATAGTATAAATATTGTATATTTTATAAT
CAAAATTTTTTGTTTTTTTTTTTTT
>c1857_g1_i1 len=239 path=[217:0-238]
TAAGGCTATTGATTACTCACAAAAAAACCACACAGGCTTATTCCAGTGTGAGATGTATTA
GTGTTTCCCAAAGACAAGACTGCATTTGGCAAAAACCATGTCTTGAAAATACAAAGGCAG
AAGAAACTGATTTTAAGCTATGGCTCTGTTTCTTCCCCAAATAATGTTCCTCAGAGTGTG
CCTCTGAAGCAGCCAGAGAGGTTAGGTTAGTTCTGACTTCTCTATCTTAACAAATACTG
>c1859_g1_i1 len=964 path=[1633:0-963]
ATATATTAAGTTGATAACCTTACTTAATAACTATGAAAATATTACTGAATCTAATAATAT
TTTAAATGCTCCCTATTTTAAAAATCCTAATTTAGTTTTATATAAATATTTTCAATTTTT
TAATGAGAAAAATGCAAAAAAGAAGCTATTAAATTTGTTAATGTTGCTGTATTCAAGAAA
TATAAGAGAGTACCAAGACCAAAAAAACTTTTTTTACAACTCATCTATATATGTTCATAA
TTTTGTTTTCAGAAAGTTTTTTTATTTTCACTCAAGTTTTTATTTTAAAATAAAAGAAAA
TAAAGAAACAGTAAATGTGATAAATAAATATAACTTATATACTGATTTCTTTTTGTATTC
ATTGGATTTTTATTTATTTCATTTATCTAAAAATTGTAACATTCTAAGCATTGAAAATTT
AAATATCCTATCAAATATATATTCAAATATAAATATAACTAGGGGATATGAATATCATTT
ACATTTAGATGATAATATAAATGGAAAATTTTATAAATACGATAAAGTAGATAAAGTTAC
TACCTATAAGGATAGTAACAATAATAAATACGAAACGTTTGAAGATAATACTGAAAAAAA
TATTGATACAAATAACCAGATTTCAACTGCGTTCGATAATAATTTAAGTAATAAAATATG
CTTATTATATATATATATTTCTAAGAGCATAATTTATCAAACCCATACATACATATTGAA
TAAAAGGAAAGTGTTTCAAAAAGAAATTTCCATTAAAGAAATTATGTTAAATAATGTTAA
TGCTTGTAAGAACATTTTAAATAAAATTTTAAATAAAAGCATAAAAGAGCAGTATATTAA
ATATAAAATTTTAAAAAAAAAACATAAAAAACTTTTTAATTAGTAAGTATATATAAAATC
TTCACATAAAAAAAATTTTACAAGTCTTAATAAATTATACAAATATATTATTAAAAAAAA
AGAA
>c1863_g1_i1 len=259 path=[272:0-258]
AAAAAAAAAAAAAAAAATACTTATGCTTTACAACAAAAATTTTCAATTATTCACTTTTAA
AGAATGAAAGCTTTTATTAAAAGTTCTTATAAAGATATCCTGTATTGTGAAATATTTTTT
ATAACTTTTCAAATTATTTTTTTTTCTACAATACTGTTAAAAGAAATTCATTTTTATTTA
AACATTTAAAAATTATTTTTAAATTATTGTTAATAATATAGTATTTAAGCATGATAATAT
ACATAAACATTAATATTTA
>c1886_g1_i1 len=583 path=[892:0-232 3:233-582]
AATAATTACATTTCTTTAATTATCTTTATTATATTCACATTTCATTTCCCTTATTTTTAA
AAATAAAATAAGTAATTTCATTATCGAATAATAAAATATTAAAAAAATAGAAAATATATA
TTTTAAAGAATTTGTTTATGTTTTGGTTTATTTAGTATTTGCTTTCAATTTTGAAAACAA
AAGTATAATTATTTTTTCTTTCAAATTTGTACTATAAATAATCTATATTTTATTAAAAAT
TTTAAAATTTCATTTGGCTTTATGATATATAATTGTAATTTTTTTACAATATGTTTTCAT
TTGGCATTATTAATATTTGGTTACTATTTAAATATATAGTTTTATGTGTAATTATTTGTA
TTATATATCAATATTCCTTTTATTGCATTTATTAGAAATATATATTCCTTTTATATTGAA
ATGTATATAACTTGCTATAAAATCTATTGTCAAATATGAGATATAGTATATAAATTTCTA
ATTATAAATAACTAAATTATAATATTCTTCAACATTATATTATAAAATGACCTAAATATA
TACAATTATTTCTTATATATATATTATATAAATTATACTTTTA
>c1894_g1_i1 len=340 path=[582:0-339]
ATAACATGAGTCCATGTAGTTCAGTGATGCTTCTCCAATAGGAGCCAGACATCCGAGAAA
CAGGTTGACAGATGTAGATGGCATTTTACAAAGCACTTTGAAGGAACTCAAAGGGGAAAC
AACTGCATTGTTAGCTGCAGCACGCAAACTCTTGTTCTAAATTGCCTCTGTGTTCAAGGC
TAAGAGAGCAGAGAGTGTAGGAGCACATTTTAAACATATTTTTTTAGGTACTGAGGAATT
ACAGATTTATAATCATGATGTCTGTTCCAGGACAATTACTAAATCAGAAGGTATAGTTCA
GACCGAAAAAATCAGCAACAGGCAAAATCAACTCATTAAG
>c1901_g1_i1 len=553 path=[531:0-552]
AAAATTAAAAAAAAAAAAAAGGTATTTTAAGAAAAGTTCTGATAAAATAATTCAAAATAA
CAAAAATGAAAAGAATTTTTCTCATAATAAAAAAGAATATCATACTATTAAAAATTCTCT
TTTACAAAGGAGCATAAATAAGGATGTTGATAAAAAATTTAAACTAAATAATTTAAAAAA
ACATACATTTTTAATATTTAATAAAAATTATGCAAAAAAGAATAATGCAAACATAAATGG
AAAAAAAAATATTGTTATTAATGAAAATATAATTTTTGATAAAAAAGAAAATGTTATAGA
AAAATATAATTTTAATATAAAAAATAATAATGAAATAGAATATATTTTAAGTTATATGTG
TAATAATACTAATTCTCAATTAAATTACAATACAAAGAGTTTAATTAATTTTATTAAATT
TGAAAATGTAAAAACCAACTTAATAACTATGAAATTTTTTAATATACTTATGAGAAAACA
TTTGTATGGTTATATAAATAATGAAAGTAATAATTATCAGAATAATAACAATAATAATAA
TATTGATAGTAGT
>c1907_g1_i1 len=276 path=[37:0-192 18:193-275]
CTAGACAAATAATATAATTTAAATATTTTATATGGAATTTAATTATCATAATTTCTTGTG
ACTAAAAAATATATAAGTCATGAAGTGAAGTTAAATTCTATAAAAATCTAAGAACATTTT
AAAGAACATAATATATGTCATCACGTTATAATTTATTATGTAAGTTTTATATTTGATAAA
ATAATTTTATTTCTTTGAGTGTTGAATAAAATTGATGTTAATAAAACTACATATTTTAGC
AAGTCTTTAATTTACCTTAAAATAATTCATCTAAAT
>c1914_g1_i1 len=288 path=[266:0-287]
GATTCCCAGAACAGAAATAAATCCCAGGCTTGATAAAAAGACCAAGAAGAGTATAAATTC
TACCCACTGATATTAAGGAAAGATGAGGAGGTTAGGTCCTGCAGCTCACTGGATCTGCAG
TCAAGAGATGAAATCCCACAGTTAAAATTTGTTGGAGTTCAAGACATCATCAGGCACTGC
CAATTTACTACAGAGTTCTGTTCTTAATTTATTTAATAAAAACAACCACACCCTTTTTCC
ATTTGTGCATTAGTTAAGTAAAATCACTACCAAGAGGTTTGTGATCCT
>c1928_g1_i1 len=254 path=[232:0-253]
GACAGTTTGCTGGGCGTCAGCATCCTGGGGGAGGGAAGATGAGCAGCAATTTTTCTGAAG
TCTGCAGCAGAAACAAACTGTACGTTCTGCTCCTCTCTGCTCTGCGCAGCCCTCTGTGGG
GCAGCCAGCTCTCTGCTGTTTACAAGCCCATCTGCTTCTGTTGCTTTTCTTCACCTGAAG
TTACAGCACTCCGTTCAGGATATTTCTCGCAGTTGTGGTGGGAACTGAAAAAGCAGGTTC
TTGGAGGAGCTTTG
>c1934_g1_i1 len=231 path=[78:0-75 154:76-230]
AGAAGCAGTCACCGTTGGTCTCCGGTAACAATGCTGCCTGCTGGCAGACTGATAGCTCTG
CCTGAGAGCTCAGCACGAACTCCATCTTTTTTTAGTTCACTCTTTTTGCTTGTTTCTGTA
GTCAGCTGCCTGCAGTAAGTGAAGATGCATCTATTTCATTGCATTCCTGTTCTTTTGGCA
ATTTTCCCCGGATTTTCATGTCTGTTCTATGAGATAGGATAGGTAATCTAG
>c1971_g1_i1 len=221 path=[49:0-38 32:39-220]
TTTTTTTTTTTTTATTAAATTTTTATCTTCCTATTAAGTTAAATTTTTTTTGTTAACATG
AACGTATATTTCTTTTTAATATACATTAATTATTACTATTCTATTTATTTTTTTTTATAT
GATAAGATTTATTTTGAGATATTTTGACATAGGAACTTTTTTAAATAAAAAAATAATAAC
AAAATAAAATGTGTTACATATATATAAAAAAAAAAAAAAAA
>c1981_g1_i1 len=233 path=[1:0-99 101:100-232]
AGTCTCTCAAAATTGGGCACTTAATACATTTTCTAATTTTGCTCTTCTGTGTTTGTTGTT
GGTTTTTCTTCCCTGCATTAACTCTTCTTCCTTTGGTCATCATGGTGATTTACTTTCAGA
ATACAGTGCGAGAAATAAGGTCAAATCCTTCTCTCAGCTCAGTTTGGACTTTTGAGAGCT
TAAGAGGCCCGGAGTGCCAACTGTGACTGCTGGGAGATTCAAGGTCACATCCT
>c1999_g1_i1 len=225 path=[42:0-138 34:139-224]
TATAAATATATATATATGTGTTATACATAAAATTATAAATAAAAAAAGACCTTGAAAAAT
TAAAAATAAGATAAAATAAGAAATTGAAAAAGAAATTATACAATATTTATATTTACAAAT
TCATAAAAATTACAAATATATTCAAATAAGAAAAAATGATACATTGAAGAAAAAAAATGA
TTAAAATAAGTTGGATTAGTTATTCAGAATAATAATAATAATAAT
>c2027_g1_i1 len=640 path=[37:0-579 672:580-639]
GCTGGGGTGGGTGAGCACTGTGATCCCAGTGCGCCAAGAGCAGTGCGTGGGGTTGGGCTG
CAAACACATCGCCCTGGGTGTGCTGGCTGTGATGGGGAAGGGATGTTCCATGCGCACGGA
GCCCTCCCCAGAGCCCCAAAGCTCTGACGTGGGTCAGCCCATGGACTCTGTCACCAACTT
GGAACTATGCTGAGCCCCAAAGCCAGCAGTTCTATGGCCAAAGCTGCAGCTGTGGGAGCT
GCAGAGGAGCAGTGCCGGTGCAGCAGCCCACAGCACAGCTGTGTGCCGTCACACATTGCG
TCCGCCAGGCCGTCATCGAGCAGAGAGCGAAACCAAAGGGCTGGGAAGGGATGTGTGCAG
CGAGGAGCTGTGCTGGAGGGCTGTGCTTTGGGATGTGCCATTGCTCCAGAAGGGTTTTGT
TGCTGTCCCGGAGCTGGAATGCTCTCCTTGCTCCGGCAGGCAGTGTGGGCTCAGGGGATG
AATTGCTCCTCCAAGGGCTGCAGTTCTCTCCTATGAGCACAGAGCCTGCGTGGCATTGCC
GTGGCATCCATAGGACGGCGCCGTGAGGGCTTTGGGGAGCAGCTGTTGGCTCCTTCCGAC
CTTAATGGAGAGGTGGAAAGGGTTTTGTTTTGTTTTGTTT
>c2030_g1_i1 len=209 path=[1:0-55 57:56-208]
AGCTGTGGCTCAAGAACTGCTCGAATTAGAGATGATATCATCAAGTTTATTGCCCATATC
AGGATGTGGCCAGCTGAGCATTTTTTCATATGGTTAACCTCTCAGAACCAACAAAAACTT
CTTCCCTATATTCATATACCCCTCTTGGTAGGCTACGTGCTTTGGTCAACAACTCCTGAC
TACTCTGAAAGCTATTCTTCAGATTTCTA
>c2038_g1_i1 len=222 path=[109:0-108 365:109-221]
AATTTGGAAAAAAATAAAATTATATACAAAAGGTATTGAAAATTATTATATTTATTTTCT
TGAAATTTTTAGAAGTTGACTAAATTTATAAGTGCATCGAAGTGCATAAAAAATAAAAAA
TATATATAGTAGAAATAAATTACACAAAAATATAAAAAAAAAAGTTAATAGAAATTAGAA
CATACAGATATAAATAAATTAATATATAAGAGACAAAAGCAC
>c2040_g1_i1 len=1422 path=[1612:0-770 2383:771-856 2469:857-1421]
TTTTATTTTATTTTTTTTTTTTGTTGTTTATTTTATATAAAAGTATATTATATGTTTGAT
TTTTTTTTTTTGTAGTTCATAAAGAAAAAAAAAAAAAATTCATTTAATATGAGTTTAAAT
TTCAGCATAGCTAATGTAGTATACGTAAAGAATCTCTCAACAGATGTATCAGAAAAAGAT
ATAAAAGAAAAATTTGAATCTTGTGATGAAATAATTAATATTACTTTCAAAAACTTTCCA
GGTAAAAATCAGAAATATTGTCAAATAGAATTTAAAAGTTCTGAAGGAATAACAAAAGCT
TCAAGATTAAATGGAGAACTTTTATTAAATGTTCCAATGGTTGTAACAGTTATTGAACCA
GTCTCACATAATTTCAATGAAATATCTAATAATGAAAATGAAAAAAATTTAAATTCAGAT
TTGAGGAATATTCATATTAATAATAATATACAAAATAATATAACAAACCAGAATGTACAA
AATATTTTATTACAAAAACAACTAATTTCAGAACAAAAAAAAGGATTAGTTGATTTTCAA
AATTCATTAAATGCAAAAAATAATAAATTTGATGTTTTTTCAAAAATAGTTTATATGGAA
AATATTCCTGAAAATTTTGATGAAGAGGATATAAAGAAATTTTTTAAAAATGTAGGAAAA
ACAACAAACTATAAAATTCAATATAATGAACATAAAAAATTATATACTGCTTTTGTTGAA
TTTAAAAATGAAGAACATGCAAAAGCTGCTTTAAATTTGAATGGAAACAAAGTAGGAAAA
AATGAGATATGTATAAGAGATGCATATAGCTTAATAAATGAAAAAGATATTTTAAAAAAT
AATTTTTCACTTTGTAGTAATAGTAAAGATGATATAAATGTGTCAAATAAACAAACAGTT
AATGAAAAAGTAGAAAAAGTTTTAGCATTAAAAGAAAAGCTTACATTGAAATTATGTGCA
ATGTATAAACCAAATTTGCTTTTAGTAAATAACTTAGTAAAAGCTAACCCTTTTTTACTT
AATACAAATATAGAAAATGAGGAAAATAAAAATATAGAAAAATGCGTAGATGAAACAAAA
AAAGAAATAATAAACAATTCTAATGATATTAAATTAGTTAAAAGTGATATTCCAACAGAT
AAAAGTTGTGAAGAAGAAAAGAAAATGAAAAAAAGAAAAAATTCTAAAAGTAAATATAGC
AATTCTATTTTAAGTGGAAAAAGCTATTCAGATAATAGTAGCAGATCAAGTAGTTACGAT
GATAGTTATAGAAGGAGTAGTAAAACCAGCTCAAAGAAAAAAAAAATTTTAAAAAAACAT
AAGAGTAGTAAAAGGAGGAAAAAATATAAAAGTCGCTCAAAAAGTTCATATTATTATAGC
AGAAGTAATTCAAGAAGCTCATATGAATCAGAAAAATTGAGG
>c2043_g1_i1 len=242 path=[192:0-17 400:18-74 210:75-241]
AATTTCTACTAAAATTTATTGTTTTAGCTTTTAAAAATATTTTATATGAATTCATAATTT
AATACAATAATTTATTTGTTTGCTAAATGTCCTTCAAAGAGTGGATACAATATTTTAACA
GTATTTCAATTTATGTAACTTAAGAATTTTAAGGAATAAATTGTTACGAAAATAATATTA
GCAAAAACATGCTAATTAACACAATTTAAAAAATCTTCTTTTAATTTTAAACTACAAATA
AT
>c2054_g1_i1 len=501 path=[2971:0-452 3424:453-500]
ATTAATGAAAGAAAAAGAGAAAAAAAAATGAAAGAAATATATGAAAGAAGGCAAAAAAAG
CTAAAAAGGGAAGAAGAAAAAAGAAATAAAATATTGTTAAAAGAACAAAAAAAAAAGTTA
AGAGAAGAAAAAAAAAAAATGAAGGAAGAAGAAAGGTTAAGAAAAATAGAAGAAAAAATA
AAATTAAAGAAATTAAAACAGTTGAAACCAATTATAGAAAAAATAAATAAATATCGAAGT
TCATTAAAAAGTAAATTTAATAAAGAAGCACTCCATTTCATAAAAAATAAAGAAATATTC
AAAAAGGATAATAAAGATTATCTTGATTACTTAAATTCTTTTGATAAACCATCAGAAAAT
ATCTTTAGTCTTATCAAAGCATCTATAGAAGAAAAGCCATTAACTAAGAGAGAAAGAGTT
ATAGAATTGATAAAAAAAAACAAAAATGTACATATTAATACCAACTTATACCTTGATATA
AATTCTGAAGATGATGTAGAA
>c2054_g2_i1 len=2566 path=[25:0-30 25:31-61 55:62-2501 5945:2502-2517 3424:2518-2565]
TATCTCTTTTCTCTATCTTTCTATCTCTTTTTATCTCTTTTCTCTATCTTTCTATCTCTT
TTATCTCTTTCTCTCTATCTTTATATCTCTTTTATCTCTTGCTCTCTATCTTTATATCTC
CTTTTCTATCTCTCTTTCTATATTTTTATATCTCCAATTATATGTCTTTATATATCTCTC
TCTATCTCTATCTTTATATCTCCTATTCTATATCTTTATATATCTCTCTCTCTATCTCTT
TCTCATTCTCTATCTATCGATTTATCTATCTATCTATCTATCCATTAGTATATATAAATA
TATCCTTTTCAATTTTACTTTTCGAAAAATATTATATATATAAAATATATTTGAAATTTT
TATATTTTTATCATTTTATAAACCTTTTTTTGATTTTATTGGCTTTTCTTGAAAAATTTG
AATAATAATAATCTTCCAAAATCTTAATTAAAAAATGTTCATCATCTATATCTATATTTA
TATTTTCTTTTAAAAAAAGTTCTTTATCTTCTTCATTAGACAAAAAATTTATTAAATCAT
TATCATTACATGAATACATTTGTTTTAATTGAAAATATTTCTCATTATATACATCTTCAT
ATAATTTTTTAAAGTTTATATATGAATTATGCATATAAGAATTTTTGAATTCATTTGGAG
AATTGTTATCTTTATTAATTGCATTGTCATTCAATGTATTTTCATTATATGTGTATAAAC
TTTTATCTTTATGATGTTTTTCTGCATTATGTTCACTGTTATTCTTTTTAATGTTTTTTT
TTTGGAATTCCTTAATTTTTAAATTAATAAATGACTCACAAGAATCATCTACTACTTTAG
AACAATGTTTTTTTTCTTCTTTTTTAATTTTATCATTTTCATCATTTCTCAGTTCACAAT
AAAAATCATTTAATGTATCATCACATTTTTCTTGGTTTGTATTATTATTGATATAAGTTA
CTTCATCATAATAATTATCTATGTTGTTATGATTATTATCTTTATTAATTATATTTGTAT
CTTTAATAATTAGATTTTTGTATCGGTCTACTATATTATTAACTGTATTATTTGACATAC
TAAGAGTGCTATTATTGCATTTACAATTATCGTTATTACAGGAAATCTTATCATTATTCT
TCATACATTTGTTATCACAATGATTATATCCATCCATTTTTATATAATTTTTATTTTTAT
TAATTTGCTTCCCATTATTTTGACTGTCATCACTGTATTTATAGTCGTTCTGAATTATTC
TTTTACCTTTTTCTTCGTCTATTTTTTCATAAATATTTTTCTTAAAGATATTAATATTAT
CGTGAATGTTGTTTTTATTATCATCGTTTTTATTACTATTTATACTACCGTTTTTGCAGA
TATATAACTTATTTTCAAAAGCGCTATCTTTTTTTTGTTCTTTATTATAATCTTTAGTAT
TATTATCATAACTTATATCTAAACAGTTATTACTATTATTTGAAGTGCTATAAGACTTAA
TACCAAAAGAACTCATACTACATTTATTTTTATTATGAAGTTTGTTATTTATATTATTTT
CTACGTTTAAATATTCATTAGAATTATTTTTATTATAATTCTTATTTAAAAAGATATTTT
GATATATTAAGTTTTTGTGTTCTGATGAACTCCTATTATAAAAATCTTCATACATAAATG
TCTTATTTTCATTTAAATCTATAGCCAATAGTAGTGCTAGTTTTCTTGAATTAAGCCATC
CATAAATGCTGATATTGAAATAATAATTTTTTTTATTTAATTGATGAGGAACATATCTTG
ATATTTTCCATGCATTTTTTTTATTATCATATTGTAAATTCGGTACTTTTGTATCAAAAT
AATTATTTAAAATATTGTTTTCTGCAATTAAATAATCACAAATAGCTATATATTTAGCGA
TAATATATCCATATTTTTGTTCTGAATAATATTTTTTTTCTCTTATGTACCTATTATTTT
GTTTTTTCATAATTTCTATTTTCCAACAGCTCAATTTATTTACCCACATAATTTTGTTTT
TGAAATATTGATCAAATAATGGATTTTTTAATATATGATTATAAAAATTAATCATATTAA
TAGAATTATAGATTTTCTGATGATCTTTTGATTCACTACTTAATTTTGAATATGGAAAAG
TACAGCGTATATTCCTTTTTTCATCATTTTCTTTTTGAATATTAGATTCATATTTGACGG
AAAATTCATTATTTTTTTTTTGTTCGATATTTCTCATTAATTCTTGTGAATCAGCATTAT
CCTTTTCATTATTTATTTGATTATTTTTAATTTGAATTATTTCTTTAAAATGATTATATT
TAGAAAAATTATTTAGTATACAGTTTATTCTTTCATTTTTATAATTTTCTGCTAATTCTT
TTGCCTTTTTGAAACCATATTCATTAATGGAAAATTTCTTTCTATAAGTTCTTCCATAGA
ATACCCAAGAAACTATCCAATTTCCTTTATTATTAGAATTTTCTACATCATCTTCAGAAT
TAATACCAACTTATACCTTGATATAAATTCTGAAGATGATGTAGAA
>c2065_g1_i1 len=4014 path=[1:0-4013]
AAAAATAAAATAATAATAAATATATTATAAAAAAAAAGTATACTTCGATATAAAAACTTA
ATAATTTTATATAAATATGTCATAATATAATATATAATGGTAATTTATGTATTAATCAAA
AATTAGTAATACTGCTTAAAAGTTTCCTCTACAAATTTTTTTAGATCAAACCCTTTATCT
TTTCCTGTTGACCCAAAAGCCTTTTTTTTATTTCCTCCTGAATGCCCCCCTACTAATTTC
ATTATTTCATTCATAAATATATCTGCTTGTATATTTTTATTTTTTAAAGAATCTCTTATT
TCAAAAACACAATATGTATTGTTTTCATCACAAATAATAAAAAAATAACTTAAATCTTTA
TTGTTTTTAGTGTACGATTGAACAATCTTCTCCAAAACTTTTTGATTTCCCTTTATATTA
TTAAAAAAATTAACATCTAACAAATTGTTATGTTTGTTTTCTAATGAATATAATTTCCCA
ATACTCATAGCTTTGTTGTATAATTCTTTTTGCATATTTTTTGCTTTTTCAATAATACTT
TTTTCTATTTTTTCAAGATCTTGTAATATGTAATTTTTTTTAATATATGGCAAAAATTTA
TCTTCTTTTAAAATTCTTTTATAATTTTGTAAATCTGTTAATTTATCATTTGGTTCCTCA
AAAATATTTTTATATTTAATATATAAATTATTAAATTTATTTTCCACTTCTTCAGCTTTT
TTATTAGTTACTGCTGTAATCCTATATATACCTTTTCCTATGCTTTCTTCTGATGTAATA
ATAAATTTTTTTATATACTTAGTATTTGCAATATGCGTTCCTCCACATAATTCTATAGAA
CATAAATAGGTATAATTTACATCTAAATTATTTAAAATTTTATTTACATCTTTATCTATA
AAAACAACATTTACTTTATCTGCATAATCTTCTTCAAATATAGCTCTAATACCTTTTATT
TTTCTGCTTTCAGTTAAATCCATATTTTTAACAGAAACATTTAATTCTTCTTTTATTAAA
TTATTTATTTCTTCTTCTATTTTACTTATTAATTCAATATTTATATTTCCAAAAAAGGAA
AAATCAAATCTTAGTTTTTCTTCATCTACTAAAGAGCCCTTCTGTTCACAACTAAAAATG
GAACAAGAGTCATCGTCTTTACTGATACTACATCCTTCATCGTTAGTAATTCCATTTTTT
TGATTACTGCATTTTATATTTTCTTCTTTTGTAAAGATGTTTTCTTCTTTATCTTTAAAA
TTTTCATTTTGCATATTTTCACTGTTTTTTATAGTTATGTGATCATTTAAAACTTTTCTT
ATAGTAAAATTTAGTAAGTGAGTAGCTGTGTGATTACAAGCTATAAGTTTTCTTCTTTGA
AAATCTACTACTGTTTCCACTTCATCCTTTGCATGAATGCTTCCTTCTAGTAATATACCA
ATATGTAGTATATAGTCATTAATTTTTTGAACATTTAAAACCTGGAACTTCATCTTACAA
TTTTGAATAAATCCAATATCGTATATTTGTCCTCCATTTTCGTAGTAGAAATTTGTTTCT
TTTAAAATTAAAGCATATTTTTTATCATTACTTGTAAAAGATATATTATCTAAAAAATTT
GCTCCATCATATATAATTTGAACGGAAGATTTTAATTTAAAATCATTTTCTATTTCATTA
TTATTCCATTTATATTTATGATCGTCAATGGTAGCAGATATGTTATATTTTTTTTTCAAT
TCATGTGATTTTTCCACAGGTATATCAAAAAATTTAGTTATTTTAAAATTATTAGTATCT
GAAACTAACTGATGCTTTTTAAATAAATTATTAAATTCTTCTATATTTAGTTTAAAATTC
TTTTCTTCGCACATTATTTCTATTAAATCTACTGGAAACCCGTAAGATGTATACAAATCA
AAAGCATCTTTTCCACTAAATGAGTTGTTACTACTTTTTTTAATAATCTTATGGAATTGA
TCTACTCCTTTTTCTAAAGTTTTATTGAATAGTATTTCTTCCTGTTTGATAGCATTTTTT
ATATAATTTACTTTTTTTTCATTTTTCAAGTCCTTAAAAGAGTTCCCTAATGTTTGACAA
ACAGAGTCTACTAATTTATAAAACCATAAAACATTACTTTTAATATTAAAAACTTGCTTT
CCAAATCTTATAGCTCTTCTTATGATCCTTCGGATAACATAGTTTCTTCCTTCGTTACTT
GGAAGACATCCATCACATATGGCAATAGTGACACATCTAATATGATCACTTATAACTCTA
TAAGCAGTATCAATTTTATCAACATCTTCTTCATTTATTTTTCCTTCATAATCTGGAAGA
TAATTAAATATTTCTTTTATTTGTTTAAAAATTGGTTGAAATAGATCCGTATCATAATTA
CTATTAACATTTTGTAAAATAGAGGTGATTCTTTCTAATCCCATTCCTGTATCAATACAA
GGGAAAGGTAATTTATTCATATTTTTATTTTCATCTTTATTATATTGCATAAAAACTATA
TTCCATATTTCTAAAACACTTGGGTCATCTTTATTAACTAAATTTGATGCATCTCTATTC
CCAATCCTATCATAATGAATTTCAGAACATGGACCACATGGTCCCGTTTCTGCCATTTCC
CAAAAATTTTCTTTAATTCCAAATGGTAAAATACGACTTTCATCTAAATATTTTGTCCAT
ATTTTTTTTGTTTCTTTATCTTCTGGACATGCAGGTAAATTTGGATCTCCTCCATAATAT
GTTACATATAATCTATCTGGATTTATTTTATAAATATTAGTTAATAAATCCCAAGCATAT
TCAATACTTTCTTCTTTAAAATAATCCCCAAAACTCCAGTTACCTAACATTTCAAAAAAT
GTATGATGATATACATCTTTACCTACATCATCTAAATCATTATGTTTTCCACCTGCTCTT
ATGCATTTCTGTGTATCAACTGCTCGTTTAAGTTTTCCTAAATCACTATTTTTATCTACA
TTCCCTAAAAATATCTTTTTAAATTGATTCATGCCTGCATTAGTGAACAATAAAGTGTTG
TCATTGTAAGGCACTACTGAAGAACTTTCTACTATAGTATGATTTTTTTCATTAAAATAT
TTTATAAAATTATTTCTAACTTCTTCTGAAGACATATATCTAGGATTCCCATTTTTCGTA
TTTTCTTCGTTACATCTTCTATTCATATTATTCAAAGAATAATTGTTTCCTTCATTTTCT
TCATCATACCTTTTATCAAAGTTATTCATGCTACAAATATTTTTCATCATATATGATTTT
GCTCCCAACTTACTTTCTATTAATCTATATGTTTTAAAACTGTTTTTAACATATAGAGAA
TTTATGTAATTCAAATTTTTTATATATAAATGTTTTTTAATCTTTGTGAAATCAGTAATT
CGTACTTTTTTGTTAATACCTTTAAAAATCATAAAGAATTTTTTTTCTTTTTTATCTAAA
GGAAACAGGTTATTTACATTCAATAAGACATTTATATCAAATAAATTATTTTTTTTTGAT
ATAAAAGGAAAACTATATGTCTTTTCTACTTTTTGTTTTATTAAATTTTTTTTTTTTCTA
CTTTTTAAAAAAAATATTCTATTTTTATATTTTTCTGATAAATTGTTTACTTCATTAAGA
GTTTTTATATTTCTGCAAATTCCTAAGATGAGTTTTTCTTTATTAGATACAAATAAGTAT
AATAAATAAAAAAATAAAAAAGTCATATATTTATCTAACAAAAATTATATATAAGATAAA
TCATTGTATATAATTATATATATGAAAATCACTGCCAATTCAAGTAATATAAAAAAATAT
ATCTATAAGAAATTGCAATTAATGAAAAAATATATTTCTATAATAAACAAAAAGTAAAAA
GTTTGCCAATATATTCAAAGTAATTTAATATTGGTGGGTCATTATATTCTTAAAAATAAT
ACTTATAAATTTATAATATTCCCTTAATTACAAAAAAAAAAAAAAAAAACGCGA
>c2070_g1_i1 len=296 path=[173:0-295]
ATAAATTTTTTTTTTTTTTTTTTCATATTCTACATATAAACGAATACAAATATGATACTA
TTTTATAAATATATAGGATATTGAAAAATGTAAACAAATGTTAATCATTACAATGATTTA
TTATCATGACCTTTAGATTGTCATCAAATTATAATTTTTATAAATACAGATTTTAAATGG
TTTTTCACAAATATACATAAAAAAATGACTAACTTTACGTTTTTTTTAATAAATTATACA
TTTAAATAATAAATATCAGAGAAAATGTTATATTTGCATTTACATATTTAAAATAA
>c2073_g1_i1 len=352 path=[700:0-138 16:139-199 77:200-351]
AAAGTTTTTTTTCTTTATTTTTTATCATCATTATAAAAACATATTTAAAGAAATATAAAA
AAATTCAAATACAAAAAAAATATAATTAGGAAAAAAAAAATTAAAAAATCAATAGGTGTT
TAAGCGATATACTTATTTAGAAGGGTGCAATAATATTAATTCATAATAGAAATTTATTTC
ATTTGTTAAAATGAGTATGCATATATGTAAATATTTCTTTCACTTATTTAATTCCATATT
AGCGGTTGTTTTTAATTATCTAAACTTAAATCTTAAATATTTCTTATTTTATCCTATTTT
TTTCCATAATTTATCTTGTTATGCACTAGATATATATATAAATATATATATA
>c2093_g1_i1 len=564 path=[569:0-177 14:178-563]
ATTTAATGAATTGAATATTTTTCCACTGACATTATAAATACATTTATTAATTATATTCTA
GATTATTAATTAATGGTTTATAATTTATTTTTTTATAATTAAAAATGGAATTATAAAATG
TGGGAACATTTTGGCAATTTAAGTGGTACCACTCATCCTTACATTTTTTTACATATTTCC
TAAACCAGCCTTCTATTACCTTACAAACCTTAGACAACTCTTTTTTTTTTTTCTTGAAAA
AAGTAGAGCACTCTTTATCATTAGGACGGCTTTCCCATAATAATGTATACTCTGCAAGAA
CTTTATCATTGAAATCTTTTATATCATCCGATATTTTATTATACCAGTGATTGAAATTTT
CTTGTTCCCACTCTCTTCCAAATAAAGAATATCTTACTCCTAAATCAGAACATACATTTT
CCCAATCAAATAACATCCTTTTTATGAGTAAATCTTTTATATTATTAAAATGTTTATTAT
ATTTTCCATATGACTTATCCGTGTTTAAAATTTTCTTTTTAATTTCTGCTTCTTCCTCTG
TTAGAATTCTTAAATATTCTTTAT
>c2182_g1_i1 len=271 path=[177:0-270]
TGAGTAGTGCATAATTCATTTATTTAATGCTAATAGTCCCACATATAAAAAATATTTATG
TAAAAAGTATATAAAAAAAATTATTAATATTTTTTTTAGTATAATAATTATTAAATAAAG
GAAATTTACAAAAAAAAGCATATGAATATATAATTACAATAAATAACTTGAGAGAAGATT
TTTAATTGTAATTCTCATTTCCTATTTATAAAATGATGACTTTACTGAATTTAATATATA
CAAAGACATCATACATAATAGAAAATAAAAA
>c2198_g1_i1 len=1469 path=[1494:0-1468]
AAAAAAAAGAAAAAAACAGAATAACATATAATTACCTCTATGAATAAAATATAAGAAAAA
AAGCATATTATATATATGTGTAAATAATTTATACAATATAGTAAATTTTTTTTTCTATTT
TTTATATTTTTAAAAATGTTATATTATATTAAAAAATTTAACACAGTTTTTTTATTTTAT
GTTTTAATAATAATTAAAACAATTAAAGGAGATGAAGAATATATTTCTCCTAATGATTTA
GGTAATAAAATATCTGGATTTTTAGGATATAAATGTAATTTTTCAACAAAAGGTGTTCAT
AATTTAGAACCAGATATACTTGAATATAGATCTGTTTTTTGTAGTGTAAATTCATATTTC
ATATATGACAAGATAAGGTTAATGATTCCTAAAAATGATAAAACATCAAAGTTTAAAATT
TTGCCTGGGAGTTGTTTTCAAAAGGTGTATGTTGATTTTGATAAAAGAGTTGAAACAGAT
ATTTCTGATCTGGGTTTAGTAGAATATGAAGTTAATGAAGATGATTCTTCTCCTGATTAT
ACAGAAAAAACTATAACAATATCACCATTTAATAATACAGATGTAGAATTTTTTTGTTTT
TGTGACAATACTGGTAAAGTTGTATCAGATGTTGAAGGAAGGAGTGCTTTAGTATATGTC
CACGTATTAAAATATCCACATGATATAATATCTATTAACTTAACAAATGATTCTTTTCCT
TATCTAAAAAATCCCAAAAGTAAAGAAGATTTTGAACATAATAGTTTAGAAGTTGAATTA
AAATCAGGTGAACTTTTAGTATTAGCTTGTGAATTAATAGATAAAGAATGCTTTCAAAAA
CCTAAATATAATGACTTATATAAAAGTAATAAAATTATTTATCACAAAAAATTTGCAATA
TTCAAAGCTCCTTCATACACTAAAGCTGGAGACATGGATGCTGCATGCACATGTAAGGCA
GATTCTATAGTTTACAGTATAATAGCAAAACCAAAAGAAGAAAAAAAAATGATACATGGA
TGTGATTTTTCTACTGATGATGCTAGTGAGCAATTTTCAAATAGTGTTAATTTAAAAAAA
GCTGAGGACAATACACCAGTAAATTGTGAAATTGATTTAAAAGAAAAAACTTATAATCAT
TTAATAGGTTTAAAATGTCCAGGTGAAATTATACCAGATTGTTTTTTTCAAGTATATCAA
CAAGAAAAAGAACAATTAGAACCATCAAAAATAGTTTATTTAGATGCACACTTAAATGTT
GGACATATTGAATATTTTGAAGATAGTAAAGTAGAAGATAAAGTAAAAATTTTTGGTATA
GTTGGAAGTGTACCAAAAGACACAACTTTCGTCTGTTTGTGTAAGAATGGTAAAAAAACT
GGATATATGACAGTTAAAATAGCATCAGGTTATTATGGATTTTTGGCTAAAATTTTCATA
TTTTTAATTGTTATAATATTATTATACGT
>c2199_g1_i1 len=220 path=[197:0-219]
TTTTTTTTATATTATTATAAATATTATCAACTTTTCAAATGATATTTTTTTTATGTAATA
AATATTTAATGACATTGTATTTTTAATAAAAAATTATTAATGAAAAAGTGTCATAAATAC
GTGTAACAAGAAGATTTTTATATTATTAGTAAAATTTGTAAATGATCCTTATTAACTATA
CATAAAGACAATTGTTAAAATATGTTGAAAAAAAAAAAAA
>c2208_g1_i1 len=279 path=[388:0-252 25:253-278]
TATATATATATATATATATTTAATATATGTATAATTATATCATATGTGTATTTATAATTT
ATTATAAATTACATTATTTTTTGAGAAGAAAGTTATCAACTGTTTGATTTCATAGGTTTA
AAAGTTTAAAACTTGCTAATACATAAATTATAACCATAAAAAAAAAATATATATGTGTTG
ATATTTTTTCATTATTTCATTTCATGAATCTTTACATTTAAAGATAATATCTATGTGAGC
AAAAAAAAAAAAATACTATATATACATATATATATATAT
>c2208_g1_i2 len=316 path=[388:0-252 640:253-315]
TATATATATATATATATATTTAATATATGTATAATTATATCATATGTGTATTTATAATTT
ATTATAAATTACATTATTTTTTGAGAAGAAAGTTATCAACTGTTTGATTTCATAGGTTTA
AAAGTTTAAAACTTGCTAATACATAAATTATAACCATAAAAAAAAAATATATATGTGTTG
ATATTTTTTCATTATTTCATTTCATGAATCTTTACATTTAAAGATAATATCTATGTGAGC
AAAAAAAAAAAAAATACTATATATGTGAAATAAAAAATATTTTGAAATTTTATTTTTATA
CATAAAAAAATATATG
>c2254_g1_i1 len=505 path=[337:0-504]
GCTGTTGCATGAGCTTAGAACATTTTTTACAGATCTTGATTTTCCCCTAAACTAAAGAGT
TGTATCTGTTTCTACATTACACCTGCAGAGGTGCAAAGCAACTTAAGAGTTGAGGGCAGA
AATACCTGCAGCTCCTACACACCAGGGAGACCCAAAACCAACCGCCTCACTGTCTGCACA
GAACAGTTCTTTCAGGAAAGACCAAATAGTAGCAGTCCTCATGGAGTTGAGCATTACAGC
ACTGACACCAGAGAGGAGTTTTCATCATAACCATCTCGTATTTCCCGATTACTTATAGAA
AAGAGGTATTGCCTAGAAGTAACCAGGAGCCATTCAGGTCTGTATCACTCTGATCAGACA
AGGATAATCTGAAATACCAGCTAAGCAGTAGTAGGTTCTTTCACTTCCATTAAATGGAGT
TGGACTCAATGATCCCTGTGGGTCCCTTCCAAAACAGGGTATTCTATGATATTATGCAAA
GCCACTACAAAATTTAGAAAGGTAT
>c2293_g1_i1 len=261 path=[203:0-260]
GTGGGAGTGTAGCAAGAGATGTTTTGTAATCATAAAAGCAACCAACAGCATTGTAAAGGC
TGCAAAGCAGAGACTGGTGAGAATGTGTAGCTCCAACATTCAGCATGAATTGGCAAAGCA
GGCATGAACGTAAACACTGTTTCTGAAAATCTTGTACTGGAAAGAAGGCAAAATCTGTGC
TACAGACAAGAACCACAGCATGAAGTGAAGTTAAAATGGGGAGTTAAGAGTACCAGCATC
AGACGTGCTACGAGACAGCTT
>c2343_g1_i1 len=245 path=[155:0-244]
AATTACAATAAAATGAACATTTGCAAATAATAGTAGATTTATAGTAATTTTTTAAAAAAA
GTGTAAAGGTAATCAATAAAAGAAATGAATATATAAATGATTTAAATTGAATTTACTTTT
TTTCTTCTCATTTAAATTCATGGAATATTCAAACTGTTGTTTAATTAATCAAATAAGTTT
CAAATAAATTAATATATTATGCATTGATTCATTAAATTTTTATATATTCTATTTATTTAT
CTTAT
>c2348_g1_i1 len=272 path=[1:0-247 249:248-271]
ATAAAATAAAATAAAAAAAAAATATTATATATACTTTTAATTCAAAGGTAAGCCAAGTTT
CATGTAATTTTCTTCTATATATATTTAAATATAAAAATATTGATAGAAAATCATATGAAG
GAAATTTTTTTAAATTATATAGAAATGAATTTTAAAGAATTATTTATTTTTCATCTTTTT
CTTTAATGATTGCAACCATATAAATTCTTTTTGTATGAAGATTAATATACTTCATTTAAC
AAAAATTAATTAGATATAATTTAAAATATTAA
>c2348_g1_i2 len=339 path=[1:0-247 613:248-338]
ATAAAATAAAATAAAAAAAAAATATTATATATACTTTTAATTCAAAGGTAAGCCAAGTTT
CATGTAATTTTCTTCTATATATATTTAAATATAAAAATATTGATAGAAAATCATATGAAG
GAAATTTTTTTAAATTATATAGAAATGAATTTTAAAGAATTATTTATTTTTCATCTTTTT
CTTTAATGATTGCAACCATATAAATTCTTTTTGTATGAAGATTAATATACTTCATTTAAC
AAAAATTAGTATTAGAAAAAGAAAATAAAATTAAATTATAATTTAAAGATAAAAAGATAT
ATAAATAAAAATAATATATATTTACATTATATATATATA
>c2378_g1_i1 len=256 path=[1:0-255]
GGCCTGGTGCAGGCCATCTCCTGCCACACATCAGAGTGCAGCAACAGCAAAGGGTTTCCT
CACTTGGGCGGTGCAAACTCTAGGAGACTGTCACAACTGCTTCAGAAACGCATGTGTAAA
AGTAGGCCAGGCATAATCCGCGACACAAGGAAGTGTTAGAACTCCACAAGCAGAGAGACA
AGGGGGAGGGAGACTTCTCCAGGGAAGATTTCCTTTCCTCCCTTTCCTGAGGGGCGATGG
TTGTGTCTGGACACTG
>c2397_g1_i2 len=883 path=[1:0-297 299:298-314 316:315-882]
AAAAAAAAAAAAAATAAAAGGAAACTTTATTTCAGTAATCGTAAGAAAATATAATTAGTA
GTTCAATATATTCCTTGATAACTTTTTCCTTTTTCATATTTTATTAATAATAATTAATGA
CAATTTTTTACTTAGCATTATTTAAATGTGTAGTAAGCCAGTCAAAACCTTCGTATAACC
CATCTCCTCTTGTAGCACAAGTTGATTGAATGAACCAATTTCTCTCTCTAATAGTGTTTA
AATGTAATTTTTCAGTAACTTCAGCTGCTGACATAGCATTTGGTAAATCTTGTTTATTTG
CAAAAACTAGGATTATTGCATCTTTTAACTCTTCTTCATTTATCATTCTATGTAATTCTT
CTCTAGCATCATCAATTCTTTCTCTATCATTACTATCAACAACAAAAATTAAACCGTCTG
TATTTGAATAATAATGCCTCCATAATGGTCTTATCTTATCTTGTCCTCCAACATCCCATA
CAGTAAAGGAAATATTGCGAAATTCAACAGTTTCAACATTGAAACCTATTGTAGGAATTG
TTGTAACAACTTCCCCTAATTTTACTTTGTACAAAATTGTTGTTTTTCCTGCAGCATCTA
ACCCCACCATTAAAATACGAACATCTTTTTTTTGAAATAAACGATTAAATAACCTACTTA
CATATAATCCCATCTTAACTTTGTATGATAATTATCTCAAAGAAATAACTTTATAAAAAA
AATAATAAATTAGCAAAAAAACTATTCAAAAAAATAAATTAGTCATATAAATAAATTTAA
AAGATATATATATATATAAATATTAAATATTAAAAAAATTTATTTATTTATTTTATTTAT
ATATTTTTTTTTTTTAATTAGGAAAAGTAATAAAAGCAGGTGA
>c2398_g1_i1 len=1306 path=[1344:0-910 15:911-1305]
TATATATTTATATATAATTTTTTTATCTTTTTTTTTCTAAGAATAAAACACTTTTTGTCT
TGATATTTATTATTTCTTTTTATTACATAATTCCAAATCTAATTGCTCTAGCTTTTAACT
TTTCACTTTCTTTCATTAAGCCAAATCTTTCTGCTCTTTTCTTTTTTGTTTCTACATCAT
TCAGTTTATTCATATTCAATCCAAATCGTTCTGCTCTTTTTCTTTTATTTTCTTCTTCCA
TTTTATGAGTAATAATACTAAATCTTTTAGCTCTAGACTCAAGAACTTCATCTGTAGAAA
CAAAACCAAATCTTTTTTTTCTTAATTCTCTTTTTTTTTCTTCTGATATGTAAGTATCTT
TATCATCTTTTGAAGTAATATTTTTTTCTAAAGTATTTTTATTGGATAAAGATGATTCAG
AAAATGTTATTTGTGGAATAACAGTTTTACTTTTTTTATCATTATCATTTAAAAAATTAT
TCTTTTCTTTTTGAGTATCTTCTATATTTTTAGATACACAAGTTTTTTCATTATTTTTTA
TTTTATCATTTTCGTAATATTTGGAATTCTCTCCATTATTAGTAGTTAATATATTTTTTA
TATAATCATTCATTTTTTTTAAATTTCCTTTATTTAATTCTTCTTTATTATTTATTGATA
TATATTTTTTTTTATTTTCCTTATTTTCTTTTACTCCTATATTGGTTTCCATATTATTTT
TATCTTCATCAAATTTTTCTTTTGTTGGAGATTTAACATTTATATCATTGTTATTTTTTA
TGCCTCCTTTTTCTTCTACAAATAATTCAACATTCTCTCTATTGATACTATTATCATTTT
TATCTATTATATATGATGATGATTTTACATTATCTTTTTGTTCATATTTTAATAATCTTT
CTAATAATTCATTTTTTTTTCCATGAGATGGCAATCCTCTTTTGGCTAATAAATCTTTTA
ATTCTGAGCACTTTAAATTTTGATAATTCATTTTTTTTTCTTTCTTTTAGTTTACAAAGT
TAATAAAATTTTCTTTTAATTCCTTTTCAGTTTAATATTAGCTTCATTAAAGCATTTTAT
TTCCTTATTTTTTATATGCATATGAACACTTTTTTCTTAAAAATATTCAATTACAAAAAA
TAAAAAAAATATAGATTATACATATATAATATAAATGAAGCTGAACTTTTGATTAATTTT
TGTATTTTCACTTAATGCATATAAGATTAATTTTCTTTTCAAATGTATTTTGTTAATTTT
CAATTGTATTTTGTTAAAACTTAAAAAAATAAAACTTCATTTTCAT
>c2415_g1_i1 len=1882 path=[15:0-1077 1093:1078-1881]
TTACATTTTTTATATTAAATTTATTATCCTATGGAAAATTAAGTAATATTATTTTTAAAA
AATTTTTTAATATTTAAGGTTTTATGATTCTTCATCATTCAGAATTTCTTCTTTCATAAC
TTCTTTGAGTTGAATATAAATTTCGTAATAATCATCTCCTTTTAGCATATCTTTAACGAA
GTAACAATTAACTTTAATTCTAATTTGTTCTAATGCTCCTTTTATAACACCACATAATAA
ACTACAATAATTTAGAGAAGATAATGATTTTGGTAATTCAACAAAATCACTTAATGGATT
ACTGTCAAAAATTATAGAAAAAATATTTGATTCTCTATTTATACAATTAACAGTTCCACT
TATTCCTAGAAACATTTTAAATGCTACTTTAGCTATAACTTCTACAGTTTCTTCAAAATT
TTCGCAAAATGAAATATCAGATTTAGCTAGAAATTCTTCAATTAACCTTATACCAATATT
ATATCCCATTTTTTCTAATTGTTCATTAACTTCATCTACTAATTCTAAATCTTTTAACAA
TTGGCTTACTAAAGCCCCATATGTTAATGATAACAATTCCGAATTCACTTTTTCTAATTT
TGAAAAAACGGCTTCTCCATGTTTTTGATATTTATCTTTTGACATTTTTTTTTTTTAAAC
TATACAATGTTGTTTTTTTGCATAATTTTGTGTATAAAGTAATACACAATTTTCCTTTTT
TTGAAAAATTATTATTTTGTAAATTTTAAAAAAATAAAAACAGATGAGTGAAAAAAATTA
TTCTTTATATATTTGTGTTAAAAAAAAATTATCACATATAATAAACACAAAAGAATATTT
AAATCATACAAAAATCATCTAGTATTTGTTTTTTTTCATAAAATAAATTATGATTCTTCA
TCTGTTATTATATTTTTATTTCATGTATATTCTGAAATTATAATTATTTTTTTACATGGG
TATGCTTCTAATATAAAAAAATTATAAACTTTTAAAACTTACATTTTTTTTTAACAAATA
ATGAATAAGTTTTATTCTTGTAATTATATGTAATCATTGAAGTTTATTATTTAGTTTAAG
TAAAAATTTTTATTTTTTCTTATCCTAATGAATATGAATATTTAGGTTTAGGTATATGTA
AACATATAAAATTTAGTGGGTTAAATAAAGAAGGTAAAATAAAAGGGAAATGGAATAATA
ATGATGATAAAGAAAAAGATTTGAAGCAAATATTTAGAAGTTATACACCTATATATATAG
ATAAAAAAAATAAGCATGTTCATTTTGTTATTCGAATATATTATCCAGATGATAATTATG
TAGATGGTGGAAAAATGAGTATGCAATTAAACAATTTAAAATATAATGACAAATTAGAAA
TAACAGGTCCTTTTGGTTTATTAGAATATAAAGGAAATAATGAATTTGTACATTTATCAA
AAACTATAAAAAATAAAAAACATATAATTATGATTGCTGGTGGTACCGGTATGACACCTT
TTTTTCGATTAATTAATCATCTACTTTTAACAGAAAATAAAGAACATAGCAATATAATTT
ATATGACATTTATTTATGCAAATAGAAATGAAGAAGAAATTTTACTAAAGTCAATCTTTG
ATGAATATGAAAGAAAATATGAAAACATTAAAATAGTTTATAGTATAGACAAATGCTTAG
ATGAAACAAAAAAAAATACATTTGAACACATTGGATTTATAAATGAAGAATTATTAAAAA
AATATGTTTTAAAGTATCAGAAGTTAGATATAAAAATTGAAAATGAAGACACACTAATTC
TATTATGTGGTCCTCCACCTATGACTACTTTTCTTCAAAAAATGCTAAAAGATCTAAATC
AATTAGAAAATATTATAACTCT
>c2415_g1_i2 len=1072 path=[4087:0-267 1093:268-1071]
AAAAAAAAATATATATATATATAGAATTTGTATTAATGGGAAACATTAATTTATTAATTG
CAAATTTTATTAGTCTGATAATTATATCTATGTCGATAGCATTTTTAAGTTTTTTTAGAA
AGAAGGATTGTGCAAAAAACTTATTTCACATATATTCAGAAAAACATGCTTATGAAGAAT
TAGATGATAAAAATGAAAAAACAAATGTGTTTTTAAATAAAAAAAAACAAATTTTAAAAT
TACATAAGATTATAAAATTAACAAAAACAGTAAAAATTTTTATTTTTTCTTATCCTAATG
AATATGAATATTTAGGTTTAGGTATATGTAAACATATAAAATTTAGTGGGTTAAATAAAG
AAGGTAAAATAAAAGGGAAATGGAATAATAATGATGATAAAGAAAAAGATTTGAAGCAAA
TATTTAGAAGTTATACACCTATATATATAGATAAAAAAAATAAGCATGTTCATTTTGTTA
TTCGAATATATTATCCAGATGATAATTATGTAGATGGTGGAAAAATGAGTATGCAATTAA
ACAATTTAAAATATAATGACAAATTAGAAATAACAGGTCCTTTTGGTTTATTAGAATATA
AAGGAAATAATGAATTTGTACATTTATCAAAAACTATAAAAAATAAAAAACATATAATTA
TGATTGCTGGTGGTACCGGTATGACACCTTTTTTTCGATTAATTAATCATCTACTTTTAA
CAGAAAATAAAGAACATAGCAATATAATTTATATGACATTTATTTATGCAAATAGAAATG
AAGAAGAAATTTTACTAAAGTCAATCTTTGATGAATATGAAAGAAAATATGAAAACATTA
AAATAGTTTATAGTATAGACAAATGCTTAGATGAAACAAAAAAAAATACATTTGAACACA
TTGGATTTATAAATGAAGAATTATTAAAAAAATATGTTTTAAAGTATCAGAAGTTAGATA
TAAAAATTGAAAATGAAGACACACTAATTCTATTATGTGGTCCTCCACCTATGACTACTT
TTCTTCAAAAAATGCTAAAAGATCTAAATCAATTAGAAAATATTATAACTCT
>c2417_g1_i1 len=348 path=[1:0-347]
GGGACAAATAGGAAAAATGAACAGATGAGGACAAGGGGAAGTCATCTGCTCTCCCCACTG
CCAGAGCAGACCTGGTGGAGCTGTCCAGGGGAGGAGGAGAACCCAGAGCATGGTGAGAAA
TCAGTGGCAGCAGGTTCTGCTCTCTCAGGGCAGATGAAGGAAGGGAGCAGCCAGCTTGAC
ATAGGTGTTAGAAAGGTGCACAAGCCTCCTGCCTGCACTTGGTTGCAGGTCTCTTCCCTT
GTCTCCTCGCTGGCTTAGAAATGCACTGCCCTGCTTCTCAAGGGACTCATTCAGATCCCT
GGTGGTTGGACTTTGTGATCTTAGAGATCTTTTCCAACCTTAATGATT
>c2421_g1_i1 len=318 path=[296:0-62 359:63-317]
AGTGAGAACAAATGTTCCAATTGCTGGGTTAATTTGACCTTACTAGAGGGGAAAAGAAAC
TGAAACCACGTGTTCCAAGTATCCTCTCAGGATTAGGGATCAGAGAAAAACAAATCAAAA
TTATCTGCAGAAAAGATGGAGAGTGATACTGTCCGTTACTCCATAAAAGTGGGGTATTTG
TGGGCTGAATGAGTGTGGAGTCGCTGTGTTTTGTACGAATCTACTTGCAAAAGGCATGAG
ATAGCAGTTTGTCTGCCACTTGCTCTGCTTCAGGCTCCTGATTCTCCATCAGGCTACAAT
GGTGCGCATTCATTTGCT
>c2435_g1_i1 len=253 path=[231:0-119 351:120-252]
TGGCAAAGTGATGTCAGAAGGACAGTGCACTGGCAATGAGTCAGCGTTCTACTGCTAAGC
GCAGCATCACGTGCTTGCCCACACGTCTGAAAATAAAACTCTTCCAAAAGAACTCACTTT
GCCAATGCCTCCCCGGGGAGAGAAGAAAGCTGTTTTATTTTTGGGCTGTAGTTGTACGTG
AACCGAGGTGGAATCAATGTCCCGGAGTAACAAAGTTAAGCTTGAGCTGTGAGCCTCCAA
CCTGCGTTCCGTA
>c2438_g1_i1 len=1205 path=[1:0-934 3167:935-937 939:938-1204]
TTGTGTTTGAATCGTTTAAAGCTCTTTTATTTTTAGAGGGAGTATTATTATTAGTAAGAA
GCAATTGAATTTCATTTAATAAATAGGAAATATCGGAATGTCTTAAAGGAAATATTCTCA
TAGCGGTAAAATTAACTCTTTCTATTCCATTATAAACTTTCTGATTAACACGAACAACAA
CTTTATATTCTTTATATAAAAATTCATAATTAAATAAATAATCTAAAGTATCATCATCAA
GATTTTTTAATTCTTCTGCTTTTTTTCCTAATAAATTATATCCTTCATCAGAAAAAGCTC
TTAAATTAATTGACCCAGAAAAATCCATAAAAAGAAAATTAAAAGTATAATTATAAAAAG
GTTTGACATTATTTTCATCACAATTCATACATGAATAAACAACATTATCTTCTTCATTAG
TATTATTATAATTACTATCTAAATTATTATCTTGTCCACTTGATAACAATTTTTTCTTAC
ATTTCGTGCAGGCAGGATAATAAAATCTGTGTTCATTTTCTTTACTTTTCCAATAGATTC
TTTTAATTCTTCCTACTAAGGTATAAGTACCTGATATTTTAGATAATACATCGTTAACAT
CACTTAATGCATAATATTTATCTGCATTTTGAGATACATCATTAGATAAAATATTTCTCA
TATTTGTAAATTGTTCATATTTACCAGTAGTATTATACCACTGTAAAATTTTTGCACATT
TTCCTTTTAATTCTTCATTTAAAGTTTCCATTTTTTCAATAGAACTTGTAACACCAAATG
TACCATTTTTCATATCATTCCAATTTCTTATACTAATATTAGTAAAAATGTATATTTCAT
TTTCTTGAATTTCATCCTTAATTAAATTTACATTGGTATCCCAAAAGGAAATTTCAAATG
AATGTTTCGTATCATCAACAATAATAATATTTTGCTTTGTTATATCATTTCCTTGTTTTG
TTTTTAAGTTACTTATTGCACCAATATGTTTTACTATACCTATTAAATCAGCAGTAAATG
GAGTTTCTTTTGTTGCAATTTTTATATCTCTTAAATTAACTAGTGATATTTTTTTTTGAA
TTTTTATTTCTCCATCATCTTTTACTTCATGAATTTCACTATCTTCATTAAAAGTTAATT
CATATTTATGTTTTACTGTATTATATTTTGGATTAGCTATTGATACTCTTCCTTTCGAAA
AAATA
>c2438_g1_i2 len=1247 path=[1:0-934 3167:935-937 3170:938-1246]
TTGTGTTTGAATCGTTTAAAGCTCTTTTATTTTTAGAGGGAGTATTATTATTAGTAAGAA
GCAATTGAATTTCATTTAATAAATAGGAAATATCGGAATGTCTTAAAGGAAATATTCTCA
TAGCGGTAAAATTAACTCTTTCTATTCCATTATAAACTTTCTGATTAACACGAACAACAA
CTTTATATTCTTTATATAAAAATTCATAATTAAATAAATAATCTAAAGTATCATCATCAA
GATTTTTTAATTCTTCTGCTTTTTTTCCTAATAAATTATATCCTTCATCAGAAAAAGCTC
TTAAATTAATTGACCCAGAAAAATCCATAAAAAGAAAATTAAAAGTATAATTATAAAAAG
GTTTGACATTATTTTCATCACAATTCATACATGAATAAACAACATTATCTTCTTCATTAG
TATTATTATAATTACTATCTAAATTATTATCTTGTCCACTTGATAACAATTTTTTCTTAC
ATTTCGTGCAGGCAGGATAATAAAATCTGTGTTCATTTTCTTTACTTTTCCAATAGATTC
TTTTAATTCTTCCTACTAAGGTATAAGTACCTGATATTTTAGATAATACATCGTTAACAT
CACTTAATGCATAATATTTATCTGCATTTTGAGATACATCATTAGATAAAATATTTCTCA
TATTTGTAAATTGTTCATATTTACCAGTAGTATTATACCACTGTAAAATTTTTGCACATT
TTCCTTTTAATTCTTCATTTAAAGTTTCCATTTTTTCAATAGAACTTGTAACACCAAATG
TACCATTTTTCATATCATTCCAATTTCTTATACTAATATTAGTAAAAATGTATATTTCAT
TTTCTTGAATTTCATCCTTAATTAAATTTACATTGGTATCCCAAAAGGAAATTTCAAATG
AATGTTTCGTATCATCAACAATAATAATATTTTGCTTTTTTAAATAATTTCCTTATTTTA
AAGAAATATATCATTTTATTAATGAAATATTCAAAATGAGTGAAAACGACTTGCTCTTTC
GCATTAGCCAAATAACAACATATGTGAGTAAATGGATAATAAAAGCCAAAGTTGTAAATA
AAACAAAATTATCAACTTTTAAAAATAATAATAGTTTTTTTAGTATAGATATAACAGATG
TACACGGAGATTCTATTTCTTGTAAATTTTGGGGTAGTTCAGCAGATAAATGGTTTAATA
ATATAGAATTAAAGAAAGTATATATTTTTTCGAAAGGAAGAGTATCA
>c2440_g1_i1 len=1291 path=[1424:0-1208 2633:1209-1290]
AATGAATATTGAAAATATATTTCTCCATTTTAAACAACTTTTCATCATTTTTTTTTTCAA
ATTTATAATTAAAAATGTAAATAATTCAATGAAAAAATTATTGAATACAATTAAAAATGA
ATATTGAAAATAAAATGATGAAAAGTTGTTTTAAATGGAGAAATATATTTTCTTTTCTTA
AAGAGAAAGAAAAAGAAAAAGTTTTATTACATAATTGCATTCAGACGTTGTTATCTGATC
CTATAGTTGTTTTATATACAGACGATGATTATATATGTACAGGATCTTTAACGGGAAAAG
TATGCTTATACAAAATAACAAAGAAAGAAAATAAGGAAGTGAATACAGAGATTTCCTTAA
TTGATAATAAAAAGAAGATAGAATCAGATGAGCAAATTTTAAATGATATGAACAAAAATG
AATTTAAAGAAATAAATAACAATTCAAATAATGAAGATGTATTGAGAAATAAGAAAGAAA
TAAATAATAATGAAATAATTGAAAAATACCATATAATATGTATGTTTAGGAATAATAGTA
TTAAGTCTATATATATAGATAAACAATATGTTTACATTTATTATGAAAACTGTATTGATG
TTTTTTCTATAAAAACATATCAATTTATAAAAAAGGTAAACTTAGAAGTTTCTAATAATA
AACAAGTAATATACTATGAGAACCTTATTTTATTTAATAATTCAAAAAATTTATTTATCT
ACGATATTACAAATAATTTTATGAGTTATTTTTACAAAAACTTTTTAAAAAATATAGTTA
TATTTGATTTCAATATAAATTATTTATTATGTTACAAAAACAATTTTGGGAAATGTCACA
TTCGTGTTTTACAAATTTCTACAAATTCACAAAAGTGTGATCATGAATTAATTTTTTGCG
TAGATTTTTCTTCATCTAAATTTATAAGTCATGGGAAATTTTTAGATGATGAAAAAATAA
TTGTAGCTAAAAATGGAAACAGACTAATAATATTTGATTTTAAAAAGGCAATAGATATGT
ATAGAATAAAAAAATTAAAGAAAAAAATTTTAGACATTTATAAATCCGTTGAGAATATGC
TATTTATATTAGTAGAGAATCAAATACTAATTTTTAATTTATCCACTTTTTTATTTTTTA
AATGTGTCCAATTACCAGTTGGTCTATTTTATTTTAAATGGTCATATTTTATTAGATATA
AAAATAATAAAATAATTTTTTCATGTGATAAAGGAATTTATTTTATTGATTATCAATTTG
AAGAAAATGATTAAATTCAAAATTACTTGTT
>c2445_g1_i1 len=1068 path=[1:0-1067]
AAAAAAAAAAGTAAAAAAAAAAAATATCCACATAATAAATCATTTAAAAATAATAATATA
GAAAATGCGAATGCTTATATGTTAAAAAATGAAAACTATGAAGAAAATACAAATTGTGAT
ATTTACGAAAATCAAATAATACAACAAAATTCTTGCCATGAGCATAATAGCGAAGAAATC
AATAACATTAGTTTAAAAGCAGCATATATTCATGCCATTAGTGATTTAATTCAAAATATA
GGTGTTATGATTGCATCTGTAATTATTTGGTACAATCCCAAATATTCTATTACAGACCCT
ATTTGCTCTATTATTTTTTGTTTTATTGTTTTTTCAACTACCATATCGGTAATCAAAGAA
GTTTTAAATGTGCTAATGGAAGGAACTCCTGTTAGCATTAATTTAATTGATTTAAAAAAT
GATCTATTAAAAATACCAGGTGTTATAGATGTTCATGATTTACATGTTTGGTCATTATCT
ATAGGAAAACCAGCTTTAGCTTGTCACATAGTTGCACACAAAAATAATTCACACAATGTT
TTGAACGATGCAACTTTATTGTGTCAGTATAAATACAAAATTTTGCACACTACTGTTCAA
ACTGATTATCCATCAAATGTTTCCAATTGTGAGACTTATGCACATCTTAAATGTTCAAAT
TTAAAAACAAATACGTAATAATAATAGCTGAATATATATGCATATGTGTATCATTTTGAA
AACTTATTTGTTTAATTTAATTTGTGAATATCATGACTATTTTTATGGTTTATATGAGTA
GAATTTATCTATAATACAATCATTTGTACCATAATTTAATTTGCACACTTATATTTACAT
TTTAATTAAAGATATTTATAAATTATCATAAAAAATATTTTGTGATGTTTAATTATATAC
ATATGTAACCATAAAAAAGTGACATAATTAAACGCATAGAAAAATGAACTTATGAAAAAA
TAAAATTTTGATGTAATATTTTTTAACTTTTAGTTTGTCAATATTTACTAACAAAATAAG
AAGAAAATGATATATGCATTATATTTTATTTATTTTATTTTATTTTTT
>c2445_g2_i1 len=1318 path=[3386:0-1317]
ATTTTTATTTTTTTTTTTTTTATTTTACTTTTTTTTTTTTTTATTAGATCATCGTTATTA
TTTACATGATCATTTATAACTACTTGAAAATTATCATTATTTTCATTACTGTTTTCAAAA
TTGCCTTTCTTAATATCATTTTTTGATTCTTCTAATGAGTTTCCTATTGATTTTTCTTTA
TGAGAATTTTCATTATCATTTTTATTCAAGTTTTCATAATAATCAAAAGTAACATAATTA
CATGAAATTCCATTAATTTTATTGTTTAATACATTTTTATTCATTGTAGTATCATTATTT
TCTAAAGCAATATCACTATTTATATTTTTGTATCTTTTATTTTTTGATTGAATTTTTGAA
TTACTTACACAAGTTTTATTATCCTTATGATTATGTGTCCCATCATTATGACTACATTTT
CTATTGTCAAAAAATCCAAATCCATGTGTATGAACTTTTAAAATATATGCGATGAATATA
TTTGCTAGAGTACTTACAAATGATGTAACAAACATTATATATCCATTAACAACTTTAACA
TTAAATAATCTGAATATGGCACTATATAAAATATAAGCAGATAATGCCCATATAAAAAAA
ATAGAAAATAAAGCTCCTATAATTTCGGCTCTATGATATCCAAATGACATATCAACATTT
CCTTCAAAATTTGAGACATAAATAGAAAAAAGATTTAACCCAAAAGAAAGTAAATCACAA
AATAGGTGAGAAGCATCTGTCATTAAAGATAAAGAATTAGATACAATTGCAGCAATAATT
TCAATTATCATAAATATGACGCATATTATACTTGCAATAATTAATTTTTTAGTAGCTCTC
TTTTGAGATTTATCATATAAACGAGACATTTTCTCTGCATCATTTACATTCATATCTTGT
TCAAGTAATGATTTATTCATTTTAATTTTACTTTATTATTTTATATTTCTATTTTATGAA
AATACATTTAGCTAAATGTGAGAAATTTTTATTTCCTCATAAAATGTGTACCTTCATATA
GAGATTTATTCTGACCATTTATATATATTTTACATTTAATTATTTTTTATTCTATCAATT
CTTCAAACTATAAACAATAGAATATTATTAATACACCCTTATAATTTTAATAGGTCATTT
ATTTTGGTACTATTATATGAAAGAAAAATATATAATTACCAAAAAAAATATATTTAAAAA
AATTATGCTTTAAACATATTCTTAAAAATAAAAAAAAGTTGCTTATGTTCTAACTAAAAA
AATTATATAAAAAATAAAAATGAGATAAATAAAAGACAAGAAAAAAAAAAAAAAAAAA
>c2461_g1_i1 len=209 path=[155:0-208]
ACGTGGTGGCCTGTGCAGCTTTGCAGAGAAGGAGGGGACAAACCTTTTGACATCAGCATC
TTCTCAGTTTGCATTTGGCCGCAAGTGATGCGGGTTTTGCAGCAAACCGAGGAGAAGACC
TGAATTATTCTTGTGGTGCAGCACTGCCCCATTGCATGTCACTGCTGTCCTAATGTTGCT
GAGACATTGTGGGGTGGAGATGAGGCCCA
>c2463_g1_i1 len=320 path=[339:0-211 21:212-319]
TGCTATTATGGAAGAAATGAGATGTAAAAATAAGAAAAAATATAGACTAAATAAAAAATT
TAACTTTTAATAACATATATTTTTTTTTTGTATAATGAGCTTATTAAAGATATGTTTTAT
ATGATGAATTTCTTTATAAACATACATTTTTTATAATTCCAATTAAATATATTCATGATA
TTATGAAAATTGTAGTATTCATAAAGTTAAATATTATCCATTTATGAATTTTTAGAAATT
ATTTTATATGATTATATATAATTAAACACATAATTTTTTTCTATTTTTTTTTTTAGCATT
GTTAGATTCCCTTATGGGGA
>c2481_g1_i1 len=1009 path=[44:0-353 34:354-1008]
AAAAAAAAAAAAAATTAATAAAAGTAAAAAATTTTTATTTATTTAATTGATTTTTCAAAA
AGAAAAAAGGAAAAGTAATAATAATAATTTAAATAGCATAAGTTATTTAGAAATTGAATA
TATATATAAACATATATGAAGAAAATTATTATTGACAGTAGATATTATTATAAAAAATAA
AAAAAAAAAATTTTAATTTTAAAATAAATTAGTTTTTTTCATAATTCTCATAAATTCCTC
TTCATTGATTTCTCCATCACCATCTCTATCAGCTTCATCTATCATTTCTTGAATTTCTTC
ATCAGTTATATTTTCTCCAAGTTCTTTTGCAACCCGCTTCAGATTTTTGAAAGATATTTT
TCCTGTTTCATCATCATCAAACAAACGAAATGCTTTTAATATTTCTTCTTTTGGATCCCT
TTCACTCATTTTTATAGTCATAATGTCTAAAAAGTCATTAAAATCAATAGTGCCTGATCC
ATCTTTATCAACATCAGATATTATTTTACGTATATCTTCTTTTTTAGGTTCAAATCCTAA
AGCTCTCATTGCCACTTTTAATTCTTTTGCATCTATTCTCCCTGTTCCATTAGTGTCAAA
TAAATCAAAAGCTTCTTTAATTTCTAATTTTTGTTCCTCATTTAATTCGTTTCTTTTATT
ACGATTATTAGCGTTTCTTACCATGTTTTGATTTTTTCTATTCATTTTAATTATCGTTTA
TATATTTATAAATATATATACATATGAGTATATATATTATTTTCCTCGTTTTTTCTAATA
TTTTATGTGTATTTTAACAAATTTTTGATTATATGTATTTTTTACAAAATTTAAGATTTG
TATTATTTTTAATCTAATATCTTCTATTTTATTTAATCTTATATTTTTTATTTTATTATA
TCGTAATATTTTATATTCAATGTAATTTTAAGTAAATATTTGTTTTCAAAGAACAAAATG
TAATTATTATTATTGTATTATTCTGTTAATATATATATATATATATTTA
>c2493_g1_i1 len=246 path=[1:0-245]
CGGCAGGGAAACAAAACAGACGGGGCCTGTGAGGAACACAGCACAGAGGTCAATTTGTCA
GAGCCTGACCCCCCTATTGCTGCAACATCCTCATGTTTTCCCTCCTGTGATGACTTCCAA
ACGTTTTTCTGTCTTGCACACAGTGCTGGAGCTGCCCTGGGCTGTGTAGGATCAGGAAGA
TTGGGCTCCTCTGTCCCCACAGAGTAAAATTGAAATCATAACCCTACAGGATTAGGTTAT
CTGCAG
>c2494_g1_i1 len=295 path=[1:0-57 59:58-72 74:73-294]
GACACAACAACATTTCAAAGCCTTTTATCTTGCATTCTGGTTAAAAATCCAGACCACGCC
TGCCCCCACGGTAGCAGGGTAGAAAGGAAGCTTACGATGAACAAGCGCAGGCTGAGGGAT
CTCTTTTGTATTCTCCCGCCACCCGCCGCGTCACACCTGAGGCGCGGGCAGGTGGACCCG
GCCGAGTCCCGCCCCACATCAGCAGGGCCGGCGGGACCGCCAGGATGGATGTTCCTATCT
CACTGTTTTTGACCGAACAGAGCCGACTTTAATGCAGGTCACGTTAAACTAGGAT
>c2512_g1_i1 len=950 path=[1:0-896 1003:897-924 1031:925-949]
GCTTCATGGTGATGGTGCCGAAGATCTCCTCGCCGGTCTTCACGGTCAGGTAGTCCTCCA
TGTAGAACACCGTCTGCTTCCAGTGCGTGTACGGAGACTCCGGGCTGGTGGAGAAGCCGG
TGCGCTTATGGCAGCGCGTGAACTCGATGTTGAAGTAGGCGACGAGCGCGTGGACGTAAT
CATTGCGCTTCACCTGCAGGCAGAACGGCGCCGTGAACGTCAGCTCCTCCACCTTCACCG
TGTAGATGTCCACCTCCTTAATGAGGCAGGCGTTGGTAACGAGCTGCTTGGGGTCCACCA
CGTCCACCAGGGGCTCCTTGATGGCCACGTCCTTAATGCACGACATGTCGAAGCCGTACA
CGTTCTCCCACCAGTGGATTTTGTAGTCCTTATACTGCCGGTCCTCAATGGCCGTCACAT
ACAGCGTGGCGCGGTCGGGGAAGATGAGGCCGTCGGGGGTCAGCCACTTGTCGCGCGCGT
AGATGACGGTGTTGAGCATGGACTCGTAGAACAGGCAGTAGCCCATCCACTCACTGATGA
TGATGTCCACTTTGTCCACGGGCAGCTCCACCTCCTCCACCTTCCCCTTAATGATGGACA
CCACATGGTCCAATTTGTTGGCTTTGACGATCTTGACGGCGTAATCGGAGATGCTGGAGC
ACTCGATCCCGATGACCCTCCGGGCCCCAGCCTTGGCAGCAAACATGCATAGGATGCCGG
TGCCGCTGCCCACGTCCAGCACCACTTTGTCCTTGAACAGATGGCGGTTGTGGAACATGG
AGTTGCGGTAGGTGAGCGTGCGCACCTCATCCTTCAGCATCTCCTCATGGATGCCGAAGT
GCGCGTAGGAGTCGAAGTAGTAATCCTTGGAGGTCATCTCCTCTGCCGACGGCTTGGAGC
TGCTCTCCGCGGGGGGGCACGAAACCTCCATGATGCAGTTCGCCGCCTCC
>c2518_g1_i1 len=259 path=[155:0-258]
GTTTCCAATTTTAGCAGAGCATTATTCTGTCTGAGCTGTGAGGAGGTAGGTAGCATGCAG
TCTAAAAGAATGAGGAAAAAAAACCAACCAGGGTATTTATCAGGACAGTTGCTAAGTTTG
TCTTAGTGGAAAAAGGAAGCATCCTCAACTTAGGCTCTGATATATCGAAAATGCCATGCT
TCCTTCCTGTGTGTGGTAATACGTAATTTCCATTAGAAACGTGGTCACCTCTATAGTGGT
CTTTAATACTTCCACAACA
>c2549_g1_i2 len=588 path=[566:0-311 878:312-587]
CAAACACAGAAAAGTTTCTATCTTGACACATTAAATATTTTCTCTGCTGGTAGATATTTG
AGCATGCGGGTAACATCATATAATTGTTACATAAACTACATCTTTCAACGTAATTTCTTT
TAAACTAGCTTAAAAACTGCACTTTCATCTTTACCTTGAAGATCTTTTTGTACAACAGTG
ATGTCTCCATGCAGTGACTTTTTTTGTTTATTCAGTACATCTATCTCCTGCTGCAGGTTT
TTAATATCCAATTCCCTTTTTTCTACATTGGCCAACGCAGTTTTGATGCTGTCTTCAGTA
GCAGTCAAGTCTCTTCTGGTTTGTGACAGCTTCTTTTCCAAACTCTGACAGTCCTCTTCA
AGCTTTTGCTTTTCCTTATTCAGAGACTCAATATTATTTTGCAGAGTGCGCATTTGAGAA
ACCAGATGTTCATTTTCCTGACGGTCCTTTTGAAGTAGTTGTTCCTGCCAGTCTACTTCC
CCTTGCTGACAATGAAATAATCTCTGAATATTCTCCAATTTTAACTTCTCTTCTAGAACT
GAAACATGTTCTGGAAATGTTGGAGATAGAAAATAATGAACTTCAGGG
>c2599_g1_i1 len=220 path=[352:0-219]
AAGCACCTGCACAGTGAAATCTCAAGGGTGCTGGTGCATAAAATAAATGGTTAATAATGA
GCAGGACAAAAATGATGTCCCTCCAACTAGGGCATGTTCGGCACCCACTAAGAGACAGTC
ACATTGCTTGAATTTGGGCTAGAAATGTTTTGTTAGTTCACATTTCTTGCTTGTTTGCTG
CTGCCAGTGCCTCCATCTGCTGAAAACCAAGACTAATGTG
>c2612_g1_i1 len=246 path=[256:0-180 568:181-187 575:188-245]
TTTTTTTTTTTTTTTTACAATAATTTCTGTATAACTCTTTTTCATATATTTAAATAATAC
AAAACATTCTTAATAACTTTTATATTAGTATATTTTTTTATATTCGTATAATTTTTTTTT
TCAAAAAAAACATATATATTTATACACACAAAAATATACACACATATATTATGCACATAT
ATATACACAATTTTAAATATGTATAATATTATGCATATGTATATATAATTAAATTTGTGT
ATATAT
>c2628_g1_i1 len=409 path=[391:0-408]
ATATATATATATATATATATTACTATTATTGTTTACCAAATTACACATATATTTTTTTAC
TTTAAATATTTTATTATTATTTTAATTTATGTGTAGTAATTTATTTACGCATCAGTCATA
AAAGTTTTTTTTTTATTTTATATTAATGTTCATATAGAGTTGATACTTCTTATCTTTTTT
TAAGTTTTTACTTCAATTTTTTTAAATATTACTTTATTATTAACAATTTATATAAATTTA
TTTTATGTTTGTTTAATAACTTTATATTTTCTAATAATTACATTTTTAAATAAAATAAAT
AAAAACTCATTAACTTTTATTTTTTTTTTAATTATGTAAAACTTATTTTCCATAATAAAT
GATTCTGTTTTTTTATTTTTATTATCTTTTTATTTTTATATTTAATATT
>c2632_g1_i1 len=239 path=[1:0-238]
AAAAAAAAAAAAAAAAGAATATTAGTAAATAAGCTTCAATAAAAATTTATTAATATAAAA
TGAATGAAGAAAAATTTTTTTATATTAATATAGAATTTTATAATGATATATTTATCTAAT
TTACTATATTTTTTTTTTTTTTAAAGAGAATATAAAATGCAATTATATTAGTATCATATT
TTATTTATTTTTATGATAATGAATTAATAAAATTACCAGTGAATTGTTTGTTGAAAGAA
>c2637_g1_i1 len=306 path=[1:0-305]
ATTATTTTTTAAAAGGTGTAAAATAAATATAAAGTAAATTTTTTTTTATATTTTTAATAG
GATGATTAAAATTTAACTTTTTTAATTAGTGTTGAAAAATGGGCATCTATTAAAATTTTT
TTTTTATTTGGGGAAAAATATATATAAATATAAATACATGTATGAAATTAGCTTTAGTAA
AAGAATAATTTATTATATCTCTTTTTTTTTTTTTTAAATATATTCATATAATAAAAATAT
ATATTAAGCTAAAATTTAAAATTATTAAAGGCTTCAAATAATAAAATAATATATAAGAAA
AATATA
>c2646_g1_i1 len=216 path=[1:0-148 425:149-215]
ACTACAGTGGACCACAGACAAAAGTAAGTTTTATTCACATCCTATTCCTTGCAAAACAGA
GCAATTTCCTCAATCAAGCTCTATTCCTAATCCTATAGGAATAGTCTCCTATTCCTTGAT
TTTGCCCATATCCGTCTGGATTTACTTTTACTATTGATGCGTGTGGACTCTTTTGTATGG
GTGAGGCTAAAGATTTAAAGGTTGGTCAAGAAATTG
>c2651_g1_i1 len=1681 path=[1:0-1680]
AAAAAAAAATAATAATAAGATAAACAATGAAGTTATGAAGTTAATAAATAAAGAAGTGAT
AATTGATTATTGTACCAACCAAAAATCAAATGCTAAATTAATTTTAAATAGATATTTAAA
TATAATTAAATATTTGATGAAAGAAAATTTAAATTTAAAGAAAATAATAGAAAGGAACAA
ACTAGAAGATGCTCAAAAGGATGATATTATCATTAAACATGAAAATGAATTAAAAAAAAA
AAATGATATTATCAATGATTTAATAAATAAATTAGAAGGAGACATATTAAAAGAAAATAT
AAAAATATGTGATAATTCAGAACCACATGAAAGTGAAATGTTAATTCAAGAAAATGATAA
TTCTACAAAAGTAAAATCAAAAAAATTAATAGATCTAATTAAAAAAAATAACTCTATTAA
TAGTGAAGTTAAGCAAAACATATATCTTACAAATTGCCATCTAAATGATAATATAAAAGA
AAATGATAATTATATAGGAAATTCATCACTTAATTATGAAAATGAAAATTCTAAATTTAC
ACAATATAATGAGAAAAATTATATAAAGAAATACTTAAAAGATGAAAACAATAATTCCAT
ATTAAAAAAAAAAAATTATTCATCTGAATATACACTCATTAACATTAACAAGCCTATTGA
AAAAAAACATTATGAAAGTGAACTTCATCAGATATATACATATAATAGTTTCAATAAAGA
AAAAAATTTAGGAAAAAAAAAATCATCAATATTTATTAGGGAAGAAAGAAATGAATTATT
AAAAGATGAGAAATTAAACCAGAAAGGAAATAACAACTTGAAAGAAAACAGTTTAAAATT
TTTTGTAAATAACAACAATAAATTGCATGATGATGATGAATGTATTGATGAATTGAATTA
TCTTATAAATAATAAATCTAGTATTGAAAAATTTGAAAATTATTCTAAAAAATATGAAAT
GGAGTATAAGAACATCAATGCTCAAAATGATTTTATTAAGGAGGAATTGTATTATTCAAA
CCTATTTCAAAATGAAAAAAAATTATCTAAAACTCCTATGGAGAACAAAGAATATTATAT
GGAAAACTCAAAAATGAGTGATACTTATGTAAAAAAAAAAAGTATAAATATTACGATGGA
TAACTTTGATGAAAAAAAAGAAAATATTGACAAAAATCCCAAAGAATTACCAAATAAACA
AATTCATGATAATTCTTATTATGCAAAAGTTAAAGATGAGAACAATATATATATAAACAG
TGGAGATGAAAGTAATACAAATATAGAAAATAGAACTAATAAAAATCTAGTAAACAAAAA
CATGATATACGTAAATAATGATATAAGAATAAATAATAAATTAAATGAGAACGATTATGG
TGACATTTACAATAAAAAAAATTCTAATTTGTCGGAAAAAGAAAATAAAAGTGATTTAGA
AGATGCTAATTACGAAGATTTAGAAAATATTATGTCTACTATATTGAAACTTCGAAAGAA
AAGCTAAATGAAATAAATATACATACGTTTATGGGTATGTATAACAATATTTTCTGTTTG
CTTATTTTTACATCTCTTTTTTTATTCTTTTAAATACTTAAACCATTTAAAAAAATATCA
TATTATTTCTTCTTTCGAAAAGCATTTATTACATTATGTTTTTCTTTAAACTTTTGTTTT
T
>c2667_g1_i1 len=236 path=[214:0-235]
GCCCCCCCGGCACCCCCATCATGCCCAGCCCCGGTGATTCCACCAACTCCAGTGAGAACA
TGTACACCATGATGAACCCCATCGGGCCGGCGGGGACCCGGCCAAATTTCCCAATGGGGC
CGGGGCCGGAGGGGCCCATGAGCGGGATGAGCGCAATGGAGCCCCATCACATGAACGGAT
CCTTAGGCTCTGGGGACATGGATGGGCTGCCCAAGAGCTCTCCCAGTAACATGGCG
>c2676_g1_i1 len=254 path=[232:0-103 336:104-253]
ATATATATATATATCTATATGTATTTTGTCAGAAATTTTTTATATAAACAAGTGAATATT
AAGAAATAATACATTTATATATAATACAGAATGTCGAATTAAATTTTAATTTTTAAACAA
AGAAAATTTCTTAGTTCTTGTTTATTGTTGCTAAGTTTATTTGTTTTTGTACTTTAGATC
TTTTAAATTTATATTTTTTTATCTTTTTTTCTTTTCATTTTTTATATTTCATTTTCTATA
AATATATATATATA
>c2685_g1_i2 len=969 path=[2354:0-20 71:21-770 2388:771-780 830:781-968]
AAAATGCAACAACAGATGGAAATTTTAAACATGTTACAAAAGTAGTCATTGGTTCATCGC
TACTTCTAGTTTGTAGTTGATGGTATATAGTATCATAACCTTTGCATTTATAACATTGAA
ATTCTCCTTTTCTAGATTTTTTTAGAAGAATATTTTTAACATCCCAATCTGATTGGCAAG
CTATTAAACTTTCTTGTAAACATTTTTCTCTTTCATTTTTCTTCTCATCACTTGCCATAT
CTTGAGAATTCATTGTTACTAATTCTTTTGGAGAAATAATTTCTTTATATATTTTTTCGT
TAAAATTAGGGTTTTTTTTATCACTTAAATTAAATTTAATTGATTTCAATTGCATATTAT
ATTCTCTTTGTGAGTTCCTTTTCTGAATGTAATATTTTTGTAACTCATTTTCTATATCAT
ATATAATTTCATTTAATTTTTTTCTATCAATAATATATAGCAGATTATCACTTGATCCTA
TTAGAAATGCTTTGAATAAAAATTGTTTTGCTTTATCTCTGTGAACATCATTGTGTAGTT
TTCCTTCATAATTCCATTCATTAAGTGTTTTTAAATCAGTAATTTTATGATCTTTAATAT
TTTTATCATTATTAAAATTAGAGTTATTATTTTTCCCATCAGTATTTATGCCATTAGTAT
CATCATTTTGTTTTTCTACATTATTTTCATAGCAATTATTTTGTTCTTCTTTGTCATTAT
TCTCTGAGTTATCTAATGAATAATTTTTATTAGAATCATTTTGAGCTTTTATTTTTTTTG
ATTCATATTCATCCGACCGAGTATCACCACTTTCAACAATTTCAGATTTTCTTTTTTTAA
TATTCTCTATATTTTTAATATTAGAAATTTTTTCATTTAAAGCTATATTTTTCCATTTTT
CTACAAGTTCTTTTGCTAAATTTTGTATTTCTTCATTATTTATTTTTGTAAATTTATTAA
CAGTTATTC
>c2685_g1_i3 len=996 path=[2354:0-20 71:21-770 2388:771-780 1223:781-995]
AAAATGCAACAACAGATGGAAATTTTAAACATGTTACAAAAGTAGTCATTGGTTCATCGC
TACTTCTAGTTTGTAGTTGATGGTATATAGTATCATAACCTTTGCATTTATAACATTGAA
ATTCTCCTTTTCTAGATTTTTTTAGAAGAATATTTTTAACATCCCAATCTGATTGGCAAG
CTATTAAACTTTCTTGTAAACATTTTTCTCTTTCATTTTTCTTCTCATCACTTGCCATAT
CTTGAGAATTCATTGTTACTAATTCTTTTGGAGAAATAATTTCTTTATATATTTTTTCGT
TAAAATTAGGGTTTTTTTTATCACTTAAATTAAATTTAATTGATTTCAATTGCATATTAT
ATTCTCTTTGTGAGTTCCTTTTCTGAATGTAATATTTTTGTAACTCATTTTCTATATCAT
ATATAATTTCATTTAATTTTTTTCTATCAATAATATATAGCAGATTATCACTTGATCCTA
TTAGAAATGCTTTGAATAAAAATTGTTTTGCTTTATCTCTGTGAACATCATTGTGTAGTT
TTCCTTCATAATTCCATTCATTAAGTGTTTTTAAATCAGTAATTTTATGATCTTTAATAT
TTTTATCATTATTAAAATTAGAGTTATTATTTTTCCCATCAGTATTTATGCCATTAGTAT
CATCATTTTGTTTTTCTACATTATTTTCATAGCAATTATTTTGTTCTTCTTTGTCATTAT
TCTCTGAGTTATCTAATGAATAATTTTTATTAGAATCATTTTGAGCTTTTATTTTTTTTG
AAACATGAATGAATTAGAAAATATAACATATATTAAAAATATTCAAGAGAGATTGAAAGA
TAAGGAAGATAAATTAGCAGATGCAAGTAGTGAGAATATAGATTCTATTCTTATAAAAGA
AATTAATGAAGATTTAAATTTATTGAAAAACGTAAAGATAAATAAAAATATTTTAAAATC
AACTAAAATTGGAATAACTGTTAATAAATTTACAAA
>c2688_g1_i1 len=271 path=[1:0-270]
ATAATAATAATAATAATTTTAATCTTAAGAGTGAAACAGAAAATGGGATTGTTAAAAGTT
GGGTTACTGATAAAGATAAACAAAATAGTTTCATTAATAGAAGAAGAAAAAAAGAAAGAA
ATAGGAATTATGAATTAAAAAATAATACTATAGAAAATGAAAATTATTCAAAAAATTTAA
AATTATTTTGTAAATTAAAAAAAAAATATTTGCATATTAAAAAAAAGAATAAAATCTTAT
TTGAAACTAAAAAAGAAAAAAAGAAAAAAAA
>c2713_g1_i1 len=1678 path=[61:0-23 168:24-41 185:42-1521 1664:1522-1560 1664:1561-1599 1664:1600-1638 1664:1639-1677]
TCTTCATATTTCTTTTCATTTTCAACATTTTTATTTTTTAGTTCTTCATATTTCTTTTCA
TTCTCATCATTTCTATTTTTTAATTTTTCATTTTCATGTTTTAATTCTATTAATTCCTTT
TCTTTTCCTTTATCTCCATTATTTCCAGAGTTATATATAAAAGATGATTCTATGTTTACA
TTGTTATTTATTTCTTGTCTTAATTGATCAATTTCTTCAATAGCTTTGTTTTTTTCTTGA
ATAATTTTATTTATATACGTTTCTTTTTCATTTAATGATTTTTCTATTTCCTTAATTATA
TTATCTTTTTGATTAATTAAATATTGCATTTTATTTATTTTTTTGTTATATTCTATACAG
TAATTACTTTCATCATTTTTATTTTCATCCATCGTAAGTTCCTCTTTATTTTTAATTAAT
GAATTTAAACTTAATTTATCTTGATTTATATCTTCATAATTATTTATTGTGGGTTTTTCC
AGTTCTTTCATTATATTATTTTCTTCCATCAAATTATTTACTTTATTTTCATGACTTATA
AAACTACACTTGCACTTCTTTGAATTATTTTGTAAAATATTTAAGTCTTCTGTAATTTTT
TTAACTGTTTCTTCTTTTATTTTAATTTCGCTCTGCAAATTTTCAATAATATTAATATAA
TAATTTTTATGTTCGCTTGATAATATTCCTTTATCTTCATTTTCTTTATTTAATTCATCT
ACATTGATTCTCGTATTTACTTCTTTCATATTTTCAATAGATTTATCACATATATATTTT
TTAGTAATATCTTCTATATACTTTATTAAAGTTTCATCATCATTGATGTTTAATATATTT
TTTATACGTAACCACTTTTTCACACAATTATTATATTCATTTTTTACATTAGTTACTTCA
CTATTTAAAATATCTACTTTTTTATTATAAAAATGTATTATTTCTTCATTACATCTTAAC
TTAGATATATTGTTTAAATCTTCTCTTAAATTATTAATAAGAGTATCTTTTTCCATTATT
TTACTTAGAAGGATTTTATTTTTACATATTAAATCATTATTATTTTCATAATCATTATTA
TTTTCATAAACATTATTATTTTCTTCCGTATATTTTTTCTGTATTGATAGATTTTCATTA
CAATTGAAATTTATATTATTTAGACCTTTTTTTTTTTCTTTTATGTTTAAAAAAAAAGAG
GAATATTTATCAAACTTTTTTTTAACATTTGCAAAAATTTCATTTTTTTCATTATTTGAA
AAATTTTCATTATTTTTTTTTAATTTATCAAGAAATTTAACATTATCATTTAGGATACTT
TCTTCTATAACTTCATGAGTGTTTTTATTAATTAAATTATCTGTTGTAGTTTCATTCATT
AAAGTACTAGATATATTTACATTGCTTAAAGAATTAAATGAATCTTCATTAATCGAATTA
CTTGTTTTATCTAGATCTATTAAACCACTTTCTATTTTATCATTATTTAAATTATTATTT
ACATTTTCATTATTTAAAATAATATTTATATTTTCATTATTTAAATCATTATTTAAAGTA
TTATTTATATTTTCATTATTTAAATCATTATTTAAAGTATTATTTATATTTTCATTATTT
AAATCATTATTTAAAGTATTATTTATATTTTCATTATTTAAATCATTATTTAAAGTAT
>c2735_g1_i1 len=250 path=[1:0-249]
GAGTTGCTAATTGAGCAGATGTCGGTCACAGAGCGTATTGCTCCCTGCTTGGAGTGCCTA
GAAAGGTCACAGGCCAAGGATTCAGTCTGACTCCCCTTGGGGTAACCAGATTTTTCTCCT
GGGTTTGGACAGATTATCAGCAAGCACGCATTGGCACCCTGACTCATTCCAGAGTGAAAA
AGCAGATGGGCAGCTGCCTAGCGGCCTGTACTGAACTTGTAAATATTTAAGACAAATTTA
GAGTTACCAG
>c2753_g1_i1 len=705 path=[47:0-531 578:532-532 30:533-704]
TAAAAAAAAAAAAACATATGAAAATAAAAATAAATATATATGATTTAAAAAAAAAATATT
AATATATTGAAATCTTTCAATGTTTATAAAAACTTATTATCCTTATTAATAGAAATCATT
ATTGCTACATTTTATTTATTTCTATCTTCTTATTTTTTTTTTTACTCTTTTAGTAAAATA
TAATTTTTTCTTTTCTGATGACCGGTTTTAGAAAAAATAACTTTTTTAGACAGTGTTGGA
AATATATAGGCTAATCTTTTTTTTGAAAGACCAATAACATATGACATTGTATCATTCTTA
TTTAAAGAAAAAGGTGGAGATTTATAATCTCTAACATATTTGAAAAGTTTTACATTTTCA
TCAAGTACATTTTTATTAATTGAATTATCCATATCAGTTAAACTTACACTTTTTTCAATT
TTTATTTCATTTTTTTCATTCCCTTCATCTAAATTTTTTTCTGTTTGTTGATATTTAATT
TTTTCATTAAGTGATGAGCCTTCATTAATTTGTAATGATTGTCTCATAAAAATTTTTTTT
TTTGTACTAGAAAATTCTTCTTTGTTATCTTTTGTAAGTGATTTCTTTACTTCTTTTGGA
ATATTATTTTTTAATTTTTCTAATTTTTTTAATTTTAATATATGCTTTTTTATTAAGAAT
TTACTTAAACTAATTTTTTTTTTTGTATTATTATTATTATTATTA
>c2774_g1_i1 len=260 path=[155:0-259]
AGAATTGTAATAAAAATATTGAAAATAATTCAACCACCGGGCATAAGTATATTGGAAAAC
AAGCTTCAGTCATCTTGCTGGTAAGAATGATAAATTTTAGCTGGAACTGTAGTATATACT
GAGCAGAGCTCTGCAAGTACACACAAGAAGGTGCTATCCTTTCTGAAAACTGTATGCTAA
TATAACGTGAGTATTCCTGCAGTTTTGTTCATAGATGATGGATCAACGTAGATTTATGTC
TCTTTCCAAAAAATGAAGGT
>c2781_g1_i1 len=252 path=[625:0-251]
AAAAGGTACACATATTTTTAATTTATGAGAAGATTTCATGGTTGTATATTTTATTATTAT
AACAAAAATTACAATATTTACTATTTAAAAATGAAAATAATATTTACTTAAGAGATTTGT
GAAGTTGAAAAATTAAAAAAATAGTAAAACTTTTTTATTTTATAAAATACAAACATCACA
ATTTATTATTTTTTCCTCTTTAAAGTATATGACAGTCAAAAATATTTATATACATATATT
GCTCATTTATTA
>c2793_g1_i1 len=333 path=[380:0-203 36:204-332]
TATTTTTTTAATTTGTTTTTGTCACTTTAATTCAAAAAAAGAAATATTATAGCAATTACC
TTTTTTAGATTCATAAAAAAAGAAATAATTCCTTTATAATTACTTTAAATAGTATTATAT
CCTATTTAGACCTACTTTTAAAAATATTTCTTATATACAAATTTGAAATAATATTCATAA
GATATGCATACTAAAAATGGATAAGTTAGCCTACATATAAATATGAAGTTTGACACATTT
TTAAAAAAAATTTAAGATTCTTATTTATTTTCTTATTTTGTTTAATGTTTTAATTCGGAA
TAATTTTATTTTTGTATTTTTCTTCCAAATTAA
>c2810_g1_i1 len=205 path=[155:0-204]
AAGGGTCCTTGTCTTATGAAAGGTTCTTGTCTTAAGAAATATAGTGAAGACCCCAGTCAT
AATCATGCACACTGTCACCTTATGTCCTCTGGGACAAGCACACTGCTGCCCCGAATATAG
TTCAACATCTGCTTCGTAGGCTCCCCATGCAGCCCACTGTCATTGACCGTGGCCCGCAGT
TGTGACAACAACTTCCACTCAAGAG
>c2816_g1_i1 len=255 path=[1:0-96 506:97-254]
TGCTAAAAATATATTAGAAATTTTTTCAATGATTACAAAAGAAATAAAAACATTTATTAT
AATAACAAAAATAAGAAGTTTAATTAATTTTGAACTATTAATATTAAAATGAAAATATAA
TAAATAAATAAATACATGTTAATTTATGTATTATAATTTTTATGTATGATTATTTCTTGA
TATTCAATAATAAAATATTAGGAAAAAGAATAATTAAATTTGTCTTATTTGTACTAAAAA
AAAAAAAATAAAATA
>c2821_g1_i1 len=355 path=[812:0-354]
CGCTCACGGGCCCCGCCGAGGACGCGCCGCCCCGCCCGGCCGAGCCCCCCCCGGCCGCTC
CTCTCCTGGCGCAGGAGGACAGCCAGCAGTACTTCCCTTCCGAGGACGATGTGCTGGAGA
GCGAGCTCTTCATGGAGAGGGACTTCCTCGAGTTCTGCAGCCGGATCGCCTGAGCCCGGC
GGGGCCGCGGGCGAGCGCTTTATTTATTCCTCGGTCGCCTCTCTCCGCGTTTTTGGCAGG
AGGCGGCGGCCGCTTTTAGTACCGCGCGTGTGGACGAACAGCGGGAGCTCCCGCGGCTCT
CTTGTAAATAATAAAGAAAAAACTTTTCTGCAGGCCAAAAAAAAAAAAAAAAAAA
>c2851_g1_i1 len=511 path=[2:0-510]
AAGAAAAAGAAAAAGAAAAAGAACACATAGATGATGAGGAAGAGAAAGAAGAAAATTTTA
CTTTAGATGAATATGTGCATTATGACTACTCTAAATATCAAGAAAATTTTCTAAAGTTTT
ATAGTAATAATAAGGATAATGATGGAAATGATCTGTATTTTGATGACAATAATAATATAT
ATTTAATGAATATTACAAGAAATATTAATAAAAATTGTAATAAATTAATACAGTTACAAA
ATAAAATATTATTAAATGTAAATAAATTACAGAATTATGACAAAAATAGATTAATGTTAT
TTTATAAATTTAACGAGCTAATAAGTACATATATTGAACCTCATAATGTTGTTGTTAATT
TAAATAATTCAAAAGAAGTTTATAAATTAGATAAATTATATGATAAGGGTAGAAAAATTA
ATTTATCTAACAATATTTTATTTTCTGTTACTACTGATAATGAAAAAGAAATGAAAAATA
TAGAAAATAAAAAATTGCATAATATTATAAA
>c2864_g1_i1 len=317 path=[449:0-316]
AAGGAGAGGAAGTTTTCAATTCTTTCTACATTTGGGAAGAAATCTGAAAGAAACAGTGTA
ATTCTTCAATCTAGCTTTTGATCTTTATAATCATATAGTTTACTATTTTTAATTCACATT
CAGGTAACTTGGATTCCATTTTGAGGATGGAAAACAGAATACATAGTGTGGTTTTAAAAA
TGTCTTCAAAGTGAAGTTTGACTCATGAAACTACTGATTCTTGTTTTATTGCTCAAAATG
TCTGAAGTTGCTAACTAGATTCACCGAAAACAATTCCTTAAAACCCAATCCCTACAGCAG
CTATAAAAAACAAACCA
>c2869_g1_i1 len=1369 path=[1274:0-1248 2523:1249-1272 2523:1273-1296 2523:1297-1320 2523:1321-1344 2523:1345-1368]
TTTTTTTTTTTTTTTTTAATTTTTCTTTCCTCATATTTTCATTATCAATTTCTTCCCATT
GCTCTTCATCATTTAAGTCAACGTATATTATATCAGCTTCATCATTATTATTTTTCGTAG
AATTTTTATGTTCATTTTTTTTTTCATTTTTAAATGAATTTAAATAGTTTTTTGTGTTAT
TTTTTAAAAAGTTATCTTTATTTTCAGGGAAAAAATTCTTATTTTTTTTCAAAAATAAAG
AATTTTTAATTGTTTTATTACTAGTAGTATTTTTATTTTTGTTAATTTTTATTAGACTTT
CGTTACTATTAAAAATTTTATCATTTTCACTACGAAAATCTGTCTTTAAATGATTCTTTT
TCGTTTTAAAATTTATGTTTGTTTGTACAAGAGATATACTATCTTCGTTTAATTTTTTAT
CATTCTCATTAGTTGTATCATTGACATCTTTCCTGTTATCTTCACAACTATTTGCTTTAT
CATTGCTATTATTTAAATCTTTTTCATACAGACTGAGATTATCATCATTACTGCTATGAA
AATTATCATAATCATCTTTGTTAGTATTACAATCATAACTAACTTTATCGTCATAATAGT
TACTATTTATAATTTTTACACTGTTACTATCATAATCGTTATTCTTTTTACTACTATTGC
TATTATCAACCGTACTATCATTATTACTTAAACTTATATCATTATTTTTAATAGGATTAC
TATTATCATTTAAACTACTGTAACTATTATGAATAATATAATCATCATTATTTATACTAT
TATTAACAGATATACCCTCTTTAAATATATCATTAGGAACATTAATAAAAGAACAATCCT
TGTTATTCGAGCTATTATCACAATTTTTAGCATTATTGTTATAATCTGAATATTTATCAT
TATTTTCATTATTAAATATGCCTTCATCTTTTTGTAAAAAATTTCTTTTATCTTTTAAAT
TCATTTTATTACTAAGTAAATTATTAGCACCTTTCATACTATCTCTTAAGAATGTTAATA
AATTTCCATCGTATGTATTCACTTTTTTCTTTTCAGAGTTATTCCCTTTAAAATTATCAA
TATCATTATAGTCTTTTTCATATTCATTTGTATCTAAATGATTATATATATAATTTGAAA
AAGAGTTTTTTAATTTTAAGTCACACTCTTTTTCTTTATTATTATTATTAATACTAATAT
TAATAATATCAGTAATATTATTACTATTTTTAGTAATATCATTATTATAATTATTTTCAC
TAATATTGTTATTATTATTTTCACTAATATTGTTATTATTATTTTCACTAATATTGTTAT
TATTATTTTCACTAATATTGTTATTATTATTTTCACTAATATTGTTATT
>c2869_g2_i1 len=330 path=[2860:0-329]
AAAATTAAAAAAAAAAAAAATAATGACAGTTTTAAAAGAAAATGTTGAAACATCAAAGGC
AAATAATGAAAAAGATAGCATTGATAAAATGTCATTAAGAAAAAAAGATAATATGCATAA
TAAAGATAAAAAAAAGACTAAAAAAACGAATGAATACAATAAACATGACGAATTAAAAGA
ATTAGGTGAAGAATTGAATAAGCAAATAAATAAGTTAGAAAAAGAACAAAATAAAGTAAA
AAAATTAGAATATGAATTAATAGCAAAAAGCGCTGAAATAGAATTAGAAAGAGAAGAAAT
GAAAAACAAAATGGAAGAAGAAAAAAAAAA
>c2872_g1_i1 len=450 path=[43:0-360 491:361-449]
AAAAAAAAAAAAAAAAAAACGTTAAAGTAATGGAAATTATACATATAATTCCATAAGTAT
ATTATTGTCAAACGTAATTATATTTTAAATTTTCTACATGATTAAAATTTGTAGCTTTAA
ATGAAAATTTACATTAAAATATTATATCATTAAAATTTTTATAATAGCTACAATAATGTT
TCATTTAAAATGTAGATTTCTTTAAAATGTTATAAAAGATACTCAAACTTTATATATATG
CGTTTTATTGAATGTTTAAAGAAATAAATTTCACAACTAATAAATTTTTTGAAAAAATAA
TATTTTATAATTTATTTGATTTTTATAAACTGTAGTACAATCCTGATTATTACATAAAAC
TAATTTTTTATATAAATAATAAATTCATTTAAATAAATTTAAAATCTAACTTATAAAAAA
AAAATTTTTTCTTCAAAATATATATATATA
>c2876_g1_i1 len=256 path=[71:0-130 201:131-231 46:232-255]
TCTATGGTTCTACAGCAGGGATGGGTTGGTCTTGATGATCGTGGAGAACTGCTTCACCCC
ACTGATTCCATGGGTGGGGACTGGTGGGGTTGGGTGACCTTGGAGGTCTCCTCAACCTCA
ACTCTATGGTTCTACGGTGGCAATGGGTTGGGGGTGGGCTCGGTGACCTCAGAAGCCTCC
TCCAACCCACTCACCCCAATGGACGGAGGGGGGTCTCCACGCCGGGACTCACCTCGTTGC
GCGAGAGGTCGAGGAT
>c2893_g1_i1 len=356 path=[325:0-82 325:83-165 25:166-219 79:220-287 79:288-355]
CTGCAGCAAGGCATGATGGGAGCTGTAGTCCTTCCATAAGGCATCACAGAGGCATGCTGG
GAGTTGTAGTCCAGCACTGGGCCCTGCAGCAAGGCATGATGGGAGCTGTAGTCCTTCCAT
AAGGCATCACAGAGGCATGCTGGGAGTTGTAGTCCAGCACTGGGCCGTGCAGCAAGGCAT
GATGGGAGTTGTAGTCCAGCATTGAACCTTACCACAAAGGATGCTGGGAGTTGTAGTCCT
TCAATAGGGCAGCACTGAGGCATGATGGGAGCCGTAGTCCAACAAGGCATGCTGGGAGTT
GTAGTCCTTCAATAGGGCAGCACTGAGGCATGATGGGAGCCGTAGTCCAACAAGGC
>c2905_g1_i1 len=247 path=[1:0-246]
TGCGTGACGGGGAGAAGCGCTGCCACAGCCGGCACGCCAGCGCCGGCACCGGGATGCACC
GCGGTGCGAGCACCGGGGCCATGAACAACATCCGCAGCACTCTGCTCAACTCCACGTCCG
ACTCCGACCTGGTGCGGTACCGCGCCATCAGCCGCATCCCGCAGATCACCCTCAACTTTG
TTGACTTCAAGGCGGACGCCTTCCTGGGGGCGCCGTCCGGAGAGAAGGAGATCATCGACC
CCACCAA
>c2913_g1_i1 len=330 path=[308:0-329]
GGGTTTCCATGGGGCTCAGCTCGCACCCCAGCCCCTCATTTCTCCCTCCCCACAGCAATG
CTTGCTGCCTGCCTTCCCCCCCGGCCTCCCTCTGGGTCCTTGTGACAGGCTTAGGGATCC
TGGGACCCTGATGCTGGAATGGCATTTTGGCCTAGCTGGAATTGTTTATAAGCACAGAGC
TTTGATGCTCTGTGAGCAAGGCCTCTGGGGAGCTGAGAAGGGCTATTTTTCATGTGATGC
TTTTGGAGTATGCTATGGGAAAAGGTCAAGGGACGCAGTGGGAATGAGTGGGTCACATAC
TCAATGGTTTAGGGCACGACGACAGCATTG
>c2914_g1_i1 len=218 path=[1:0-217]
AGGAGGTCTGCAAGAACAGAGCAGCACAGAGCCATGCTCCTGCCAAGGAAAGCTTCACAA
AATTCAAGTTCAACAGCAACGTTAGCCCCTGTTAATTAACTTAAGAACAACCCTCTTAGG
AAGGCAAAGCCTGCGCATCACCTGCCAAGCACCTCGTGCTGCCAAACCCTCAGCCCGTTG
CCCTGCTGAGAGGGGGGGGAGGGAGGCTGAGCTTGCTA
>c2915_g1_i1 len=349 path=[197:0-287 98:288-348]
ACTTTAAGCACATTATGATCTTCAGAGATAATCAACCAGTAATTTCTTTCTAAATTTCCT
AATTTTGAATTCTGATTTTTGGATTTTAAATATTATCACATTCATAGGTAAATAAAATAC
TTCAGAAAGACCAATTACTACTTCATGGTGCATCAGACTATTTAGACAATTCGTGACCTT
TTAACACGGTGAGCAGTTGCATCATTATTATGTGAAATTATCCTGTAAAATACTTGTCAT
ACACCTCATGCATACATTTATGAGCAGAGAAAACGTGAGAGGAATTCCTGAAAACTGTCC
AGTTTTTAAGAATTCCTTGCAATGAGTAATACGTTGTAGTAGGACTGAA
>c2928_g1_i1 len=435 path=[64:0-434]
TATTTTCTTTTTTTAATATATTTTACAACAAATTTCATATGAAAATAAAAATTAATAAAA
TTTTAGATACATTGTTTTTTGTCATTTTATGAATTCATAATACTCTGTAAATGTCTGTTA
CAGTTTATTCTATATGTATAAAATATAAAAAAAAGTAAATGTTATAAAGTATATGTCACT
TCTTTTTATCATTATAACTTATGATATTTGAAAAAGTTCCTAAAAGAATGTTGTGTCTTG
AAATATATAAAAATAATATGTAATGATTATTTCATTTTAATAAGTCATATTTAATATTTT
AAAAAAAAGAATATTCCATAAGATGTAAACTAATTGTAAAATAATGTTTTATGTTGCAAA
ATATTATGAGAATTAATATTTCTAAGAAAAATAAAAATGGTTAAATTATTAGTTTGAATA
ATGATATAATAATAT
>c2944_g1_i1 len=240 path=[218:0-239]
TGCTTTTAAAAGTCCGCGGTTCTTGAAAACATGTGTCCTTTTGAAACTTACAGGTATGTC
TATGTCCCACTGGAAGTTTTAAAAGGAAACCTAATCTGCTATAAACTTGTGCAAAAAATA
TCTAGATAGCCATATATTAAGCATTTGATGCTATATTCCATGCTATTATGGGACCATACA
TTTGTTAAGCAGGTAACTACGTATTAGCAAGTTCCTGTACCTTGACATACAGACCTAAAA
>c2952_g1_i1 len=1814 path=[1855:0-1154 16:1155-1813]
GTAACTTTGTGTTTGAGGGTCATCATATGCTTTTATATTCATAACGTTACCTTTAGAATC
TTCACATTCTATTTCTTGATCTGGTTTAAAAATATTTAGTTGTGTTTGTTTTTTTAATTT
TTCATATAAATTTAAAGCATCTTCAATTTTTGTAATTTCTTTAAAATGTAGTGTATTTGG
TATCTTTAAGCATTTCATTCCAAATGAATGTCTCCATTCATAAAAATGTTTTTCAAACAT
AGCTCTACCAAAATAAGAATAATTTCCACAAATTTCACATTTATATTCTTTTGATAATCC
ATGTAATTTATATAACCAATATGGTATTGGTTTATTATCATAACCTAGTGGTAAATTTAG
AGGATTATATATTGGTTTGTCTTCTTCATTTTCTTCTTCATCATTACTACCTATTTCTGA
GAATTCAGAAGTATCATCATTTGAAGAATACATAGAAGAAGATAAATTATGTGTAAGATC
AATATTATTATCATTGTTGTTAATATCATCATTTATACTTAATATATATTCATTTTTTTT
TTCTGTTTTTTTTCTTTTTTGCAATTCATCTACAGTATATGCTTGTTTTCTTTGTATATT
TTGTATTGTTTTTTGAAAAAGTTTATTTAGTAAATTCTTATATAATTCAATTAAATATTC
GCATTTTGCAATTTCTCTATCTTCTTTTTCTATTTTTTTTTTAATTTCTTCTTCCTGTTC
CAATGTATACTCATTCTTTAAATATTTTTTTAAATCATCATCATATTTTTTACTTTTTAA
ATAACTTTTATATGTTCCTTCCGATGCATACAACTTATTGTTTATATTACAATAAAAATC
TAAATCATAGGTGTATTTTTCCCAACCTTTCACTTCTTTATTTTCGAATTTTTCATTGAA
ATTTTTTTCATATTGTACATAAGTCTTTTTACAATCTACTAGTATATTTATTTTTGCAAA
ATAATTCATTAAATAATCTAACAAACTTTCTAAATAACTTTTATATTCTTCATTTCTATA
TTTACAATATCTAGGTATATAATAAAATCTTGTAAAATTGTGTAAGTATGTTACTATATC
CATTTCTTTAAATTCACTTGTTTTATTAAAAGCACTTTTTTCATTTAAATTTTTTTTTTT
TAATCTAGCCATTTCTTTTTTTTTGAACATACTTAATCTAAATTCTTTAATTCTTTTTAT
ATTTATAAAATCATTATAAAATTTGTTCATATCAACATATTTCCCTTTTTTTTCTAATGG
AGAAAACATTTCTTTTAAATTGTTATTTTTTAAAGCTTCATTTTTATATGATTTATAACT
TTTCACTTCTATTTTTTTAATATTAGTTTTTTTATGATAATCTCTTATATATTTAATTCT
TTCATAATAATTCTTCCATACATCATTTTTTTCATCATTAGTCTTCCCTGCAATGAATTG
CATTTCTTCCTTTTTTAAATTATCTTCATCATTATAAAATTGTAAAAGTGTTTTTGATTT
TTTCTGAATCTTTTCTACTAAATAATTTATAGAATAATCATATAAAATATTTTTCTTACT
ATTTTTTACTTTTTCTTCAATTAATTCTGCTAAGGCTTTTTCTATTAATTCAATTTCTTC
ATGTAAGTATCTAATTTGCTCAATTAAAAATTGTGACATTTCCTCAAAAAAAAAAAATTA
AATGATTCGTATGTGTATTTTAATAAAAAATATTATTTAATTCATAATTTATTTAAATTT
TTACATAATACAATGATTAAAAATTTATATATTTTTTAAATCATTAAAATAAATACAATT
ATACAATTATACAA
>c2958_g1_i1 len=214 path=[314:0-213]
TTGTAATATTGATAGTAAATCCTATCTTTTTTTTAATACATCTAAATCATTTATGAATTG
AAACATTTTATACAGAGTTTAATGAATTACAAAATTATAAAAAATGAAAAAAAATGACTA
TACTTCTCTAAAAACAATATGAATAAAATTTTAATGAGTTTTCTATCTTCTATACAATGT
CTTATAGCAATAAACTACAATTAAAATCATTTAA
>c2975_g1_i1 len=639 path=[155:0-638]
TTCATAGTTATATTATTTGAATTTTGTTTATAATATAATATCTCATTTATGTTTTTTGTT
ATTTTCATACCATTATTATTTACTTTATTTGTGACTTTAAACTTCTCATTAAAACCATTT
TTCTTTTCAGTGTTTGGTATATAATTTATCTCCTCATTAAAAGAACAAGGAGATGAATTA
TTTTTTTTTAAGATTTTATCTTTTTTTTTAGATAATCCATTTTTTTCGCTATGTATTATA
TTATTATTACCTGAACTATATATATCTTTTTCATTGAACTTTAATATGTCTACAGATTCT
TCACTATAAGTTGATAAATTATTCTTTTCACTATTATTACTTTTTTCGGTATATAATATA
TTTTTTTCACTAGTTTTGATAATATTTTTGCAATTATTTATATATTTTGTAGGTTGATCA
CAAAGTTCATATGGATTTTCATTTATTATCTGTGAATTAGACTTGTTAATTTCGTTACTA
AACACATTATTTTTAACTTCATTAACTTCTTTATTATGACTTTCTTTTTTATATTTTTCC
TGCATCTTTACAATTATTTGTTTTATTCCTTTTCTCAAAGAAAGTTGTTTTTATATATAT
AACATAATATGTTATTATAATGAATTATTTATTATATAG
>c3020_g1_i1 len=224 path=[1:0-223]
AAAGACAGTTTAAATCTTTCTTAACTACAGTGTAATATAGAAAAATTTAAACTGTCTTTT
CTTGTTACATGCTTCTTTCCGATTGTCCTTAAAACAGCATCAGTTACCAAAAAGTACAAA
CTAATTGTCTAGCTGTGTTCCATGTTTATTTACAGCCTCTTGGCCCCACACAGCTAAATC
ATTTGAATTGTGCAGTTTATTAGCAACAGATTACGGGTGCTTTT
>c3021_g1_i1 len=252 path=[1:0-67 69:68-141 143:142-159 69:160-233 143:234-251]
ATTGGGTCTCCCGTTGGGTCCCCCATTGGGCCCCCCGTTGGGTCCCCATTGGGTCTCCAT
CAGGTCCCCCATTGGGTCTCCCATTGGGTCCCCATTGGGTCCCCTATTGAGTCCCCATCA
GGTCCCCCATTGGGTCCACATTGGGTCCCCATTGGGTCATCCATTGGGTCTCCCATTGGG
TCCCCATTGGGTCCCCTATTGAGTCCCCATCAGGTCCCCCATTGGGTCCACATTGGGTCC
CCATTGGGTCAT
>c3023_g1_i1 len=322 path=[53:0-321]
AAGTTTTTTATTATTAATTTTTAATTCATAAAAATAATTTTTTTAATTAATAAATATTTT
ATTATGATATATAAAATTATTCACTAAAAAATATAGATATAAAATAAAAAGGAATATAAA
CTTATTTTTTCCTGTATTTTTAATCAGAATCATAATATGATTTCATAAAAAATTAAGAGT
ATGTGAAATGACTTTTAAAATATTATGTATTTATATATGTATCAACAATAAAAAAGAGGA
AAATTTTAAATAATATTTTGAAAAATTAAACAAAAAAAAGAAGAAAAAAATGATAACAAA
ATACAAAGACAAACTAATTATA
>c3024_g1_i1 len=746 path=[1:0-745]
AAAAAAAAAAAAAAAAAAAGAATTTATGAGTATTGCATATATTTCTTTTTTTTGTAAAGT
TAATAGATCTAGATAAAACAACTTAATCTTTTATAGAATTATTTAATTTATATAATTTTT
AGTAAGATGAAAAATGATAAAATAAAGTTAGTAAGTTTTGAAGGGGATGAATTTATTGTA
GATAAATATACTGCTTCGATGTCCACTGTAATAATGAATATATTAGAAGTTATGACTGAA
GAAGAAGATACAATTCCTCTTCCTAATATAAAAACTCAGATTTTAAAAAAAATTATTGAA
TACATGGAATATCATATACAAAATCCAGCAGACGAAATACCAAAGCCATTAAGTACATCA
AACTTACAAGATGTTGTATCTAGTTGGGATTACGATTTTGTTAATACTGACAAGGAAACT
TTATACGAACTTATTGAAGCATCTAATTATTTAGATATAAAGCCACTTTTAGATTTAACT
TGTGGTAAAATTGCTTCTATGATGAAAGATAAAACAACTGAAGAGATCAGAGCAGAATTT
GATATAGTTAATGATTTTACAAGAGAAGAAGAAAAACAAATAAGGGAAGAAAACAGATGG
TGTGGTGATATATAATTTGCAAATTTTTTTTTTTTATCATATATAAACTAGAATAATAAT
ATAAATTTAGAGAATGGTTTTTTGCTTATGTTTCGCTTATTTTTTCCGCAAGTAAACAAG
GGCATTTTTTTTTTTTTTTTTTTTTT
>c3046_g1_i1 len=242 path=[270:0-241]
AAAAAAAAAAAAAAGTTAAAAATTCACAAATAATTTGAGATCTTTTAAAATAGAAAATTA
TTTTAACTTAGTTGTGAAGCACATATATGTAAAATATATTATTTTTCTAAATATCTTTTT
TAACTTAATTATTTTTTAATAAAAATTTATATTTTTTCGTTATTTCCTTTTTTTCTTTTT
TCAAAATTGTTTTTTCCTATCATCTTTTTTTTTTACATTATTATACACACTTTCAGAAGT
AA
>c3048_g1_i1 len=685 path=[907:0-684]
AATAAAAAAAATTTAATAAATAATAAAATGAAAAAAAAAAAATAAAGAGAATAAGAAAAG
CATAAGTGAAAGATATTTATTTTTAAAAGCATAATTTTTTTTTTCTTTTAATCATTAGTT
GGTTAAAAAGCCAATTCATTGAAGAATCTATTCCGTATCCTGTTTTAGATGAACATTCCG
CTAAATGGCAATTTTTATCAACAATTTGATCTATTTTCAGTTCTTTTCTAATATGTTCTA
ATAGCATGCAATTTTTTTTATCTTGTTTACTTGCTAAAATTAAAAAATCATCTATATGAC
TAAAATCTTGTAAAATTTTATAAAATCCCTTTTTAGCTATTTTTAGTCTTCCCCTGTCAG
ATACATCAATGAAATAAATAACAGCATCAATGTCTATCCTATTAATAGACACGTCATCTT
CTATATTATATCTGGAATCCCATATGATTACTGAAAATTCTTCAAAATCAATTTTTTCAA
CAAAAAGACCTTCTGTTGGTTTTACTTTTAAAAATTTATTATATAATAAATATTTTACGA
AAGTTGTTTTTCCACTTTGAGCTGGACCACAGATTCTTATTTGAAAAATAATTTTTCTGT
TAAATAATTTATTACAACAATCTCTAAAAAAAGTTATTATTTTATTACCCATTATAATTA
AACATATATATATATATATATATGT
>c3051_g1_i1 len=287 path=[499:0-286]
ATTATTAAAAATTAATATGTATGCTATATAATGTTTTGAATACCTTAAATTGTATATTAT
CATGTTCATTATTAACATTATAATATAAATAAAAATTCATTTACACGAAATTAATTAAGG
AGAACCAGTAAAAATACAAATTAATTTACGTTTCCCTTTTTATAAGAATATTTTACTTCC
TTTTTGTTAATGAAGAAATATTACAACATATATTAGCAATTGTATTTTATATTTGGTATT
GCAGTAATTTATTATATGTTCAAATACGTTTAACGTATATGGAACAG
>c3074_g1_i1 len=1303 path=[8:0-1302]
TAATTTATCAAATAGTACTATAAATAAGATATACAATCTATATTTTAAAAAAGAAAAAAA
CACAAGTGTTTTGAAAAGAAATATAGAAGAAAATATAAATGATAAAAGGGATAATTCAGA
AGAAAATAAAATGAATGAAAATAAAGAAAATAGTCATGGAACTATAGAAAAAAAAAAATC
ATTAGATCAATTAAAATTTGAAAAAATATTTTTTGAAAAGCATAATATTTACGTAATGAG
AGCAGAATTACATAAGGATACGGAGTATCGGTTAAACAAAAATAATATAGATAAAAATTT
TAAGTCATTAAAAAATATATGTGATAATTATTATTCTGGTTTTAACAAATTATATAATCA
TTACTCAAGCATACGTGAAGAATTTATATTAACATATTTAGGAAAAGAAAATTACAAATT
GTATAGAAAAATTGTATCTGATTATTTCTCTTCTAATAAGCATTCATATAAAGAATTTCT
ACAAGTACCTTGTGAAGAATTAGCATCAACAATTTTTGATTTCATTTTTGAAAATTCAAA
TGAATTAACTGTAGAAATGGTAAAAAATTATAATGAAGAATTATTGGGAAAAGTAAAACA
ACTTAATATTTTTGAATTAAAATATTTATTAAATGATCTTATTAAGTTGAAAAATAAATT
ATATATATATCCTTATACTTATAAAACAAAAACAGGAAGAATGAATTTACTTTTAAATAA
TCAGAAACCAATAAAAAGAGAACACATAATAAATTTAAATATAGATAATAAAATAAAAGA
GGAATTATTAAAAAAATATATGAATATTATTTATCCTATTGATTATATAAGGAAATTGAT
TTTAATAAAAAAAAATTCTAAAAATAAAGAAAATGAAAAAATGCCAATTATTTATATATT
AGCAGAAGAAACTATAAGAATTTACGAAAATTCTGCAAAAGATGTAGAACCTTTTAGTGA
TGAACAAATAAAAAATTTGAAGTCATATGTTTTGAAGAAAAAAAAAAATATCATTTTAGA
TATCCATAATAATGAAGAGGAAAATTTAAATAGCGCTTTATTTGATTCAGAAAATAGTCA
AATTAGAAAAATTCTTTATATGATAAAGGAAGACTTAGATAAACAGAAAAAGAAAAATAA
GATAGATGAAGTTGATAAAGAATACGAAGAAGAACAAAAAAACTATATAGATGCAACTGA
AATTCATAAAAATATACCTGAATTAGAAGAAATGAATAAATTAACAGAAGATATGTTTTA
TATGAAGATCCCTTTTGTTGAATAAAATGTCTTTTTTTAATTT
>c3074_g2_i1 len=1688 path=[4310:0-1687]
AAAAAAAAAAAAAAAAAAATAGCTTTTCATTAAAATGTTAAATTTTTCTGTATTTTACTT
TTTTATGGTCTTATGTATTTTAAAATATAATTATGCTTTTAAGAATAAGAAAAACATATT
TTTATTTTTGAATAAATCTATTAAAAATAAGCCTATAATTAGAAAATATAAGTGTAGGAG
ATATTTAAATAAAACGAATGATATTAAAAACATCAATATAGGAGAATTAAAAATAGGAAA
AATATATGATATTATAAGTAATGATATATATATTCAGTTAAAAGATAGTAATCATCATGT
TATTATAAAAAGAGAAAATAATTATTTATTGGAAAACGAACTTTTATATGAATATTTGTT
TAATTCTAATTTAATTGATAATATTTTATATAATAAATTGATGAAAAAAATTACAAAAAA
AAATGAGGAGAAAAATGAAATAAATGAATGTGTAGTTTTAATTAAAGAAATAAATGAAAA
AAATGAAATAATTGGTGAGCTATATACTAATGAAATAAGTAAAAGAAAAGAGAAAATTTA
TGATAAATTGAATGAGATAAAAAATTTAGAAAAAAAAATTTTCATAAAAATTCTAAAAAA
TGTAAGAAATAAATATTTTACAGTTCTTATACATGATTGTATAAAAGGTTTTTTGTTATA
TGATGAAGAAGAAGATATGTTTGATTCGATATTTTCTCAGAAGTTAAGTGCATACATAAT
TGATGTAAATAAAAAGCTTGAATATGTTTTTTTATCAATGAAAAAATTATCTCAAAACAC
TTTAAATGACAAGTTATTGAATTTCCAACATACTATTATATTAGAAAACCTATTTGAGAA
TAATTATTTTAAAGCAGAAATTTCTGATTTTTGCAATGATGGGAATAATGTAATAGTAAA
AATATTTGATAATAAAATAAATTCGATAAAAGTAAAGATAAAATCACATAATATAATCAA
CACAAGAAATATTTTGAGGAATTTTGATTATATGAAAAATAAAGTTATAGATAATCAATT
TAATAAATATAATGAAAATACAGAGGATTCATATGATGACGATAAGATTAACATGAAAAA
GGAAGATTTCGATGAAAAAAATATTAATAAAAGAAATAAAGTTGTTTCAAAAAAAGATTA
TAATGAAAAACTTAAAAAATTTAAAGAAGATTTCTATGGTTGTAAAAATCCAGATGCATT
AAAATATATAGATATGGATAATTATATTTATAAAAAAGAAAAATTACTTTATGTTAGAAT
TATAAATAAAACATCAGATAAAAACATGTATGAAGGAAGTATGGTAAATTCAGATATCAT
AAATCAACACATATATGATATTATAAAAAATATAGCTAACGATGAAAATAAAGTTTCTTA
TTATGATGAAAAATTAAGATATCCATCTAAAGTTCTAGGATTTTTTAATAAGTTTGTTAT
ACTATCTACAAGAATATTGAACACTGATAGCAATAAAGAAGGAAATAATAATAGTAATAT
CGATGAAAATACTAAAATTTATAGTAATAGTAACAATAATAAACATATCAAAGATGTAAT
CACACTGATAGAGAAGCGTTATATAGATTATGAGAATTTAAAGGAAGGAGATATTTTTTT
TTGTAGATTTGAAAGCGTAAAAAGACAAAGTATTCGTAATGTACTTAATTTATCAAATAG
TACTATAA
>c3093_g1_i1 len=255 path=[337:0-173 207:174-254]
TTTAAAATTGTAATCTTATCTGTGTCAGAGCAAGACTTTACTATCCCAGGTACATTTCTT
TGCCAAAGAGGGCAGTGCAGGAAAGGACAGAAAGGTGGAGGTGTGAATTACCCATAATCA
AAAGAGGCATTGTATACCCACTAAGCATTCAAGACAAACGTTCAATGAAAAATTGTTTTC
ATATTTTACTAGATTTCAGTTGGCTGTCTGCTGCATTTTTAGCACCCAGCATTAGAAAGT
TGCCCCTTAGAGGAG
>c3114_g1_i1 len=2403 path=[35:0-2402]
AAAAAAAAAAAAAAAAAATACTAATGTATCCTATTAGATAATTCCATTTTTAATAAATCT
AATCTCTTTCGAACTTTTCTAGTTCTTGATAAAAAAAATTTTATTTTATATATATATACT
CTCCTTTTCCAATAATTTATCATGATTTCATCTTGGTTGTAACAACCTCTCTGAATAACT
TTAGATGTATTTGAACAGTTGGGGCAAAACCAAAAGTTTTTTAATTTGGTCTCTTTGAAA
ATAGAATTAGGTGAAAAACAATAAGAATGCCAACCATTCGTACAACAAGCATAATCACAC
ATAATTAATTCTCCTCCATTCATACATTTATAACATAAAACATCATGTTTATAAAAAGTT
AAGTAGTAAATGTAGTCACATAAAATCTGAATAATTAAGTTTTTATCAATCGTACTATGA
TGTAAATCATAATTTATTTGTTTCATTATGTACTGCAAAACATAACTAAGAAAAAAAAGA
AAACTTGCGGTACTTAATTTTATTTTATTATAATTATTTATATTTATAGTTTTTTCTTCT
AATATTTTTTTAGTTATAGATATATGATTCAGTACATATTTTAAATAATTTTTTAAATAA
ATTATTCTTCTACTCTGAATATATAAATATTTTTTTTTATGGTACATAATTATTTCACTA
TTTGTATTTTCTTTTCCATTTTCTATTGAATCTCTCATATTTGTTTTTCCATTAAGTAGC
TTATATTCTTCATCATTAAAATTCTCACTGTTGTTTTTACATATATTGTTTATATCATTA
TTATTTTCTTTAATATCATTGCTTTTTATATAGTTATTATCTATATCGTTACTTTTAATA
TTACAAATTGCATCTTTATTAAAGGTAAGGTTCAATTCTAAGTTTATATTATTATCTATT
TCATTAATTGCCTTATTTATGGAATTAACAAAGATGTATTTATTAAATATATCAGTATCT
TCATTATTTGCTACTGTTCCAGACAGTAAATTTTTTTTATCTTCATTAATTAATATGTCA
TTCTTATTTTCATTTAAAAAAGAGTGAAAATCTATATTTGTAGAATTAGTTAAATCATTC
AATAGAAAAATTTTAGATTTTTCAGTATTAATAAATAATTCTCTCAGCATAAAAAACAAA
AAGCGATAATACTTACTTATGATCGCTGATAAATAATTACCGAATAAAAATTTGGGTTTT
ACTAAATTAAATTTTTTTTTTATATTTACTAAATTTAATTCTATTGTATTATAATTATAA
AAAATAGCATCGTTAATTTTTATTATATATTTGTCAATATACAAATCTAAATTACTATTA
AATTTTTTAAAAAATATATTCTTCAAATTTTTCTTATTTTCATTTAAATCATCATTGTAT
GTGTCTAAGATGCAATTTCTATCATTATGAATATTATCGGCAGCTTTATAATTTTTTTTG
ATATGTTCATCGAAATATAAATCATTATTTATATGCTTTAAATTTATGCCAGCATATGTG
TTTTCGAGAGTATATAAAGGTTTGCAACTTTCATTATTTGTAATATGTTCACTACCTAAA
GAATATTCTTCTGATTGAATTAAATCGCTTTTGCAATTATTATTTCTATTATTAGGGGAT
TGATGTTCATTAGTATGAATGATTATATCTACATTTTTATTATATTCAGACTTGTTTATG
TAATTATTATTGCAGTCATCATTAGCACTATTTACTGTTTTTTCCTTATAATTATTTAAA
GGCTCATTAGAAAAATTATCATTTATATAACATATTTTATTATTTTTTTTTTTTTTCTCA
TTTTCATTTTTTTCTTGAGAATTTCTGCAAGAATTGTCTCTTTCTAAATAATCAAAAAAA
TTTTGAATTTTATTTAAAGAATGAATTAAAAATTTATATTCTTTTTTTATCACTGAAATA
GGAATGTTAGATAAGCTTTCATCATCTGCAGAACTTTCATAATCTGTTATTGCTTCATCA
CTACCATCAGTTAAGTAAAAACCAAGTAAAGAATTCTGCATTTTTGGTAAAGGTATATTA
GTAAATGGGCATGTATTATTAGGAAAAAAAAATACATCCGTATTATAATATTTTTCATCA
AAACTTTTTAATTTTAATCCAATATGTGCTATATCTTCAGCTGCTCGTATACCTGTATCA
TAAGCGCCATCTACACATTGAAAATAACTTTTTGATATATATTCTCCACAGAAAACTACT
TTTGGTTTATTAATAGGATGAGGAGATCTTAAATAGATTAAATCATTATCGTTACAATTA
ACATATGGATATGCATAAGAACCAAAAGAAAAATTATCATCTTGCCATTTTGTTACAATA
TAGTCAACTAATATAGGCAATCTTTTGCCACTTTTTTCAAACATTTTGTTTAATGTATAT
AAA
>c3114_g2_i1 len=771 path=[3159:0-770]
AATAATAATAATAATAATTTTATTAATACTGATCACAAAGAAGATGATTTAGATAACACT
AATTATTATAAAAAAAACCTTTTTAATAAAGATATTCAAAAACATAATGAATACGATAAA
AATGTTCAAAGAAAAAATATTTTTGATTCAAATATTCAAAATGAAATAAATATTGATGAA
AGTATTCAAAAAGAAAATGATTCTTATAAAAGTTGTAAAATTAACGAAAATACAAAAAAA
ATTCAAAATTATAAAAGTTGTTATAAAGCGTGTGACAATAAGGGTAATTATAATGTTTTT
GTTAGATGTAAGAGCTATGATAATGCATCAAAAAGCAGAAATAAAAGTTTTCATGGTATA
TATGATTTAAAAAATATCGATTATTTAAATATTAATATATACGCAAAATATGTTATAGTA
GCCTTACCATTAGGTTCATTAATAGATAATGATAAAAATAGCAGTAGGAAAACATGCTTA
AAATTTGATCCAGAGCTACACCCGCTAAAAATAAAAGCTCTCAATCATTATAAAATGGGT
AATCATAATAAAATTATATTGAGATTTTATCCATATAGTTTTACATGGCCATTTGATAGT
TTACAGTTAAATTGTTTAGATCAAAAATTTCAATTTCTTAATTTGCATGCATATGGAAAA
GTTGGTTGTGTTTTAGTTCATTGTTTTCCTCCATGGTCATCAACACATGGTTATATAAAA
AAGGAATATTTTATTGTAAATGAATGTTTATATACATTAAACAAAATGTTT
>c3121_g1_i1 len=315 path=[1549:0-16 1548:17-98 1647:99-170 1647:171-242 1647:243-314]
TAGGTAACTTTGTGTTTGAGGTGGAGGATATGGAGGTAGTTTTGGTAGAGGTGGATACAG
ATCTGGTGGTGGTGGAATGGGAGGTGGAAGAGGTGGATACAGAGGTGGATATAGAGGAGG
AAGAGAAGGTGGCTACAGAGGGGGAAACAGAGGAGGAGGATACAGAAGCGGCAGAGGTGG
ATATAGAGGAGGAAGAGAAGGTGGCTACAGAGGGGGAAACAGAGGAGGAGGATACAGAAG
CGGCAGAGGTGGATATAGAGGAGGAAGAGAAGGTGGCTACAGAGGGGGAAACAGAGGAGG
AGGATACAGAAGCGG
>c3121_g1_i2 len=1071 path=[775:0-772 1548:773-854 1647:855-926 1647:927-998 1647:999-1070]
AAAAAAAAAAAAAAGGAATTAAAACTCAAAAATAAATATACCTTTAGTTGTTTTAATTAA
AAAAGATATATATAAATATATATATTTATTCTGTATATTGCAATTAAAGTAAAAAATATA
ATTGTTTGACAATAACTGAGGGAAACATTTTTGTTACCGCAAAAATTAAAAAAATTTAAA
AAAAGAATAACTAATTTTTATTTTTAAATAATACTTAATAAAAATGAAGAAAGATAGAGA
ACCAATAGATGAAGATGAAATGAGAATAACATCAACTGGGAGAATGACCAACTATGTTAA
TTATGCTGCTAAACTTCTTGGGGAAGAAGAAAAAAAAAGTATAAAAATAAAAGCCACTGG
AAATGCAATTGCAAAAGCAGTAACTTTAACAGAAATCGTTAAAAGAAGATTTAAAGGATT
ACATCAAATTACAAAATGTGGAAGCACTATTATAACAGATCAGTATGTTAGTGGACAAGA
TAATAACGAACATGTTGTTCAAGAAAAGACTGTTTCTTTTATTGAAATTTTATTATCAAG
AGATCAATTAGATACTAAAGATGCAGGTTATCAACCACCCTTAGACGAGAAATATGTTAA
AGAAATGACACCTGAAGAAATTGTTAATTCTAGAGGATTTAGAGGTAGAGGATTTAGACC
AAGATATTACAGAGGCTTTAGAGGAGGAAGAGGTAGTGGATTTTTAAGAAGAGGTGGATA
TAGAGGATTTTCAGAAAGAATGTATGAAGGAAGAAATAGTTTTAGAGGTGGTAGAGGTGG
AGGATATGGAGGTAGTTTTGGTAGAGGTGGATACAGATCTGGTGGTGGTGGAATGGGAGG
TGGAAGAGGTGGATACAGAGGTGGATATAGAGGAGGAAGAGAAGGTGGCTACAGAGGGGG
AAACAGAGGAGGAGGATACAGAAGCGGCAGAGGTGGATATAGAGGAGGAAGAGAAGGTGG
CTACAGAGGGGGAAACAGAGGAGGAGGATACAGAAGCGGCAGAGGTGGATATAGAGGAGG
AAGAGAAGGTGGCTACAGAGGGGGAAACAGAGGAGGAGGATACAGAAGCGG
>c3129_g1_i1 len=233 path=[365:0-232]
GTAGTCACAAAAGAACAGGCACAGTTTAAGTACAGGCATTATTAGAAAACGCCAAAAAGA
AATCAAACCCAACAAGACAAAATTCTGGTGCTAGCTATGCACTTATCTTTTATTATTGAT
ACTGTATGAAGAGATTCCATCTAAAGTAAAATACAATAATAGAAGACAGCTGTACATGTA
ATAGAAAAACCACAAACGTTTTGTAATTCGCATGACAAGGGAGCTGGAACTAG
>c3131_g1_i1 len=27117 path=[27127:0-21082 34:21083-27116]
TTTTTTTTTTTTTTTTTTTTTTATGTTATTAATTCTTTTATTTTAAATATTTTAAGGATT
AAAGTATAAATATATTTTAATGGAAAAACAAAAATTAGTATAGTAGAATAATTATTATTA
AATATAAATATTATTCTATAATTTATTGTTAATTTAATATATTATTAAAATAACTTTTAA
TGATGTAAACTTTATATGTTTAATTTTATAAATCTTATTAATTACCATTTTTTATACTCT
ACATATTTTTTTTTCTACTCCGTAATTTGCCAATCTATGTTTAACTACATATTAAATTTT
CTGTCTCACATAATAATAAATAAAAATGAATAATTTATATTCTCTCTATGAAAATATAAG
TGAAAATGATAAAAATTTAATTTCAGAAAAATTAAAAAATATACTAAACGATTTTCAAGA
TAAAAATAAAAATTATGTTTCTGAATTTGTTGTTGTCAGTAGAACAAGATTTTTTGAATC
TATTGACAGCGATGGAGAATTTTTACTGTTGCAATCTGCTTCTCGTATAATAAGCAGTTA
TGAAAATATTATACGTTTATTACATAAAGCAAAAGTATACTTGGAATTTGTTAAATGTTT
AAAATTGAGTAATTATGATTTAAATAATAACAAAAATTGTGAAGAAAATATTTTAAAATT
TATTAATTATTTAGAGTCAAAAAAAACGAAGTATTATTATCATATATGTGGAATGCTAAT
ACAGCTTATTATAACTTCCCTCAAAAAAAAAGATAACTCTACTGATAATAAATCAAACGA
AAATGAATATGAAAAACATAATATATTTGATAGTTACGAAAAAAATAATACTAAAAACTA
TGAAAAAATTCATGATTCGACTTTGAATGAGGCACATAAAATAAAGGAAAATATTGATAC
ATGGGAAACTAATCATAATACTGAAAAAAGTATTATTGAACCTTTTGATGAATTAGAAGA
ATATGGTGATTATCTATATGATGTTTTAAATCAAATGGACAATAAATCATGGAAAGATAA
AAAATATACAGAATATTTAAAAATGATTAGTTTAAACGATGCAATCATAAAAGATGAAAA
TAGTAAAACACAAATCTCTGAAAGTAGTAGTTTCACCAATATTTCAACCTTAACAAATAA
TATGATTTTACTACCAAAATACTTAGAAAATGTAAGAAATACCATATATAATCATCAAAA
TAAATCGATAATAGAAATGAAATCGATGATTCAACATGCAATAAATGATAATATTAAAAT
TCCATTATTTAAAACTGGTAAAATTATTAGTGAAATGCTTCCATCTCCAAATTATGAAAA
ATATTGGTCCATAACACAATATGATATTTCAAATAAGCTAGACACTTCAATGATACAAGA
TATGGTGTTCAAATTTTTTAATATAAATAAAAGTAAGACGTATGGTAGTGTCACAAATAG
TTATCATATTAATTATTATGATATTTTTAAAATTCTTTTAAAAGGAGTAAATTCAATAAA
AAATGAAAAAGAAGAAATACATATATTTCTTAAGCATTTATTGAATAAAACAAAAAAAAA
ATATTCATATACCTGCATTAAAGAATCAAGAGATATGCAATTAAGCACTGAAGGTAAATT
TGATAATTGTCTATTACCATTACATATATATAGTAATTCTCATGAAATATGTAAAGAAGT
ATTAAAATATGCTATTTGTAACAATGATTTAGTATTAACATTAAAAATAGTCGATACCTT
ATTAACAATAACAGTATATGAAAACTCTTTAAAAAATTTGATACATTTCTTAAATACAGT
AGCAGAATACATAATTATACCTTATTTAAAATACGAAATGAAAACATACCATAAAAGTGT
TAATGAAAGACCCACTTGTAATAAAATTGATACAAAAACTTATGAAACAAAATTAAAAGT
TGAAAATAATAACATTAATAACGAATATTGTAAAAACTATACTAATTTAAAGAAATTAAT
TTGTAAAATTCCATTGCATGAATATGAATCACTAAAACTTTTAGAGTTACTTTCTTTACA
ATACCCAATGTTTTTGAAAATTCATGATAAACCTCAAAGATGTTTAAAAGGAATTCCTAA
GCCATGTGAATATTATAGTAATATACTTCCTACTTATGGATCTTATATATTTCAAATTGT
TGTTTCTTTTGAAATAGATAATTCTATAAAAGTATTAGATGAACTAGGATCCAAATGCAA
AATATTGTTTCAATTAACTGAAGATGATAATAATGAAGATCAATTAAAAAATAATTCAAG
TGATAACATAAATAAATATAAGGAATATAACTTTTTAGAAATTGATTTTCAGCAAAACTA
TATGTATACTAAATCTACTAAATCAAGGAGCGCAATAAATTATATGAGAGAAAAGCAATT
TGAAAAAATAAACTATGATAAATCAAATCAAATGAAAAACATTAAGAATAATGATGAAAA
AAAATACAAAAATAATATTTTAAACAATGATTTTATAATAAATGAGAAACATAAAATAAA
AAGTAGTGAAAGGAATAAACATATAAATGTATATGATGTGACAAATATGAACACAATTGT
GTTTGATATATTGATTGATCAAGGATGCTTTATTGATGAAGGAAATATATATGACTTTCA
AAACTATCATGGAAAAATAGTAATTTATTCAAACGGAAAACATTTATTATCAACTAATAT
AAAAAAAATTGGTTCATTTGAAAACCATGTTGTATCCAATAGTAATATAAAACTAAAAGT
ATTTACTTCTCGCAGTTGCAGCTTTGAGTTTCCAAAAGAGTGCATTTGGTCTTCCGCATT
TGTTGATGATTTAGTAAATAGAAAATTAATCCCAGAAATAAACGAAAATTTTCTTCTTAA
AAATCCTATTAGTATAATAGAACTTTACAATAAGGTATCTACTTCATTAAATCGTTATAT
ATATCGCTTTTGTGATTGGAAAGATAACGATTATAAAAAAATAATTGAAAGAGAGACATC
ATATACATTGTATAATAACATAGATATTTATACATTTGAAGAACTAGTTAAATATATAGA
AAACAATAATAAAATTCTTAAAGCATTATTTAAATTAACAAAAAATTGCCTAATAGAAAA
AGATAATAATAATTTCAACAAAGATTCAAATGAATTTTATGCAGATCAATTTGATTATTA
TTTTAGAAAATACAGAGAAAATTTATATGAATGGAATCTAATATCTGATACTCAAAATTG
TGCATTAAGCGTTTTAAAATTATATTTAAAGGACAATTTAAACACTGAGAACAGAATAGA
AAATAATGAAAACTTTTATTCTTTGTCAGAAAGATTAATGAAATCCTTTTTAAAAATAAT
TAAACTAAAAAGTCCTTTCATAAATAGGGATGATTTTTATATAATTAAAAATTATGAAAT
AGAAGAATTGGATCTAAACGGATGCTTATGGTTATTAAGGAGAAATGTGTTTCAAATACT
TCTGCAAGCAGATAAAATAATTATAAGTAACATATTTATGAGAATAAGTATTGAAACCAT
TTTAAATCTACTTAAATTTTTTTCTGATAACAATAGCATGGATTCACAAATGATACTGAA
ATTATTGAAATCTCTAGAAAATAAAGGAATTTTAGAAATAATGATGAAGCGAATGCTAAG
TGCTCCATCTAAAAATTATTCGGGTATCTATAAATATGTAATCATGTATCCAAATGATAG
TTACTTAAAACCTCAAAACATGAATTCAAGTGTATTTTTTTCTTCTTCTTCTAATTCCAA
TATTTATAATACTAGTTTTGATAATTTAAACGAAGTTAATTTAAGCAGTAACAAAGATGA
AAAAAGAAAGAAAAGAAAATATTATGAAGAAAACAAACATGAAATAGAAAGATATGAAAA
AAGAAAAAAAAATATTAAATCTAGAATTATTGATGCCACCCATTTTGGTCTTTTTGTAGA
AGAGTTAATTAGTCTAATAGAGCTTCAAACATATAATGCCATTAATATACCAGTTGTACA
GAATAATGAAGAAAACGATTTTTTAATGGAAAATAAAACTTGTGATGTTATTCATAAATT
GTGTACATTTTATGAGGATGAATCAAAAAATGAAATTTATCTATATTATAATTATTTTGA
TATATATATTAAGATAATAAGTGATATGAAACAAAAAAATAATAATGTAAGTAATGCAAG
TGAGGTAGCATCTATTTTTTTAAGAGAAATTGTTTTAATGCTTACCACATATATACTAAC
TATATCAAGTGAATATGAATCTGATAAAGCTTTTTTATATCAACCTGTTATTCCGTTTTA
TAACTTGCATAATGAAATGTCAAATATAAAAATTGAGAATAAAGAAAAAAATAACTTACA
AGAAGGACATTTAAAATGTGATGAAAAACAGATGTTTGTAAAAGATTGCTTTAATAAATC
ATATAATTCAATGAATCAACTTGATAATACTTTGAAATGTGATTTTGATGATATAAATAG
TTGTAATAATGGGTATAGTAGTTATGAAAATCAAGATGATGCTCTGGAAAATGGGAATGG
ATATTCATTAAAATTTAATAATTATGATAAAAACGGAAAATCATGGATTCCGTTAATTTC
TAACCAAATACAAAGTTCAGTAGATGATTTATCATTTCACTCTGATGATTCATGCTCACA
TTTGTATAAGAATAAAAATAAATTATCATCTTGCATTCAAAATAGCTTAGAAAGCCTAAA
TCACATAGGAGAAAATACAAATAAAAAAATGAAAAATGAGTCGCATATTAGCAAAACTAG
TTCTACAGTTTTATCTGAATATAACTTTAGCTCTGATGAAACTGAAGAATTTTATTTTAG
AAAAAATTTATTAGATTTTAACGAAACAAATAGAGATTCATACAACTTTAAAAGTCAATT
AAATGAAATTATATATAGAATTTCAAAAAAGAAAAAATTTGATAAAGATAGAAAGAAACT
TAAATATCTTAAAAAAAGAATGAAAAAGTATAAAAACGATTCAAAAAAATTAAACTTTAT
TTTTTCTCTTTTAGAAGAAATATTAAAAATTATGCTAGGAGTTGGTTTACGTGTTTTGTC
TAGTATTTCATATCATTATTTATATGAAAAAAACGGTATGCAAAAATTTATATATATATT
TGGATCAAAAATAATAAGAAATGACATAAATGAAAAAAATTCATTTCTTCAATTATGTGA
AAATATGATAAAACCTAAAAGTTTAACATTATTACAAGCATGCAATTTCATCATAAGTGG
AATAATTCCCTGCTTAGGTTATGTTACAACCCTATTTGTTGATAAGAAAAGCAAAAAATA
TTCTTATATAAAGGAATTAAACAACTATTTATCTTTAAAAATGGCTTTAAATATTTGGCC
AATGTTTTTGAAAATAACTTTGCAAGGTCTGTTAACTTCAAGACATTTATCCTCTGAAAT
GTCTGTTCACAAAGATAATTTGCATCCAATAGCAGAATGCTGCATAAGTATTACTAGTTT
AGCTACGCATTTTTTAACATTCTTTACAATCATGACTGATAATTTAAGCAAATATGAAAT
ATATATTAACATGAGAAAAAATATGAAAATGTCCACTTATCATCCAATACCCATGATTTT
AATTAATTCAGCAAAATATATTCGCATTTCATCAAAAAAAAATAAATATTATGATTTTGA
AAAGGCCATAAGAACTATATTGTTACAACTTACTGATTGTTCTGTATGTGATTATGAAAA
TTATGTTTTTAATCACTACATGATTCCTCAAAGCATTTCAAATTTTTTATCAGCAACAAA
GGATACAAATGAGATAACTTTAATTAATGATCCACTATCCGATAAATTAACAACTAAATC
AACCTACGATGATAATATTATAAATAAAAATAATTCATTGGAAAATGAATTTATTAAAAC
ATATCAATCAACATATGAAGAAGAAACTACTAAAAGTACTTATAAAAAAGGAAATTTGAA
ACAAAAAATAGAAAAAAAGAATGCAACAAATGAAAAATTTAATATGTGTAATAAAAAAAG
CATTGAATTTTTAAAGGCTTTAATGAACAACGATAAAGATGCCATAAAATATTTAGGATC
ATTTTATCGTGTATTTCACAAAAATTTTGAAAGAGCTCAAGTGGCGTTTGTGGCTGTGTT
TTTGTATCTTATAGGATATAATCATAACCCAGTATGTGATATTGATGACAATTCTAAAAA
TGCTGATAACATAGAAAAAAGCGAAAATATATCAGTCAACGAAACACTGGAACATAAGAA
AATAAACTTAGCTTGCAATTTAGCTAGACAGGGAGTTGTAGATCTTATATCTAAAAGTCA
GACACAATTTCAGAAAAAAAACCTCGAATATAAGTTATCCTCTAAATCAAAAATCGATGA
GAAAAAACAAAATGAGAAAAGTTTAGAATATCTCGAATCAGATAATAAAACATTAGATGA
AATGGAATTCAAAACACATTCAAATAATGATTTGAAATATTCATTAAATACAAGGAACAA
TTGCACAAATTCTGGAAATAGTAATAATCAAATAGAATTTCTCTTAGATAAAAAAAATAA
GCAGAATAATTTTTCTTTTGAACATAAAAATGATGATTACACTTCAAGTAATTTAAGTAA
GGAGGACATAAATTATTTAAACGATGCATTACCTAATACGGAAAAGTGTAGTGATAAAAG
TAATGAATTTATAACAATGGATTTAATAAAAAAAAAAAGAGAAAAACAAATAGATAAAAT
ATTAAAAAAATGTGAATGGATAATAAATACATACCCTTTTGGTTTATGCTCTATAAATGT
AAGAACAAATTTTTCTCATGAATGGGATGAGCATTTTGTATTTATGCGTAGAAATTCCTA
TGACATACCTATTACTGTTAGAAAAATCTATTCAGATAGAAGCAATTACCATATGATTCA
AGAAGCTGCCACCATGCCAACATTCACTACATGTTTGAAAGCAAATGTTTCTTCTTTGAG
TTATTTGGATCAATTATTATGTCATCAAAATAAAATTGATGAAAAATTGGAATATATGCA
ATTTAGTACAGAAAATTTTTTTGGTAAAGCAACAACGAAAAACCTATACCTTCTAAAAAG
ATTATTAAAAACATACAAAAGAAATGTAAATATAAAAGAACCTAACAATGCAGATATTAA
ATATGATAAAAAAATTCTTGAAAATCATAATCAATTAAATGCCTATTTGTGTAATAACAA
ACATACAAACTTTTCAAATAGTTGTCCTAGTTGTGACAGCGGAAATTATTATAATGATGA
ATCAAATTATTATATAAATTATAATTTTTCTGAGAAGAACAATGGTAATTCTAATAATTC
ATTAGTGTTAAAGTGCAATAGTAGTAAAAATAACATTAAAAATAATGGAGAATTATGGTT
AAATTCACGAATGACTAAAAATTATATTTTTCAGCAAGATAATGATGCACAAATAGAAGA
ACTCAATTCAAACATTTATTATAAATCTGATTGTTTTCTTCTTCCACTTAAATCGCTTGA
TGAAAATGATTATATAATTAGGAATATGCATAATACAAAATGGGATAATAGTACAAGCCA
TATTACAAAATATACACATTCAGTATTTGATTATGATGAAAATATATCTGATCTTAATTT
ATCCGAGATTAATAACAAAGGCAATGAAATTAATAAATGTCAAAAAGAATCATCTGTGAA
TAGACAAGAATTTTTACATGAATATGAAGAAGAAATGAAAAATCTACAACCTTCAAACAA
AAAAAAAAGTTTTGCATCATTTGATTATTTCAAAAATAAATATCATCATATAAATTCAAA
GGATATAATTATAAATAATATGTTCGAACAAAGTATTGATCCTAAAGATTTATTACAATT
AAAGGAGATATTAAATTTTTTAATTAATGGACCCGATCTTGAAACAGTACTAAATATTAT
AAGAGTTGAACAGTTAACATCTTTATGTAGATATTTAATAAGTAGAAGTTTAAAATCAAT
GTTGTGTGCAGGAATTTTTGGAGGAATTAAAAATCCAATAATAAATATAAGCAATAAAAA
CTGTTTTTCCAACAAGAGGTCACAAAAAGGATATAATTCTAATTCAGATGATATCAAAAA
GAAAAAAAAAAGTGATTATAACGAAAAAAATACAAACATAAATGATCAACATAAGTTAAA
TGAAAAAGATCAAGATGAATCACATATATCAAATAATACTAAAAAAGAAAAATATTCTTC
ATTTAGGAAAAATAAGTTCCTTATTTTGTGTGAAAATGATAAAACTAATTTACTTAGAGA
TCAAAGAAAATATAAAAACCTTGATTTAAATCAAAAATATAATAAAAATGATAAAAGAAA
AAAAAGTATTTTTGAGCATTGGAGACAAAAATCTACAAAAAGTATGCAATGGCCAGTTAT
ATTAGATTTACTCGTTCCATCTTCAAGTAGGGGAACATATAATGAATGCAACAGGATAAT
TTCTAATGTCGAACCATCTTTATTTTCTGTGCAAAATTATGGATGGATGCTCTTAAAATT
ATTGCATATTATAATTATAAAATTCCGAAATATAACACCTTTGAAAAATATGATTAATGA
AATGAACAATAATAATAAAATTAGTAATTTTAACAAAGAAAATTTAAAAGATGAATTTTC
ATATTGTTACTGGTTCACTAGGCCTATGGAATATGCTCTTTCTTTTACATTAACTGATAT
TACTAAAAGTATTTGTATTTGGTATTTGAGATACAACCGCAAAATGATAGTGAATTCTTC
TAATTTTTCTCAAATTATAAAAAATTCGATGAATACACTATGGATTGAAAGTGTCCTAAG
GTTAATAGCTTTGCAGATATGTTTAAGAGTAAAACCTTTAAACGACAGCAGATATGTAGT
ACCATTCTTATATCATATGCTTACAATCTGCCAACCCTTGTTAAGAGAAGTGCATATAAG
TAGTGAATATCTGAAACGTCATTTATTCGGAGGAAATAAAAAGTTATTTTTTAATGATCA
GAATAATTTCGTTTTCAAAGTAAAATGTTCTTATTGTAACAAATCTATATCCAGACAAGC
TAAAAATAAAACACCAAAAATTTCTCATATCAGCAAAAATTTTAAACATATAAGAAAAGG
AAATTCTGTTGAAATGTTATCTACTAAGAGAACTTGTAAAAATGGAGTAGAAAATAATAT
ACTTGATGTAAAGGGGTATATACATTCAGAACACATACAGAAAAAACAAAAAAAAATAAA
GCAAAAAATTGTTAAAATGAAAAATTATAACTCATCAGAAGAACATGAAAATGAAGTTAT
ACTTGACAATGTAATAACAGGAATTGTTATATACCATGCAATTATAGAAGAAAATGCTCC
TGTAAATAAATTGAAGATTGTACAGAATCTAAAAGGTTTTCAAATAAAAAAAGAATATTT
GTATAAAAACAAATATTGGGCTCTTTGCACTCAGCAATATAAAAATTCGTCCTTATACAC
TTTACCTTTAAGAAATCTTAACAGGTCTATAAAACATACGAATAAAAATAGTTTAGTGAA
TATCAATAAATTTGATTCTTGTTACTGGTTTATCAGTGGAGATCCAGTTTATAATATTTA
TGGTAATGCTAAAACTATATCAGATGCGCAATTAGAAATATGTATTGATAATAGTTACGA
TATGAATGTAAGATCTTTTCTTAAAAAAAGCAATTATGAATTAGGGTTTTCAATTAATAC
AGAGTCAAATGACACAATGAATATTTGGATAAAAAGAAAATCAACTATTATAAATAAAGA
GTTAATAGAATATAGTGACCCTAATGCAATTAGTTCTGTAGTCAATTTACAACAAAAGGA
AAAAATAACTGAAAATGAAGAAACGCCATTAAAAAGTAAATTTAATATTTGTAGCAAAAA
AAAGGATACGTTAAATAATAATAAGAATAATAAATTCCTAAATTATGAAAATGAAGATCA
AGAATATTTATCTGAAAATTTTTGCGAATGTAAAAAACTTTCAACAGATCAAGATTTTTC
TAATGATAATAATGATAATTCTTATAAAAACACGCAATCTGAAAGTTGCAGAAATGATGC
TAGTATAAATTATGATCAGAATGATAACTTGAATTATAAAAAGCTAAAATTAATAAGTTG
GAATTTGATTAAAACAATTCTTTGGGGAATATTGGTTTCTGGAGAAAATATGGAAATTGA
TAATACAGATCAAGTAGTAACGGAAAGTACTACTAAATATATTAAAAAGAAAATATGTAA
CATTCATGATGAAATGGATGACAATTATAATTATAAGAATTATAAATCTCAATTCCATTC
GCTTCAACGAAAAAGCCTCATAGAATCCGTATTAAAAATGATTATGTCAGTTTTAATTAA
ATTATGCAATATTGTAAAAATATATAATGATTTAACAAAAAATCAAAAAGGTTCATTTTA
TATTACTATTAATAACACAAAAATAAACAAACAACAAATTCAAGATTGTGAGAAAATGAT
TACTGATTTTATGTATTCATTAATTAATTGTGTTCGAAACTCACCAACTGCTGCAGTTAC
ACTTCTTAAATGTTTCCTCTTTGGTCAAGACAATCTTACTTATCGTTTTAAAAAATTGAA
CAAACTAAACATAAATTGTGATTTATATAAGCTAATTACTGAATGCATAAAAAAGGCTCC
CAATGACTCTGATGAAATAACTGTTTTTTTTAATAGATATTTTGATAAAAATATATTAAA
TAATTATAATATTGATCAAAAATATTACACTCTAAACCAAGAAGAAAATATGAAGTGTAC
CATAGATAGTCCCTTAAAGAACAGTGTTTATAATATGAATAGCAACAATGTTAATATATC
TTCAAAAGAAAATATTAAATATAATAGTTCTATAAAAAATAAAGAAAAAGATACAAAAAT
ATCAAATTTTTTTCTTAAATATTGTGACTCTAATATAAGAAAAAATTATAACCAAAGTAA
AATATATGGCTTTTTTTTATTAAGATGCTTACCTCCTATTAAAATGTTTCCAAAACAATT
AATTGTTCAAGAAACAAAAAAATTATTTTATAGTGAAATGAACTTTATGAATGAAAACAA
TGAATCTAAGATTCATGAAAAAGGTGATAAAAAAATGTTAAACATCATTGAAATGCCTCA
AAATAATGACTTACAAATAAATTCTAGTTCCAAAGAAAATATTTCTCCGAATGATTATCA
TATGGATGGAAGTATAACTAATAATGAAGGAAATTCTCAGTGCAATAGTACAAATAATAT
ATTGGGATTAATACCAAGAATATCTTATAGAAATCATCCTTTTGATGAATTACCTCAATC
TGAATTTTTTATGTCTAGTAGACCTTCTGATGATTTCGAAGTTCATATGGAAGGAAGAGT
TTTGAGAGTTCTACGTGGTTTAAATTTAGGAGGAGTCGTTTTATGCTTAGCACCTCTGAC
ATTTCCAGCTTTAAATATTGGACCAAATGAAGTAAATGACATAATTAATTTTCGTATCCA
AACAAGAGGACGTTTTGGTGTAACTGTTGCACCAGCTGAATGTGTTTTATCAAATGTTTC
TGAAGTATTCGACAGAAATGATGTTGTCGGATTCCGTACTAATATGTGTCCTCCATTTAG
ACATGATGTATTTGCAGCAAATGTACAATATGAACTAGGAGACTTATTAAGTGTAAAATT
TAATGTAGAAGATCAACAAAATCAAAAATGCTTGAGAACAGAACTTATGGTTTCAGGCGT
TAGTATTGGATCAGTATTAGAAGTTCTTTTTGAAGCAGACTCTCAAATTGAATTTGAAAG
AAGAATGAATTTGATATTTATTTTTCAAGATCCATTGACTATTGTATATGAAGGGCCAAC
ATTTACAATGGAGTATGTAGACCCAAGCAAAAGTAATTCAAATAATTCAAGAAATGAAGA
AAAAAATGTAGATGAGGAATATTTAAATGAATTTTATCCATTTTCTGGATATGATAAAAA
AAGTATAAGGAAACAATTAAAAAAAATGAAGTTAAAAAAAAAAGAATTCTATGAATCAGT
AAAACTCTATCAATCAATTCTTGAATCAGATAATGAAATATTAAAAGATCTGAAAAGTGA
AGTTTTAATAAGGATGAACTCCACATTAACTAGCATAGCTCCATATTTAAGATATAGTTC
ATCACACTATATATTTTCCGAAAATGAGTATCCATGTATTATTGATTTTATACAATCTAA
AACGAAGGAATTTGCACCTCTAAATAATATTTCACTTGAAGAAAAAAGGAAAAGTTTTGT
AAATATGTACTTCAAGAAGATCCTATCTACAAAGGACAAAAATGAATTCATAAAAGAAAA
AATAGATAATTCATCTCTTAATGATAAAAATAAAAATAATAAAACTGATGATCCCATAAA
AAAAAAATATAATGAAAATCAGGATTTATCTTATGGAGAACAGCAAAATTATAATATCAA
TTATTTTAAAAATATGAATAGCTTAGATAAAAACAATAATTATGATAATTCAAATGAATC
TCATGAATATATTATAGAAAAAAATAAAATAACTCAAGATAAAAGTGATCATATTTCATA
TGTACATCCACACTCTTCGTTAAATATGAATATATACAACAAATACAAAGATAATATAAA
TATAAATAAATCAATAAGAGAGGTTTTATCTATAATATGCATTTTGGGGTTAAACATAAA
TGGAAAACCTAAAGAAAAAAATAGAGACCATCGTTTTCATGGTAAAAAATCTTTTCTTGA
TGAACTTCCTTGGTTATCAAGCTTATCAGATCTGAAAAATTCAGTAACATATAGTTTAGA
TAGAAAATGCATTGAACTATTCTTTTGCAATTTGGTTGAAATTATATGTAGTAAGGTAGT
TTTAAGTGCAATCTTAAATTTTATTACTCACAAGATGAATAAAAACGATTGTGATGATGA
TAATAGCAAAGATAAAAATAGCAGTAATAGTTTAAAAGCTAATAGAAAAGATAAAAAAAA
ATTCAAAAATTTAAATACATTAGAATCAAAAGATATTTCAGATACAGAAAACAATATTTA
TAATCAAAATAATATATATAAGCAAAATATTAGTAATAGCACAAATACCTTAAAAACAAA
TAGCGGAAACGATAATGGATGCCAGAATAATAGTGCTACATCAGCTAATGCAAACAGTAA
TAACTGTAATTCATTAATGAATTCTATCTTTATAGAAGAAAATGGGTCATTAGAAGAAGA
TGAAACAAATGAAGCTTATAAAAATAATATGGAAAATTCATACAAAGAAAAGTCAATAGA
GAGAAATTTAAAAGATAAAGGTTTAAATTTAAAAAATAGTTCATTTGGAGATGGGATGTA
TAAATATTCCTTTTTTGAATATAGTTTGTGTCTAATAGGAACAAAAGCAATTATGTGTTG
CTGTAATTTATTGAGAACACTACTAGAAATGAATTGTGATGGATCATACGAACCAAATGA
AACAGTTTATAGATCATTTAAAAAACTGCTAAATTTTATTAAAATTTTCCTTTTTGTTGA
TATAGGAATTAGTGATGTTTTAATTAGATACTTTGCTGAAAAAAATTTAATAGACGTTGA
TTTTTTATTGAGTAAGCACAAAGGGAAAAATTTTCAAAATTATAATTCATCTTCATTTGT
AAATAGTTTTGGGAATAAAACTGCACAAAATACAAAACTTTTTTCTAATAATTCGAAGGA
TGATTCTATTTATAGCAAAGATACTAACTTTTCACCTTATTATTCACCAAAATGTAATAA
CTTTACTAAGGAAAATACAAAAAATGAATACATAAACATAGTAGAAATAGCAAATATTTG
TGGTATTCCATCTGATTTTCTACAATATTTTAATATATCTATTCCAAAAATTAAAAATCA
ACAGGTAATAACACAAAATGATACTTTTGACTTATGGATTTATATCATGAATCTTTTAAT
TTGCTTCAATAGCCAGCACAGATATTCATTATGCTTCCCTTACACTTCCAATAATTTTAA
TCCAAACTCCATTAAAAATACACTATTCGATTTTGAATATACTAATTCATACTTTTCCAA
TAGGATTGTACGTAAAACAGTTAAATTTTATGCATCTTGGTTGTTAAAAAAGTATTTAAT
AGATATAAGTTGTGTTATGGCATTGTTATTACCAAAACTTTTCATTGATGAATTAAAAAC
AAGTTTAACAAAAATAAATGAAAAAAAATCAAAAGAAGAAATAAATAAAATATATATCGA
TAGTAATGATAATAAAAATGATAATTTTAATCCAAGTAATACTATGAAGGCAAACATAAA
TAACATGGAGAAAAATGAATGTTTTTCAAAACAAGCAAATAAAAATTTTGAAACACTAAA
TAATACAAATGATAGAATATATAAATCCATTAATGAAAAAAATGATAATGAATACGAATT
TGTTAATTGCAATTATCGTGATATTAAAGAAAACAAATCATTGAAAGAAGAAAATAGAGA
AGAAAATAAGCATAAAGTTTTATGGAGCAATGATGACTGCACACAAAATAAAGGAGAAAG
TTTAAATATTAAAATTATACATTGCAAAAAAATTAAAAGAAATAAAAAATTACACAACCT
AGGTCTATTATTTAATTCTGAATTAAGGAATAACGAAGAAATGTTAAATATATTTAGCAT
AATGTATCTGTTTCGCGTTTGTATTTATTATCTTAGTAGAAGCAAAGATTTCAGAAAAGA
AGATTATTGGCAAGGATTTCAAGGACAATTAAGAAATGCAAAAATTAAAGAAAATGTTTA
TAAATTACTTAATGAAAAAAGTTCCACTTCTTCTTTGTTGTACGGATGGCAAAGAATATT
TTATCAATGCGTAGTTACATGGGAAGATAAAAACTTAGTAGAACAATTGTTACTAATAAT
TCAGTCTGAATTATTATATCATTTAATGGGATCAATAGCTCAAACTATGTCACCGAAAAA
AGTTAAAGTTGAACAATATTATGCTATTTCACCTTCTGTTCATGTTGCTCATTGGATGCT
AGATACTTTTGTTAGACACCCTTTGTGTCCATCCAAAATTAGATCATGTTGTATTACACC
AATAACAATTACCTCTTTATTTGGATTAATTATGAATGGAAATAGACTACCAATATTTTT
AGGTATAGACGTATGTAGATTAGTTTACTGGTCCTCTATAGTTTCTATATGGCAAAATAG
CAAGATTCATAGAAAATATAGGAGATTAAGCAACATAGATATGTTAACTCAATTTAATGT
TTGCACCGAATTTAACACTGATAACGATGATATTCAAGATACATCAAATAGAAATTATAT
TAAAAAGAAGAAAGAAAAAATTAAATATACAGAAGAAAAACTTAAAAGAATAAAATGCAA
TTATTACTCTTTTTTAAGTTACATATTTCAGTGTGTTAATACTTGTGGGTCATCAATTTT
TAACCAAATTATGAATATAAATAATGCAAATAATTATAAAAATAATACTAGCAAAAATAA
AGTCAATGACAATAATAATAACAATATTAGAAATAATAATGATCATGTTAATAACATAAT
AGATAATTTAAACAATAATATTAATGATATCCTTAACTGTATACAGAATTCAACTAATAA
TAGGGTGTTAAACAATAATCTTAATGTAGTTAGTAGTATAAGTAATGAAACCATTTATAA
TTTAAATATGGCAAATAGAAGCAGCCCTAATATTTCTTCAAACAATATTAACAATACTTT
ACAAGAAAATGTAGAAGCAGTTAATACATGTAATGGCAATAATTCAACTACTTCTAATAG
TTTATACATTAATCCAACTTGTGTAAATGGAAAAAATGAAAAGAAAACTTCATTTAACTA
TTCTAATTTTGATATATCTGAAAAAAAAGAACAAGGAAAATATAACTCTATAAAAATTAA
CGCGGCTTTATTAATTCATTATTTTGCGTGTGCCGCATATTATATTAAAAAAGTTGATAT
ATATAATGAGATGCATTACTATAACGAAAATATGCATATGGATTTTAAACAGTATTGCTT
ATACTTGTATGTTGTTGATCATATATCAAAGATATATTCTAAATATACAAAAAATAGTAA
TATTAAAAGTTGTGTAAAAGATGATCGAACAAACAAAGAATGCAGTTTCTCTAACGTAAT
TAAAGAGGACCAAAATTGCAAGTCATCATCTATTTATGATTATGTGAATAAGGAAAAAAC
AAAAAGTTATTCATTAAACAATGAAAATTTTAGAAGTGATTCTTCTAATATATGTAATAA
AAATGATTTTCTTTTAAATTATGAAAATATAGAAAAAAAAAGTAGCAAAAATATTTTAGA
TGATGATTACGAAGGGCATTACCCGGAAATATTTGTTGATTATGTACTTCAATTACCAAA
AAAAGTTTCTGCAAATGTTATAATTGATATTAATGAAAAAATACATTACATATCTTCTTC
TAATTCAGACATCATTAAATTAAAAATAAAAGATATATTTCCTTTACCAAAAAAAAAAGA
GGAATCTTTTATTGAAAAATCAAATTATATGATAGACAGTCATAATGAAGGCGATAATAG
AGATGTAATAGAATATAATAATGTTTCTCTTAATGATTATAACAGCATTGAAAAAGCAAA
AAAATTAAATAAAACTGAAAAGGAGATAATTAAAAAGATATGCAGAAAAAAATTTAGACA
TCCAAATATAATTTTTAGTGCCGACATCGATTTCAATTGTATTTTAGATGATGTTAAACT
TAATAGTCTTCAAGAATTTCTATACCTTGAAGTACAATCTTTAGATACGGATTTAGATTT
TGACAAGACAGGAAAAATTAATTTAGGTTCTTACATTGAATTAACTGATATATATAATTT
ATCATATCCATTTTTTTCATTGGGTAGTTTGCCATTATATTCAGGATCTTACACTTCTTC
ATTTACTATATGTCTAGCATTAACTGATTATAACATAGATAAATTACAAGGAAATTTGAA
TATTATTCCTGATATAGAAATTGGAGTATTGAATGTAAAAAGGCATTTTGAAGTAAATGA
TGATATATTATTAAATGACTATGATAAAAATGACTATAATGTAGTATGTGGGTATAAGAA
GGAAAATATACCAGTAAATAAACAACATTACGAAAGGAATGTTTCTTATAAAGATAACCA
TAGAGAAAATGTTAATATAATTTACAACAATAAAACTTATTCAAAAGTTGAGAGAACAAT
GGATAAAACATTAAAATATTCTTCTTGTTTATCAAAAAATACGGAAAAAAAAGATTTTAT
CAATAGAACAAAAAGAAACGAATATAATTATGACTATTCTTTGAAGAAGCGAGCTTACAA
TCTTCGTAATATAAATAAATATAATAAGAAGTCTATAGAAAATTGTTTAAGTAATAAAAA
AATTGATAAGAACAAAAAATCCATAAAAAATTATGAGACGGAAGATGATAATAAAAATAA
AAGTATTAAAAATGGTTTATATAATAATATATATTCTGAAACATTATCTGATATTGCCCC
TATTAATGGAAATAATTATTTTGCTGAAAGCAACAAAGTAAGTAAAAAAATAAACAATAT
GATCACTCTAAATGTTCTAAATGGTACAGTTAACACAACGGGATTATTTTCTGATAATTC
TATTGAGAAAGTAAATCCAATAATTTTGAATAAAATATCAGATTACATAAATATTACAGT
GAAGATAATTGGTAAACAAGTAATATGGTTTGCAAATAATATATTAATTTTTCGTAAAGA
ATTTGGTGCAGAAATGAGCGAATTTGTGCCTTTAATAAAGATCTTTCCTAAAAAATCGCC
ATCTATAGATAAATTTAACAATTTTAACAACGTATCTTTGCACATTAAGTTTAATGAAAT
GACACAAAAAACTTTCATTACTCCTTTATCAAAATTTTACTTTAAATTTGAAAATATTCA
TAAAATGAAATATAAAAATGATTGTACAAATGTACATGAATATTGGAAAAAAAACTTATG
GAAACCTAAATGTTTTATTTTACCTGATAATTCAACAACAATAACAACAATAAGGAAATT
AATGCCTTTAATAATACCACAATCATCTAATAAGATATTAATAAAATATAATAACCATAA
GCAAGAACCAGATGATTGTACGAATAATTTTTCTAACACTATGTTTTTTACACCCAATGT
TCAAATTAAAAGTGCACCAATAAATTTTACATATTATATATATTGCAAGCATGTACAAGG
AGAAAAATGGAAATTTTTATCATTAGAAAGTATTAATAATATAAAAAATATATCAATTAA
AAGTTATTATGGTTATATAAATTTATATAAACAATCGAACATAAATAAGATAGATTTAAA
TGGACTAAACAACTGCGAAAAGAAATTTGCAAAAACGAATTTGAACATTCATAATCTATT
AGATACACAAAAGCCTTATACTAAAATTTTAGAAACAAATTCAAAGAAAGATTTACTAAA
AGAAAGTTCAAATAAAATAATTAAGGGTGATTTAAATTTTCAGATTCATTTAAATAAAAT
AAATAAAAATCAAGACGTGGACATAAACACTAAAAGTAATTTAGACATTGCAAATAATTT
ATTTTTAAAAAATGAAAACAAATGTAATGAAAAAAATAAGAAAAATAGAACTAGTAATAT
AAGCTCAAAAGTAAATTATTATGAATTAGATAATAAAAATAGAACACATTATACCTCTTA
TTATCAAGAATTTATTCCAGAAGGCAATACAGAAAATTATATTCATAGTAACTATATTAA
TGATTACATTTCGACAAATAATGAAAATAATTTGCATGTAAAATATAAATTTAGTAATTT
TCCTAAAATTAAAAAGGATCTAGTTCACAACATAAAATATAGCTCAATTCAAGAAATTAA
TGATTCCTCACTTTACAATGTAGAAGCTATATATGATATGAAAAAACAAAAGCAAATTTT
TATTGATTCAAATAATAAAAAGAAATATATATACAATAAAGATAATCCTAAAAAAAGTCA
AATAAATGATAATAATTGTGAATTTATAAGTAAAATTTATAATACACATTATAAGAATGA
TAGGTGCATGAACAGAGATTTGTCAAAAAAAGACGAATATAATGAAGTTGATAAAATTAC
AGATAATTATAATTTTAACGAATTAAATGACTATTCCAGTAATTGTTGTATGTATTATAT
AGGTTGCAAAGAATTTAAGTTGAGTATAGATTCATATGATTCTATCTTTCCTGCTGAACC
TTTTATTTTTAATTGCACTGTTAATTTTAATGTATATGATAGTCATAAAAAGGGAAATAT
ATATGAAAGTTCTATTGGTATTATATGGGGTATTTATCGTTGGCTATGGACAAGTAATGG
AAATTTTATTTGTCCCTTGAAACTTCCATTATGTACATCAGAACTTCCATCAGATAAAAT
ACAAGAATGCGAAATAAATGTTGTTGGATTTAAATCTAATGATAATTTATGCATAGAATT
TCAACCTTTATATCAAAGTTTATTTTTTTATAAGAATGGAAATTATGAATTTGGATTTAA
ATTTGATACTTTTTATAATTATAGAAATAAGGAAAATATATCAATGAATGAAAAAAGTAA
AGATATAAAAATATCAGAAGTAAGGAATGTATCAAAAATATCATGTTCTAGTGGCATGAG
CAATATAAATTTCAATGATTTGAGTATTAAGACAAATATAGATAATAGATATAGAAGTAC
TATAAATGATAAGAATGTTATACAGAAGGATGTATTAAAAATTCACACTGAAACTGATAA
AAATGATAATAATAATAATATCTATAATTCACATATGGATTTAAAAAGCTCTTTCAATTC
ATTATATAGTTCCAAAGTAAATAATTCAAATACATGTTCTATTTCTAATGAACAAAAATG
TAATAAGCGAATAAATGAAAAAAATAATGTAAAAACAAAAGAAAAAAAATTAAATATGTA
TTTAAGTAATTCTGATAATATAATGGAGGAAAACCAGAATGAAACTGTAATAAAAATTAA
AAATCATGTAAATATGATTAAATTATATAACTCCTTATTAATAAATGATTGCACAAGTGT
TTCTTCTATATTAACCAATAATCCAAATTTATTGTTAAAATCAAGTGAAGGTCAACCTGA
AATATCATTTGAACATTATGAAATAAACAAGGAAGAATTTCCGTATGAACTTATTACATC
CATGAAAAATGTTAAATATGATAAACATTTAACACCCTTAATGCTAGCATGTAAAATAGG
GTGTGAAGAGTGTGTACAAAATATTATAGAGATAGGTAAAGTAAACCCTAATAAATATTG
CTATAAAATGGAAAAAGAAACTCCTCTAATGGTTGCAGCACAATACGGATATAGTAGAAT
TATATGCATGCTAGTTTGTATGTATGGTGTACAAATAAATAAAAAAGATTCAAAAGGAAA
TACTGCTTTGCATAAAGTTTTATTGAATTCTTGCAATCATGGGAAAAAGAAAAATTCTAC
TTTTAAAATTGTTCAACTACTGTTAAAATTAGGTGCTGATATAACTATTAAAAACAAAAA
AGGGATTTCAGTGGAAGATTTATCGCAAACAAATCTTATAAAAGATAAAAAAGTTGAAAA
TCTTCTAAAAATGTGGACGAGATTATCCTTAAAAAGTAAAAAAGAAGATAAAGCATGCTA
TATCAATCGGGAAATTATACCTGGCCTACTATCTAATTGTTCTATAGTTGTGGGATTTCC
AGTATATTCAACTAATAATATAAATAGTGTTTCATCGGTTAAAATTAACTCATTTGTTGT
AGGAGGTGAGGAATTAGTTAATATAAAGGAATGTAAACAAATAAAAAGTTATAATAATTG
GGATATAAGAAAAAAAGAAGTAGAGTATTATAGTAGTGATATTTCGTCCAGAAGCTCTTC
AATCTCAAGGTTCTACAACTTAGAAAAAAAAATAAAGCAAGACAATGAAAAATATTATGC
TTCAAAATTTAATAAATTTCAAGGGGAGTTTTCTTATTTACAAGAAGAAAATGAAAAAAG
TAAAAATTGTATTCAAAAAAAAAACTCCTTACAGTTAAATACATTTAATGAAGATAAAAA
AAAATATGAAATAAACAATGAAGACAATACAGAATTTATAGGCAAGATAAATCAAGAAAA
TTATGTTAAAAAAAGGAATAATACGTTGTATGATTCAAAAGATTATATGAATTCATTATT
TGAAAAAAATAATAATTCTTTATATTTAAGGAAACATAGCAAAACAGAAGATGGTAATAA
TATAGACAAATCAAAATTTTCAAATAACCTTTTATTTATGCAAAAAGAATACTCCAGTGA
CACAAATATTTATATGAATGATAATTGTGTATATAAATGGAAGAATAAATATAAAATGAA
TCATAATTTACATAGTGATGAAGGAAATAAGTATCATAATAATTTGGATATAGAAAAAAA
CGAGGATACAGATAATTTAAAAAACAGAATAAATTATGATAGTATTAAATGTAATTCATC
AAAGCAGAAAAAAAAAAAATTTACAAATGACATATTAAATTATATAGTAGTTCATAAATA
TTGTAATAAAAGGTGTGTATACTCTCATAAAAATTTTATAGATGAAAAAAATTACAAAAA
TATTTTTTTAGAAAAGGAAATTAAGAATAAAGAAAATAACAAAAATAAAAGTTATAATTA
TATGAAAAAAGAAATTAAAAAAAGCTTTATATATTCTAAATTAAAAAACAATAGATTCAA
TTACCAAGATTTAAAATTCTCTCTCATAGAATTTATTAATAAATCAGGAATATTTTCTGA
TGTTTTAAAAAATGCCAATTATTTAGAATCAAAAGATGTTCCTAAATTTGATGAACTAAA
AAATACACTACTAAAAGTTAATAATGAATTAGAAATAATTAAAGGATTCAAAGTATTTTT
GGAATTATTTAATTTTATATATATGGATGAAAGATCAAAATATTACTTAAATGTTGACTT
AAAAAAAAATTTAGAAAATTCTTACAGTATAGTTGATCTAGGTTATATCCTTTTAAAAAT
AGATAGTTACTGCAATATTTTTAACAATTTTAAATTAAAATGGAAAGATAATGCACATGA
AGAATGGAAAAACAAACTTTTAAAAGGAATTGGAATATATAACGAGTTTTATAATGTTAA
ATGGATAACAGATTCTTATACTTTTTTTAAGTATGAAGAAGAAATCTTAGAATCTGCTTC
ATTTATAGACAAAATAATACAAAATGGTAACTATATGATATTTTATAATAGCATAATGAA
TATTATAGATGAAAAAAACGAATTCTTAAAAAACGGCTTTTATGATCCACAAATATTTAA
TGATGTACTTAAAAATATAGACTTTGAAAATTTAAATAGAGAAACTATTTTATATGATTT
TTATTCTAATAAAAACATTATAAAAAATATTTTTCCAGAAAATAATAAACAGGAATTTAA
TGATAACGATACAAATGAAAATAATGAGAAAAATAAAAATTACCTAAATGAGAGTTTTAT
AAATAAAAAAGTAAAAGAAAATAAAGAGTTATATCTCCCACATCATGTTGATGAAACAAA
TATTAGCATAGAAAAAAAACCTAGAAAAGACAATTCATTTGATAGATCCATGTATAAGAA
TGATTCACAGCAATATATTCCATTGTTTAAAAATTATGCTGAATTTTATAGTGATATAAA
TGATGATAATAATATAAATAATACTAATGATATTATTGAAGGTAAAGAAAGTAAATATAA
TAGTATGAATAATACTAATAAAAATATGCATAAAACACCCAATAATAATAAAAAAAGAAA
TGAAAATGATGATACATTATACAATAAAATATCAAATTGTTATGCAAGTAATAATAAAAA
AGAATTCCTAAATAATAATGAAAATGATGACATAGAAAATAAAAAAATAAAAGCAAGCTC
TACACTATCTATAGAGTTAGATGGTAACATATATAACTCGAGAGTTAATGAAGAGAAAAA
TCAAATTTATAATTGTAAAAAATTAAGGAATATTCATAGAATGTTCCCGACAAGGTATGA
GCAAGATGAAGTTACAAATAATGATTCTTCATACGAATTTTCGAGTATTTTATTTAGTAA
CAAGAACGAAAAAAATATAAATAAGTTTACAAGAGAAGAAAATAATAATTTAATTAATTA
TAATAATAAAAATTATGATATTAATACTTATAAAAATGAAAATATCTATTGCAATAACAA
AAATAGGTATATAAATGGTAAAGAACAAAATAACTTAAATAATGTTCCTAATAAATTAAA
TTTATATCCTTTTAATTACTCCAATAATCTTACTTCAAAAAATTCCTTAGATGAAAGCTT
CTATACTGAAAGCTCATACGATGAATATGAAACTGAAGAAAGTGATTTTGATTTAATGTG
TGAAATGGATTTTATATCAAAACCATGTGAAAACGAGATAATAAGAGAACAATGTAATAA
AATATGGCCACATACGATAGATACATATATACTTCATATATATGATTTAATAAGTAGTTA
TATGGATTCTCCTGAAAAAATAAGTTTATTTATTTATCATGCATTTGATATAGAAAAAAT
AAAAAAAAAGTTACCTAGTAAAACATCACAATTATGGAAAAGAATAAATATGTCTTTAGA
TGAATTTATTGAAGAAATAAAAAAAGTTCATAATTTTACAATGAGGATTATATATCAAAG
TAATTATAAGAGATATCGTATGTTACCACCAAATTTTAAAAAATATTTTGTTTTTTCTGA
TGAATGCTTAAAGAATATTACTAAAAATGAGGTAGTTATGACCATAGAATATTATAAAAA
TCATATACATGAACAAAATAAAAATTTGTTTTTAAGAATTATACAAGATCGTATAATATT
ATTGAATAAATTTAATTTTTACTTTGAAAGTTGTCTACCTATAACAGGAATATTATTCAA
TAAACCTCTAATTGAATTGGAAGAGCAAGGATTAAGGACTCTAGAATGTCCTCTTTGCTT
TTTTATGAGTAATGATAAATACTTTCCATGGTATATAAACAAAAATAAAAATGATTTCCA
TTATTGTAATAGCAATTTAATTCAAGAAAAAGACGAATTAGATAGTAATACCACTAAAAA
TACTTCTATATTAAGTATGAACAATAGTTATGTGAACGTATATATAAATGAAGGTTATAA
TTATTCTACAGAATTTAATAATTTAAAAGAAAATAAGAATAATATAACCTCAGAAAGTTC
TCAAAATCAAAAAAATAAATGCGATAATTTAGAAGACATAGAGTATGAAAAAAATAAAAA
CGGTAATTTTTCAAAAAAAAAAAGCAGAAATAATCTTCTTATAGATAAAGCAGAATCATT
ATCTAAAAACAATATACCATATAAAAATGATTGCAGTAGCTATATTAATTTTTCGAATAA
AAACAATTCAAATTCTAATAATATAAAGAAAGAATTGTTTTTCGATAATTCAGAAAATTT
ACGGAAATTAAATGAAATAATTCATTTATATAGCGATGAAAGTAAAAAAGAAAACTTAAA
TGAGATATCAACTGGTTGTGTTAAATATTGTAAAAATATATATTCTTCAAATAAAATGGT
TTTAGCAATGGGCTCATCTGATTTACCTATACAATTATCCTCATACTTATTTATTAAAAA
GCTACTTAAGCATGATACTGTACTAAAATTATGGAAAGAATGTATGAAATATATTACTAT
ATCAAGTTCAGAAAAACCAAATTTAACATTAAGAATAGATAGAGGTATGGCTGCCACAGC
AAAAAATATTTCTCACACTATGTGGTATCAAAGTACATTTTCATTATTAAATGTAGATAC
TTATAAACTTAGAGGAAAACCGAGAGATAGACCATTTATGGTTGTTTTCATAGGAGAAGG
AGCAACTGATTTTGGTGGTCCGTTTCATGAATATCTTTCATCAATTTCAAGAGAAGTTAT
GGGAAAGTTATCGGATTCACCTGATAAGAGTTTGCCAGTTTTTCCTTTGTGTATACCTTC
TCCAAATTACACACAGGCTATAGGAGTGCATCAAGACACCGTAATTATAAACCCCAAAAG
TACTCCATACATAATAAAAGAATCAGATTATGTTGGTGAAATAGATCTCATTGATAATTT
GGAGAATTACAGATGGCAAATATTACACATATATAATTCTATTAAAGATATAAAAAAAAA
ATTACAGAGATCTCATAAAAACTTATATTCAATGTATAAAAATAGTCAAGAAAGTAACTT
TTCTGAGGAAGATATAAAAAAAAACAGGGATGAAATTTATGGACAAAATTGTGTAGATAA
AATTCAAACAGAAAACTTCTCTAATTACAATAAAAGTACAAATATAAATGAAGGTGATAT
TGAAAATAATAATTTACACAATGATGAAGCCAGTAATAACAAACATATGTGCGATAACAA
TTTAAGAAAATATTATAATAATAGTAATATAAATAATGATAACAATGATGTATTATTAAA
TGAAAAATTTAATTCAAAAAAAGATAATAAAAATATAATTAGCAATGCTATGGATAAGGA
AAAGACATATCTTTTTGGTAGTAAAAAGTCAGTTACCTTTGAAAAGCTAGACGAAAACAA
TAAAATACCTTTCCACATATATAACAAATATAATTGCTTCTATGATAATTCTATATTCGA
TGATGATCTACTTGAAATTATAAATAATTCTTCCTTAAAAGCTAGAAAGGCTTTTCTAGA
TAAAATATTGAAAAAAAAAAAAAATGAAGATAATGATTCATTGCAAAAAGAAAATGAAAG
GAAAAATAAAAATATGGGAGATAATTTAATGGGTAATAATAAAAAATCGAAAGATTCAAA
TAAAAATAGCTTACATAATGTAGAATATGATGAAAAAACAATTAAAGCAATGGAATTAGC
TATGTATGAATCCTTAGGTAGAGTAATGGGAATGTGTGTTTGTATAGCATCAACATTAAA
TATATGCTTTAACCCTATAATTTGGAAGAAAATTTGTGGAATGCCTTTAGAATTACAAGA
TTTATGTGATTATGATTTTGTTGCTGTAGAAATGCTGAAAACTTTAAAAATGCTAAACTC
TGAAAAGACAAATGGGTGGAACATAGAATTAAAACAATCTTTAGGAGATATGACTTTTTT
AACAGAAGATTCTGGGGGTAATTCTATTGAGCTTATAAGAAATGGAGTTAATATACCAAT
TAATTTTGATAATCTAGAACTTTTTATTAGATTAATGACAAGATGCAAAATGAATGAATC
ATCTAAAGGAATAAAACATTTACTAAAAGGTTTTAGTTCTGTTATACCATTAGGTAGAAT
AAGATTATTATATGAGTTCAAGGAAGTTGAACATATGGTTTGTGGTGAAAGAGAAATTAA
CTTAGAAGTATTAAAGGCACACACATGGTCAAATGATTTAAGAATAAAAGATAAACTTTT
TGCAGTACTTGAAGAGTTTACCAATGAACAATTACAATCATTTCTTAGATTTGTTTCCGG
TCGCTCAAGATTACCTACAACAAAAAACGATTGGTATATGATTATTGACGTGGAAAATGT
TAATCAAAATATTAATCAAGTAGATCAAAGATTACCTACAGCTGTTACATGCGGTTTTCG
TTTATTATTACCTCAATATTCTTCTTTAGGAATTTTAAAAGAAAGATTATTGTATGCAAT
TAAAAATTGTACTGCTATTGATTTAGATGCATATGTAGTCCATGATCAAATGCAATTAAT
GTATGGAGAATAAAATTATATTGATATCTGTAACATTTTAAGAAAAAATAAAATTAAAAA
AAGTAGAGGTTTTAAATATAGATTTTTTCTTCAATTATTAAGGAATATGTATTTCTATAT
ATATTGATAAATAAAAATAATTTCTTGTTTACTGCAATAACGTATTCAAACACAAAG
>c3158_g1_i1 len=284 path=[1:0-283]
GCACACTGTAAAAAGTTGTCCCTCTTTCTTAAGGAAAAAAAAACAAACCTTCACATATGA
TTTGGGAAGCTTTATATTTCTGGTAATAACCTGTAGCCACATACAGATTTGATTTCAGTA
AGCAAATTAGTGTGAAGTAAGATTGTTTTTGTACAACGTATACAGTTAAACTCATATTAA
CATATGAGTTCCTATGGGTTATAATACAGAAGATATAAGAGTATATCACTGGTGCTTACA
GCTGAAGTTTGCTAATTTTCTTACTGTTAACAAGGCTTAGGGAA
>c3173_g1_i1 len=2192 path=[2170:0-2191]
TTTTTTTTTTTTTTTTTTGTGTTAACTTTTGGAATATTTTAAAAATCAAATTGAAATAAT
ATATTTAAAGAAAAAAATAAAAGAAGTAATATCAAAAAAACATTACAAAAAAAAAGAAAA
AATAATCTTTTAGGATTCATTCATAAAAAGTCAATTGAAAAAAAAGTAAACTGTTAAATT
AATTATTTACTACATATTAATTTTATTAAAATAAAAAAATTTATTTTCGTTATTTTTTAT
AAATTTCTTATCTCTTTTTAATAAAAAAATTTTATCTAGAAATTTTGTTATATAAAAATT
TATAAATTTAATAATTTTAAATTTTCCCAAAAATGGTGAATAAAAAAGTTTTGAAAGATA
ATTTATTTAACATAATAAAATACAATGTTCACAATAACTCTGCTTTTAATATATGTGGAA
AGATAAAAGTTGCAAATCCTATAGTAGAATTGGATGGAGATGAAATGACTAGAATAATAT
GGAAGGATATAAAAGATAAACTAATATTACCTTATTTAGATTTAAAAATAAAATATTTTG
ATTTGTCAATTCAAAGTAGAGATAAAACAAATGATGAAGTAACTTTGGAAGCAGCAGAGG
AAATTAAAAAACATTCTGTTGGTATAAAATGTGCAACTATTACTCCTGATGCAGCAAGAG
TAAAAGAATTTAATTTAAAGCAAATGTGGAAAAGTCCAAATGGTACCATAAGAAATATAT
TAGATGGTACTGTTTTTCGAGCACCAATACTAATTAAAAATATACCAAGACTTATACCCA
ATTGGAAGAAACCTATAATAATAGGAAGACATGCATATGCTGATCAATATAAACAGAAAT
CACTAAAAATTGATAAAACAGGAAAATTTGAAATTGTTTTTACTCCAGACGATAATTCTG
GAGTTATTAGAGAAACTATATTTAATTTTAAATCACCTGGTGTGTGCTTAGGTATGTATA
ATACAGAAGAATCTATAAGGAACTTTGCCTTATCATGCTTTCAATATGCATTAGACCTTA
AAATGCCTGTTTATATGAGCACAAAAAGTACTATACTAAAAATTTATGATGGATTATTTA
AAGATATATTTAGTGAAATTTATGAAGAGAAATTTAGAAAGTCATTTGAACAACATAATT
TATGGTATGAACATAAATTAATTGATGATATGGTTGCACAGGTTTTAAAATCGGAAGGAG
GATTTGTATGGGCATGTAAAAATTATGATGGTGATATACAATCAGATGCAGTTGCACAAG
GATATGGAAGTCTAGGATTAATGAGTTCAATCTTAATGTGTCCCGATGGAGTTACATGTG
TTGCAGAAGCTGCACATGGTACTGTCACAAAGCATTATAGATGCTACCAAAAAGGACAAA
AAACTTCAACAAATCCAATCGCCTCTATTTTTGCGTGGACTAGAGGACTTCAACAAAGAG
CCAAATTAGATAATAACCAAAAGCTACAACAATTTTGTTATGCCCTTGAAAAAGCATGCA
TTGAAACTGTTGAAGATGGGTTAATGTCTAAAGATTTAGCAGCTTGTATTAAAGGAATAA
AAAATGTTACAGAAAAGGATTATTTGTATACCGATGATTTTATAGATGCAATTAATGAAA
AACTCAAATTAAAATTACTAGTTTACCAATCAAAAAATGATTCACAAGCTACTACCACAA
AATTAAATAATGATAATTGGAATCATTATGCTCCACAGGAACATTCCTCGTAAAAAATAA
GGAATACCCTCAAGAAATAGGGGCTTTATTTTCATTTTCTTCTTATTATATATTTAAAAA
TTTATGTATGCATATATTAAACTTATTTTATTTTTATGCAATATTTATATATATACAACA
ATTATTGTTTTATATTTATGATATTCATATTGTTTTTAAATATTACTTTTATCATTTACT
AATTTTTAATTTAGAATCATGCTAATTTCTATCTTTTTATAATGTACAATTTAAAGGTTT
TATTTTATTATTAATTTAAATTTTTTTTTTAAGAAAACTAAATAACTTAAGTTTATTATA
AATATTATAGTTAAAGAGATATGTTAAAATAGCAGAAAGTCAATATGTTAATTTACTTAA
AAAAAAAATGATTATGACACTTGGATTAATTATTATCCTTAAATTTTTTAAAATAATTTC
AAAAGTAAAATTGAAAAAAAAAAAAAAAAAAA
>c3174_g1_i1 len=321 path=[3587:0-8 3329:9-239 3560:240-266 3560:267-293 3560:294-320]
ATTTATATCATTTATATCATTTAAATTTCCTAAATTATTCAAATTGTTTAAACTGTGAAC
TCTTTTTATATGATTCATATTATTTGTGCTATTTATATCGTTTAATTCTTTTAAATTATT
CATATCATTTAAATTATTCATATCATTTAAGTTATTCACATTACTTAAACTATTTACGTT
ATTTACATTATTCAAATTATTCACATTACTTAAGCTATTTACGTTATTTAGATTATTTAC
ATTATTTAAATTATTTACATTATTTATATTATTTAAATTATTTACATTATTTATATTATT
TAAATTATTTACATTATTTAT
>c3174_g2_i2 len=1476 path=[1183:0-1164 2348:1165-1179 2348:1180-1194 3006:1195-1475]
TAACTTTGTGTTTGAGCTCGTTAAAATTATTAGAATGAGGATTGTTGTTAATACTTATAG
AATTTAAAAGATTACTTGATAAATAATCAGTATTAATTGTGCTTGAATTAGATGTAGATC
TTAATTTATCTATCATTTTTTTATTTGAATAATAATCATAATTATTTAAATCTTTTGTGT
TAGTAGTAGACGTAGATATCGAAACCATTGCTGGATTGTTTTTTTTTAAATAGTAATCAT
ATAAAATATCTTCATATTTATTAAAATTTTTATTTACCTTTTTTATATTATTTTTTTCTA
ATATATTTTCATTTAATGGATTATTCTCATTATTTAATAATTTTAAATTATAATAAGAAT
CTTTAAATTGCAATTGTGGATGTCTATTTACAATATTATCACACGAATTCTTTTCTCTTT
CAATATTATCATAATTTTCTATTTTATTTATCATGTTTTTAAACGGAAAATTGTGCTTAT
TAAAAATTTCATATTCATTGTTATTGTTATTATAATAAAGGTATTCCTTATTTATATTAT
TTATTGTACCTTTTTTCTGATACTTTTTTAAATCATAATTTAATTCATAATTTAGAGATT
CATTTGAATTTAAGAAATTTCCTTGTTCATTATTACGGTAATATTTTAATTTGGAATTAT
TATTTTCCATATATCCTTTATTTGCAATGTTTGAAAATGATTTGTTTTTATCTATTAATA
GTTTTTTATCTGATATATTTAATTTGTCATTAGTTAAACATTTTTTACTATTTTCATCAT
TTCCTATCATTAGTAAATCTTTGTGTTCACTGTTAATTATTTCACTTCCTTTTTCCAAAC
TATCAGATTTTAAATTTAATTCTTTTTTTTCTTCTATCATATTGTGAATATTTTTATAAT
ATTCTTCCTTTTTAACATCATTAATATCATTAGTATGATCTTTGTTATTAAGAGAACTAT
AATTATTTATTATAGTAAGCATAGTTTTTGTATTTAATTCACCTTCATTTTCTTCATTTG
AATTTTTTACTAAATTAAAATTTTCATTTGTTACATTTTTTATATAATTATTATATAAAT
TCACATTAGAATTATTATAACACAATGTATTTTCTCCATGATTTGCTGTCTGATAAATAT
TCATATTTTTATATTCAATATTTCCATTTATATCATTCATATTTATATCATTCATATTTA
TATCATTCATATTTATATTATTCATATCATTCATTATTTTTTTCTTATTTTCTTTCATAT
AATTAATGTTCCCATTGATATCATCAAAATTATTTATATCTTCATATACTAAATTAAAAT
TATTATTTGTCATTGGGTTTATATTATTTTCATCATTACTTACTTTAATATGATTCAATT
CATTACCTAAATTTATATTAGTGAAGTTCATACTTTCATTACTTAAAATATTTATATTAT
TTAATTTATTTGTATTACTTGCATTTTTTACTTCAT
>c3176_g1_i1 len=4868 path=[16410:0-41 4833:42-65 4857:66-4867]
TATATATATATATATATATATATGAGTTTAAAATAATACAATAAAAAAAAAAAAAAAAAG
GAATTAAAAAAAAATATGCATATATAAATTCATTATAATAATGGAAAAATTAGACAGTAA
CGAAACAATGGTTATTACCTTAAAAAACATAAACAAAAATAAGTGGAGTTCATTATCAAA
AAAGAAAATAGATGATAAATCATGCTATTCTCCTAGAACTGAAAAATTAATTGAAATAAT
TTCACCAATTTTAGATTATTATGGATATAACAAAGAAGATGTATATAATTTTATTAGTTT
ATACAAGTTTGATATAGAGAAAATTCAATTAGAATTATGTAATATAATGGAATCTAAGGA
AGGAAAAGAAGAAGGATTATGGAAATTGGTGAAAAGCAAAAAAAGTAAGAAACCTAGTGA
AAAAAATAATAAAAAAAGTAACATAGGAAGAAAAAATCATAAAAAAATAGAGAAGTTATT
TTCAAAAGGATTTAACTCTAAAGAAAAAGATCAAAAAAAAATTAAAAGTACATCAAATGT
TGATACAGTAGGTCAAAAAAAGACTTTTTCTAGTAATAGCAAAACTAATTATTTCCCTAA
TCTAAATGATAAAAATGAAAATGTTTCAATGATACATGATGTTAATAAAAATATACAAGA
GGATAAAGATATAAAAGAAAATAAAAGGATAGAAGAAACTTTAAGCAAGTATCATAATGT
AGAAAATAAAAAATTAAGAATAGGAAATGAGGACATAAAAAATAAAAAAAGTAAAAAAAA
GAAAGGAATAAAATCAGAAGAAAAAAAAAATAGTATAAATGAAAGTTGTGATGATGATTT
TTTGAATTATTCAATGGAGGAAAAAGGAGAAAATAAAAAAAACCATAGTTTGTTTAAAGA
ATCAGATAATATAAACAATGAAAATTTTTTTAAGAATAAAGATGAATTATTAAACAAAAA
GGGTAACAAAAATAATTATTTTAATTATTTTGATAGAAAAAATCATAAAATGGAAGAAAA
TAAAAAGGGATACAAGTCAAATGAAGAACATTTCATTAAAAAAGATTTTAAAAATAAAAA
TTCTCCTAATGTGAATTTAGCAAATGGTCACAATCATAATTTTTCTAGATATAATAATTT
TAATCATCACGAGAAATATTTTAAAAATTATAATAGATATAATAAACCATTAAATGATAA
TTTGATTTCAAGGAATATAAAGCAGAGATATTCTATTCTGAATAATAAAATAAATTTGTA
CAATTCTGGTAATAATTACTTCAATAATTATACTAAAGGAAATCAAAAGAAGGGATACTT
AAGCAAGAAAAATTTTAGAAAAAAGAGAACATTTAGCAAAAATAGCATAGATCTTGAATA
TAATCCATATACAGGGCAAAAATTAAATTATGATGTAACTAACACTGAACAAAATGATAA
TAATAAAAAAGATATGAATATGAAAGCATTAAACGAAAAAACAAATTATAATGCATCTTA
TGCATCTATAGTAAATAACACTGTTAAGCAACCTCCAGTAGAAGAAAATGATAATGAAAA
CAAAAAAAATTTATCAAATGTATTGAATAATATAAATGAAGATAAAAATGAAATAAAAGA
AAAAAAAAAATCAAAATGTCAGTTAATACCTATTAAAAATACTAAACCAGAAAAATTATG
GGTATCTATAATAACAAAAGGTAGTAGCAATACATGTAATGAAATTGAGAATACGAATGA
CTCAATTATAACAAAAAAAGATGCAAATGAAAAAGAATTAAAAAAAGATCAAAATATCAA
AGAAAATAATAGTGTGAATAAAAAAGAATTATTTAACAATAATAAAACAATGAAACCAAA
GAAAAAAGATATTTCAGGAAATTTGAATATATCCAGTGAAAATATTAGGAATAGTAAATG
TAATGAAAAGTTACACAAAAATGATTTATCGAAAGAAGAAAATTTAACTTCAGATTTCAA
AGGAAATGAAAATGAAGATATTAATTTGTTGAGCTATAGTAAGATGGTTAAAAAAGGAAA
TGAATCTATTAATAAAAAACATAAAATTACAAATGATGATTCTTTCAATCCATTACATTC
TAATGAAGAAAATAAAAGTAACCTAGAGACAATAGAAAATAGAGAAAATATAGTAATGAA
AAAAGGAAATGAAAATAAAACTAAAATGGAAAAAGAAAAAAATATTGGTAACGAAAATGA
TTCAGAGAAGAAAGAAATAAATTCTAATAAAAAAATTATGGAAGAGAAAAAAGAAAAAAA
AAATGAAACAAAAATAGAGTTGGAAGAAAAAAAAAAAAAGAAGAAAAAGAAAAATGATCA
AGAGAAAAATATTTTAAATAATAATATATCTATAAAAACAAAAAGTCTCTTACCATGTGA
TTCTAAAAAAGGTAAAAATAAAATGAATAAAATATCAGAACATAATGAAAAAACGTTACC
AGAGAAGATTATATCAATTGATAAAGATGGAAAAGATAAAACTAAAATACCAATTTATAT
GCCTAATATATCCTTAATGGCAAATATAAATAAAAAGATATTTTTTGGTAATATAAATAT
AAGTGGAGATCAAATAGAAAACATTGACATTGTATCAGAAAATAAGATAGATGAAATAAA
AAATAACAGAAATAATAATACAGGTGATAATAATGATAGCAGCAGCAAAATTATGACATC
AGAAAGCAAAAAAAAACATAGTTTAAAAAAAAATTATAGTGTAGAATCATCATTAACAAT
AAATAATGACAATCATCCAACATTACATAAAGATGGGAATAGAAATTATGAAAATAGCGA
TATGAGAGAGCAAAAAGAAAAGGAAGTAAAACAGTTAGATTTAAAAAATAATAAAAACCA
AAAAAGGGAAGATAACAATAACAATGATATCTTAAATGATAACAAACAAAAATCAATTTT
TTCATCATCTAACAAAAATTCTCATATAAATTCCAAATCACAAAATATATCTCTCTCAAA
AAATGAAACATCTTCATCTTCTACTCATCAACAAATGCAAAATTCTATTAGTGCTAATCA
AAATACAAAACAATTATTAAATAACTCTTCTGTTGTATTTATTAACCAATCACCTCCTCC
ACCTCCAGATGCTTCATCATCTGTTTTAATTAATGGGAAAAATAATAAATATGTTCAAAG
TACATTGAGAAATAAAAATTATGAACAAGAGGTAGAAGATTCTAGTTCTATACAACTTAA
TCAAATTTCGCAAAAAATTTTACAGAGTCAACAAAGTTCCATAAATAATAATTTGTCATC
AAATAATAATAATAATACAGTTGCAAATATGAGTAATAAGAATACAAATACAGATGTTAA
TAATATGAATTTAATAAATATGAATATGAATAATCTTAATAATAATAACATGTACAATTC
ATATAATTCACCTCCAGGTTTAGCTAATCAATTTAATTATTCATTTACTAATTTATCTTA
TCCATACAATAATTTGCATTATAATGGATATACAACACAAGCATTGGTTCCTCAATATGG
ATTAATAAATAATCATTATAATAAAAGTAATAGTATTCATAACAATAATTTTAATTATAA
CATGAATTATGATAATTTTGATGAGAATAATTTATATGCACATAATAATAATATACATAT
GAACAGCTATGTAAATTTTATGAATGTTAATGTAAAAAAAAATCAGTTAAACACAGATGA
TGATAATTTAAGTAATTCAGGAGAAGTTTCAATTTCTGGATCTCTTCAACCTTTAAATTT
ATCACACGATAATCCAACAAATTCAAATCAAAACTCAACAAATATTAACTCGTGTGGAGA
AAATACAAATAATGGATTAAATAATTTATCTTTAAATAATCTGAACAATGTTAACCCGAA
TTTAAATATATCATGTGCAGAATTAAAAAATAAGCAACAGGTAAATAAAAATATAAATGA
ATTACAATTGCAACCACAAATTCAAACAATGAAGCAAACACATGTTCAAAATAAAAATAA
TTTAAATAATCAACATTCCAATCAACATAATCAAAATAAACATTCAGGACAGCATCAACA
AAATTTAATGAATGCTTCTATTAATCAATATTCACAAAGTCAAATACATCCAAATAATTC
TCAAAATACTGCATCATCTACCTCTTCTTCGTTAACAGGGAAAGTAGAAACTAATAATTT
AAATAATTCAACTCAAAATAATCAAAATAGTTTTATAAATAAGCAGTTGTATCATAATAG
TAATTATTATAATATAAACTCTAACAATTTTAACATACCTCCAGGATTTGCCATATCTCA
AGAAAAAGAACAAAACAATAATTATTTGAATAACAATGTAACAACAAATAATGCAAATAC
AACAGTAACTGCTTATAGAAATAATTGGAATAATATTAATGAGAAAAGTTTAAATCATTA
TAACATAAATTATAATTATAATAGAAACAATAAAAATAATTTCAATTACAGTAATAATTT
GAATTACAGTAATAGTAATGGATACAATGGAACAAGAGATAATACCAATACCTTTTTTAA
TTATAATAATTTTAGTTATGCTTTACAAACACCACCAGGTTTACAGAATTATTATCAAAG
TACACAATATCAACAACAAAGTAATTATAACAATAGAAATTACAATTATTCAGGATATAA
TAACAATTTATCAATGTGGAATAGAGAAGAATAGTTAAAAAATAACATTTTTATTTTTTC
TAATTTTTTATAATTTATTATCATTTATTTTATTATAATTTATTTTATTTTATTACACCT
TATTATAATTTATTCTATTTTCTTTTAAATTTTTTTTTTTTTTTTTAAAAAAAGAATAAA
GTTCTCAG
>c3176_g2_i1 len=6671 path=[4832:0-0 4833:1-24 16475:25-6670]
AAAAAAAAAAAAAAAAAAGGAATTATTATATAAAACATATAAGTAAAATAAATCATGTGG
TAGAAAATGAATAACAACTTTAACATAAATGTTCAGGTGGATGAAGCAGCTCTTAACAAA
CATGAAGTTGAAGTGAATGGTTATTTTGCAAAATTATATACTGGGGAAATTACAGTGAAT
ACAATGCTGGATATTATGAAAAATTTATCCTACTCCCCTAAAGGATCAAAAAATAATGAA
GTATATAAATCAATGTTGCTTATTCTATTTAATGAGTGTAGATTTTTTCCAAAATACCCT
GTTGAAGAATTAGATGTGACAGCTCAATTGTTTGGAAAATTAATTAAACATAATTTATTA
ATATCGTATGGTAATACATTAGCTGTAGCATTAAAATGTATATTAGAAGCATTAAAAAAA
GGAAAAGATTCTAAAATGTTTAATTTTGGAATAACTGCATTAGAACAATTTGAAGATTCA
CTAATATGTTATCCTAGTTTTTTATCATCCTTAATATCTATACCTAATTTAAGGCAATAT
AATGCCCAATATATAATTCACTGCAGAAATTTACTAAACTCGCTTCCTGAACACATGAGA
AACTTACCATATATAGATTCGTCTACCATATTAAAAATCAAACATTTTTCTGAAATGAGT
ACAAATAACTCTTCAAATATTAATATATCACAATTGTTAAACAGTGATTTAAACAACAAT
TTAAAAAATGTGAACAATTTAATGCTAAATTTTAACAAAAATAGAAATAATAATACTAGT
AGCATTGGTAATGTTAATAATAATGATTTTAGCAGGGGTAGTAGTTGTAGCAGTAATAAC
AATAATAACAATAACAATTTATCTAATGCTTTAGGTAATTTACTAAATAACGGTTGTAAT
AACAATAATATAAATAATGATAATTTATTATTATATATCAATGATATTTTACCAAATTGC
ACAAATAAAGAGCAATCTATCCATAATGTTAATGATATTTCATCCATAAATAGAAATGAT
AACATCTTTAAAAATAACAATGTGAATGACAACTTAAATAATAATTTAAATTTAAACAAC
TTTTCATCAATAAATAATTTAAATAATCAATTGAATATAAACATTTTAAATAACGATAAG
TCTAATAATACTAGTAGTACAAATCAGTTATATTTAAATAGGTCCTTTTTAACCTTAAAT
GAGAGTAATCAACTTAATAGAAATAGAAACATAAATATAGTAGGAAACAATTCGAATGTT
AGTAGAGAGATAAATTCAAGAAATAGTTCTTGTTTAAATGAAAATATAGTAGATACAAAT
ATAACAAATTTTATAGATAATCCAGTTAAAGTAAACATTAATGAAAATATCAAATGTGAA
GATAATGAAGACAATAATAATTCCTTTAAGGAAAAAGAACAGTTATATGGTATAATTGGA
AGCTTCTATGATCAACCTCAAAAAAGCTTACCATCTCATTTAAATTTAAGCAATATAAGT
GGGTTTGGTTTAGGACAAATTGAATGCTTAATGGATGGAACAGATTTTACAAAAAATATA
ATTGTGCCTTCTTCCTTTATAGTAGGGGAAGTATATAGTATTTTTAACACTTTATGTTTA
TTTAATATTGATGAAAAGGTGAAAATTTTAAAAAATGTAATGCAGCCAGAATATTATAGT
TGGCTTGCATTTTACATAGTAAAGTCTAGAGCATCAAAAGAAGTAAACCTACATAACTTA
TTCTTAGAGTTTATTGATAAATTAAGCTACCCATTATTTATAGATACTATAATAAATATG
ACATATGATTGTATACTTATATTATTTAAGTATATAAACGAATTAAAAGAAGTTAGTGCT
TTTAGAACTGTTTTAAAAAATTTGGGTTCTTGGTTGGGATATATAACATTGGGAAGAAAT
AGACCTCTAAAATCAAAAATATTAGATTTAAAATTAGTATTATTTGAAGCATATGAGAAA
GGTTGTTTAGTTTGTATTTTGCCAATGGTATGCAAAATCTTAGAGTCAGTAAAACTTTCA
AAAAACTTTAAACCACCTAATCCATGGACAACAACTGTCTTATGTTTATTAACTGAAATA
CATGAATTACCAAATGTTAAAACATACATAATATTTGAAGTAGAAGTATTATTTAAAAAT
TTATCAATTAATATACAAGATTATCAAAATAAAACAGCATTACTAAGTAAAAGAATACCA
TACAATAAAAAAAATGATTTTGTAATATCAAGAAATAATAACATTTCATCAATAAATACT
GAAATAAAAAATATCTCTTTAAAAGATAATATAACAAATATTAATAGCTTACATAGAGAA
GAAAATTTGAATGAAAATTTTAAATTAGAGGAATTAGAAAACGCAGGAAAAAATTTATTA
ACAAATAATAGAATGAATACAGATAAAATTCAACAAATGAATCAAAACAATCAGCAAAAT
ATAAATTTAAAAAATATAGCATCTCAATGGAATCAAAATAATGCTAATAGAATTGATCCT
CTTATGAATGATACAACATTAGTTTCATCTTTTTCACCTCCAGATTTAAATTTAATTAAT
TCTCATTTTACAAAAAAATCAGTCAACAATTTAAATAAAAATCCAAATATAATGAATGAT
TTAAATACTAATAATTTGAAGGTGTCTGATTTTTCTAATGATAATATTTCTAATAATAAA
ATAAACAATAGTAAGTTTCTGCAAAGTTTAAATAATGCAGTAATAATATCTCCTTCAATA
GCCTTATTTCAAATTCAGCCAAGTTTAAAGAAAGTAGTTCCTATAGCGGTTGATAGAGCA
ATTAGGGAAATAATTTCTGCTATACTTGAGAGATCAGTAGCAATATCATGTGTTACCACT
AGAGAAATTATATTCAAGGATTTTTGCTTAGAAAAAGACGAAAATTTAATTCGTAAAGCA
TCTCATATTATGATTGCTTCTTTAGCAGGTTCATTAGCCTTAGCTACCTGCAAAGAACCT
TTGCGAATATCTCTAACTCAACATTTAAGGCAACTGTTACAACCAACTAGTACAAAAGAT
TGCAATGACCAGGTTTTAATTGAGCAAGTAGTTCAAATTTTGAGTGCAGATAATTTAGAA
TTAGGTTGTAATTTAATCGAACAGGCAGTTATTGAAAAAGCTATAAAAGATATAAATGAA
GCGTTAGCACCTTCATTTTTAGCTAGACAAGTAGCAAGTGAAAATAGCATAACATTTAAT
GATTCTTCTTATGCTATTAACACAAAAAAGATACAAATGGAATTTGCTGAAGTTTTAAAG
TTAGATTCTCCAATAACAAATCATCAATTGCAGATATATAAAGATTTTTTAAATATAGCT
CCATTAAAAAAGTTGCATGCTGCTGCTAAAGCTTTATCGCTTATTTATAAAAATGTTAAT
GAAAATAATACAGAGAATCAACATCAAAATTTTCAAGGAAATGTTTCATTTTCAAAAGAA
AATTTGCAAAATAATCAAGAGAAAATCGCATATTCGAAAAATATGTCTCAAGCACATTTA
AATGAACAGCAAAATAATATTTCAAAAAGCGATATAAAAATAAACAAGGTGAACAATGTA
GATTATAATATGAATAATAATATAAAAAATCAACAAAGTTTTGCTTCAAAAGCAAATATA
AATGAAAATAATACACAATCAAATATACCCCTTTCAATTCCATCAGCATCTAATGTTCAG
TTTCATAAAGTTCTGAAAAAATTAGAACTTGCAACAGGTCAATTAAAAGAAGCTATTAAA
GATATTATTATGTTACCTCCAATGTTATTTAATTTAAATAAAGAAAAAAGTTATTGCAAT
ATTAGTAAAATGAGTCTTTATATTTTATATAGTTTATCAGTGGATGGAAATATATTTAAT
TTAATTAAATCTATACCAGAAATAGCTGCTTTAACACATCATAAAAATGAAACTATTATA
TCTTATTCAAACAAAATATATAAATTTCTTTTTGAAATTACTCCATACAACAGTAAGACA
CAATTAAACTATAGATTAAATGATCCTGCAGGTATTTATTTGGAGGTATTTTTATGTATA
CTAGAAAAATTAAAAAAAAAATGTCCATTATTAAAAAAACACATATCTAATTTTATAATG
CCTAATAATATTTATTCATCAAATAAGAATAATACAGAAAATAGAAATACATCATTTTTA
AATATGAATGAATCTCCTAAAGAAAACGAAATAAATAACGAATCGAAAGATGAAATAAAT
AACGTAGTAAAAAATACTTGCTTGAATAATAATTCGGATACAAATAATGAAAGCAAAGAT
GAAATGAATAAAAAAAATAATGAAGACTTATATAAATACAATGTAAATGTTATATCTGGT
CTAATTAGGTATAACCTAGTTGATATAGAAAAATACAAACAATATCTCGAAAGAGAACTC
ATTGAAGAAAAATGTTTTAATTGTACAGAGTTCGTTGTTTTATTATTAAAAAATATTTTA
TTAGATTTTCAAATTTTTAGATATAATGATTTTGAAAACATTTTTTCAATTTTAAATACA
TTTAAAGAACAGAATATCGTTCCAAATAAAATTATTTATACTAATAATTGGACACCAATG
ACTATCAATTCAGCGATTAAAAAATTAACAGAAGAATCAAAAAAAATACAAGAAAAAGAG
GATAGTATATTTTTCTCTGATTTATTAGATTTTTGTGAAGAATATATGAATAGTGATGAT
GAATATGATGAAGAAAATGAAGAAGAGAAAAAAAAAGAAAAATTGAAAAAAGGCCAAGAG
AATGAAGGTGAAAATGAAGAAGATATAAAAAAAAAGGAAGAAATAAAAGAGGAAAAAAAG
GAAAAGGAAATAAAAACACATGATAATAAGAAAAATAAAATTGAACAATATATACAGTCA
GACAATATTATAGAAAATGTAAATGAAGAAAAATTAGATAAAGTAGATTTGAATGAAAAA
GAAAAAGAAAATTTTAGTAAAATAGAAAATGATTTAATAAATAATAAAAATAAGCATGAA
ATAGAAAAAAGTAAATCCTCAAATGAAATATCTTTAAATTTAAAAAGAGAACATAATTTA
AATATTGATAATTTAATAGGTGTAAATGAAAAAAATATTGGAGAAAATAATAATAGTGAT
AATTTAGGATTGTTAAATGAAAAAAGAACAAAGGAAAATAATATAAGTGAAGATATGCAA
ATAAATAATGAAAATGAACAAAGTGAAAATTTAAGTGGAAATATTTGCATAAATCGTTTA
AATAACGATATAAATAATGCAAAGAAAAAGGAAATAAAATATAACAAGAATAATAAAAAA
AAAGATTTTAAAAGATATTTAAAAATTTTAATGGATCCTAAAAATTTAACTACATTAACA
CAAATAATTGATTTTTGTTTAAATACAGATTGGAATATATTACAAAAAAAAAAGAATAAA
AAATATTTTAAAGATAAAGGAGTAGGAGGAGTAAGAATTGTACCTAAACCACAAAAAGTT
TCAAAAGAGTATGAAAAAATTATTAGTATAGTGTTTTTTCAATGGATAAAATTAAGTAAT
TTGAGAAATACAGATAATTCAAATAAAAATTACGTTCAATTTTTTCAAAAAATATCGAAT
CAAGGTTTGTTAAGAATAGATAATAACACTGATAAATTTTTTACTGTATGTATTAATAAG
GCAGTTGAAAGAGCATGCAATATTTTAAATCCACATTCACATGAAAATGAAAAAGAGAAT
ATCACAAATACTTTAGATGAAGAATCCTTATCAAACAAAACTAATTCAAATATAACAATT
CAAGTTAATGAAAATGACATTAAAGATAATACATCATATCATAAAATAAATGCAAAAAGT
CATACTAATGATAATTATAATAAAAATAATGTAGAAACGGATGAAACAAGTAAACATATA
ATAAACGGAATAAATAAAGAATATGTAAATTGCAGTGAAATTAAAAATGAGAAATCACAT
AAAAAAGAAGAAAAAGATGTTATATTAGAATGTGTGAAAGATTCTAATGAAAATCTAAAT
GACAAAAAAAAGGAAAATGAAGAAATAATTGAAAAAAATGAAAATAATAATAATTTAATG
AAAGGAGGTAAAGAAAAACCATCCTTGCATCTAGAAGCACATAATAATGATCATATAGAT
AAAATAAATGAAAATTTGTTAGATAATGAAAGAACTTTTACAAATAATGAGTATTCAGGA
GATTCTGATGATAATTTTTCTGATATATCATCAACAAACTTAACTTTTTATTCAAATATA
TCTAACTGTGATAATTCATTTTCAGAAGATGAAAGATGTCACAGCTTTTCTATTAAAAAT
GATAGTAATGCAAAACAAATGAAAGAAAGAAAAAATGAAATTTTAAAAAAATTGTCATCA
GATATAAATGAATCTATAGGAATCGATATATCATCTGAATCAGATAAAAATATTAATAAA
AAGGAATCAGAATTAGAATATAAAAAATATACAAAGAAAGATGAAGAAAAAACTAAAAGT
CATCTTAATAAGAGCAGTACATTTTTAGAATATGATGAAAATGATAAAAAGAATAATGAA
GAGAAACAGAGTGATGATGACAAAGAAGAAGAAGTAGAAGAGGAAGAAGAAGAGGAAGAA
AATGAAGAAGG
>c3189_g1_i1 len=525 path=[15:0-524]
TTTTTTTTTATATATTTTTATTTTATTTGAATATTTGATTTAATATATAAAACGCAAATT
TGAAAAAAAATAAATAATACGTGAACTATACAAGCTAAAATATTAACACTTTGTCTAGTA
ATATGAAACAATAAAAAAAAAAAATTAGAAAAAATTTGCATTTGTCTATTTGTAAAAAAG
TCATATACAAATACACTATATAAAGAAATTAATCCACCAGAAATAAAAAAGATACTATTG
TCTATATAAAATATTTTTCTTTTTTTAAAGAAATAATCATTAGAGTCTAATAGTTGTTTT
TGTAAAAATATATTTTTTTTTTTTCCTTCCATTTTCGAAGATAAAAATTCATTGTTTTTT
TCTCCATAATGATCACTAAAACTTTTTTCATTTCTTTTTTTACACTCTAATTTATTAATA
TTTTTATATGGTAAAATCCCCTTAATCTTTAATATCATATTTTTTAAAATTTTATTACTA
TATATGTTCATTGTTGTTTTATATTATTTTCAGTTTCCATTTTTT
>c3197_g1_i1 len=489 path=[467:0-488]
ATATTAATATAAAAACTATTTTTTTTGATAAATGGAGTTATTTATTTCCTGAAATTTCAC
TATATCATTTTTATATATATCAGCTGCTACTTGATTAAAAGGGTCATCTGTTGAAGGTTC
ATTTAATAAAAGTAATAAACCCAATATTAACATTTGTAAATTAATAATAGGATTCCAATC
TAGTTTTAAAACATTTAAACATACATTTCCTTTTTCATCAATATTTGGATGGAATATTTT
GTTTAGACATATAATTTTTGGTGGATTAATAGGATAGCTATCCTTAAATTTTACCAGAAA
TTTAAAATTTTTGTTTTTAAAATAACCTTCTTTAGGTGTAATTGAAATACCAACTTCTCT
TAAATTATTCTCATCAATTAAAAATAATTCTACACCTTCCATTTCATCTAAATCCATTAT
TTCTTTTTGAAGTATTAATTCAAATGGTTTTAATTTTTTTATACTTTCATTATTCATTTC
GGAATTAGA
>c3214_g1_i1 len=809 path=[814:0-808]
TTTAAAATTAAAAAAAAAAAAAATGACTTAAATTTTTTATAATAAAAATAGTGTGATTCA
TACTTAATTTATTTTTTTTATGTATATGATTATTTTTTTTTAAATGATTCCTACACCAGT
TTCAAAAAAAATAAGAAGTAGATTGAATTTATCAATTCAAAAAAAACCGCATTTTTTATT
TCGACAAAATGTATTACTTGATAAACGTGAAAAGTGGGAACCAAAACTGAGAAAAGGTCA
TCCGCAATTTATAAAACAATTTGATATATTAAATAGACAAGTTACAGGTTTTCGTAAATA
TAAACAAGTTACTATTAAGAGAGAAGAAATAAAAAAAAATTATGATATTACAAATTTTCA
TGAAGTAAAATCAAAATTTAGATTTGAAATCAATGGATATTTTGGAGATAACGGGAATAT
ATTTTGTGAAGAGTTGTATAGAACTGCCAAACGAATGTTTATAGTAGGATGGATAAAATG
CAGAAAACGATTTGCCATGGGACACTTTCAAGGAGATTCTTATGCTATTTCTTATTTAAG
GCATTGGTTTGATATGTATTCATCAGACACAAATAGAATTGATAAATTAAAAATTTTTGA
TGAGAATCATGGGATACCAAATTTAGATTACTACAACATTACAATAGTAAAAGATTATAG
AAGTCCAGCAAAGAAAAAAATGCATATGATTCAGAGTCAAGATTTTTTAAAAACAAAGAA
ATTATTTAATATAAAATAAAAAAATTTATCTAACTTTTAATATGTGGTAAATAGTTATAG
TACTACTAAATAAAAAAAAAAAAAAAAAA
>c3271_g1_i1 len=271 path=[383:0-270]
AGAGGCGATGTTTGGGGAGCCCGAATTTGTCGGCGCAGGCGGTCAGGAAGGTGCGGATGT
TCCTCAGGCACAGGAACTGTGACATTTGGGGACGGGGGCAGATGTCCCGGGGGGGCACAG
CGTTGGGCAGGAGGGCGTTGAGGAGGTGACAGAGGAGGACCCCATCCCTCAGCGCCTGCG
CCAGGTCCCACACCTGTCCCGTGGGGCTGCTGGCACGGTGACCCGCCGGGAGCACTCGTG
CTGCCACCAACCAATGGGCGCACTGCCTCCA
>c3278_g1_i1 len=327 path=[1:0-206 1031:207-207 590:208-326]
CTTACCCATGTGGATGACAACATCAGAGTGAATCTCAGAGCTCTGACTAAGGCTGCTTTG
GAGGACTCCACTGGAGAAGAATGGATATAGATTCTTGCAGTCTTTTCTTGTACCTCAGCC
ACAAACGATTATTCCTTTGTAGTTTTCCAGCATCTAGTATTTCTATTTCTCAAATACTCC
CTCTCTGCAGCATTTCATTCTAATCCTTGTTTTAAGGAATGTTTTCAATTTGCTAAATAA
ATTATAAAAGGAAGGTTGCAAACGGCTGATTTCATTTGCAGTGACACAAATCCCAAGCAG
ATTTTTCAGTAGTGTTACAAACTATAT
>c3336_g1_i1 len=219 path=[1:0-218]
AATTCTCCCCATGGGAAATAAGAAATATTATAGTGGTTGACAGAGAAGGAAGGGGAAGAA
GACACTTTCCTTGAATATTAACTTTTAACCTTAAAATGCATCTGTCTTTGGCCTCCAGAT
TGAATGAGGGATGCAAAGCCCTGCACCTTGGCCTGCGGACATAGCAAAGCACAGGCAAGG
CTGCTGCAGCCTTTGGGGAGCAGGCAGAAATGAAAGCCA
>c3367_g1_i1 len=317 path=[1:0-100 102:101-316]
AGTAGAATCTCTTGTAAAATGAATACTTTACCTAGAGATGTACAGTGATACTACTAGATG
TGAACAATCATAAGAAAGTAAGAACAGGTATATTTGAAACTGTGTAGAATTCCGATGCCT
CCAGTAGTGGCTTGAAACTCTGTTCCTGCATTTTTCAACTGTGAGAGAGGTGGAGGACTT
GCAAAATAAGGTTGCTAAGGATTAAAATGGAAACAAAACCATTAGATTTTGTTTGCTGTT
AACACTTTGTTGCATTTTTGGTAGTAAGCATTTGATTGAGTAAATCCTGTATTACAAAGT
TCAGATGATGAAGGTAT
>c3368_g1_i1 len=237 path=[215:0-236]
TTTTTTTTTTGTATGTGTATTCTCATATAAAAAGACAAACTATTATTTTTTTAAAAGTTT
ATGTGTATTAATCTTGTTAATATTATGTTGTTTATATTTATTTAAAATATTTATAAACAT
AAATATTCTTCTAACAGTTATTCATTGTACTATTTTTATATCTATATATGCTCATAACTA
AATACATCTCATTAAATAACATATAATTCCAATGAAAATAAATAATAAAAAAAAAAA
>c3382_g1_i1 len=302 path=[379:0-251 100:252-301]
TTTTTTTTTTCTTTTAATTTATATTACTTTCTTCAATGAATATGCTTTTTAATATAACAG
TACTATAAGTTTGTGTTTTTTTTTTTTAAAAAACATGTGATTAAAATAATAAATTGAAAG
AAAAATATTTGAAAAAAATTATCATTAAGAAAAACCATTTTTAATAATATTCCTAATATT
TAATTAAACAACTAAAAAAAAAAAGACAATAATATTGAATGCTATAATTTAATTAAATTA
ATTTGTTCATTTTAGGTTATTCAAAATTATATAAATTGTCTCAATAATGGTTATTCAAAA
TT
>c3389_g1_i2 len=224 path=[1:0-139 382:140-223]
GTCTGACTCCAATGCCCTCAACACCCACAAACACACAACAAGCTAAGGAGATTAGAGAGC
ACGCCATGGCTGCGTTGCAAAATCAACCTTGGAAAGCAAGAGCTGCACTTTAGGTATAAG
AGTGCAGAATGGATGGTGAGTCTGCTCGTGAGTCGAACAGGAAACAATAAAACAGCCTCC
AAAAATAGCTCTGGTTTCCCGTCCTCTGCGCCGTGGCATACGGG
>c3479_g1_i1 len=917 path=[895:0-916]
TGATTGGGTCCTAACAGCTTTTAGCTGTCTTATTGGAGATAAATATCACAAGGCTTAAGC
CCATACACTATTCAGATAATTAAATCAATTTCCAAATATTCAAGAGACAAATTAAGTGGT
AAAATTGATTAAAAAAAAACAACCAAAAAATAAATACCTTCTTAAATAAAAAGAGGCATT
ATGTTGGATCACACAATGTGACTCACCACATGACCATGGGCACAGCATCCAACTTCCCTG
TGCATTCAGTAATACATCTGCAGTAGTGTAACAGCGTTACCTCAGTGCTGAGCTACATCT
CATTTCAGTCACGAATGAATAATCGACGTGTGCCTGTGCTTCAGGAACAGTCATATCCAT
GTAGAAATTACTATACCACACCAACTCTACTCATGCTGATCAGACACGTGAAGAGGGAAT
TAAGTACAAACAAGCAACCACAAATTTAAATTCTAACTCTTCACAGTAACTGAGTGCCAC
TGTATCAGTCACTCCAGTCTAGTTCAGAGATAGACTTATGATAAAGCAACTGCAGAGGCT
AATATTTACATTAGATCCACATTTCTAATATCTTTCAACTTTTCTTTTTGCTCAGAATTG
CCCATTTACAGAAGCTACATTCTAGATCTCACTTTGCAGAGTCAAACACAGCTTTCTTTG
TTGCAGCAGATTCCAGTGTCACAGCAGCTCAGCTGTGTTAAAGGCACAAAAGCATTGGTT
ACCTGTCGAGCTTCAATTTGTACACTGGAAAACAGACAGATACCGTTTCCTTACCATTCT
ACACACAAAAAGTAAGACAAGTAAATAGCACAACAGCATATCACACTTCCTTGTTCCAAA
GTTCTTTCCCAACACTAAGCCTATCCCTCTTTCCCACAGCTGTTTCATTTCTGTATCTCC
ATTGCTTCCCAAGTATG
>c3543_g1_i1 len=262 path=[155:0-261]
TAAGAATACAAGCTGTGTAATTAGGGAAATACCATTTAATATATTCATATTATGTTATAT
TCCTTGACATTTAAAACCCCTTAAAATTTAATTATTATAAATGAGTTAAAAATACTAAAT
GTAATGTGTTACTCTATCTTTATATTTTTTTTTATAGTAATGAATTAAAATTTTTACTTT
ATGTGAATCATATACAAAGAAGAAATAATAATACATAATTAAATTGAATAAAAAAATATT
TTTGCAAAGATGACATTTCCTG
>c3575_g1_i1 len=277 path=[1:0-276]
ATGCCTCGCTTCCTCTACCCAGCTCTTCTGCAATTCTTGTGCTGAACTGGAGCATGAACC
TCTGACAAATGGGACAGTGTCACCCTTCATCTGCAAATGAACAACTGTATTTGTTCTTCT
TAGGCAAATGATGCAATACCTGAGGCCGTTGGCACACTGAACTGATCTCACAGTTGACTA
ATGAGGAGCCAGAGAAGCCAAAGGTGAACATGAACCATATAATGGGCTTTGATGCCTTTG
TGTGACTTCTTATGATCAAGTAGTATTACATCAGCAG
>c3633_g1_i1 len=228 path=[206:0-227]
GGAAGTTATTGATGGATCTAATCCTGTAATTAAGTATGATTTAATTGTACAGTTTGTACA
CGATCATCTGAATTACGCAAGCGTTTACAAACCTCAGTCGGTCTGCCTTAGAATCAAATT
TATTTTGGAAAATGTATAATTTATTGATATGTTAGGGGTTAGTAGTACTTCAGAGTACCA
TAGCATCAATGCAAGGATAACATAGCTATTATTTTTTCACATAGCTAT
>c3678_g1_i1 len=226 path=[254:0-141 395:142-161 26:162-225]
AATGGTTTGGGTTGGAAGGGACCACAAAGATAATCTAGTTCCAGCCCCCTTGCCATGGGC
AAGGCTGCCAACTGCTTGATCGGGTTGCCCAGGGTCCTATCCATGGCCGTGGGCACCTCC
AGGAACAGGGCATCCCAGCTCCGGGCAGCAGTGCCAGCTCCGGGCAGCAGTGCCCTCTTA
GTGAAAAACTTCTCCCTGATATCTAATCTGAATCTTCCCAGTTTAA
>c3683_g2_i1 len=266 path=[244:0-265]
GCTGAGCAGAGAAGAAAGTGCTCTAAATTGTACCAAATCTTGACGTTCTGCTGTTCTCAC
AAGAGGGATCTAAACTTGGTCTAATTTACCTTACCTTGTTTTGAATGTGTAGTAATTACA
TCTGTTGAATTTGATAATGGATGATTTCCAGGACAGTTTTCAACAAGTAGGAATTTCAGT
TTTTGAGCACATATATGGTGTAATTACCTCTTCAAACAATGAAATAAACACCTCACCTGT
CAGTTGCCTGCATTCTCGGTTGTCTT
>c3765_g1_i1 len=343 path=[563:0-139 383:140-342]
CCAAAGACCCGAAATGGAAGTGTTGACAAAATGCTCTACAGTCCCACCCGAGTCCGCTCT
AGAACAATTTTGCCAGGGGCAAAAATGAGGATCAATCTGTGCCTGATGTTGCCCGAAGAC
CCACTGCAATCATGAATGTCTTGGAAAACTTCCTCTTATTTAAAATTCTGGTTATCTGTT
AACAACTTAAAACATACTGTGAGGCAGTACAAAAAGCAAGCAGTAGACAAACTAGTTATT
TCTCCTTCCTTTTGAAAATGAAAACTTCAATCTGCTTTTTGTTTTTTGCACTCTTCCTAA
CCATTCTTTCCATCACAATAGATCCCCCTGGTCCTATTGATAA
>c3766_g1_i1 len=224 path=[202:0-223]
AGACGCTCGGCAGCAGCCCGCGGCGCGGCCCCGCTCGGCTCGGATCCGCTCGGACCATGT
CGCCATGTCGGAAGTGAGGAAGTTCACGAAGCGGCTCAGCAAGCCGGGCACGGCCGCCGA
GCTTCGGCAGAGCGTCTCGGAGGCGGTGCGAAGCTCCTTCGCGCTGGAAAAAACCAAAGT
GGTTGAACCCTTGGACTATGAGAACGTGACCCTCTCAAACACAA
>c3775_g1_i1 len=307 path=[285:0-306]
GTGAAGAAAAACTCCTGAGAAAGTTGTACCACCTACAGTTTGACCCACAGCTTGCTGAAA
TCAAGGGGACTTTTACTGTGATCTTCATCTTTAGAAAATAGTCTTGCTAAAAGCTAAGTG
ATATGAAGCCCTGCAAACTCATGGCCAATTGGCTAAATTTAGGGTCGAGAACGACAGTGT
AATTAAAATTCTGCTAACGCTTTTACTTCTGACATTAAGGCCATTCTCAGATTGAATTTT
AACTTCCAATTGAGCATATGTGAAAGGACATTCCAGAGGAAGTATAAAAGGAGAACGCGA
ATCTTAG
>c3798_g1_i1 len=242 path=[43:0-39 42:40-241]
CTTTGTGTTTGAGTGTCTGCATGGCCGTTTGTCCGCCTCCGCGCCGCCCGTCTGTCTGTC
CGTCCCTCCGTCCGGCTGTCCGTCCGTCCTTTCGCCTCCGGTTCTGCCCTCCTGTCCGTC
TGTCCGCCCTTCTGTCCGTATGTCCGCCCTTCTGTCCGCGTTTCTGCCCTTCTGCCCATC
CATCCCTCCGTCCTTCTGTCCGTGTGTCCGTCCCTCCCTCCGCTCCCAGCTCAAACACAA
AG
>c3825_g1_i1 len=248 path=[226:0-247]
ATCTCTAGCATGCAAACATTGAGATATTTCAATATTTTTATTTAAAATAATCCAAAGGTA
ATTGAAATACCATTAACTGTGCACTTGCATGTCTTTTACTGACAAACATTTATGGAGACA
CTTTTTGTCTCAATAAACTAGATAAACGCTTAAAATACGAAATGATTTTAAAGTTAGGAA
GTTCCAATATTAGAAACATCTGTGCATTGTGCTACTGTACAGACATCAGGCAGTTTTTAT
TTACAATA
>c3883_g1_i1 len=690 path=[822:0-689]
GCTTAGTACAACAAAAACTGGAGACTGAAGTCTTCTTTCATGAATCATCTCACACAACCC
GTCCCTTTTATTACTTATTAAAATCTTTTTTTTTTTTTAAGATTTTTATTGTCATATATT
TCAAAATATTTACTTGAAAAAAATAGTTCACACCTAGCTGTGAATTTATAATTTATAACA
CATTTCATTATTTCTAAAATTTAATTCTTCCAATAATATATTGTTATGTAACAAATTTGA
TCATAATTAAAATAAATTCAAATTTATGTAAATTACATTTTTATTATTGTTTTCATTAAA
ACTACCATTATACTCATAAATGTAAATAAGATTATAATACCTTGTTTTTATTTTTTTCAA
TATTTATTGCTATATAACATAAATTTTTTATCAAATATATTTTAGTGGTTGTACGTTAAA
ATTGTTTATGTTAATAACATTTTATCACTATAACGTATATCCATTATCTCAATTACATAT
TATTTATAAACATCCTGCATTAATATTAAATCAATTTATGTATCTTATGATGTAAATAGT
CATTATGCCACAATCACTTTTCGAATTGATACAAATTAAATTACATAATTTATTAATATA
AAAAACATTAAACAATTGTAATATTCGATAATCATGATATTCATCAATATAATTTGTTTA
TCATTACACTTATTTTTACCTTTATTATCA
>c3898_g1_i1 len=255 path=[21:0-254]
AAATAAAGTAAAATAAATAAAGTAAAATAAAATAAGCTAAATAAAATGTAACGAGACAAA
AAATTCATGTAATTTGTATCTTTTTATTATTTTTCTATAATTTAATAAAAACAATAAATT
AAAATTATATAAAAATAATATAAAATAAAAAATATATGTTGTAGAATTTTGTTAATAATT
AATGTTACTTATATAATTTAAGTTTTTTGTAACATACACATATGGTTAATTATAATTAAT
TTTTTTTATTAGTAT
>c3905_g1_i2 len=302 path=[1:0-59 61:60-301]
TTAAATAACCTTCAATTTTGTGTTTGATGCATTAATGTGTGGTTAATGCCATTTCATTCA
GAGCCCTTACCCTGAGACATCACATGTCTTCCCAGATGCACTGCTAGCTAAAGAGCCATC
CCACAGCAGTATGACCACAGGGGCACGCAGTGTATCGAGGAAAGCACAGCTGTGTCTTGA
AATCCTTGCCTTTAAACATAGCATAAAAGACCAAAATTGAAGGTTATTTAATTAGCAAAA
TTATGCCTGCACTATAGAAATACATTTATTTCCCTTCTACACACCAACCCTTAGCACGCA
AG
>c3990_g1_i1 len=259 path=[684:0-38 126:39-258]
ATTTCAGCCCATTTGCTTTTAGATAAGGGAACACACATAAGGAAAACATATTGATGTTTT
TACGTAGCTGTGCAATAAAATGTTTAGGTTAAAAATAAATCTGACTTAATAGCACCCACG
AACATAAAAAATAATGTCTAAAACCAGTGTATTATTTTTCCCCCATGATTTATGAGCATT
GACTTTTTTTATTGTGATGTGTTCAGATGGTTTAGCTTCTTTGAAGTCGCTGCTTGGGAA
TAAATTATCAAAGTGTAAA
>c3998_g1_i2 len=442 path=[420:0-293 714:294-441]
TAATGATAAAATAGTCATAATTTCGTAATAAAATATAATAAAAAAATTTAATAAAAATAT
AATTTTTTCTACAATGAAATAAAAATATTGCAATGAAAAGTACAATAAGAATCATTCAGA
TAAGAAAATTAATGTTGTAATAATTAAAATCATAAAAAGTCGTTGAAAAAAAAATGCGGA
TACTATATACTTTTAAATATATTAGTATTTATGCTTATTATAATAAAAAAAATACATTTT
AGATTAAAATAATGAAGAAAATGAAATTTAAAATTTAAAACTTAAACATGTGATGGTTTA
ATTAAAGAAAAAATAATTAAAATTGAATAAATTTAATATTTCGATTTACATTGTTAATAA
AGATTATTTTTAAAATTTTTGAACTTTTAAAAGAATTAAATAGTCTACAAATAAAAGTTT
AGTTGTTTATAGAAGGTATTTG
>c4035_g1_i1 len=209 path=[141:0-208]
ATTTATAATTTTTTTTTATATTTAAATTACATATGAATTCGAAATAATTACATATGCATA
AACACATATATAATATATAGTTTTGAAGTAAACGGACAAATATAAAATACAAATTTATAT
ATAAGGTCATTATTAATAGTTTATATAAAATGTTTCTTTGCATTTATCAAAGTTGGTGAA
AATATTTTTTTTTTTTTTTTCTACAATAA
>c4038_g1_i1 len=585 path=[653:0-584]
TTTTTTTTTTTTTTTTTCTATGTAGCAACATGAAGAATAAGTTTGTCCTATTTATAAATA
ACTTTTAAATAATTGGTTTTTTTATTTTAGTAATTTTTTTTTATGAAAAATAATTATTGA
TTAATATACATACATACATACCTTTAGAGTGTGTTTTATGCTTAATGTGTGCCTATTTTA
ATGGAAAATAATGATATTATATAAAAAAATAAACAATGAAATTATATTAACGTATTTAAT
TTTTTGTTAATTGTATTCATAATTTATTTTCAATGGCGTATTCTAATATTATATTGTTCT
TATAAAAATATATTTTATAAACAAAAAATTATTGAAAATTTTTTATTAATAATATATACA
TCATTATGATTTTCATAATTCATTTTTTTTTTATAATTACATTTATTATTTTATTTAAAA
GTTAAAAATATTATTAAATTTAATAAATATCTACTATTTTTTTTTTAATATATAATGAGT
ACACAAAAATAAAATTAAATTAGTACATAAAACAAGATTGATATAAATATATTTTTAACA
TAATATTTTAAGAAATAAAAGAGTAATACAAAAAAAAAAAAAAAA
>c4038_g2_i1 len=243 path=[1435:0-242]
AAAAAAAAAAAAGAAGAAGAAATGCAACAATCAAAAATTACATTTATCTAAGAATTTGTC
AATTTGTGTATTTTTATATCTTAATTTCTTTTTCTAAACAATTTATCATTTAAGTAGTAT
ACATAATTATTTTTAGGTGTATGAAACAATGAAAATAATATTATTCCTACTTTTTGTTTA
TAAAATATAGTTTTTTTGTATGTGTGGATTTTTTTTTTTTTTACTGTTGAAAAAAAATAT
AGA
>c4095_g1_i1 len=2531 path=[2828:0-660 3489:661-2530]
AAAAAAAAAAATATATATATATGTGTATATATAAAATATATATAAGATAAATATGTTAAA
TTAAGAATATAAGTCATCATCTACATTATAATCTTGAGGTTCTTCATTATTTTCTTCATC
TGGCCAATCAATGATAAAGTCTTCATTTGCTCCACCAGTTTTTGTTTTATATAAGGGATC
AAATTTTAAGCGGAAATTATCATATTTAATTAAATCAGCTTGTGAAACACTTCTTCTTGC
CCCAGCTAACCCTTCTTTAAAATGATGTCTAGTAATTTCATATTTTACCGCATTTTCTTC
ATTATCTTGATTTTGGTTTTCATTATTTTTATTTTCATTGTTTTGATTTTCATTTGGATT
TAATTGTAATTTTGACTTTTTATTCATTTCTTCTGCATCTATAGCATCTCTAATGGCAGC
TCTTGCTGCTCTTTGGCATAATTCTGCTAAATCAGCACCACTAAATCCTGCAGTTTTTTG
AGCTAAAAAATCAATAGGAACATTATCTGCAACAGGGCATTTTCTTAATATAGCATTTAA
TATAGAAATTCTCGCAGCTAAGTCTGGTAATGGAATATAAATTAATTGGTCTAATCTTCC
TGGTCTTAGTAAAGCTTCATCTAATAATTCAGGTCTGTTAGTTGCACCGATAAAGAAAAG
ATTTTTTTTTGGACCTACGCCATCTATTTCTGTTAACAATTGATTCATAACACGATCTCC
TGCACCGCTACCATCTCCTAAAGTTGTTCCTCTTTGTGTTCCTATAGAATCTAATTCATC
AAAAAATAGAACACAGGGTGCAGCTGCCCTTGCTTTATCAAAAACTTCTCTAACGTTAGC
TTCAGATTCACCAAACCACATTGTTAATAATTCAGGACCTTTAATTGAAACAAAATTAGC
TGAACATTCAGAAGCTACTGCTTTAGCTAGTAATGTTTTTCCACATCCTGGAGGCCCATA
AAACAAAACACCCCTAGATGGAGACATTCCAAATTTTTCAAATTTATCAGGATGATCAAT
TGGATACAATATCATTTCTCTTAAGGTATTTTTCACTTCATCTAAACCTCCAATATCATC
CCATTTTACATTGGGAACTTCTACAACAGTTTCCCTTAGAGAAGAGGGGTTACATGTTCC
TAATGCCATGTTAAAATGATCTTGTGTTACACACATACTTTCTAAAACTTCTTTATCAAT
AATTTCATCTTCTAAATCAATTACATCCATTTTTTCACGTATACATGTTAATGCAGCTTC
TGTACATAATTGTGCTAAGTCAGCTCCAACAAAACCATGTGTATTGCTAGCTAATTCTTC
TAATTTCACGTCAGGTGATAATTTCATATTTTTTGTGTGTATTCTTAATATTTCAAATCT
TCCATTATCATCTGGTACTCCAATATCAATTTCTCTATCAAATCTTCCGAATCTTCTTAA
TGCAGGATCAATGGAATTTTGTCTATTTGTTGCTGCAATAACAACAACTTGCCCTCTACT
TTTTATACCATCCATTAATGTTAGTAATTGAGAAACCACTCTTCTTTCTACTTCTCCATT
TGTTTTTTCTCTTTTTGGTGCAATTGAATCAATTTCATCAATAAATATAATAGCAGGAGA
ATTTTTTTCTGCTTCTTCAAAAGCTCTTCTTAAATTAGCTTCAGCTTCTCCAGCCATTTT
ACTCATAACTTCTGGACCGTTTATTAAAAAAAAAAAGGCTCCCGTTTCATTTGCTACTGC
TCTTGCTATGCAAGTTTTTCCACTACCTGGGGGACCATATAATAATACACCCCTAGGTGG
TTTAACCCCCAAAGTTTTAAATAAACCTGGATGTCTTAATGGCAATTCAATCATTTCTCT
AATTTGAGCTAACTGCTTTTTACAACCTCCTATATCATCATAACCGATTTCATCTAATTT
TTCTTCATCATCTCTTTTTATAGGATCTCCTTCATAATATATTACTGTATCAGGTGAAAC
AATACAATAATCATCAGGATCCACTTCAACAACTTTAAATTCGACAGACATAAATCCTCC
TCTCACTAAAAATAAATCCCCTTTTTTAACAGGTCTATATGATTCATTAAAATAAGGTTT
TAAAAATATTTCAAATAAAGTATCTTTTGCCAATCCTTCTATTGTATCATCTATAGGTAA
CACTTGAATCTTCTTTCCATATGGAATTTCAGGACAAGGTTTCACATATACAACATCTCC
TAAGCATACTCTCAAGTTTTTTCTTGCAACTTTATTGATTCTTATTTTTCCTTCATCTAA
ATCATTATCATTTAAAATAATACAAATAGTTGAATGCCTTTTTTTTCCTTTTATTAAAAT
TGTATCCCCTCTAAAAAATTTTAATTCTTCCATTCTTTTTGTGTTTAAAGCAACCACTGA
GTTATCATCATTTGTTGCCTCTTCTACTATAAGCCTACTTAAGTTTTTTTTTTTTACTAC
TTTATTTTCACCATTATTTTCATCAGGTAAAGCTTTAAAATCAGAACTATTTTCCATTAT
GACTCATCAGA
>c4102_g1_i1 len=201 path=[1:0-200]
TCTATGCCTTTATTTAATGCTTGAGACATCCCGCCAACAAAACCTCGCTAATTCACACAT
GGGATGGAGCTGAACCTGTCCCGGTAGGTTCTGCAGGCCTGTCCCGTTCCTAGCACAGAT
CCCCATGCTCATTGCTACCTGCCAGCTGGTGATGCTGCAGGACACAACAGGGCATTGGGC
TGCAAGCTCTGCAATTACACG
>c4105_g1_i1 len=201 path=[1:0-200]
GCACTGAGGGGGCTCCCCTCCTTCTCCTCAGTGCTGCATACCGCATCCATGTCCCATGGG
ACAGCTGCAGGACTGCAGGCAGGCAGCAGTTGCAGGCTGGGGGGCAGGTGTGGGGCTGCA
GCCCCCCGCTGCACTCAGGGGCTCATTGTTGGGGCGCACTGAGGGGGCTCCCTTCTTTCT
CTTCAGTGTTCTGTACCTCAT
>c4132_g1_i1 len=245 path=[377:0-244]
GTTAAGCACTGTGCAGAGTCTGTAGCTATTAGAACACTGCATTTGCTAACTTCGACTGAT
GATCTGAGTGGAGAAATACAAAGGATGAAGATGCACCAGCTCAACCTAAGGGCACAAGAG
ACTTGGCTGACGAGCTTGGTTTCTTGCCCAGCATCAGGCTAGAAACCTCATACGCACTGC
ACTGACATTTAGTTGAGAGCTATATCAAATCAGTCTAAGGAGCAAAAGTCATGCAAGTGC
ATGCA
>c4171_g1_i1 len=282 path=[470:0-281]
ACCAACCTGGGGATGTTGTAGGGAGGTCTTGTATGGTCCAGGCGGTCCTCTTGTTGCTCC
AGAGAGTCCTTGGATGAATCCAGAAGGGTCTGGAGATGTGCCAGAAGGATCCTGTAGGGT
GCAGGGCATCTCCAGATGGGTCCCTGGTATCCTTGGATTCATTCAGAAGGGTCTGGGGAT
GTCACAGAGCGGACTTATAGGATCCAGGGGGTCCTCAGCTGGGTTCAAAGGGTCCTGTTG
TCTTCTGCAAGGGTCTGGAGATGAGCCAGAGGGGTTAAGGTA
>c4208_g1_i1 len=392 path=[1:0-172 550:173-391]
AAGAAGCACCTCCTTCGTTGAAGCTGAGCATACAGACAAGTGGAATGTCAAAGCTCTAAT
CTAACGTCTCCATCTCTCACTCTTTTCACCATGGGAGTGCAGCTCCAGTAACCTGGTTAC
CCTTCTGACAGTGTGCAAACCTGTTGCTTATGCATCAGCTCTACTTTCCCCAAACAGGGA
AAAAAAAAAAAACAAAGGAGCATTGCCCAGAATACTTCTTTTAGTGAGTAATCATCTCTC
AGAGCTAGCTGTGTTTTATTTTCTCCTTCTTCCTCTTCCTTCCTATATCACAGTGAGATT
TCCAGCACTCAGCATTTCTCTGCAGCTGTGATGTATCTAACACCCAGCTCTGTTCCTGGA
ATTACTCTGCTAATACCAGAGAGCTTGTTTAT
>c4226_g1_i1 len=368 path=[1:0-367]
GCACCCTCAGCAGTTTGGTGCTGGCACTGAGCTGAGCAGTGCAATTGGCACAAAGGAAGG
AAGAGATCCATCCCAGACAGAAGCAGAAAGTGGACACATGAGAACCTAATGAGGTTCAAC
AAAGCTTTGTGATCTTGAAGTACCCTTCCAACCCTACAGCGCTGTGATTCCCTGGATCTG
TGACCTTCAAGACTCCTCCAAACCCAAACCCAACCCAACTATTCTCTGTTTCTGTGATTT
TCAAGGTCCCTCCCAACTCAGCCCATTCCATGGTTCTATGATCTTTCAGGACCTTTCCAG
CCCAACTCACTCCATGGTTCTGTGATCTTTCAGGACCCTTCCTACCCAACACATTCCATG
TTACTGCG
>c4226_g2_i1 len=226 path=[691:0-225]
TGTGTCATGGATAATGGTGTTGAAATCCCAGATGGACCCGAGGGGACACCACCTCTGTCC
CACTTCCACCGGGACACGGAGCCATTGACCCCATTGGCTGTATTATGGGCACACCATGAC
TTCACCCCATAGCGCTGCCACAAAGCTTTCTGCACAGTTTTCACAACTGATGGGTCTGCT
TGGAAGCCCTAAAGCAGCACAGATGTCTCCTGTTGATATCCACCCG
>c4229_g1_i1 len=326 path=[331:0-234 28:235-325]
AAAATAAAATATAAAAAAATAAAAAGTAAAATAAAATGAATTAAATAATATTAAAATAAA
AAGTAAAAATACTAAAAAATATAATGTGTGTTCTCCTTAAAAAAAACTTCTTTAGTAATC
TTAACTCCTTCAAAAAAACGTAAACAAATGTTTATATTTACATATATATGTAGTATATAA
TATTCATACCCCTTTTACTTTTTTAAAACAAATTCTACATAAAAATATTAAAAATAAAAA
ATAAAACAAATTGTTTTTACAGAATACTTACATACTATAAATTTTTATATTACATTTAAA
AAAAAAATAACAAAGTAAAATATAAT
>c4235_g1_i1 len=286 path=[264:0-285]
TAAAAGAGTTAGTTCATTAAGTGAATATATATTTAAATTTAAAAAATTAAAAACAGAAAA
TAATACTTTTGAAAGTAATATATTTAGAAAATTTAATACTAATAAAAAAAATTTAGAGTT
ATCAGATTTAGACGCAGATCCTAATCTAAGTTCAGAATACGATTCTACATTTAGTGAAGC
GAGTGTTATTAAAGAAATAAAAAATGATTACAGTAACAATGAAAATAATTCAAAACATAC
TGATACATTTGGCGATGATATATATAAACATAATTCAAAAAATAAG
>c4299_g1_i1 len=303 path=[281:0-302]
TGCTTTATATTCACAGACACTGGCTTGGGTAACACCCACTTTCAAGATTTGGGGCAATGG
GAAAATTGCTTTGTTTTTGTCACAGCGTTGCATCAACATACGATGCTGTTGAGCAGTGTC
TGTACATACCACAGCAGTACTGCATCACACTGGCACGGTGCTACACCTGTATGAGCAGCC
ATGGTCGCTGCAGTCATTTACAATTAGTGGCAATGCTCTACGAGGTCTATGAGTGTACAC
AGCTGTGCATACTAATTAGCTGGAAGTAGAAATTCTATCCATCATAAAATGAAATGATTG
CAA
>c4338_g1_i1 len=285 path=[1:0-284]
AAATAATAATTAATGCAAAACAAGTATAGAAAAAATATTGGGTAGGCAGGTGTGGTAGTT
CTAGTAGCTACTATTCCATGAGATCTCTTCAAAGCCAGTTCTACTCTTGGAAATATGTTT
TTATAATTTGATACCTTTAAACTTTGCAGTCCAAAGAGCCCATATATTTGAAGGAGTAAC
TGTATTACATATCTATATTGAATATATTCTTTAAAAATTCTTCTGAATTCAGACCTTGTT
TAAGCAGAGAAGGAGATTTGTCCTTAAAAAAGGTCTGAATTCAGA
>c4341_g1_i1 len=221 path=[35:0-220]
AAGCAATTATAAAAACAATATTAAAAAATAAACATACACGAAATTACTATATCTGTGAAA
AAATAAAAAAGAAAATATAAGATATTATTTCTATTATAAAATAATTATAAAAATTGCTAT
AAAAGGCATATTAAAATTTTTTTGTATCATTTTTAAATGCAATCACACTTTCATTAGTAC
TACAAGATAATAACAAAAAAGATAAATCTTATAATGAACAG
>c4353_g1_i1 len=1178 path=[959:0-958 2142:959-1177]
TGGTTGTCCCTGCTGTGCCAGTTCAAACCATGTGAAACGCACACCAGCAGCAGCTGCTGC
CTGCTGAGAGCAGTGTAAGGCTTGTGAGGTATCTGGTGGGTGTCTGAAGTAGTTCCTTCA
CCCCTAGCATCCTTGGTCTAGTGGTCACTAACTCTCCCCAGGGTGCTCAAACAATGGTGA
CCACTCAACAGAAAGCTTTGTCCTCTGTGGTATTAGCACCTGCTGAGACCAATGTGGCTA
CCCAAACACAACTTTCAAGGGAACATAGCCACCTGGGTCTCCGGTGCAGGATGTGCCAGA
GGTTTCTACTGGTGTCTGAAGGCAGTAGCAAGAATACCTGTAGGAGATGTGCCCAGGCAG
AACTGCTGAGCTTGGTGGCTGGCCTTTGGGAGGAAGTGGACAGGTTGAGGAACATTTGTG
AGCCTGTGGAAACTGGTAGAACTATACTCTGCCCTCAGTGGAACAAAAATGTTAATTAGG
CATAACAGATGACAAGGGGGATTCTGTACATGCTCTTCACCAGGCAGAAGGCATTGACTT
GAGGGATAGAGGTGAGTGGAAATAAGTCCCTGTTCAGGTCAGTGGGAAAAGCTCTTCCTT
GTCTACCTTCCCTTGCCCTTACACAACAGATATAAGGCTCTGGAGTTGAAAGGGCAGGGA
CATGATGAGGTGAATGATGGTACATCTATACAAGAGGAGTCAACAAGGTCAGGTCAGCTT
ATCCCTTTGCATCATGACAATCTCCATTTAAAAAAAAAAAAACCATGGGTTATTGCTGTA
GGGGATCAGAGCCTGATCTTGCCAACCAGACCCACCTTTTTTAGGTAAGCTTGCTGACCC
ACTGGGTTTTGGGTTAAGGATATATTCAGGAAACTTTATCCTGGTACAACCCTCAGATTA
TCATCTGCTCTTGCTTTTTTCCTGTGGGTAGTGACAGAGTCATGAGAAGTCAAAGGTAAT
CAAAAAAAACTTAAGGTTTTGGGAGATTGGAGAAGTATTCAGGAGCATGGGTAGTATTCT
TTGTCCTTTGAGTTGTAGGGAATGATGTTGTGGGGCATCATGAGGAGGACCACAAAAATA
TGATCAAAGGTAAGGAATGCCTCCCTACAAGGACAGGCTTGAAAGCATTGGGGCTGTGAA
GCTTGGAGAAGAGGAGGCTCTGGAGAGACCTGAGAGCA
>c4370_g1_i1 len=221 path=[353:0-220]
GCTGCAAGAGGCACAAGGCCAGGCCTCAGGCTTTCCACCCCACCAGCCAAAACATCTGCC
AGTACCTCATCCTCAGAGGAGGGAAACAGGCCGCTCCCTGGTGAGCACACTGCTGGGAGA
GATGTACCGACTCCCTGTGGGAGTGGGGAATGGAGCCATGTGAAATCCCCCATGCTGCCC
TGTTCTGTGTACACCACACTCCTTGCTCACGAAGCGAGGGC
>c4412_g1_i1 len=502 path=[480:0-501]
TATGCCTTGCTGTCTCAAGCCTTTCTCTTGCTGACCTTCAGCGCATGACACACCCAGAGA
GGTCTCCCCCAAGTGGGCAAGAGGCTGCAGATTGTCTTGGTTAATTTCGTTCTGCAGGAA
GCATAAGAAGAATCATGCAAAGCGGTGGGTGTGGCCAGGAGTAGGGCAGAGGTGGAGCAA
AGGGGCCAGGCTGCTGGCTACAGCAGTTGCAAGGGTGAGCAGGGAATGCTAGGGAAATGG
GGGAACCTGCAGCAGTGAAGCTGCTCCTTCTCCCCACTCTAGCACTGTGGGATGGGAGCC
TCATCTTCTTCTGATTTCTGAGCCCTCCTACGTGCTATCTGGAGAATTTGTGTAGATAGG
TCATGCTCTCTGAAGTGATTGGCTCCTGTGCAGGCATGTTCTGCAAAATGGTGGGTGTTC
ATGCTGTGAGAGGTGGTCCTGAAATCCAGGAGATCCTGGAGTGAGGCAGGAGACATCAGA
AGGCGCCAGGAGCTCTCAGTAA
>c4415_g2_i1 len=228 path=[437:0-227]
TCAAGGGCACCGGAGAAGCAGCTCTGTACCACCATGCAAACAGCCTTATCTTTAGTTCAT
CGCTGCAACAGGACATATTTCCATCAGTGCTGTGCCATTCAAGATAAAAAAGGTAGTATT
CCCTTTGATATCTCAGCCGCCTTCGTGGTCACGCTCTCGAGAGCGAGGCCATTGTGTAGC
TACCTGCTGCAGCCTGCGTGTCAGGCACAGGCAGACGTGGCTGCAGTG
>c4445_g1_i1 len=280 path=[522:0-279]
AAAAAAAAAAAAAAGTAAAATTATTTATAGACACATAATTTTCAATTTTTGTATCATAAA
TTATTTTTTTTGTTGAAATTGTTTCGTATTCTAACACAATATATAAAAAATTAAATTAAG
TTCAAAAAGGTAATATTAAATTTACGAAATTATGAATAAATATTATGAAAAAATAAGAAG
CATGAAATGAAAGTGAATCATACAAACTATAATCATATCAATAAAATGTATAAGAAATGA
ATTATCAAAATATTAAAACAAAATAAATAAATAAATAAAT
>c4460_g1_i1 len=247 path=[1:0-246]
ACAAAGACACAAAAAATCCCCAAGGTGTTATGAATGACTGTATTCAAAAAGAAAAAGAAA
GTTTAGACTAATTCAGCTCCCTAAAGCAAAGAAACAAATGAATACCATGAATGAGCTCAA
AGCCGTGCTTGAATGTTCTCCTGTTATATACTGCCATTAGATGATTCATGTTCTGCAGGT
TAAATTGAAGGGACTTGTGTGTTTCTTCCATGGCATTTTGTCTATGCTCTAAGACCAAAG
ACAGGTA
>c4525_g1_i1 len=291 path=[1:0-290]
ACTGCCAATGAACTTTGATTAAAACCAAGCAGAAACTTTGATGTGCCTATACATTTATGG
AAAAAAAATTAACAGAGCCACATATACTGGGGATGTGTGCAACTTCAGTTCTTCAGTAAT
ATCATAATAAATCTGAGTTGGAATTTCACTAGCTTTTGGAAATCTGCTTTCAAGACAGCA
TTTCTTTAGTACAAGAAAACCCCACACGTTATTTTAAGAATAAGTTTATAAAAAACTAGA
GCAAAATCTTTTGGATGACTGCTGCTTGAGAGCCTACTTGTTATCAAGATG
>c4563_g1_i1 len=264 path=[396:0-263]
TTCATACAGAAAAATAATTAATTTTGAATATTTTATAGCTTTACTATTTTTAAAAATAAT
ATTTATCAAATCCTTTTCATTTTTTGAATACTAAAGAATAAAAAAAAAGAGATAAGAGAA
AAAAAAACATGAAAATGGGTGTATTGTAATTTCATATTAACAAAAGAATTCGTTATTAAA
ATAAAGTTTTAATAAGTATTCTTTAAATATTGAAAAGATATGTTTTTCGTTTTCGTTTGT
CCCAAATTAAATTTGAGTGAGTGA
>c4662_g1_i1 len=208 path=[186:0-207]
ATTTAAAAAAAAAAAAATTTTGTTCAACAGGCCAAAATAATATACAAGTATCGCTTTACT
TTTTTGTTCCTATGCACATGTATTTATTTCTATTTTATTTTTTTTTAATTTTTGCTTGCA
CAAATAAACAGCATAAACGCGTTTCAAATATAATAAATAATTAGATTGAATATTAAAATT
AATAAAACAATATTTATTAATAACTATA
>c4662_g2_i1 len=285 path=[371:0-284]
TATTTATTTTTTTTTTTTTTTACAAAATGTTAATAAGTTTTAAAAGATATATAATAAAAG
CACAAAAAATATGTTTATGTACTTATATTTTTTTAAACATATGTAAAATACGTATTCGTT
AATCTGTTTGTGTACTTTAATCTAGTTAGTTTCTTATTTAAACATTAGCATGATAAATGT
ATTAAAAAGAAATAATAATAAAATTATAGTACTAGGAAATATATAAAATAGCAAAATTCA
ATTTAAATTTATTAAAATTATAGTATAAGTATAAAACAAATAATT
>c4671_g1_i1 len=337 path=[469:0-336]
GTCGCTTCCCAGCACCATCTCTGCAGCCTTTGGGGTCCCTATTTGAGAACTGGGGGGGGG
CAGGATGGATATGGGGCTTTTCGCACCCCTACATCCACCCTAAGGTACCCCATACCTTGG
GGGTGCACTGAGACCCCAGACCCAAACCTTGGGGATGCACTTGGACTCCAAACCTATACC
CTGGGGGTGCACTTAGACCCCAAACCTAAACACTTGGATGTACTTCAGACCCCAGACCCA
AAACCCTGGGGTGCACTTGGAACCCCAACCCAAACCTTGGGGGCGCGCTCAGACCCCAAG
CCTACACCCTGGGGTGCACTTGGACCCCAAACCCAAA
>c4684_g1_i1 len=232 path=[502:0-231]
AGCAGCTGCCTGCTTGCACTGAGCACCCCTCACCCCCTGGCCCCGCTGTCCCCAGCAGGC
TCTGAGCAGGTCGCACACTGGTCCATCTCATCGTGTTGGATCCAAGGGAAGATTTTTAAG
ACAAGACCGACATCATCAGGAAACTGAGAAGCAGAGCAGGCAGGAGGTGGAGCATCGTGG
CCACGGTACCAAGAGGGGCTGAGGATGGTGGCTGAAACTTCGGCGTGACGAT
>c4703_g1_i1 len=242 path=[220:0-101 322:102-241]
AGGGCTGTGTGTCTCGTACATATGTCTGACTCCACAGTATGGAGCTGACATACTGACTTG
AGGAGAAAAAAAAGGAAGCAGTTCTGTTTTTCCCCTTCAATCAAAAGCAGCGTAACTGTG
AACTCAATCTCTTCCTAGGAAAAAAAAACATCTATTACATTTGCACTGAGATATAAATTT
AATAAGAGGTCTAACTGTAAATTCTAGAATAATGACATAAAATTGAAGTGTTTAAAGCAT
TA
>c4716_g1_i1 len=252 path=[384:0-251]
ATTTTCACATGCCTCCCTGCAGGTAGGAGTTTAGACATGCAATTCAAGAAGTGATTGCTT
TCAGTTCAAAGACAGGCCATTTACTGCCAAGACGACCTTCCAGAATTGTGCTGAATTCAA
TTATACTTCCTTGCCTCAAGTTCAACAACACTTTCTTAAACTCATTGCTTGCCTTCAGCA
CAATATCTTTGGTTATGTCATCTACCATTATTCCAACACATCACATCAATGCTCTCATCT
TCTTCTTCATCA
>c4725_g1_i1 len=349 path=[503:0-210 713:211-238 42:239-348]
AACTTTGTGTTTGAGGGGGTGGTCTCATTTTGGGGCCTTTTTGCCCTTCTTTTTGGGGGG
GGGCGGAGGGGCGGCCCCCACCATCGTCAGCTTTTTGGGGAGGGCAGCGGAGGCCTTCAG
GGCGACCTCCCGTTCAATGCGGAGCCGAATGCCGACCTCCAACGTCTTCTTCAGCTTCTG
CTGTTGGATCACACGCAGCTTCTTGGGGGCGATGACCCGGCCTCCTTTCCTCGGCCCCTG
CGCCCCCCCACTTCCGCCTCGCTGCATCCCGTCGTGCCTTACGCTTCCTGTTCAAATGTC
CCTGCTTCCGCTTCCTCTTCGCCAAACCGGAAGTGCTGTCATGGCGCAA
>c4725_g1_i2 len=327 path=[503:0-210 109:211-216 42:217-326]
AACTTTGTGTTTGAGGGGGTGGTCTCATTTTGGGGCCTTTTTGCCCTTCTTTTTGGGGGG
GGGCGGAGGGGCGGCCCCCACCATCGTCAGCTTTTTGGGGAGGGCAGCGGAGGCCTTCAG
GGCGACCTCCCGTTCAATGCGGAGCCGAATGCCGACCTCCAACGTCTTCTTCAGCTTCTG
CTGTTGGATCACACGCAGCTTCTTGGGGGCGTACCCCGCGCCCCCCCACTTCCGCCTCGC
TGCATCCCGTCGTGCCTTACGCTTCCTGTTCAAATGTCCCTGCTTCCGCTTCCTCTTCGC
CAAACCGGAAGTGCTGTCATGGCGCAA
>c4725_g1_i3 len=328 path=[503:0-210 713:211-238 740:239-327]
AACTTTGTGTTTGAGGGGGTGGTCTCATTTTGGGGCCTTTTTGCCCTTCTTTTTGGGGGG
GGGCGGAGGGGCGGCCCCCACCATCGTCAGCTTTTTGGGGAGGGCAGCGGAGGCCTTCAG
GGCGACCTCCCGTTCAATGCGGAGCCGAATGCCGACCTCCAACGTCTTCTTCAGCTTCTG
CTGTTGGATCACACGCAGCTTCTTGGGGGCGATGACCCGGCCTCCTTTCCTCGGCCCCTT
CGCCCCCCCCCTTTCCGCCGCCGCCGCTCTCCGCGGTTTCTTCTCCGCCGCTTTCGGTCT
CCCTTGCGCCATGACAGCACTTCCGGTT
>c4738_g1_i1 len=268 path=[1:0-267]
AAAAAAACACAGAATAGTGAGAATGCCTTTTGGGGGAACCTAAAAGGAAAGAGGAGACAC
GTGACTGGAATTAGTGGATGCAGATTTAAAGTAAATCATCCCAGCTCCTGGCTGGGCTGC
TGCCTGCTGTTGCTGGGGATCCCCACGCCTCCCAGCTGCTAGTTTCCTCCCTACGCATTG
GGCTCCTCCAACCCCCAGGGCCCTGCTGTACCTCTCCTGCACCAGACCAGGCCCCAGCTC
CCTGGCATGGAGGAAGCAGCGCTCCTCG
>c4751_g1_i1 len=209 path=[1:0-208]
AATATTAGTATATAATTTTCCAAAGAATACATTAAGGAATTTTTAAACAATTAAGAACGA
ATGTCCGCTGTTTTAATAAAATTATTAATCCAACATATGATTTATGAAATAAAGATTTCA
CATGTTATAGACTCTAAACATACTTTAAAATAATTTTATTTAAAGTATCGGCAAATGTTT
ATATCCGTACTAAATAGAAAAATAATGAA
>c4763_g1_i1 len=310 path=[288:0-25 314:26-118 407:119-309]
AAAAAAAAAAATATATGTACATATATGTATGTGTTTTATAAAATATATATATATATAAAA
TATGAAAAATAAATATAAATAAAAAATTATAATAATATTTTTTCTTGTTTCAATGTCAGG
TGAGTCAGCAACTCATAAAAAAAAAAATGCTTAACTCGTTTTATCATTGATAATTATTTT
TTTTTTAGCCTCAAATAAAATATTTTTCATAACAACATAATAAATCATGAACATGTTATA
TTTAAGGCACACAAAAATGTTATAGAAAAATAAAGGAAAAAAAAAAAAAATCAAATGATC
AAACACAAAG
>c4773_g1_i1 len=243 path=[248:0-83 14:84-242]
ATGGCGTCACTCCAAGTAGGCGTCAAAGACGTCCAGCTCGCTGTCGGTCTCGTACAGCGC
GGAGCACGAGGGTTGGTTTGATCAAACGTTTCCTTACCGCTGTAGCTGTCGGTGACGCTA
CCACGTTGGAAATGTAAGGATTCAGCGTTTTGTAACGCTGAACTGCAGTTGGGGAGAGAA
GCACTATTTCCAGCGAGGACGTTCTGTGCCAAATGTATGTTAACAGAAACGTTCACAGTT
TAA
>c4804_g1_i2 len=354 path=[134:0-133 716:134-353]
TTTTTGAGGGGTTCCCAGGGCTTTATTGGGAGGCAGCAGCAGCAACCCCGGCAGCCGTGA
CACCACAGAACCCAATGGGACCACCGGACACCCCCTAATATGCTGGCACCCATTGAAGCC
AAAACACCCCCTCAGCACCAACACAGGCCCACGATGCGGAGGAACATGGGGACACCCCGT
GGGTATGGGATGTGGTGGGGCACGGAGCCGTGGGCGGCTGTGGGTGTTCCCAGGGGTGGA
TATGGGGCGGTCACAGGAGGTCCTACATGGACACGGGGCGGTCACGGACGGTCCCAGCTG
CTCGTGGGTTCCAGGTGGTCACAGCACACGGGGGGGGCCGCAGGAGGACACGGG
>c4822_g1_i1 len=469 path=[1:0-468]
GGGGGGGGGGGGCACAGCCACGGCACTGACGTAAATATCCCGGTGGTTCTCATCGCTCAT
CATCATCATGTTGACCAGCAGGCCGTGCGCCGAGCGGGTGTTGAAGCCGAAGACGATGAG
CTTGGAGGAGTCGCTGGGCCATTCGCACACCGTCAGGTAGAGGTCGCTGTAGATCTGCTC
GTCCTGGAAGAGCCGCACCTGGCGCACCAGCCGCAGCTTGCCGTGCAGCCGGAACTCCCA
CCAGTACAGGTGGTAGATGTAGAAGGAGAACTCATCGTCCCCACTGCTGCTGGTGTAGGA
CAGCACGAAGCGCCCGCACTTGGAGAAGCCCAGGAAGATGTGCCCCGCACACAGGAACTC
CTCGTCCACAATGCTCTTCAATGAGATGCACGCCCGGGGGGGCAGCTTGCGGAAGAGGCG
GGGGGAGAGCTGCCCGCTGATCCGGACTCGCTCCAGCTGCCTCACGATG
>c4892_g1_i1 len=266 path=[244:0-223 468:224-232 477:233-265]
AGATGTGAATCAAGTGTGAAGTAGCTCGAAGGTCCCAGTCCAGGATCAGGCATTTTGAAA
ATACAGGATGGGAGACGGGTAAATTGCTGATGTGCTGTGCGATACAGGTCTTTTAGAAGG
GTTTCTTTCAGATTTACTGAGCTGCTCACCAGATGAAACACATTCTACTCTTGAACCTGC
AGTAATCTCAGTGGTTGTTTTGTGTATTTTTGCTCGATTCTGTAGATTCCAGTCTCAAAC
ACAAAGTTTAAGCATTAAGTTGATGT
>c4905_g1_i1 len=276 path=[431:0-189 700:190-195 626:196-275]
GAAAATAAAATATTTTTTTAAAAAGACATTTTTTATATATAAAAATAATTTATTTATAAT
ATCAAAAAATGTTTTATGTAATATATCCTTACTAGTTTTCAAACATTTAAACACCTCTTC
TTTCATTATCTGTGTATTTGAATCATACAAAGCATCTTGTATATACTGATAGCACTTATT
ATTTTTCCCATTTTTTGTAACATACGAAAAAAAATAATTGTTTAATTTATTTCCTTTTCT
GTATAGTAAAGAGAATTTATTTTTAAATACCTTATT
>c4938_g1_i1 len=436 path=[1:0-139 141:140-435]
TCAACTTATACTTTTTAAAAAAAATAAAAATATATTTATTCTTGTTTGAACATTTTTATA
AGCTATTGATAACAATATATAGAATAAGAGACTGAAAATATAATTTTATTGTATACAATT
TTATTTGAATACTTGAATAATTTTTCAATACATTTTCCTACAATTTTTAATATCTTTTTA
TTTTTTTTTAAACATTAAAAGATATAAATTATTTCTTTTAAAATTTTTCAATATTAGAAA
GAATAATTTTTACACACAAAAAACTAAAAAAATTGAGCACCTAGTTTTTTATATTTAATG
TATTTTTGCTATTTGCATAATGCACAAAGCATATGCTTATAATAAAATTAATAAAATTAT
AATCAACTAGGAAAAAATAAAAATAATTATTCTTTATAAGAATTTAAAGAAGTTATATAT
TTTTGTTAAAAAAAAG
>c4974_g1_i1 len=234 path=[239:0-233]
AAAAAAAAATAAAATAAAATAAATCTCACATCGTTGTTTGAATTGAGATATTAAAATCTA
AAAAATAAAATAAATTGTGTAATAATTTTATATTCATAATAAAATTAAATAATAGAAAAG
TGTAATAGACAAAAAAGAAAGTATATATATATTTTTAAATAATTTTTAAATAAATAAAAC
ATTGGTAGAGTTTAAATAAAATAGAAAATAAATAATCTAGAAAAAAAAAAAAAA
>c4983_g1_i2 len=300 path=[313:0-100 36:101-299]
TAGCATTTTTCACACTTGTTTATTAATACCATTCAAAAAAAGAAATCACCTAGGTACTGT
GCAAGACATTCTTGCTAAAGCATTCCTGTCACAGACAAAAAAAAAGTTGGTGTTGAAAAT
GGATCATTTTTAATTGGGTGAATGTAGTACTTCCGTTTTTCATTTTAGTGGAATGACTTA
AAGCCTACTAGCTTGTTTCTCTTTGTTGCTGTCTTAAAATTGAATGATGAGAGAAGATGA
ATGATTAGACTGTAGTCTTACATTACTGTTACTGTTTAAGAGTGTAAGACTACAGTCTAA
>c4988_g1_i1 len=247 path=[35:0-246]
TTATTTATTTTTTTTTTTTTTCCTGAAAATATTACATATAATATTTTTATAGGATGATTC
ATCATATTTTTTTTTTATTATCATTTTCAATTTATTTTTTTTTTTCTTGAATCCATTATG
ATGATAATTGTTCAATAAAATGTAACTATTTAAAAATTTTATTTTTAACCTTACAGGATA
AAAAAAATATTATATTCATATAAATATATCATAAAAATATATATATATATATAAATGATT
TTCAAAT
>c5024_g1_i1 len=485 path=[50:0-139 189:140-140 32:141-484]
AAAAAAAATAATAAAATAAAAATAATTTAGAAAATCTTTTTATATAATAAAAATGTCAAC
TATTATAAACAAAATTAGTAATCTTGAAGTACCAGAGAATGGAAACAGTTCAGTTAATAT
AATTTTGGGTGTATTAAATATTTTTTTTTTCGGTATGGGTATGATAATATTAGGAATAAT
AAATAAAGATATAGATGATTTAATAATAGGTATATTACAATTTATTACACCAATAGTTGG
ATGGATATGGGCTATTATTTGGGGTGTTTTAATTATAATTAGAAATGCTAAGTAAATTGA
TATCTTAAAATATTATAAAAAAAATGTAAAAAATAAAAAAAAATGATTCTTTTTTAAATT
ATTATTCACATTCTTACCATATATATTTTAATTCTTTCATATTTTATTCTATCTTTTAAA
TTATTTTGTTAGTTCTTGATTTTTTGTAAATTATAAAATATTAAAAAATATATATTTTTA
CTTTA
>c5029_g1_i1 len=236 path=[285:0-163 448:164-235]
AAATGGCAACAGTTCCCTCAAAGTAACTGGCCATGAACTATATGCAGGTTGAGATTACCT
CTCTCACAGTTTTACAGATGTAACTAGGTGTACCTGGAATTTTTTTTTTTCCTTTTAAAC
CAGGAAGCATTAACTCTTTGGATTTCCTAGGATACAACCAACTTCACCAAAGTTAGTAGA
GAGTAGAACACCAAAGCAGGAATTTAAATTTGTTGTTGAGGTGTGCTTGTTCAAAG
>c5039_g1_i1 len=291 path=[269:0-290]
AGATCTGCGGACAGCACTTCACAGCATCTCACAGGGCCAGCCAACCAGTAGCTCACCAAC
AAGACAACCCATATTAAGGCAATGTGCATAAAATAAAGAGCAGAGAGACCCAGTGTCCTC
CCCAGTCTTGCACAAAGTGGCTCAGCTCTGGGTGCCAGGTAGCCCTGTCGCATCCAACTG
CAGCTCTCAGGGTCTGGCCAGCAACTGAGTGCATTCCATGGAGACAACCAGCTTACACTG
GGCATCCTTGATAGCACAGCTCCCACTGCTCCTCTCCTCGTTTGGCACAGG
>c5042_g1_i1 len=205 path=[1:0-39 41:40-204]
GCTGGCTGGAGCAGTACCTGCCAGCAGTACCTGTGCCACAAGGGGCACGTGCACAAACCC
TTGGCTGCAAAAGAGGAGAGCCAGTGCCTGCTGCACGAGCCACGTGCTCCGTGAAGAAGA
GGAGTGAGACAGCAGCCCAGGAAGGCGGGCGGAGAAGACAGCAGAGAAGGAGCAGAGCTA
ATGAGCAGGGACCGCCTGTCCCTGG
>c5064_g1_i1 len=217 path=[1:0-216]
GAAGTAGCAGCCTTGGAAAGGCATGTTTAAAAGCAGGAAGATTTACTCCAGTAAAAACAA
ACTGAATTGGAAGGTAAAGAAAGTATGCCGTGTGATCGTTCAGATATGTTAGGAAGACCC
TCCCTGGTATTCAGAGGTGAAAACATTACTGTCCTGCTACATGTGGGAGTTTGCATGAAA
CACTTCATATGGCATTGATGCAGTTTTAAAAGTGGGG
>c5065_g1_i1 len=304 path=[334:0-229 563:230-231 27:232-303]
TGATAGCCTGCAGCAGCCTGTATGCAAAGCTCAATGGTAGCAGTTATCCTAATCACCTAA
TTCCAGCTGATTTAGCAAATCAGTTTCTCCTTACCTTGGTGTTTAATGATTGCCAGCCCC
AGCTCACACTCCACTGCACTAACTGCACCAGCAGAAGTCATTGCAGCTCACGGAGCTTTT
TTAGAAGTAGGAAGCATAAAAAAGTGAAAGACTTTTGTTCCTTCTCTGGTGCAAAGCAAC
AAATTGCCATTAAGAAATTCTCCAGAGCTTCATTTTCTGCTCAGGGCGTAACTGTGCTTT
CTTA
>c5079_g1_i1 len=298 path=[1:0-297]
AATTTATGTATCTAATGTGTATTTTATATTCTACATTTATATATCTAAATTTATTTGAAA
AGTTCAACAGTAATTTTTATTTATTCATAATAGAAATCTAATGATATATAATCAAAGGAT
AATAAATCAAAAATTATGTTGATGCAAAATGGAAATAAATCTTGAGCATAGGTTTCCTCT
TTTCTATGACACATTTAACTATCAACACTTATTTTTACAGAAAATTCTACTTTTTTCGCA
TATTTAACAGTTTTGAAAAAAAAATAAAAAAATTATGATTCAAGTTTTTCCAAATAGT
>c5121_g2_i1 len=228 path=[616:0-227]
TCTGCAGGAAGGCATGCAGTGCCGCTGGAAAGCACACACCTCCTGTCCAAACACCACGAT
GCCTGCAGGTTGCCATAGCAATGAAGAGAGCTGAGGCCATTTGGGGCTGTAATTCTGCAA
TGCACGCAGCAGTGAGGTGCCACATCCCCGTGCTCAGCACTGCTCAGACTCCAGCAGCCA
CATCCAGCCTGGGAAGGGTGTTTCACAGACACTGAGCCTGTTGTGCAG
>c5185_g1_i1 len=297 path=[414:0-261 42:262-296]
AAAAAAAAAAATGAAAAAGAATTTATATTTTTTTTAAAAAATTATGTTTATAGTTATAAT
TTATAGTTTTTGATTATTTTTTAAAAAAATACATTTTAGCTATACATATGAATAATGATA
GATATTCCAAGTCTCATTTAAAAGCATTTAAAAACAACTTAATTATTTTTTAATGATTAT
TTAAATATAATATTTTTTTATATCATTTCATTACAATTTTAAACATTTTACTTTAAAAAA
AATATTAAAATTATTTCATAAAATAGATTTATATTCTTACTTTAATGAAATCATTTA
>c5211_g1_i1 len=250 path=[179:0-249]
GCCTTCTCGCTCGTCGCCTTTTTCTTTTTTTCCCCTAACCGACCGACACGGAGAGCTCCG
AGCTGCCGGGCTCGCTCAGACCGTCATGGCTACGAGAAGTGCGCTGCCGGTCAGAAACAC
GCGATCCCGGGGCTGCCGGCTGAGCGCCGAGCGGTGCGTGAGGCACCGCACGCTGATACC
GCGCCCGTTCGCGGCTGCTCGCGCCGAGGCTCCGAGGCTCGGGATCACTCGAGAGCCAAC
TCTTTTTTTT
>c5273_g1_i1 len=271 path=[37:0-30 35:31-31 36:32-270]
AAAAAAAAAATAAAACAAAATAAAATGAAATAAAAAAAAACTCTATTTTCGCTGTTTTAC
ACTTTCTTTTCTTTTTTTCTAACCATAATTGTTCTTTTTGTTCTATTTTATTTATTTTCA
TTTTTATTTTTGATCTTTTATTTATATGAAATTATGGAGATATTTAAAAAAGAATTTGAT
AATAATTTTTATTTGTTTTCATTGTAAGGAGATAAAATCACAGTATTTATTCAAGAAAAA
CCTTACATTTTAATAAATATAAATTATTTTT
>c5283_g1_i1 len=336 path=[330:0-335]
AAAAAAGAAATTAAAAAAAAAAAAATTAATGCATAATAATATCTCCATTGTGTAAATTAC
ATATTATTTACTATGCTAATCTATCTAAATATTTAAAAAAAAAAAGTGTAATAAAAAGGA
AATTATATAGATAAAATGAATTCTAATAGGAATCTTAAATAATTAAAAAAGGACAAAAAA
AAAATTTTATTTACTTATCAAGTTTATAATTAAATTTATTTATATATGCATATAACTTTT
ATTTTAAAAAAATAGAAAATTTGTACTTGTAATACAAAAAAAACTATTATTTTTATTATG
AGTATATAAATATATAAAGATTTTTTTTTTTTTTTT
>c5284_g1_i1 len=423 path=[53:0-422]
ATAAATTATTATAGATAATTTTTAAAAATTTAATTAAAATAATTCACTTTTACTATTGAT
CAAAAATGCTCTATTTACTATAATGTCGTTTAATTCTGAAAGTATCTTAGATCTTATATA
AATAATAGATTAAATTCCTTTTTTGTTAAATATCATTAAGGTATATCTTAATTTAGAATA
TATTTTTTTCATCTATATGAAGAAATATATATTTTAAAATGAAAGATATACCTCATTGTT
AACAAAAAGACATTTAATATGAATAATTTAAGACAAGAAGAAAAAGGATTAAACATAGTA
TTATTTCTAAAAGCTGTGTTTATCTTTAGAGGAAATTATTTATTAAATAAATTTAACATA
ATGAGAAATTAAAAAATATCATTTTTTTATATAATGTTTAATATATTAAAAAAAAAAAAA
AAA
>c5288_g1_i1 len=825 path=[3129:0-7 1563:8-551 2107:552-824]
TTTTCTTATTTTCTTATTTTCTTTTTAAGATCACAATATTTTTATTTTGTATTATCTTTT
AATTTCCCTATTAAATTATTCTATGTAATCATTTTTATTAAATTAAAACGTATGAAAACA
AAATGTTAAAAGGTGAAGAAACACAGATAAAATTAATATTTTTCTTTTTAGGTATACTTT
TAAGTTTACCTTCCAACATAATAATAAATGTGTCTTTTTTGATTAATAATATATACAATG
AAGAAATTTCCATAACAATATTGGGTTTTATTTCTGGATTTATGATAATCTCATCACTGA
TTCAACTGACTTTTGAATTTACTTCATTTAAATCTATTATAATTTGTAATTTTTTGAATG
CTGCTAATTTGTTTATTTTTTTAATATTAATATGTTTATGTAATGCATCAAAACATTATA
TATATATAATTTCTGCTTTTATTGGATTTTTTATTGGGTTTCTTTATTCTGCAAACACAA
AATATTCTTTATTATTTGGTATGCGAATTAATGGATATTTAGTTAGTGGAATAAGTTTTT
GTGCATTATTTTTTTTTATAATTAATTTGTTGATGTCATACTTAACTATTGAAGATGGAA
ATGTAAAATCATATTATAATGCAATAACATTATCAATTGGTACAGTTGTAGTATTAAAAG
TTTTAATCATTATATATATTATATTTATGCATTTAAGATCCCCATATTTTTTGGAGCAAA
AAGAAAGAATTGAATCGAGAAAAACTAAAGAAATAAATATTGATAGTGAATTAAATACAT
TTAACGAAGTAGAGAATGGAGAAAATAACTTATCAAAAGGTGTGT
>c5288_g1_i2 len=761 path=[1:0-487 2107:488-760]
AAAAAAAAAATATATGTATAATTTCATATGTATAAAATAATGAATAAAATATTTTTAAAG
TAGTTAATGTTATGATTTATTTTTTATGAATCTATTATTAAACCACAAAACCAAGGTGAT
AATGCAAAACTTATTAGAAAAGTAAGAGCACAAAAAGAAGATGAAACAGCAATATTCTTT
TCTTTTTGATCGGAATGTTTAAAACAATCACAAATTCTTCCATAACTTAAATTTATTAAA
GATCCATTTGTTGAACCTACTAGAAATATTACAAAGGCTATAAATTCATTTGTATATAAA
AAAGAATCTTCTTGTAAATTTTTTATTTTATAAGCCAAAACCAACAGTAATATTCTGCAT
ATACATAAAATTGTTACATACTGCTGTTTAAAAAAGGAAAATAAATTTAAATAAACTGTT
ACCAAAAAACTAAATATAAGATCACTACACTGAAATAGAAACATAAATAAATATTTATAG
TATACCCCTTTTTATAATTAATTTGTTGATGTCATACTTAACTATTGAAGATGGAAATGT
AAAATCATATTATAATGCAATAACATTATCAATTGGTACAGTTGTAGTATTAAAAGTTTT
AATCATTATATATATTATATTTATGCATTTAAGATCCCCATATTTTTTGGAGCAAAAAGA
AAGAATTGAATCGAGAAAAACTAAAGAAATAAATATTGATAGTGAATTAAATACATTTAA
CGAAGTAGAGAATGGAGAAAATAACTTATCAAAAGGTGTGT
>c5288_g1_i3 len=761 path=[1:0-487 489:488-760]
AAAAAAAAAATATATGTATAATTTCATATGTATAAAATAATGAATAAAATATTTTTAAAG
TAGTTAATGTTATGATTTATTTTTTATGAATCTATTATTAAACCACAAAACCAAGGTGAT
AATGCAAAACTTATTAGAAAAGTAAGAGCACAAAAAGAAGATGAAACAGCAATATTCTTT
TCTTTTTGATCGGAATGTTTAAAACAATCACAAATTCTTCCATAACTTAAATTTATTAAA
GATCCATTTGTTGAACCTACTAGAAATATTACAAAGGCTATAAATTCATTTGTATATAAA
AAAGAATCTTCTTGTAAATTTTTTATTTTATAAGCCAAAACCAACAGTAATATTCTGCAT
ATACATAAAATTGTTACATACTGCTGTTTAAAAAAGGAAAATAAATTTAAATAAACTGTT
ACCAAAAAACTAAATATAAGATCACTACACTGAAATAGAAACATAAATAAATATTTATAG
TATACCCCTTTTTTTAATTTATTTGGTATTATATGGGGATATATTACGAAGGTTATAAAA
ATGTTAAAAGATATTGGTATTAAACATAAATAATAATATTTAATTAGGCGGGCACCATCA
ATTATATTATTACAATTAAATATTTTTTTGGGAAATTTCAATTTTTTATTAATTTTACTT
ATTTTGGAAATATTATCTTTAACAGTAACCTCTATTTTTTTATCATCATTATCATTAGAA
TTTTTGTCATATGATGACACACCTTTTGATAAGTTATTTTC
>c5313_g1_i1 len=333 path=[1:0-203 205:204-332]
CGGAAGCTTTGGCCCCAACGCCCCCTCTGTTATGAGGACACTGTTCTGCTGGTGGCAGAA
ATTGTGTCCTCAGAGGGGTACAGCTGCGTTGTGTCCCCGGGGCTTCCCAGGAGCATTGCA
TTTTCGACGGGGCCGGTTCTGGTATGCACTTAAGAGGCCAACTGCTTACTGACAGTCGGA
GCTGATAGGGTTGATTTAAGGTCGTGGAGGAAGGACAATCCCTCTCTTCAGTGGTGGTAA
TGGGATTTTGTAACGAGGTAGAAATTGCATTAAGCAGGAAGCGCTTTCCACCAGGCAGGT
TGCAAGGTGAGGGGCTTTCCAGCTAAAAGCTGG
>c5339_g1_i2 len=386 path=[68:0-65 134:66-385]
GGCCCGGCCGCCCCTTTCCCGCAGCCAATGGAGCCGGCGGGGCGGGCGGGGAGCTCCGGG
CCTTACCTTAGTGCGTTTGTCGCTGCTGCTCCCGTGTGTGGGTCGGCTTCCCGAGGAGCT
CTGCTGTGCGCTGGAGCTCCCACCCAGCTGCGACTGCGGGGAGAGGAAGGGAGAGCTCAG
CCTGAGCCTCTCGTGCCCATCTCCTCCCCGTGTCTCCCAGTGCTGGAGCTGAAACACTGC
TTCTCAGACCTCGGGAAAAGGGCTGTGCTGGTTGCACACCTGGCAGCCAGGTCCCTGCCG
TTTCCAATTGCTGTTTCTGTTTTCACCCCCCCCCAGCCCCGACCTACGCCCCTCGCTGCA
AGAAGACATGGAGGCCCTGGAGTGTG
>c5340_g1_i2 len=577 path=[1181:0-546 1728:547-576]
AAACGAAAAAGAGAAAATAAAGAGAAAAAAATAAATTGAAAGAATATAAGTTCTCACTTA
CATGAGTTTCTTTTATAATAGTACTTTAGATGGATTAAAGTACTAATATGAATTCTATTA
TTATTTGCAGACTTTTTTAAAATATAATTAAAGTAAACATTTATCATTAAATTAATTAAT
TTAACATTTGATATACATATACAAGTAAAGGAAACCTTTTTGTTTATTATAAATATTTCA
GCAAATTTATATCTTTCATCTCCATATGTAATAATGTCTTTTTTTAAAAAGTATATTAAT
GTTAACATCTTTAAATTTATTTACTTCCTATATTCACTTATTAATAGGTTCTTCCTTTTC
ATTATCAGAACTGATTGTCTTTAATTTTATAAACTCTATTAAAACAACTATCAGATTTAG
CTACATAATTTGATAGGTATATCAAATCAACATAATAATCACCTCTTGGATAAATTTTAC
ATAATTTATTCTAATGATAATTTATAATAAATGTAGTAACAGTATTCGATTATCATATGT
TACTGTTAAAATTTCATCTAGTTATTTTACGAATGGG
>c5353_g1_i1 len=596 path=[155:0-595]
AGGATGCGACAGCGGGGCTCTGGCAAAGATCTCTAACAACATGCAGGTAAATTGGTCACT
TCCATCACTTTCCCAGTCTGTTAAAACCCTTCAAGTCTGCTGAGGAAGTTCACTATCAAG
GGGACACATTCCTAAGCCTTTTTCAGCTACAGCCTGCCCTGAAGTGCAGGCAGCCAGCCC
AGATAACAAGAGTGACGACAATCTAGGTAATTAGAAGTGACTCCCATCCCACACAGCAAT
CAGCTTATTACCATACCACACTTCACTTTAGCCATGCTGCCTCCTAAGAACAGTTCCAAT
CTCTCCTCCAGTGTTACCCTGCAATAGCGAAACCTGTGCTCAAGTGTCACTGCGCAAAAC
ACCTTCCATGCTCTCTGCTGGTGATAGTCTTCCCTATCAGACTTCAAGCCGGTGCAGCTT
TAATGCTGATATTCAGTACATCCTCAAAACAGAATTTATTTAGAGCTTTAAACAACTTAA
AGAGTGCCACATGGGGAGCAGACAGGCTGGGTTTCTGGAATCCTCCTTGTGTGAGCTGAA
TCATGTTGCTATGTGGGTAGCAGGGCATGTTGCATCTTAGAAACTGGCAAGAAGAA
>c5363_g1_i1 len=275 path=[303:0-274]
GACTGGTTTGTCTTCATTTGTAGTTCATCTGAATGCATGTTTGGTGCTGTGAGCAATACT
ATTGTCAAGATCATCCTTTTAAAAACAAAAACCTCTGCACAGAAGGACACCCGTGCTTTG
TGCAGATGGAGATTGTTTCTAACCGTGACCCTGAGTGTTTTGTGGAGTTGAAATGATTGG
AGGCCCTGAAACCCAAGCCAAGGAGAGCAGGAGAGCGTGAGTGTGATCTTCGGGCGGCCT
TGGTAGGGGAGGACAGCAGAAAGCACGGGTGTCCT
>c5367_g1_i1 len=1037 path=[1065:0-1036]
AAAAAAAAGGAATTTTAATTATATATACAAAATTAAAGAAAAAAGACTAAAAAATTTTAA
ATATAATTGAAAAAATATCAAAATTTTATTTTTATTTATTCACAAATAACCAAAAATTAC
AATAAATATAATTACCAAAATTAAAACAGAAATATTACAAATCACCTGAAATGTAGTGCA
TACAAAAAAATGTCTTGGATTGTTGATTAAAAAAAAGTTTCTTATTCTTTGTGTAAAGGT
TATATTTCCTCCAGTATCCAATAAATTATCTGTTCCAATATTTTCTAAATAAGAATGTGG
TGTGTCTATTAATCTCTCTGTGTAATTATCTAATATATATGAATTATTATTACTTCTGTT
ATTTCTACTTTGTAAATTATTTATTTCATAATAATATTGTTTAGAATATTCTTTATCCTT
TTCTATTTGTAATTGCTTATAAATATCATCATTTTTAATTATTTCTTTTGTTAATTCTTC
GTTTTTCAATTCTTCATTTAATTTATTTTCCTTTAATATTCTTTCTTCATAATTTTTTTT
ATGAATTTTTCTATATTCTTCTAATGCATCTTCTAATAATTTTTCTTTCATCTTTTAATA
TAATAATAAATATCATATATACACATATATGTTTTAAGTTAAATTTTTATATTAAAAAAA
TTATTTCATTAGAATGTGATTCTATAAACTTAAACCATTTAAATACTTTGAAAATAATAA
TTTACGATTCTTTTTATAATTTTATCTTTTTTTAAATATATAATGCATATTAAAAAGAAA
CGAATTTCCAACAACATTCAAATTAATGGAGAGTAAAAAATATATTTTATTTAGGAAAAA
GGTATAAATAATTTTTGTTTTTAAAAAAAATTATAGTAATTAAGAACTATAAATTTACTG
CAATGAAATAATTAAAATTATTAAGGAAAAAAAAAAAAAAATTGCAAAATAGAACGAAAA
CATAAATTTTTTTTTCTTCATTTATGAGTGGTATAAAGAAAAAAAAATGGTTATCACTCT
TATCACAAATATATAAA
>c5386_g1_i1 len=431 path=[459:0-430]
ATATGTTACACTCAGACGTTTTGACTCACCAGTAAGAATTACTGAAAGTAAAGAAATTTT
TCCTGAAAATCCAGGAGGAACTCAGACTTGTCCTTGACAACATGTGGAAGTTCATTTTAT
GCAAATCTTGACAGAAGCCAAAGCAGGGACTTTGTGGAATAACTTGGTTCTTAAGGGCTT
TTCTACATGCACAGCAAGCAAAGGACACAAAGCATGAATCTGTATTTATACAGCACAAGT
GGAGAGCAAGTGTGAATAAGAGTGCTATGGCATCACAGAAAGCTGGTTAATGTTTAACGG
GGATGCTGACAAGCTTTGCAGAGGTTCATAGGTAGAATCACTGAGGTTGGAAGAGACCAC
TGAGATCAACTAGTCCAACCATCAGCCCATTGAGGCTGCATTTATGTGGGGCTTTGTGTG
AATACTGTTTA
>c5422_g1_i1 len=246 path=[224:0-245]
GAGATCATCCTTGTGGTGTTTTATGGACAAGATAAAAATGGGAAACCCCACCAGGACGTT
ATATGCCACTGGATAAAAGTTGATGCAGGTGGAAGCTCTGTATGGAAATACAGAAATATC
AAAGTTCTGCATTCATGTTATGGCTCCTCAGACCACTTCAACCCATGGTGGCTTATTATT
GGCACTTTGGTTATTGCTAATTTATTTTTCCAGTGCCATAAGCTGTCAGCCTGACACATC
CCCCAT
>c5457_g1_i1 len=206 path=[250:0-114 364:115-121 68:122-205]
GACTCTTGTAAGCATGCTGTTTTTCGTGTTATTTACAAGGGAAGATACAGTTCCTATTAT
GAAGGAGGCGCTGTTTGTTGCTTCACCTATTCAGCTGCAAACATAAAGTTCTGTAGCAAA
CAAAACAAGTCAGCATACATACTGAAACAAGTCACACATACTGAAATTTCTCTTTTTCCC
TGAGGGTCGTCCTCTTCATTTGTCTT
>c5458_g1_i1 len=513 path=[491:0-512]
AGGTTCTGGGAGCCGGACAGAAGGAAATAGCACCTTTGAAGCAGTTAGAACATGACCTAA
GCTGTGTTACAGAAATTAAGTCATGAAAGAATAGAAAACCACATACATTAAAAGAGAACA
AGAGAATCAAACAGGGAAGAAAGGAACGCAGTCTGAGAGCACCAGGCAAGCAGGTGCTGA
GAAGAAATGCAGAACTCTTGGAATATCCAGGATTCAACCACACAAAGAAATTGTCTTCCT
CCACTTCTTAAAAAATGCTGTTATTACACAAAATGAGATTTAGAGATTAGAATCTCAACA
GATAGGAAAAAGGCATTATAGACTAAAAGAACTGGTGATGATGATATGGAAGCTAGGATT
ATAAGGTTCAATAAGTAACCAAGATCCTCAAGAACTATACATAATCTGTTCTTTTAACAG
TTTTCATTGTCTGAGGGTCTTCTATCTGCTGTTCCTGAGCAGTTTTGTTTTATTAAGAGT
GATGAGAAAAATGTAGCAGCCACACTAGGCCCA
>c5470_g1_i1 len=254 path=[570:0-253]
AGCACAGAGATGCAGCAGAGCTGTAACCCTGCTGGCAACTCACTGCAGGGGACATTCCCT
ATGGGATGTGGAGAGGAGCAGGAGGAGTTCAGAGCATCCCAGAAAAGCATGGGAAACTGC
TGATTTTGAAGAAAAACCTAACTGTGTTCTGCTACTCAGGGGCTGCCTTTTCTCCTCTAT
GAACCCATCTCTTTGAGTACTTTCCCAAGAGTATGGTTCTATCCATTTCCTGACCTTACA
TACAAAGGCAATGG
>c5471_g1_i1 len=336 path=[1:0-335]
GTTTTATCTAAGTAAAAGGTGTGCTATTTCTTTTGAAGTCTTTAAACATTTTTTTGTCAA
ACTCTATGGAGAAAAGTCTGCAGCACTCACCTACTTCTTCCATTATAGGATTTATGTGAT
AAGACCTTATCCCACATTTGTAGGCAAACACTGCCATGCACGATTATATGAAAAGTGATA
CAAACATATTTCACTTTCTACTTCTGCTGTGAAGGTCTCAAAGTTTTGAAAGTAAATATT
TCTTATGTTTGTAAAGATGTCTTTGCTTCCATTACCTCCACAAACTCTTAAAAGTTATGA
CCTCTGTCAAGTTTTATATGACAGTGTTTTTAGTTG
>c5477_g1_i1 len=202 path=[46:0-201]
AGTGCTACCTAGAACCCTGCAGTTAAGCACCAGCCCTACACCTTTAGTGTTACCTAGAAC
CCCGGTGCTCGGCTGGCCGCGCCGCGCTCCCGTTTTGCTGCAGCACGCTCCGGGCCGCGC
AGTCGGTGCTCTCCGTTCTGCCGTTGGATGTCTGACCTCTCCCAAGCCTTCGGTTTGTCC
ATTTTAGGGACGTTGGACCTTT
>c5500_g1_i1 len=345 path=[339:0-233 18:234-251 18:252-269 589:270-344]
ATGACAGCATTGCCTGTGTAAGCATGGTTGGCATGAAGATTTTACTGAATACAATTAGTC
TTGAGACATGGTTGCTAGCCTAGGCCACATGCAAACCTTTTTTTATTCTGAAAACCCTTT
AAGTGTCCCAGGTAGTGACCTGTGTCCTCCCTGCTTGGATTATGCCAGTGAGAAAGATAC
TTTTTGCTGCAAACTTTTCCTCTAAGTGTTTTACCAGCAAATCAAAGGGATGAGCCACCT
TTTGCTGTCACACCACCTTTTGCTGTCACACCACCTTCCTGGTGTCTCTCAGAAGGCAAA
AGGATGTATGCCTTGTTGTCTTTTGCCCATTTCTGAGAGACACCA
>c5519_g1_i1 len=239 path=[1:0-190 192:191-202 192:203-214 192:215-226 192:227-238]
TTCTAATTTTTTTTTTTTTATTATTTAGAAGATCATAAATATAAGGAATTATATATATAT
AGGAAATTAAAATGAATTATTTTCTTTTTCACAAAATTAAAGAAAAGTGATATAATTAAA
AATATAAATAGCTTAAATTATCATTTTTTTGTAGATGTAAATTATGCGTGTTTTTTTAAT
TATTCGTGTAATTTTTCTTAATTTTTTTCTTAATTTTTTTCTTAATTTTTTTCTTAATT
>c5531_g1_i1 len=717 path=[736:0-716]
AAAAAAAAAAAAAAAAGAGAAAGATGAATAGAAATTTATTGTTTAAAATTGATGATTTAA
GAAAAAATAAATTTAATGAACTATTGAAGTATGGCAATAATGTAATTAACAAAAATGTTT
CAAATAATTTAAATGAAAGAAAATTAATATATGTTGGGAAACCAACACATGGAAGTGATT
TTTACTGGAAATGTAGAGAAATGATATCTTCTATTAAAAAAAAAACAAAAAGGTGTGCAA
GATATTTAGATTTAAATCATGATTTTTCAAGGGCTGCTTTAACAGGTGTTCCTAAAACAA
GTTTTGACCCCAAGAATAATATTTTTTATATTCAAATGGATAATGAAGAATGGGCAGGAC
TTGGTAGTAAAATGATGCTAAATATATCAATGAACATATTATTTTATTTACACATATCTT
TTTGGATATATTTTATATATTATAGATTATTAGTAAATAATAAATTAAATGTATTTAGTA
AATGGAAAAATAAAGATTAAATGTAACGAAATAAAAAAATATATATAATATTTTATGTTG
ATTATATATATTTTTTAGTGATTTAACAAAAATATAATTTTTTTCTTTAATATAAATATT
ATCTTTTATATAGTATTTATTTTTATTAGAGCTATTATGTTTTAACATAAAATTATATAT
TTTGTGTATTATACTTTTAAATAAAATTTATTTTACATTATATATATATATATTTTT
>c5536_g1_i1 len=472 path=[450:0-471]
GTCACTGCAGCCCTTCAGAAGCTTCGGCAGCTATCTGTACTGCTTCAACTCTCTGCCTTT
GCTCACACTACCACGCTGTGCCATATACCCGGTATGTCTTGCACTACATGATTTATTTCA
TGCTATCACCACAATCACACATTTTTAACCTCATTATCCTACAGAAACAGACCTACACAA
CTGTATGCTGGCTGCACACCCTTCTCTCTGTTCTCCTCTAATTTTCAGTCCGTGGACCAA
TTCCTACTAAATTCAGCAAAACAAAAATCCCTGCAGTATTGATGCGCCCTTTCTTACACT
GTCATTTATTTGCTATCTGCTGCTATGGTCCCCAGGATCATTTCTATTAGCAGGCTGTCA
CATCACGTTGTTGGATGGGGGAGTGGGCACAACATCACACAGCCCATAAGAGCCCACCAT
TTTGCATGGGAGAATTTTCAAAGGCTGTTTTCTTTTGAGTCACCATTGCGTG
>c5561_g1_i1 len=264 path=[396:0-263]
AAAGATAAAGCTGCAACCTGGATGAGGCAATGACAAGGCCAAGGGTCTGACCTTAACAAC
AGCTCCAGAGTGAAGGACTGGGCCTGACCCTTACACTGCAAAGGGAAGTAATTCTACTAG
GAAAGCAATCCCACACTGCAACAGGTGATGTAAAAGGACAGCCGTAACAGAAGTATGGAT
TGAGGCAAACATTGACCTGTTGGCTGAGCCTGATGGCTGTCACTAGATTTGTTCTCCTTT
CCTGGTTTGGTGCTCTGCCCTTTG
>c5562_g1_i1 len=273 path=[251:0-272]
TTCGTCTTCAAAAAACACTCCAGGGCACGAAGCTCTGAGTACAGAAAATCCCATTTGAAT
TATTTAATAACGGTGTAAATAATCTCTAGCAACAAGAACAGGGCCTTCTCTCCCATCTGT
CACGCACGCTACTGTATCAACAACCCTACGACACTCCGAAAGCCTTCCATCCAAACAATC
TCTTGTCCTGAGAATGCACCATGGGGGAAGAGCCAGCCTGCACGCCCCTGGGTGGCGGCA
CTGCCCCCGGGCAGAGGATGGTGAGAGGGAGAG
>c5565_g1_i1 len=747 path=[758:0-280 17:281-746]
GTGTTTGATCCAGGACATCTCAAACGATGCACTATTTAAACCACACAGATATCCTTTACT
GTGCATCTGAAGACATCATCAGATTTGGTGGCACAAATGTGAAATATCTACATAAACTTT
CATGTAGAACTCATTGGAAGAAACAACACTAAATCAAAAAAGATGACCATAAAGGCAGAA
GGAATTACCAACGCAGAGGAGAAACATGCACTAACTTTAGAAAGACACAGAAGAGAGGGA
ATGCAAGGGTAAATAGCGGGGTTACTAGAACTGATGACACCGCACAGCAGTTTTGCCTAT
CACTTCTCCCCCTGTAAGGGGATACACCTATAAGGATCACTCAAACTTTCACGCTGATTA
CAACTTCTTCTCTACAGTCTCAACAGTTCTCTCTCTTACTTGCTTCCACTCCCAAATCTG
AGAAGACTTGCTATGGAAAGCAGATGCATTTTGTAAGTATTTAACTGATGTAAGCTTTCA
TAATTATTGTTTAAGGTTATGGCATATCATTTGAGAACCCTGGTGCAATTCAGAAGTCAC
ACAGTTATCCAGGTCAGGACTCAAGCCACCCAGACATCTTACTCAGGAAAGAGAGCAACA
AATCAATTACACAATCATGACCGATGGGTGTTTGTGCTACTCAGAACGGGAAATGAATCT
GTGCCTTGGCGTCATTTATACTACAGAAAAATGCTAAAAATGCTGTGCTGTAATCTGTTT
CAAAGACTGAATATTTGAACGTGGCTT
>c5585_g2_i1 len=253 path=[231:0-252]
TGCCACATCTTGCCTCAACAAAAGTATGGTAGTTCACTTACAGGTTGGAACTGCACACTG
ATCCTGAGGAACAGATTCCTAGAGCATCACTGGAAAGAAGTTATGTTACACCATGAAAGA
AGAAAAGTATTTTAGTGGACCTTAAAACAAACAAGAAGTATTTTATGCATATAGCAGATA
AAGATGACTCAGAGATTAAACTAGGGAACGATGTATTGCTCAATCTATTTTGGTTAAAAA
AAATAATAAGGAA
>c5587_g1_i1 len=249 path=[155:0-248]
GCTTAGTGTGCCACCTGCATTTGTTATCTTGCCACAGACAATTTAATCAGTTATAATTTT
TTTTTTTGTTTTGAGTTCATCTGAATTGTGAATTGATAGGCATGAGGAGAGTTCTTACAC
TCAGCATCAGTACAAGTCTATTGAATCTAGAAGTATCTAGGCACCTATGTAAAATCAAAA
TAAATGTCTGCACAATTCCCTTTGGACTGAGATTAGTGATTTGGCATGATATGAAATCCC
TATCCTCTA
>c5603_g1_i1 len=913 path=[25:0-41 25:42-83 25:84-125 66:126-912]
CTCATTTACTTCATTACAATTTTTTCTTTCTATTTCTAATTTCTCATTTACTTCATTACA
ATTTTTTCTTTCTATTTCTAATTTCTCATTTACTTCATTACAATTTTTTCTTTCTATTTC
TAATTTTTCATTTTCTTCATTACAATTTTTTCTTTCTTTTTCAAATTTTTCATTTTCTTC
ATACTTCATGTTTTTAATTCCTTGATTATCAATACTTTTTTCGCAATTATTACTCTTTTC
GTATTTATTATTATCTTTTTTTAACAATTTTTCCAATTCATTGTTTTTTTCTTTTTTTTC
TATTTCTTCTTTTACAATATCAATTATGCAATTTTTATCGAAATTATTTTTTTTATATAC
ATCAACTTTTCTATACTGATTATTATGTTTTCCTATATTATACTTAACTTTAGAATTATT
CTCAGATTTAGAATATAACTTTTTATGTAAAATGTTTTTTCTTCTTTTAATTAAATATTT
TTTCTTTATCATTCCTATATCTTCATCAGAAACAGCACTTTTAGACAAATTATAAATTTT
ATTCGTATTCATTTTTCTCTTTTCTTTTATTATCATTTCGTCTGTATATTCTCTTCCTTT
TCTTTTATTTTTTCCATAGTTAAAGTCATTTTTACAACTAATATTATGATTATTTTTATA
AAAATCTTTTAATTTTAAGAATACTTCATTACTATAATTTTCTTCTTTTAAAATATCAAA
ATTATTACACTTCAGTCTTTTTTTTATATTGTCATTTTCTTCATAATTTGATACAAAGTT
ATCACACAAATTGTTTTTTTCTTTACCAAAAGTATTTCCAACTAATTTTAAATTAATTGA
ATTATATGAACGTTTTTCCATATTAAAGATTATAATTATTTTTTAAATGTTTATACTTTT
TTTTTTTTTTTTT
>c5640_g1_i1 len=480 path=[29:0-178 207:179-179 28:180-479]
AAAAAAAGAAAAAAAAAAATGTATAAAAGAGCTATATGTAATCGTGAATTAAAAGGGTAA
AGCATAAAAAGAATAAAATCTTAAATTGAAGTGTAGAATATTTAATCATTAAAAGGTTAT
AACATTGAAAATTAGAATTATAAAAATGTGTGTCATTGAAATGTTATCACTTTCACATGT
TTTTTTTTTTTGAAACTCGAAAATGATTTTGTAAACTCAAAAATTTTTTTTTTTTTTAGT
AATATTTAAGTTTGATTATTATTATATTGCATTTTTACAATTTTATTTTTAACTTCTTAT
TATTTGTAGCATTTTAATTATTGTGATTTATTTATTTTTTTTTCTATTATTTCTAAATAT
TATTTTATATTCATAGATTTTGTAATAATTTTTGGATTTTTGAAATTATAGAAACTCTTC
AACTATTTATCATATAAATATCACTATTATGCCTACTTTTTTTTTATTTTTATTTTTTTT
>c5642_g1_i1 len=361 path=[596:0-118 258:119-360]
AAGATAAATATGTAATATTCTTATCAATAGCTACATAGTGATAAATGTATAGATATGCAA
ATTCTTTAAAATATCAGTAACATACATAGAACAAATAATATATATCAAAATAATTAAACC
TTCATTAGCTAATGTAAGAATAATCATTGAAGCTTAATAGCTTGTCTATAAATAATATTA
CAGACCTTACTTTTATAATATTTAGAAAAATAAACAAAAAAAAAATACTTCATTTTGTTC
ATACTAAGTCGCAGGGATAATATTCAATCATTGGTTAATAAAAGGCATTATTAACCTTTT
TGGAAAATTAAAGGATTATTTAAATGAAGAATACGAAGTTAGTTATGCACACGCACACAA
A
>c5645_g2_i1 len=230 path=[208:0-229]
AAAAAAAAAAATAATATAAAATAAATTTAACAAAAAATTTATTATTTCATTATTCAAAAT
TTTCTAAGAGATATGTAAATATATGTATTCAAATTTTCTTATTTTTTTTTTTAAATAAAC
AAATATATATAAGTAGGTGCATAAGAAATATTTGTATTTCAAATCTTAAAAAAATAAAAA
TAATATCTTGCATATATTTTAGTAGCAAAATTATTTTTCTTTTATTTTTT
>c5657_g2_i1 len=222 path=[630:0-221]
AAACATTTGAACACACTGCTCATGCACTGAGGAAATCAAGCAACTCTTTCAGCTTAACAG
CATCAGGACAACTGTACCAGCACCGGTCACAGTGCTTGCACATACCAGCTGTGAGTATTT
TAAAGTAAGCTGTCCCAAAACTATTCTCTGTAGACCACAGTCTCTTTTTCCACCACAGCT
AAAAATCAGTAGCCCATATGACTGGTGGGTTTTGTTCTGCTG
>c5661_g1_i1 len=1628 path=[1685:0-1627]
AATAATAATAATAATGAAAGTAATTATGAATATAATATAAATTATAGTGATGATAATGCA
ATTAAATTAATATTAGAAACAAATTATTTAAAAGAAAATGTAAGAAATGAAAGTGTAGGG
AATAATATAAATTATGATGAAAATAATAATGTGGTAAATAATAATTTCAGTTTATTTTTA
AATAGTGATGAGTTAAGTTATAATAATTTATCTTCCAATAGTAAAATTATTGATATGAAT
AATAGTAATGGAAATCAAGTGAATGATTTTAATAGTGATACATATAAATGTATGAATGAA
ATGGATAATTTATTAGATAAAAATATAAGTAAAATGGAGAATAACTTTAACAATAATTGT
TATAATATAAATAAAAACACTGACTCATTTATGAAATATATAAAAAATTTTCTTGAAAAA
AATTATTTAAACGATCAAAAAAATTATATGAATTTATATTATAAAAGTAACATGAATAGT
AACATTACAACAAATAATACATCAGTTATAAATAACGAAGATTATTATAACCATATAGCA
AATAATATTTTTGATAATAAAAATGTGAATATATCTGATATTAATAATGTTAGAAATTTG
AATGCTTCTACTGGTTACAATAAGAAAACAAATGATAATGTTAATAAAAACATTTATAAC
TTTGATATGAATAATAATACGAACAATATTAATAATGTTAATTGGATAATAAATGTTAAT
AAAATTAACGATGCTAATAATAACAATATAGGTGACATTAATAAAAATAATGTTATTAAT
GATACTAATAATGTTCATAATGATAAAATGTATGATAACGAAAGAAATATTAACCATATT
AATATTACCGATGTAAACAATGTAAGTGTATTTATGAATAAAAAAGAGAATATTGAATAT
TCGAATTTTTATAATTCTTTGAATGATATAAAAAATGAAGATATGCATACTAAAAATAAA
TTAGATAAAAATAATATAAATGATAAACAAAATTACTGTTCAAATAGCATTAATTATCAT
GTAAATGATTATCAAAACTCTATTATAAATGATATGAAACATGAAAATAAAGATATTAAT
ATTATTGATTCTTTTAATATGGTTAATTTAAATAAAAGTTATAACAATAACAATGATCAT
ATAAATTCTGGATATTTATATGATAAATGTAGAAAAAATGAAACATATAATAACAAACGC
GAATACATTTTAAATGATGAAGCATCTTTACATTTAAATAAGAACACAGAAGCAAATATA
GAAAGGTGTTTTATGAATAATGTAAAGAATTTGGACAATAATTTTAAAAAAAAATTATTA
AATGATTATACTAATACTATGAATAATATAGAGTTAATAAATAAATTAAGTAAATCTGTA
GAAAATACTTTTTTGAAAGATTATAATAATTATAAAGAAAATATGAATTATTATAGTAAT
ATAAAAAATGAAAATCTAGATATTTTGCATAAATTGTGTGAAAATCCTTTATTAAAGGAA
AATAAAAACATAACAAATTCTAAGGAAACTGAGATAAGAAATGATAACATTTTATTTTTA
GATATAAATGAAAACACAAATATAGGTAATTATGTATATAATAAACAATATAATAATTTA
AAAATGAA
>c5661_g2_i1 len=584 path=[3351:0-583]
TAATGATGATGATGATGATAATGAGCAAAATAAGAATTTAAATGAAGATATATATAACAA
TGCAAACAATTTTTTAAATGAATATAATATATCTAGAAATGTAAATAGAAATGAAATTAT
TAATGATGACGAAAATGCTAATCATACAAATAATGATGCAGATGGAGATGATAATTTTGA
TTTAATAAATTGTGATATGTCTCTTTTATCAAATTTTAAACATAAAATAAAAGTGAATAA
AATTAATGATATACATGAAAAAAATTTATATAATTCTTTAGAAAACAATAAAGGGAATGA
CTTATTAAATAATGTGATAAATAATAATAATGCCTCTTTAAACAATACAAGGATTGTAAA
AAATTATTTAAGTAATTCAATAAATAAAAAAAATGAATCATCTCTAAAAAAAAAACTAGA
TGAAAAAATGATGAATTTGCTTATTATGAATAACAATGGAAAATCAAAAACTCAAATAAA
AGGAACTAATAATGAAAAATCGAAAATTTCTAGTAATAAAAATTCTAATTCTGTTAATTA
TTTTTTAAATGAAGTTTTATCTGATAATAATAGTAGTAATAATA
>c5687_g1_i1 len=699 path=[51:0-268 319:269-675 818:676-698]
TCTGTAATTCCAGTTCACATACAGCATTGCTTCTCATGTGCTGCTTGAAGTTATCAGTGA
GCACCAATGCAGTGTAGATGGTTCTCAAGGTTTTACTCTAGGCTAGGTGTCTGTACCCTA
TGAAGTTTGTTGTGTTTAACCTTCAGAATGTCTTTGGCTGGAGCCCAAGTGGGTAATTTA
GTCTGTTAACTCCACAGCATCTTACCTGTGTGCACCACAGGTAAGATAAGTGCTGTAGTA
CTGTGGGGCACAGACAGCCAAGCAGCTGCCTGGAAGATCTGTGGAGATCCTGGAGATGAC
TTTTGTGGAGGAATGTTGGGCGCAAAGGGCAACGCTTGAAGAGCTCCAACCACTGGAGCT
ACTTGGAAGAATAGTGGCCAAAGTGGTATTTCTGTGGTGTTACCAACTCACCTTCTTAGG
GAATGAAAAGGGCCCTTTCCCAAACCTCATGTATGGGCTATTTCATGGTAGTAGGAAGTA
ATTCATCATCCTAGCTCTGGAAGTGGGTGAGCTCTACAATATTTCATGCTGCTTATAAGA
CCTGCGTGCTCGAAGACATCTCTGGAACATTGTTTGCTGAGGATCAGCATTTTGCTTTCC
CCATGGTGCACCTTTAATGGGCCTGGGGGCAAGGGTGCTTTGTTCATAGCGTATAGGGCC
ACAGGTCAATTTTGTTGTTCTTGAAAGCTGAAAGGAAAA
>c5717_g1_i1 len=211 path=[384:0-168 179:169-210]
GGAGGTGGCATCGCAGCCCACGGTGGGAAGGGGGGGAGGTCGTCAGGAATTGCCAACGTA
GATTCGTGGGGTGAAAACTGTGTTTGTCCGACCCGTGGGCTGCTGCGATGCACTGCCTGG
AGGCTGAGCTCAGCTTTGGAGGTCACGACCCAAATTTGGGGAGTTTTGGCGGGGAGAACA
GGAAGGAGCGACTCCTCAAGATTTCCGAGGT
>c5717_g1_i2 len=211 path=[384:0-168 552:169-210]
GGAGGTGGCATCGCAGCCCACGGTGGGAAGGGGGGGAGGTCGTCAGGAATTGCCAACGTA
GATTCGTGGGGTGAAAACTGTGTTTGTCCGACCCGTGGGCTGCTGCGATGCACTGCCTGG
AGGCTGAGCTCAGCTTTGGAGGTCACGACCCAAATTTGGGGAGTTTTGGTGGGTTGTCTT
TGGAGCACCTCGGAAATCTTGAGGAGTCGCT
>c5718_g1_i1 len=270 path=[33:0-269]
AAAAAAAAAAAAAAATATGAATTGAATCCTGATATTAAAAATCCTTTTTATATATTTGTA
TTACATAATACAAATATATATATTTATAGAAGATGTAATTTTTTTTTTTTTAAAAACAAA
AGTAAATGAATTAAAAATAACAATAAAATATTCAAAAATCTACTATATATTTTCAAATAG
AATCCTACAAAATTTTAAATGTTAAAAAATTTAAGTCTATATTTATTAAAAAATTTTACA
AAAGTTATAAAATTTTTAAATAAAAAATAA
>c5729_g1_i1 len=1204 path=[39:0-1203]
AAAATGAAGAAAATTATATTTTTAAAACTACTTTTTCATAATTTGTATAAATAGTATATA
TATTTCAAAATTTTTAAAATAAAAAATAACAATTTATATGGAATAATTTATAGAGGTTAT
ACGAATTTTAAGTTATGTTTATTTTCAAAATTTAAAATATTTGAAAGAGTTATTAAAGAT
TTAATGCAGTTATATAAAAAAATAATTCATTTACCTCACTTCATAAAATATAAATTAAAT
TATTTAAATAATAATAATTACTTTATAATACAAAAAAAATGTTTTTATTGTTCTAAATTA
CTAAAATTAAAAAATGTAAGAAAAGTAAATGATGAAAATACCACTGAGCAAAATGATGTA
TATTATATATTAAAAAATAATGAATTACCTGTATGTAAAGAAAAAAATAGAATTGAACTG
ATATTATTAAATACAATTAAAACAAATAAACTGGATAATGTTGTAAAGGAAATATTATCA
ATAATCAATGAAAATCCTAAAAATAGAGATATTTATATAAATAAAAATTTAATGTTGGCA
TTTTACATTATTTTAATAAAAAGAAAATATTATGTAAATAATTTAAAAAATAGTATTTAT
GATAACTGTTCATTAAATATTTTTGATTTCATTCATTATAATATTAATCTACATTTGAAA
AATTACAACTTAAAAAATATATGTGAAGTACTTAATAATTTATCGAAATATATTTATAAA
AATAAATCTAACAATATCTCAAATGAACTTGTTAAAAACATATTTTATTTTTCCTTCTTT
AGTAATTTTAATAAATTTTATCCTAAAAAAAATTATAACAAATTAAATGATGAAAAAAAC
ATAAATAAACAAATTATAGATAACAAAATAAATGAGAAAAAATGTGATAAGGAAGAATGT
AATTTACATATATATAATTCATATAAATTAAAAAATTCTAATCAAACTAATTTAATAGAA
AGAAATATCATAAAAGAACAAAATTACTTAATCAAAGAAAATACTTCAAATAGTGAAATT
TCCATAAAAAAAGAAGACAGCAAAGATCTCTTAAATAATAATGAACTTAAAAAAATAACT
AACACAAATTATAAATATAAAGATTTCAATGAAGAAACATTTGCTTACTTAAATAGTTTT
ATTATATTTTTATCTAATCATCCTAATTTTATTAGTGAAAAAATTTTATATAATATTTCT
TTAT
>c5731_g1_i1 len=441 path=[167:0-440]
TATATATATCTATATGTATATATATGTGTATGTAGATATATGTAATTTATACATGTATAT
GAACATATGCTAATTATATATTCTTTTGATAATATGTAATTAAAGAACCTTAAATGAGAA
AAAAAAATGATTTATTACAATCTTTAAAATTAAATAATAAAAGAAATTTTATTATTAAAT
ATATATTCACATTACTGTTTTTTTATCTTTTCTGATAATAAAACTTTTTAACATTACATT
CTTTTTTTTAAGTACAAAAAATAAATAAAAAATATTTTTAGTGTGCTGTTTGTATTTTTT
TTTGAGTACAATAAACATTTTTAAAATGAAATATAATTATAAAAAAAATAATAACAAGAA
GTATGTCATATAAAAAGAATTATTATGTATATTTATTATTTTAGAGTTTTAAATAATTTG
ATTAAAAAAAAAAAAAAAAAA
>c5738_g1_i1 len=293 path=[271:0-292]
AATCAGTTTCTTTCCCTCTGTCAGTACAGAACAAGTACACATTTAACAACACAACACGCT
CATAATCGCAACGAAGAGGAGCAAATGCCAACACCACAGAAATATTCAGTGCAAGGTAAC
ATAAGGTAACATGGCGCATGAAGTACAATCTCAATACAAACTCAAACACAGGAATATGAC
ACACACTCTACACATCATAACTACTGACTCCAAAATACATCAAGAAGGCACAACAGATGC
AAGTTGAAAATACATTCTGAGATAATGTAACAATGCACAGTGTTACCTTATGT
>c5747_g1_i1 len=229 path=[309:0-75 21:76-154 56:155-178 486:179-228]
CATTTGTCCTATAGCTCAAGTGTTTGTTGCATTCCACCTCCTCCCCAAAACAAATACTTG
AGCTGTAGGACAAATGGCAACGTAACATAAAACAAGTGTAACTTTTGTAAACTACAATTT
GGGTGGTTTTTTTTGTTTTTCATTTTGGCCCATACATCAACAGGAAATTGGAATTCTTTA
TAGTCAGCCTGAATCTAATCAAGTACATCTTTCTGTCTGAAGGCACTGT
>c5757_g1_i1 len=293 path=[434:0-46 480:47-292]
AAAAATGATGGGTTAAAAGTTACCACAGTGATTGATAACAATTTATTCCAGTAGGAAAGT
ATGAATGAAAAGAGAATATCAAAATCCAAATATGCATTCCTCTCCTACGTGGCAAAGCTT
TCCTATTTAGTTTACTAATGAAGAAAATGTCAAATTTTTTGTAATTTTAAAATTTTTAGA
AGTTCTTTAAATGCAAACAGTTTAAAGCAAAACCCTTTAGTTTCTGATTAAGCAGTTAGA
GTCTGCCTCGAGGATCCCTCTGATAATCTACATTTTGGTTTTCTCTTTTCATT
>c5799_g1_i1 len=257 path=[407:0-151 173:152-256]
CTGTGCCCTCGCAGCGAGAGGTGCCCGGGGAGCCCCGGCCCGTGCTAACGGCCCGGCCTG
AGCCCTGGCCAAGTTTCTGCGACTTAGGGGAACTCTGGGGATGAGTAATCGCGCCCAGGC
GAGGGGCCGCGAGGGTGCTTTTTCTCCCCTCCCGCCGCCCTTCTCAGAACCGCGTTCTCG
GAGTGACTGGGTCCGCACATGATGACACGGGGAAAAAGGAGAAGAGAGCGAGCGAGTGAG
GAGAAAAAGCACCCTCG
>c5801_g1_i1 len=248 path=[296:0-200 502:201-247]
TATATATTTATTAAAAAAATATAACTCTTTAAAAATAATAGCATAATAAAATTAATATAT
TCTATTAAAAAATTGTCATCTATAATGAATTATTTAAATATAAATCCAAATTAATTTATT
TTAAAAGTTAAAAAAATATTTTTAATAAATCATATATACTTAATGTTTCTAAATATTTTA
TAAAGCACTCATTAAGAAATTTTTTAAAATTTATGGTTTATGTATACATTAAAAAATTTC
TTAATGAG
>c5804_g1_i1 len=232 path=[155:0-231]
CACCACCCACCTCCAAGACCCCAGCCAACCCCCCGAAACACGCACGAAACGATGCACAAG
CACACCGAGAAACGCCAAGGCACAACACCCAGCACCTCCATCCGCAACACCAGCACAACC
TCCAGACATGAATACATACCAACAAATACACGCACTTCCCCTGGATCTCTGCCACTATCC
CCACGGACCTGTGCAACAAACCCGGCAACCAGCACTCTCCTCCCCCTGGAGG
>c5813_g1_i1 len=242 path=[289:0-241]
GACTGCAAAAAAATGCAGGGAGGCTTTCAAGATAAAGAATAACTTGTAATTGGTTTTGGC
AATTTCGGTGGAGTCAAGGGAGCTGACCAGTAATGACCATTTTTTCTTCTCACACCGTCA
TTTGTTTTCTGAATCGGCGAGCTGTGTCACAGATGCTATCGTAAGACTTTTCTGGACAGC
TCTCGCTCTCAGGAATATGCTTCCTGGAACTCTCCGCTTAAATGACTCATCATTGTGAAA
CA
>c5822_g1_i1 len=232 path=[197:0-174 163:175-179 380:180-231]
GACGGCCGCGGCGGTGCGTCGGGTCGGGGAGCGCGCCGTCCCCCGCCGCAAAGTTGGGAG
AAAGTTTCCTGCCGAGAGGGGATGCGCTGCTCGGGGCTCCCGCGGGCGCGGCACGGCTTT
CCCCTTCTGTTTGTTTGGCTTGGTTCTTTATTACACGCGACTTTGGTTTTTGTTGTTGTT
AATTCTTTTTTTTTTTTTTCCTTCCCTTTTTATTTATTTTACTTTATTTTAT
>c5836_g1_i2 len=317 path=[428:0-23 38:24-39 767:40-316]
AATCATTTTTTTTTTTTAATTTTATCACGTTTAATTTGTACAAATACCTCCTTACACAAT
GTTTAGGTTGCTAATTTACAGGATAATAAGAAAAAATAAGAGATAATTTTTTTTTATTTA
ATCTTAATTTATATCAAATTTCTTCAATTTTATGAGACTTACTTTTTTTAACGTCAATAC
TTGACATTTTAAGGTAGATTTTATTATATATTTTTCTTTATTTTTAATTCATTATATATT
TATACAAAAATATAAGCTTTATTTTGTTTTGTGTTGTTTTCTTTTTTTTTTTTTCCCTCA
AAATTTCTGAACCATTC
>c5848_g1_i2 len=260 path=[403:0-236 662:237-259]
AGTAAGCAATTACAGAAACGGCTCGTGGTTGGATAGTTAAGGTCAGAATTTGTACTGGAA
ATGAGGCATGATCCACTTACACAATGCATGAATAATACATCTTGGAGCATTTACAAAGTA
ATGTGAGTTAAACATAGATGCAGAAGAAAATCACTTGGTCCCTAAACAATAAAAAATGTA
AATCCTTTATGATAGAGTTTGGGTTCTTGTAAACATGTTACTTTCTCACTGTTTACAAGA
ACCCAAACTCAAACACAAAG
>c5871_g1_i1 len=1097 path=[485:0-1096]
TCTTTTTTTTTTTTTTTTTGTGTATAATATTATTCATATATATTTTAAAGAAAAAACTTC
ATTATTTTATAAATCATTGAATTATTTTTAGATATTCTTATAAAAATTAAACATTCATCT
GAAAAATGATAAATTCAAAAGAAAATGATACATTACCAAAAATATCTTTCAAAAATAAAA
ATATAAAGCTGATAAAAGTACCAAAATTTGTTTCAAATAAATGGTTAAAGAGAAAGCATA
GAGATGTTGTAGGTTTATTTGAACACAAAAATAATGAAATATCAAATTTATATATACAGA
AAGACGATAGTGATGAAGTAAAAAAATTAACATGTAATAAAAATTATACTATAAACACTT
ATATATTAAAACAAAATAAAATATCTTTAAAACCTAATAAAGGTACTAATCCATCTAATA
ATAATTTAAATAATAAAACAATTGAAAACTCAAATCAAAATAAATTAAAAATAAATATAA
ATAATCCTATAAACGAAAATTCCGAGCGAAATAAAGAGCTTGATTATGTTATTTGCGCAG
ATGTTATAAAAAATTGCGAACATACATATTCATTCTTACCACTTTTAGATGAAGATTATT
CTTTGATATTAAAAGAAAGGCATTATAATACAAATATAAAAAAAAATAGATATACTATTA
TAGAAACAAGAAATGAAGAGAATTTAGATTCTTCACAAACATTATTTAAATATTATACGT
CTGATGATAATAACAACTTAAATAAAGATAAAAATAATAAAAATAATAAAAGAGTTTTGT
TAGAAAATGAAAATAATTTTAACTCTTCATCTGCTGCTTCTAAGCAAAAAACAAAACAAG
CTAAAAAATTTCATATCTTTGATTTAGATAAAACTAAAATTAGCATGTTTAAAATATTTG
AAAGAGAAGGAAAAAAAGGAGTTCCTTTTTCTTTTTTTGCTAAAAGTTTTAATATTCCTT
CAAATCACATAAAAAATATATTAGATGAAATAGCTGTTAAAAGAAAAAGGGCTTCAGATA
AAAAATCAGTATATTTTTTAAAAGATTACATTAGTTAATATGTTTTTTTCTTTTACATTA
TATATATATATAATGTA
>c5873_g1_i2 len=617 path=[595:0-389 985:390-616]
ATTTAAATAAAAATGAAGAAAATTATATATACAAAAATAAAAATTTATTATTAAAATTTA
TAAATGTAAGAGAAACAGATTTAATAGAAAAGATGTGTAATTATATTTTAAAAAATAATT
TATTTAGTGAAATAAATAGGAAAGATAATGGTTTTAATTATAACTGTTTTATTTTTAAAC
CAGATAACTTAAATAAAATTTCTCCTTATATTATTGATAAATTCCACTACATAAATATAA
GTCATACAATTCCTTATATATCTTTTATTATATATTTAGTTGATCAAATAAAAATATATA
AATTTGTAAAAAAAAAAATTATAAAATTATTTGAAGACCTTATAATTGAAACGCTAAATT
TTTTTAGAAAACAAAATAAAACCATTCGAACCATTAAAAATAAAAAAAACTTTTACGAAA
AAGAAGAAATTAAGAGAGAAGATAATATAGAAGAAGGTGATTCAAATAAAGGTGACTACT
TCAATAATATTAATAAGGAAAAGAAAAGTATACTTGTTGTTGATGATTTTAAAAACGAAA
AAAAATCAAATGATAATTATAGAGAACAAAATGAAGAAAAAAAAAATAGTGATAAAAAAT
ATGAAAATAAAAGAAAT
>c5890_g1_i1 len=1948 path=[37:0-1947]
AAAATTAATATAAAATAATATTAATTTAAAAATGTACATAAGAATATTATTTATCTACTC
TTCAATTCTTTTAATTTCGATTTTTCAAATAAACGGTCATCTTAAAGACAAAAATGTATA
TATCTTATATTTACAAAAAAAAATTGAATTTTTAAAAAAATATTATGATAGTTATTATTT
AGACAGTGAAGAATTAAATCTTACGCAAGTTTTCCGTTTTAAGAACCACATATATTTAGA
CTATACTGGAAGTGGTTTATATCAAGAAAAACAATTGAATGATTTTTATGAAGACATTAA
AGTAAATAGATATGGAAACTCACATAGTAATAGCCCTTCTGCCATGTTAACAGATGAAAA
ACTAGTAACCTCAAGGAACGCTGTATTAAAATTTTTTAATACAAATAGTAATGAATACTC
TGTAATTTTTACTAGTGGTGCGACAGGGGCATTAAAAATGATTGGAGAATATTTTTCTTG
GGAAAAAGAAAGTTTATATTATTATTTAAGAATCAATCATAATTCTGTTTTAGGTATTCG
AGAATATATAGCTGAGATAGGAGGATATTTTAAAGCATTAAATGAAAATGAAATTTCCAA
AATATTATATGATAGAAAAAAATCACAAAAAAAAAATGACGTAAATAATCCAATAAATTG
TTTATTTGCATTTCCAGCAAAAGATAATTTTGCTGGTGTTTTATACCCACTTGAATGGAT
AGAAGATATAAAAAAATATGGTTTGAGTGATAAATGTCATTGGTACGTGCTAGCTGATGT
AGCAGCATATGTGCCATCTCATAAATTTGATCTGTCAAAATATATCTATTTAGATTTTGC
AGTTGTCTCTTTTTATAAAATGTTTGGTTATCCTACAGGTATTGGGGCTTTAATTGTTAA
AAATAGTAGTTCAAGAGTTTTTAAAAAAATTTACTTTGGTGGAGGTAGCGTTGTAACAGC
TGTATGTGATTCACGAATATGCAAAAGGCAAGATAAAAATAGTTTTTCACATTATGAAGA
TGGAACACTCCCATTTTTAGGTATTAACGCATTATTATTTGGGTTTGATATACTATCAAA
AATATCATATGATATTATTACCAATCATATTAAAGCCTTATCAGAATTTACATTTTATGA
ACTGATAAATATTAGACACTCGAATTTTACAAAAGTTGCTAAAGTTTATCATGCTTATGA
TTCTCCATTAGATGGTATTATTGCGTTTAATTTATTTGATATTAACAATAAATATATACC
TTTTTCTCTAGTTGAATCTATTGCTGCATTTAATAATATCCATTTGCGTGGTGGGTGCTT
TTGCAACTCCGGTGCATGTCAAGATTATTTAAATTTGAATAATGAAGAAATAATCGAATC
ATACAAAGATAAAAACAGTTGTACTGAAAACGGTTCCAGTGATAATAAACCTTTCGGTGC
AATCAGAATTTCATTTGGATATTTGTCTACATTTAAAGATTCTTTTGTATTTATTCAGTT
TATAAAAGATAATTTTGTAAAATAAAACAAAAATATTCTATAATTTTTATGTACTATATG
CATCCATTTTCTAGTAATAAGAAATTAACAATTTTGCATTTTATTGTATATTCTAGTTAA
AAAAAAGAAAATTCTAACCTTTTTCTAAGAAAAATATAGGCTAAATATTATAATTTTATA
AATTGTATTCTTCATATATTAAATACGTTAGTTCAATTAAAATTTTTTTTTACAAAATCC
TACTTTAAAAAAAAAATTATTTTATTCCCATTCATTTCCTATTAATATAAAGAAATTAAA
AATAAGATTATTTATTATTATTTATTATTATTTATTTTTCTTTTAACAATTGTTTTATCT
CTTTTTCTTATCAATATTTATCAGTACAATTACTTTTTTCATATTTTTCGATTATAAAAT
TAATTTGTGATACATGTTCACAAAAATA
>c5894_g1_i1 len=421 path=[37:0-49 18:50-420]
AAAAAGGAATAAAAAAAAAATTTATTAGTATTTCTATTACGTTGATGTTATTTTACGTAT
AATGTTCTGATAATTAAGTATTTATATTGATGGAAAATATTTTGAGTAATTCCTATTTTA
CTATAAATTAAAAAACAAATAATTTTATATACATTAAAGAGAAAACTATTAAAAAATTTC
ATAATATTTATGAAGATATGATATTCTTAAATATAACAACATAAACCTTAATATTTTAAT
GAATTCCTTATTTATTTAAAACTAAAAAACTAAAAGTCATAAAAAAAAAATAGTGAATTA
TATTATTAAACAAATTTAAAAATATAGAAAAATAAATACTCATATTTTCATTTTCTATGT
ATAAATTAAAAATAAAAGCTATACAATATTTTTAGAAGATATAAAATTTATGTTAATATG
A
>c5907_g1_i1 len=210 path=[476:0-209]
GGGCGGTGGGTCGCGCAGCCCTCGGTGGCCGCGTCCCGGCCTGCTGCCTTAGCGAGAGCC
GGGCACTGCAGCCTGTCAGCGCCGCCTCCGCCCTTCGGTTCTATGTTTGTAAACCTTACA
GGCATTTGTAACGTTGAAGGATTTGGGGCTTTATGACTTCTGAGCCTGCGAGCTAGATCA
ATGGACAGAATCTGTGTGCAAACATGAGAA
>c5917_g1_i1 len=591 path=[1239:0-379 671:380-590]
ATATATATATATATATATATTAAGATGTTTATATGTCGAATTAATTTATCTAAAAAAATT
AAAGAAAAAATACCTTATGGTGTTAAGCAGAGTCAAAACTATAAAGATGCAAAAAAACAA
GAAAGAATATCACTAGAAGGGGCAAGGAAATTAAAAGAAAGTAGAGGAATGATATTAGAA
GGAAAGAAAAGTTTATTTATGTGTTTACGTCAAAATACTGATATTAACTGGTATAGAGCT
GGTCAAATTTTAAAGCATTTAGAAATTCATCAAAGAGCAAAACCTGAAATAACTCCTAAA
CTTAGAGAGAAAATTACAAATATAGCAAATTTCGTAAAAAAAGGAAGATAATTTTGTTTG
TAATTTTAGCTAATCGCAACAATAAATTTAGAAAAAAAAAAAAATCTTTTTTCATGTACA
TATTCTTGAACATAAGACATTATATTATGATTAAAAATTATTAAAAATGATGTACATTAT
ATATTTTACTTATTTTTAGTATTAATTTTTTTACAGTTTTTTACAATAAATTTTTATTAT
TAAAAAAAGAAGAGAAAAAAAAAAATTAATTTAAATTAAAAAAAAAAAGAA
>c5917_g1_i2 len=444 path=[438:0-232 671:233-443]
TTTTTTTTTTTTTTTTCTTATTTTTTTGCTTGATGTAAATAAATATATCTTTTAATTTAT
TTAAAAATATGTTTGTTTCATAATTAATATACATATATAATTCTTTGATATAAATAAAAT
TTCAAATAAATGATATAAAAATTTTGAAATAAAATATAAAAAAATATTAAAGAAATGTAT
TTAATATGTTTATCGATGATATAACTCAAGATATTAAAAATGAAATAAATTTGAATAAAT
TTAGAAAAAAAAAAAAATCTTTTTTCATGTACATATTCTTGAACATAAGACATTATATTA
TGATTAAAAATTATTAAAAATGATGTACATTATATATTTTACTTATTTTTAGTATTAATT
TTTTTACAGTTTTTTACAATAAATTTTTATTATTAAAAAAAGAAGAGAAAAAAAAAAATT
AATTTAAATTAAAAAAAAAAAGAA
>c5927_g1_i1 len=287 path=[1:0-286]
AACCGCTTAAAAGATCTCCTATCAAATACAAGCTGTAATTGGAGCTTAAGTTTTGCAAAC
AGATTCTGAGTATAGGCTTTCCAAGAGCTGTGCGTGTTCTTGTCTGAAATGCTTCAATCG
GTGCGACTTAAAAAGACGGAAGATCTGGCTGGAGTCACGCAGCCTGGTCTGGTTAGGGTA
GGCTTTCATTCTTCTGTTACATGCGTAGTTGGAACTTCCGCAGGCTCAGTTTTCTCGTAG
GTTACAGTTAAAGCTACTTCAAAGGCGTTGTTTCCTATTGTAAGCAT
>c5930_g1_i1 len=244 path=[39:0-88 279:89-243]
AAATAAAATAAAAATATCAAATATTTATGTTAAAAGTTTGTATATATAACAAGTTATATA
TGTTTTATTACTTCATTAGAGTACATTTTTTTTAATTTAAATTTTATATTTTATTTTATA
TATTTATATATTACATATATGTAAATAAATTATGAAAATAATTTAATTTATATATTTTAA
AAATAGAATAAAAGAAAAATTGAAATAATTATATACACATATATACATACATACATATAT
ATAT
>c5947_g1_i1 len=300 path=[63:0-299]
TATATATATATATATGTGTATATATATATTTTAATATAAAATTAACAAGCAAATTAGTTG
AAATTAATGAAACAAATTTTAAATAAGAAAGAAGTAACCTAATTAATATAATATGTAAAT
TATAGATATAAAATTATATTTTGTCTTTTATTTAAATACTATGTTAAAGAGGTAAATTCA
TATTAAAATAAATATTCACTTAGTATTTATTTTTATTTTTTTTCCCTTCCTGCTCTTCTA
AAATGTTTTGAAACATAAATTATGAAATTACACTTTTAGTAGTAGTAATTAAGAAATGTA
>c5952_g1_i1 len=701 path=[479:0-610 1308:611-700]
AAAAAGAAAAAATAATGAAAAAATATATGGAAAGTATAGTAACACATTTTATTATAAAAA
TTAAAATCTTTTTTTATATTTATCTATATGGTTATTACATTTAATTTTTTTATTTTTTTA
TTTTTATATAATTAATAATGCGGATACATTTCTCCCTCATTTGGTTGTGGTAGTCTTTTA
TTTGCACTTGATAACATTTCTTGTCTTAAAGAAATTAAAATTGTTTCTATAGTGTAATTA
CGATTCCAATTTTTTAATATAGGTAAATTATTTTTAATAACCCTTCCGTTGTTATCTACA
CATGTCATTTCAATTTTTGTATCAAATTTCACGGTTGGTGGTGCATCAGGATAATTATCA
TCACAAAAAATAGTTAAAGAGTAAATTCTATTTTCAAATACAGTTCCAGGTTGTCCAAAA
ATGGTACATGACCAATTTGAAAGTGTTATATCATCAGCATTTTCTAAACCAAATGATACA
CCCTCACTTACATTTCCTTTTTGTCCTCTTTCTAATTCATCTAATAAACGAAAACTTCTT
GGAACAATTACCTCACTCATATTTTTATATACGAAAGTTATTTTTGAGTATAAAAAGATA
AGTACCAATAAATTACAACTAAAAAAATTCTTATACAATAATTAAATTTAAAAAAATATA
TTACTCTTTAGATGGGATAAAAAAAAATATATTTTTTATTA
>c5952_g1_i2 len=701 path=[479:0-610 1129:611-700]
AAAAAGAAAAAATAATGAAAAAATATATGGAAAGTATAGTAACACATTTTATTATAAAAA
TTAAAATCTTTTTTTATATTTATCTATATGGTTATTACATTTAATTTTTTTATTTTTTTA
TTTTTATATAATTAATAATGCGGATACATTTCTCCCTCATTTGGTTGTGGTAGTCTTTTA
TTTGCACTTGATAACATTTCTTGTCTTAAAGAAATTAAAATTGTTTCTATAGTGTAATTA
CGATTCCAATTTTTTAATATAGGTAAATTATTTTTAATAACCCTTCCGTTGTTATCTACA
CATGTCATTTCAATTTTTGTATCAAATTTCACGGTTGGTGGTGCATCAGGATAATTATCA
TCACAAAAAATAGTTAAAGAGTAAATTCTATTTTCAAATACAGTTCCAGGTTGTCCAAAA
ATGGTACATGACCAATTTGAAAGTGTTATATCATCAGCATTTTCTAAACCAAATGATACA
CCCTCACTTACATTTCCTTTTTGTCCTCTTTCTAATTCATCTAATAAACGAAAACTTCTT
GGAACAATTACCTCACTCATATTTTTATATACGAAAGTTATTTTTGAGTATAAAAAGATA
AGTACCAATAAGTACAAAATTAAAGGACTTCTTTTATATAAAAAAAATTAAGCAATTTTG
GGAAACAAACAAATTATAATAAAAAATATATTTTTTTTTAT
>c5997_g1_i1 len=305 path=[283:0-258 542:259-304]
CTATGAGAGTTTAGATCATTGTAACAAAAGGGTCTAGCAAAGCAATCCATACCAAAACTT
CAGTGGTTTGGGAATTCCATTGCCATAATGATATCAGTTAGAACAAGGAGCCTCAAATTT
TACACAAGTAATATGTAAATTGGCAAATGATTTCTGGACACTTGGTGTTTGTCATTTACC
AGCTCAAAAATGACAATATTCAGCTGAAGCACAGTTATTCTTTAGCTTCATGAGCCATAA
TTACCAACACTGCTGATTATTTCTAGTCTTGTGGTTTCTTTTTTTGCAAAAAGGACTGTT
TGGTG
>c6000_g1_i1 len=219 path=[351:0-218]
AAGGATCTTCTGCTTTCAAACCAGCCTTCTAAGTTGCATCACATAAAACCAGTAGCGTGT
GCTCCTAGCCATTTGTTTCTGCAGCTGGAGTAATCATGTCACGAGCCTGGTTTGTAAGTA
ATGCAAGTACTGCAAGGTAATTACAGGCAGAGGGAATAAAGTTCTGATTTATCTTATAAC
CAGCAAAGATAGCTTACAGAGTAGAGTACAGGAGAACAG
>c6009_g1_i1 len=391 path=[37:0-332 36:333-390]
AAAAACAAAAAAAAAATAAAAAAAAAATAGATAATAGTATTATTAATAATAGCTTTAATA
ATGCTATTAATAATAAAAATAAGAATATAATTATTAAATGTTATGAACAAATAACTTAAA
AATATTTAATTTGTTTTTATTAATAAAAAAATGAAAAGTAATGTGTAATGATAAATTAAA
AATATATATCTTCATCCATTTTGAAAACATAAACAATGTACATAAATATATATACTACTA
AAAAATAACAATTATTTAATTTTTTTCTATGTCATTAAAAGTTTATTTTATTATTTATTT
TTTTTAAAACAACACACATTAAAAAAGGGTTGTAATACTAAGTACAAATAGCTATAAAGA
ATATCACAAATTTTACTCTAGAAAAAACATA
>c6027_g1_i1 len=274 path=[105:0-63 169:64-124 42:125-273]
AATTAGTTAATACATAAAGTCTACAGATTTTTAGTAATTATAATTTTCTTAATTTTTTTT
AAAATATTTATTCCTCTAAAATTTTTACATTTTTTTTTCCATTTTAGATAATTTTAATAT
TTTTACATATTTTAATAAAGTAAAACATTTTAAATCATAAGATTTACAATAATTAAACTA
CATATTTGTGCATTATATTTTAAATAAATATATATTATTAAGGTACAATTTTATTTTAAA
TTGTTTTATTTTTTTCCGTTTATTAACTTATATT
>c6041_g1_i1 len=620 path=[598:0-173 772:174-619]
AAAAATTGTGCAAAAAAAAAAAAAGAAAAATGATATTATGTAAAATGAAACAAGTTAGTA
TAAATATAAATATATAAACTATAATACAAATTAGTTAATAAATAAATGAATTTCATTGAT
TACATAAAAACATATTTTCTTGAATTCATTTTTTTGGCTATCATTTGAAATAATATTATA
TATTTCCTTTTTTTGTTATCAAATTGAAAAACATTGAATATTTTAACTTTTCTAGTTATT
TAAAATGAAAAGTTATAGTTAAAAAAAAAGATAAATGAGTATTAGCTTATATATACATAC
GTAAATACATACATAAAATCGATTGTATATTTTAAAAAAAATAATTATTAAATGTATTTT
AAGTGTATATTATTATTCATTTTATATATGTACATGTATCATAAAATAAAATAAGATTTA
TATATTATAAATTAAAAGCCTACTTAAGCAGTTTAATAATATTAAAAATTAAAACTGATT
AAATTAAGGTATATTATTTTTTGTATTATATTTTGCGGAAAATATATTTTTAGTTAATTT
TTATTAGCATATTTAATAAATGTAAAAATTCTTATATGTATTTATTTGAATTTTTATTTT
TTTTTTAATTAATTCAATTA
>c6117_g1_i1 len=329 path=[155:0-328]
ACGCATCCCGCAGTCCGTATAAGCCTTAAAAACCACACGCAGGCACACCAAAGAAAGCTA
ACTTTTATTATCAGACAGCCCTGCTGTCTCCAATTGCAGCCGCACGTTCCTGCGCTGATA
CAACGTATTTTCTGAACACACAAGAAAGGATTTCCAGAGAAGTTGAGATTTCCAACGCTG
CCGGAGCCGCTTCCGACGACTGACAGACGAGACCGCCTCGCCTCACCCCGCACCGCCCGG
GGAGGAAATGGCGGCGGGCGCTGTCTCAGCGGGGAGCGGGGATCCCGGCCCCGCAGCGCC
ACCTCTCCGGCTCGGAGCGCCAGGGCCGG
>c6126_g1_i1 len=241 path=[155:0-240]
ATTATGGGTTGCAGAGCCATGAGGGAAGAAGATGGACTAGGCATCAGAACTGCCCCAGCC
CTGCAGGAAGCCTGTGGTAGATGGTGGGCTGAGCTGAGCCCTGCTGGCACACTGAGCCAG
GAAGCCTGGCCCTCCTGTGAGCAAGTATTCTTGCACTCTTCGTGACATTTCAAAACCAAG
AACAAACGCCTCCTGAAAGCCTTGGGATGTGGGGAGAGCAGAAGGGCCACCAAGAAAAGC
A
>c6141_g1_i1 len=261 path=[51:0-56 25:57-260]
TTTATAATTATTATTATCATTAAATTTTATAATTAAATAATATACGTGTAATATGCTTTT
ATATTTCCAATAAAACTATATATTGTATAGTGTTTTATTTTCACCTTTGTTAAACTATTC
ATTCATTTTATAAAATGCGTTTATATTTATAATATTTTAACATTTGTTATGAACAATATA
ATTATATTTCCATTGTATAAAATCTATAATATATAAATGATGTGAATTTTGTAAGTGTTA
AAGAAAAAAAAAATAAAATAA
>c6173_g1_i1 len=206 path=[186:0-205]
TTTTTTTTTTTTTGTATTTTTTAATTATTTTGATTCTATGAATTTATTTTGCTATATTAA
AAGCTAAACTGTATTCAATGATATTTCTATAACTACCATGACGTTGCAATTTACCATCGT
ATAACGTTTAGCAAATACTTAAGTCAATCATTAATTTTTTAATATTTTTGTCTTTCATAA
ATGTACTTGTATATTCTTTTAGGAAT
>c6186_g1_i1 len=384 path=[769:0-383]
AAATTTTAAGTAGATATAGTTCTACATTTTTTGCAAAGACATAAAATTTTATTTATTTTT
CAAAGATAGCAAAGTTTTTCTTATTATTCCTTTTAAAATAAAAATTTTTATATGTTGTTG
CATACACTGAAGATTAGTTAATCTTTAATTATTATGATAACAAAAATATGTTACAAAATT
ATAAGTTATGATATTTTTAAAAAAAAATAAAATAGCCAAAATATAAAAAGTAATTGAATA
ACAAATATCTAAATGGAAAACATGTGAATAGCTAATATCTTAACAGAAAATAAATAAATA
GCTATATAGCGAATAGCCAAATAGCAAATAGTTAGATGATAAATTGATAAATGTGAATCA
AATAAAAGAGCACAACGGACTAAT
>c6186_g2_i1 len=407 path=[385:0-406]
AACTATATCTACTTAAAATTTTTAAATAAAATTTATCCCTTGTTATTGAATAGTATTATC
TACCAATTTTTTATTATATCAAGAAAAGATATAAAATAGATAAAGATTTATTTGTTCATA
TAAGGTACTAAAGGAAAATGCGCATATTAAAATATGTCCAATAAAACATAGGAATCTTAA
AAGTTGTGCATATCAAAAATACATGAACATCATGGGATGTTCTAATTTGCTAATTTACCA
ACTGAAAATTCAAAAACTTTTATAATGCTTTTAATAGTCTGTAAAAAGGTTTCTACTCAT
TTTATCTTTTATAATATTGATTATTATAAATCATACTATTTAATTTAATTCAAAATTTAT
TGTACTTTTTAAATATGTATTATTATATTTATATAATTTTCTATAAT
>c6206_g1_i1 len=249 path=[1:0-119 121:120-248]
ATAGGACCCCATAGGGCCCCATAGGGAGCCTTGACCCCATAAGAACCCCATAGGATCCCA
TAGAACCCCATACAACCCCATAGAACCACATAGGACCCCATAGGATCCCATACAACCTCA
TAAGACCCCATAGAGACCCTTGAACCAATATGACCCCATAAGACCCCATAGGACTCCATA
GGGCCCCATAGACACTCTTGACCCTATAATGACCCCATAGGATCCCATAGAAGCCCATAG
GACCCTATA
>c6263_g1_i1 len=280 path=[258:0-279]
AACGGCCAGCAGCGCCGCGCTGTGCCGCCCCGTCCCGGAGGCAGATGGGCTGCTAAGGGC
CAGTCAGGGTGGGCCCTGGGGCTACTGAGTAACACCGAGACTTTTTTCTCTTCATTCTTT
CCCTCTACTCCTCCTGTCACGTTGCTGCTCCTCTAAAAGAGTCAGGAGCAAAGCTGAGGG
AGTCATACGCTTCTCAACGGACTGGGGGTGCTGGTGACCAAGAATGGAGAATGTACAAGA
AGATAATAATGAAAATTCCAACACTGGAGAAGATTCTGGG
>c6303_g1_i1 len=548 path=[383:0-338 725:339-547]
AGTGTACTCACTTTTAGTACATGTATATATATTTTTTTTTTAGTGTACATGTTTATATAA
GCACATATGCCCAGTATATTATCAAACACAGAGAAAAATGTTTTTACTCATTTTATTCAT
TTAAATATTACTGAAAACATATATGTAATGCTATTTATAGACTAATAATAAATTGATTTA
ATGAGGATTTAAATTTTCAATAAAAATGAGAACAAATTTTTATTAAAGTTAGTAAATGAC
TTTAAAAATAATAAATGTTCAATTAAATAAACTATATGTGTGTAGTTTACTTATATGTAG
TATCCATACAATTTTACAGTTAAAATCCTTAAAGATTTCTCAAAATTCCCTTTTAATTTT
TTTGCTCAATATTTGATTTATTAATAGACTATTCAAGCAATTTCATGGTACTTTAAATAG
TCATATTAATAAAGAGCATATAGAGAGACCTCTTCCTATCTTATATATCATAAAATTAAT
TTAAATTGATAATTATATAAAGGAAATATAATTATTTATTTATAATAAATTTAACATATA
TATTATAT
>c6305_g1_i1 len=223 path=[1:0-137 309:138-222]
AGTGATGGCCTTGGTGGTTTCACAATCTCTGTTTCCCTGCAAGTCCATTTGATGTCCAGG
TGTTTCCTTGGTCACACAAGAAGTAAGTGAACTGGAATTTGGGAGTATGTTGTTTTTCTC
TCTGACCATTTAGGGCTTCTCGCTCCGAGTCCCAGCGGTCGCTGCAGGGGCCGCTCCTGA
CAGCGGCGAGCGGCACGGGCTGGCACGGCCTGAGCGGGAAACT
>c6321_g1_i1 len=238 path=[1:0-237]
AAGAGAGTTGTGTAACTTAACTCTTAAAAGCCCCTGCTGAAGATTAGCAAGATGAGGTGC
AGCTGGTGGCTGCTGGGTCCAAGTTACACACTGCTGTTTTCATTTTGTTTTTCTCTCATC
ATTTCGCAGTATCCCAATTGTTAAAATAAACCACTGCTCTTGATTTGTAGAAGCGATCTT
ACAGTTTAGGAGCCTGTATCTGAAATAACAAATTAACTGCTCACTGCAGAACACCAAA
>c6348_g1_i1 len=223 path=[325:0-99 125:100-222]
TCGGTGCCCTTATTTGGTTGTGCGTGGGCGCAATTCCACAGCAGGAAATCATGACATTGG
TTATGGGCCGGTGACTGGCGGGGAACATGGTGGCTTTTGGTCCCTTATACAGCGCTCCTA
TAATAAAGAGCAAACTCAGCTGGTAACTGCTAAAGGGAGGTGAAAAAAAAACAAAAGGAA
ACCACTCGGTACAGTGTCCGGAGTTTGGCGGACTGCCCAGGCT
>c6354_g1_i1 len=269 path=[1:0-76 78:77-268]
GAACTGAATTTCCTGGGCAGGTCCATTCACTATGCTTCGCATAACAGTGAAACCAGCTTT
CAGAAGAATGTGGATTATTTGCTCTCCTTTCTTGAAAACTTCCCCTGCTGTATCGCCCCA
CACAGTATCATCAATGTACTGCAGGTACTCTGGAGCACTACCCTCTTCCAGTGCAGTCTG
GATAAACCCATGTCAAATGGCTGGGCTGTGTTGGGGCAAATGGGTAATCAATACCAAGTA
TGTAAAACGTAAAACGGGGTAATCAATAC
>c6384_g1_i2 len=306 path=[581:0-132 109:133-305]
GTAAATATATTATAATAACTTTATTCTAAGTAAATGATAAGACCGTGAAAAAATATATAT
GCATATAAATTTTTATACTGTGTTTATAGTAATATATATACGTAAATATATGTGTAATAT
ATGTTCACGGGAATTATTTTTATATATTTTTATTTTATTATATTTTATCTTATTTCTTTT
TTTTATATATACGTACATATGATATATAAATGATATAACATATATATTTATTTTTTAAAC
AATATGCATGTAATAGTTTATGTAAATTATAAAAATTATAAGAAAACTTATTCATAAAAA
ATTAAA
>c6418_g1_i1 len=267 path=[294:0-266]
AAAAAAAAAAAAAGAAAAATATTAAAAAAAATAACAAAAGAAAGTATTATTTTTATTAAA
ATATATATTGATAAATCATAAAACATGGTAATTAATAAAAATGTTAATAAAAGAGATTTT
TTTCTCCTTAATAACTTTTTTTCAGTAATTCTAAAAATCATTCTACACGTAATTTTTTTT
CATTATTTTACTTTATTCGAGCACTATGTAATATTTTAGAAAAATTCTTTTTTTCTAATA
CTATAAATATATGCATATAAGTAATTA
>c6448_g1_i1 len=234 path=[59:0-177 58:178-233]
ATTTTCTCTCTAGCCAAGCTCCATTTCACAGCGCTGGGAGTTCGTGGGTTCACGGCTTTG
GGCCCTTGGTCTGCTGAAGGATGGCCCTGCCCACTGCATGGGGCTGGGGGGGGCTTTGGG
ACCCTCCCGACCCCAGGCATCCTATGGCTGCAGACACCGCATGCACCTCCTGACACCGTG
GGGAGCTGGGAGGAGCCTGCAGGATGGGGCTTGGGGAATGTTGACAATGGTGGT
>c6463_g1_i1 len=249 path=[519:0-248]
ATATATGAGAAATTTCAATTTGTTCTTATGAATTTAATTTATATTTTATAAAGATTTCTT
TACATATAAAATGTACAAAATTGTTAATTTTAAAAGAGAAGCAATAAGATTAAAATATAG
ACAAGTATTTTTATATGGTTTATATTTTTTTCATCATATAAATTTTTTTTTATGTATAAT
TAAAAAGTTTTAAAAATAGTATTATGTAGGACAAGCATATAATAAAAACAAAAAATTAAA
CCTACTGCA
>c6468_g1_i1 len=203 path=[347:0-24 192:25-202]
AGCTCCCCAAAAAGCGTACAGAATGAATCCAGAAACTCTCCTGCTGCAGTCCCAGCAAGA
ATGCTGCACACTTGTACATAATAATAATAATAATAAGCATAACGTAATGCTTGTACATAA
TTTGCAAACCATAAATCACCAACCTTAAGACGTAGCTGTGTACATTGCTCTGTTAGTGTT
AATGCTTGCAGCTAATCTTAAAG
>c6554_g1_i1 len=265 path=[503:0-264]
AGAGTCTTTTCATCATAGAATCATATAATGGTTGGGGTTGGAAGGGACCCAGGTCACCTG
GTTCAAACAACTGGTTGCCAACTGCTAGACCTGGTTGCCCAGGGCCCCAGAAAACCTGGC
CCTGAACACATGTGGTCCATAGGCTGCATGTGGCCTGGCAGTCTGTCCTGCAGCCCATCC
CCTGCCCTGCACTATCGTGATGGCAGTTCTATGCTGAGTGGCTCAGCCCAGCCCCGGGCT
CGCACCCATTGCTCAGCAACAACCA
>c6585_g1_i1 len=203 path=[53:0-31 85:32-52 301:53-202]
ATAGTTTATATAAAATAATATAAAAAAGAGAGAAAAAAAAAAAGATTAAATTAAAATTTC
AAGAAAAATTACATAAGAGATTTATATGTAATTCAATTACCATAAAGGATTGTTTAATAT
ATTTTAGTAAAGGAAATATTTGCATGCATATTATGCTAATGAGCAAAACTGAAATAATCC
GAGAAATTATGTTTCAAGTTGAT
>c6705_g2_i1 len=369 path=[449:0-368]
CAAAACCTGGAGGGCAAATCTGTTCTGGGAGGCAGTGCTTTGAAAAGAACTGAACACAGG
AGGCAGAGATATTTCCCATTTAAAATAGGTTATCATTTTTCTATCTGTGCAGTTAGCAAA
AGAAAACAAGAGAAAAAAAATCTTCCAACTGGCAGAGCTCACCTCCCAACACCTGAGCGT
GCCTCCAGCTTCCAGGCAATTAGTCAAGTCAAAGAGAATTAGTCAAAAACTTATGGAAGA
GCTTATTCTTTTGACACTTGCAGAAGCCCAACTCACGTAGCAAGCTGCCTGACTTCGACA
CATCTGCTGAAATACCTCTAGTGAAGAATTTGCTGCTGAAAGCTTAGACTGTCAAAGTGC
TGAAGTGGG
>c6718_g1_i1 len=1448 path=[1:0-1447]
ATAAAAAAAATATAATAAATAATATTAATAATTTAGATATTCTTCATAATAACAAGTTTA
ATAATTTTAATAATACATATAATTCTTTTCTTAATTATAGGAATATAAGGGATAAAAATT
ACAATTCTAATTTTAATAATTTCATTTATAAAAATATATATCAATCTAATTCTCTTAATA
TTTATACTCTTAATGGATATAATTTAAAAAATAATATTATACATAGTGCTGGAATAAATC
ATAACGATTTATTAGTAAAAGAAAAATTAAGTGAATGTAATAGCATGATTTATTACAACA
TATATAGAACAAATTATAATAATAATTACTTTATTGATTATTTTAATAATAACAATAGGA
ACTATAATGAGAATTTTAACATGAATTATAATAATGGTTGTGGCATAAATTTTACTGATT
ATAATGATATTAACTATTGTAACAATTATTATACTACTAATAATGATTGTAATCAAAATA
ATATTATCACTAATAATAATTACAATATGAGTAATCAAATTAATGCTAACACGAATACTA
CTTGCAATAATAATACTAACAATTACACTAACAAAAGCAATGTTAATAATAATATTAACA
ATACTAATACAAATACTAATAGTAATGACAATTATATTCATTATACTAATAGCAGCATTC
TAAGTTATTCTATCAATCATAACATTAATTGTATTAATGGAGATAATTTCAATTATAATA
ACAGGAATATCATAAATGACTCTAAAAAAGTGAACTATGGTAGTATTATTAATAATCAGA
ATTATCATATAAATAAAATAAATGCTTTTAATCCATATTTACGAAGCAATTATTTAAACA
AGTATAAAATGAGTCATAAAGAAAAATGCATAAAAGAAAATTCACGATGGTATATGTATA
ATGTGGAAAACCAAAATAATGTGAAAAATTTTAATGAAAATAAAAAAATATGGAGAAACA
TATATCATCATAGAGGTAAAATAGCCAGCAAAAATAATTATCGTAATTCATTATATAATA
ATATAGCATATAATAAAAATTACTTTAATTTAAATAATTACTTATATTTAAAAAAAAAAA
AATATAATATGAATTACAATAATTACTACAATTACTATGATGTTACTGAAGATATGATAA
ATTCTTCATATTTTTCTAATAATGTTATTAATAATTTTTGTCATTTACAATTATATAACA
AGAAAAATAGAAAAGGTTATCATAAAAATATGAAATATAGAAATTTTTGTGAATCATATA
AAAAAAGCAATAACATACATTATAACAATTCCATAACAGGTTGTGATAAAAATGTGTTAA
ATAAAAAATATATAGATGTATTTTCAAACGGAAAGAAATTTAATAAATTTCAAAGAAATT
ATAAAACGAAATATATCAAAAAATTACATGATAAAAATAATAATGATAAATTTAAATCCA
CCAAATTT
>c6728_g1_i1 len=293 path=[571:0-292]
GAACTGTAAAGATAAATTATTTGACAATGCTCATGCACCTGAGTTTCACAGAAATTAAAG
ATGTGCTAAAGTTCAATTTATGTAAAACTAAGATAAACGTAAGTAATTTCAGATAAAATG
AATTACGTACTTATGGAGTCCTAACAAAAGGAATCTGTACTGTTAGCTATTTTACAGCAA
TGAAAAAAACCTAGAGAAGGAATATCCATTTAGCTAGAAAAACACACTGTATGCTCTGAA
CAAGCTTCCCATGAACAAGCTTCCCAAGCTTCTCAAGAACTTCAGTCAGAAGA
>c6734_g1_i1 len=453 path=[1:0-452]
AAAAAAAAAAAAGAAATAAAAATATAATGAAATATAACACAAAGGCTTTCCGAATCAAAG
ACTTTTTTGGTGTGAAATGAAATTTTAATATAAATCTGTGTATAACTTTTTTTTTTAAAT
TATTGTATTATTTGCTTAATAAATACCATTATTTTTTCATATATACTTCATATAGTTAAA
ATTTGTTTTTTTTATATTTTAATTGCAGTTAATTGAAATTATAAATTTAAATTATTTTTT
TTTATTTGCTTATAAAACTTAATAATGTTTTTTTAAAAAAATATTTTTGTTTTTTGAAAC
AAAATATGCAAAATTTATTACTTCACTATTATACAATTTTATATAATGAAATTAAAAATT
AAAATGTAATTAGTATATATGGGAATATTTGACAAATGAATAAAAGTATTTATTAAAATT
TAAATTATTTTAAATTATAAAAAAAAAAAAAAA
>c6735_g1_i1 len=253 path=[263:0-56 509:57-57 510:58-252]
AAAAAAAAAAAAAATACATAAATACACGTATATATAAGTACATGTTTATTTAAGCTATTT
TTTAATTGTTTAAAAAACAAAATTGTCAGCGTAATACATATTTAATATAATTTAATATAT
AAAAGATATAACAAAGAATAAAAGAGATCAAAAATTTTTTTATTAAATTTTTTGCAATAT
ACCTGCTAAGATAATTTTTCTTAATAACTCTAAAAAAGAATGAGAGAAAAAACTTTAATA
CAATATTTAATAT
>c6739_g1_i1 len=1303 path=[13121:0-1302]
ATGATAATAATAATAATAATATTAAATTAAAAAAAGAAAATCTTGATTTTTTAAAAAATA
ATTTTGATAAATTACTAATAGATGATTTTATTAAAATAAAAAGTTATTTAAATGGAAAGA
ATCATAATAATGATTTAAATAAAAATCATCAAAAAAAAATGATTAGAACTATATCTAATA
ATAATTCTATTTTAAATGATAATACTTTTAATAATTCTTCTAATGACTCTTTTGATAAAT
TATTAAAGTTTCCAACAAAAGAAGTTAATGATAAAAGTAATTATAGTAATTCAATTAATA
AAAATGAAAATATACCTTTAAATAATAATAATAATAATAATAAAAACATAAGTAGTAATA
ATGCTGTAAGCTTAAATTTAATAAGTCACAATAATAATAACAATAATGATAATAATTCTA
ATGAAAATTTAAATAATGATGTAGAGAATACGAATAAATCTGTTGAAAATTTTGGTATTT
TAACTTATTCTAATTCAACGAATAAAAACTTAAATTTCTCCAATGCGACAGGTTTTTTTA
GTAAAGGGAATAATATAATTAAAAAAGTGAATGATATATTTAATAATTCTTCTGTCTATT
CAGCTAGTTGTAATTTTAATAATAATAATAACAATATCCATTTAGATGAATGGAAGATCA
AAAAATACAAAAAGTATAATAATAATGATAGTCACAGAATTTTAGAAGAAAAAACAAAAA
AAGAAAATAAAAATGAATATTCAGATATATTTTTAAATAAAAATAATGATATGAATAAAT
TGAATATAAATTTTCCAAATAATGTACACGATATTAATCAATATAATTATAATCAGCAAC
CATTTGTAGGAAAAACAGAATATAATACTAATGATTTAAAAAAAAAAGTAAATTATAATG
ATGTAATAAATAAAAGTAATATAAATAGCAATGCAGAACATTTATCCAATAATATGAATA
AAAAAAGTGGAAAAATTAATAAGGTTCCTAATTCATATGAAAACGTAAAAAATCAATCAA
ATAATTTTACAAATTCTAGTTATTTTAATACAAGTAAAAATGTAAAATTAAATGAAAAGA
AAAATTCAAAAAGTGATAAAAATGTAATGGAAGATGATTGGAGTTCAATAAGAAAAAAAT
CAATCTTAGCTGAAAATAAAAAAGCAACAGATGATTTAATCTGGCATAAAATGAGTGAAC
AATTTGACAGAAATAATAAAAATTCAATGGATTCTTTAGATAGTAAAGTTGATAGTAGTA
ATATTGATAATAATAAGAATATTAATAATAATATAAATAATAA
>c6739_g2_i1 len=320 path=[14731:0-319]
GTTATTGTTATTATTATTATTATAATCATTAAAAATGTCTTCTCTTTTCACATTTATTAT
ATTTCTATCTTTAACATAATTGTTTTGATGAGAAATTTTACTAAAATCGTTAACATCATT
TTCATCATTGGAATCAATAGGAGATGAAATTTTTACATCATTATAATATTTATTATAACT
TCTTTTTACTTCATCTTTATTATCACTTAATTTATTGTTTCCTTTCGTATATCTCCATGA
TGAAGACACCTTATTATTTTCTCTCCACATTAATCTTTTATTATTATCAACATATATATT
ATTTTTTTTTAAACTATTTC
>c6739_g3_i1 len=5901 path=[7218:0-5900]
ATATATATTTATATATATATATATTTCTTTTTTTTTTCTTGTTAAAATGAGAATAAGAAA
ATCATGGTGCACATTATGTCGTGAGAATTTTGAAGAAGGAGATGAATGTATGCAATGCAA
ACAATGTAAGAAAAAATTTCATAGAGAATGCTTACAAGCAGAAAATTTAATCGATAATAA
TCAATTAAAAGATATAAAAAATTATTTATGTTATCATTGTATGAATGAAGAAAATGATAT
TCCAGAAAATGAAGAAAGATGTAAAATATGTAGGGAAAAATCATCAAACCTTGTTTTATT
ACTATGTGATGGATGCCCTAATAGTTATCATGTTACTTGTTTAGGTTTACAGTCAGAACC
AACTACAGAAAAATGGTTCTGCCCTGTATGTAAACCGGAAGAACATAAAAATTTAGATGT
TAGAAGAATGAGAAAAGGATTTGTAATTGATAACATGAATGGTGAACATGTTAATTCGTC
TACTTGCTATGTTTGTCAGAGACATGGAAAATTATTAGGTTGCGATTTTTGTCCTAATTC
TTTTCATCCAACATGTTTACCTGACTTAGATTTTGATAATATCTCAGATCAATGGGAATG
TCCTTGTTGTAAAAATGAAGACCCTTTATTAAATCAAGGGCATAAAAGGTGGACAAAAAA
TGAAATTCAAGAAATTATGAAAAAAAGGCAAAGAGAATTAAGTTTTTGGAGATCAAAAAT
TATAAAATATAGAAATAGATTCTTATTAGCTCATAGAAAGGATTTACAGCCTTTTGTAAA
TCCTAGAGTATTTGCAAATTTAACAAAAATATTCAAAAATGATTTTTATAATTTAAAAAA
TTATAGTGGAAATAAAAAATCAAACAAAAATAACAATGATTACGATAAAACAAATATGAA
AAAAGATTTAGATATTGATTCTAAGGAATTTGATGAATACATATCTTCTTTAGAAGATGA
AGCAAATGAAAACGCAAATAAATTTATTGAATCTGTGTTTTTGAGTGTTTATTATCCTAA
TGGAAGAAAAATTGAAAGAAGGCCATTAGTCGATAATGTTCAATTAAAACCACATCAAGA
AGATGGTGTGGAATGGTTACTAAAATCTTTTTTAACTGGTGGTGCTATTTTAGCGGATGA
AATGGGATTAGGAAAAACTATACAGACTTTATGCTTTCTTTCCTATTTAAAATGCAATAA
AATTGATGGACCCCATTTAATTGTTGTTCCTTTATCTACTGTTGGAAATTGGTTAAGAGA
AATACATAGGTTCACACCTCATCTTACTTGTATTAAAATTTGTGGATCAAAAAATGAAAG
AACTCATGCTAAAGAGGATAGATTAGCGGAAAAGGGATTATATGATTTATATGTAACTAC
TTACGAAACAGTTAAAAATGAAGAAGAATTTTTTGTAGAAACTATACCTAAATGGCAATG
TATAGTATTGGACGAAGCTCATAGAATAAAAAATCAAAGTGGTGCTATTAGACATTCTAT
GGATAGAGTAGTAGGAAATATGCGATTATTACTGACAGGTACTCCTTTACAAAATAATTC
TGCGGAATTATTTACTTTAATTAATTTTATGTTTCCAGATATATTTAAAAACTCTGAAAT
AATAGAGCAAGCATTTATGAATGCATCACAAAATAGTAGTAATCAGAAAAATAATAATTT
AAAAAATAAAAATAATAAAGATGAAAAAAATAATCAAAGTGTAAATAATTGCAGTAGTTC
TAAATTAAATGTAGACATTGGCAATATAGATTTAAAGTCTGCTATAAAAGAGGAAGATTT
AAAATCTATACGATGTTTATTAGATAAAATTATGTTAAGAAGATTAAAAGAGCAAGCAAT
TACACTTCCAAGAAAAATTTTCCATGATATATGGTTACCATTAGGAAGTTTATCAGCACA
TTGGTATAAAAGGCTCTTAGATATTAGATCAATGGTAGAAGAAAAAGTTAGCGTAAAAAA
ATTATTAGGTTTAGTTATAAAAATGAGAATTATATGTGGTCATCCCAAAGGAATTGTTAG
TAGGCCAACACAAATGGAAAAGTTATTTGCATTTTTTGAAGAGGAAAGTGAAGAAATTAA
AGAACAAGTTAAAAATGATGCAATGAAATTAAAAAATGTATCAGGGAAAGAACATATAGA
ATCTTCCTCAAAACTTATATTTATAGATAAACTATTGTGTCAATTGCATTATGAAAATTG
TAAATATGTTAAAAATTATTCCTCCAACTTTGAAAAACATAAGAAAGAAGTTGCTGCCTA
CACATATCATAAAATTCAAGAGCAAAATAATACACAAAAAAAAAAAAGAGAACATTCTGG
AAAATTTAAAAAAATTGAAGCATTAGAAAACAGTCCTTTATTTATGGAAATTTACAATAA
AGGAAAATTTGATTTGAAACCAACTTCAGAAAAGGAAGATTTATTAAAAAATTTTATGCA
TACTGTATCTGTTGATAATGAATGTCCATATAAAAAGAAAAGGTGTATATATGATAAAGT
GAAAGATCTTTTTAAAAATGCTAATAATCCTAATAACAAAAAAAACATTTTTTTTAAAGA
TGATAATAATGAAAATGATCTTTCAGATGATCGATATAGTTGTAACAATATGAATAATAA
TATAGATGATAATGAAGAAAATAAAAATGAAAGTGATAATTGTTTAAATTCTTCAAAGGA
AAATGAGAGAAATAACTTATTCTTTGATGATGAAGAAGATAATAGTGATTATAAAAAAAG
TAATAGAACAGGTAATGATGATAGTGATGATGGAGAATTTACAAAAAATTATGAAAGTTC
ATCTAATAAGAAAAAAAAAAAGAAAAGATTTATCTCAGAGAAAAATGTTAATAGTATGAA
TTCTAAAAAAAATAAAAAAGGAAATAGCAATAGCTTATTTGATAGCAATGATGAAAATTC
TGATGAGGAAGAAAAGAATGGAGAAGCAGATAACAGTGATCAGGATGAAGAAGAAGATGA
ATTGGGTGAAGAAGAGTATGAAGAAAATGATGATGCAAATATCAAAAAAAAAAAACATAA
CAGAAACAGTAATGAAGACAAAAAACTAAAAGGAAAGAATGTAAAAAGTATCAAGAAAGA
TGATAAAATTATTTCCTTAAATGAAAATTGTAAAATGATGAATATTAGAGAATTTTTTAA
AAGTGAAAAGGAGTTAAATAATTCACGGAAAAAAAGTGATACATTAAAGAGATTGGATAA
ATATGATATAAAGAAGGAAGAGTTAGACGAAGCAAAAACGGAAGAATTAAAGAAAATAAA
AGAAAATAAAAAAGAAGAAAATTATTATGAAAATAAAACAGTAGATGAAAATGAAGAAAT
AAAAATAGATTATAATAAAGATAAAAATGTGAATAATGATTCCTACAAAAAAGAAGAAAT
TAAACAAAAAGAAGAAAAGGAGGAAACTTATGAAGATGAAACTGTCAAATGTGATAATGA
AGAAAAAAAGATATCAACTGATAAAAATTGTTCTAATGAAGAAAATGTGGAAAATAATGA
AAGCATGAAAAAAGGAGAAATAAAAATGCATAAGGTGTTAATATTTACTCAATTTCAACT
GGTGTTAGATGAATTAGAAGAATATTGTAAGTATAGATGTTGGAAATATATGAGATTAGA
TGGGTCTACTAATAAATTAATAAGAGAATTAGACATACGTGAATTTAATTTAAATAATAG
CATATATTTTATTTACTTAATAAGCACAAGAGCTGGTGGATTAGGTATTAATTTAACTGC
AGCAAATCATGTTATTATGTATGATGAAGATTGGAATCCTTTCATAGATTTACAAGCCAT
TGATAGAGCACACAGAATAGGTCAGAGAAGGGAAGTAAATGTCTGGAAGTTGATGACTGA
ATGGACTGTTGAAGAAAGAATGGCATTTCGAAGAGAGCAAAAATTGAAATTAGACAAATT
AGTAGTTCAAACTCAAGATGATGAAGATTTGTTAGATAATTTTGAAGAAAAGTTGTCATC
TGATGAAATAAGAAAATTAATGTTACATGGAAAAGCAGCTATACAAAATATGAATATAGA
AAATACTAATGACTTTTCTTTAGAATTTTTTATCGAAAGAGGAAGAAGAAAATTGCCAAT
AATAAATGGAATAGATTTAGAAAAAGAAGAAAAATGCACCATAGAAGAGGAAATAAACAA
CATAAATGAAAATGATATTTATGTGGAAAAAGATGAAATTAATGATTCACAAAATAACGA
GGATGATAATACAATTGATATAGATGAAGTTATGATAGATGAAGCGGAAGAACCTGAAAT
TAGGCATAATAATACGAATTTAACAGATTGTAGTCCAACATATGCAGAAGGAAATGATCA
ATTATATTTAAGTAATCTTAATAAATCTAAAACATCTCTTTCAAAAACAAACACAGCCAC
CAATCAATTTGCGTCAAATAATTTGGGAAGTGATACGACATTGTGGAGATCTGTAAGAGA
AAGAAAAAAACCACAAAATATGTATACCCCTGAGTATTGGGGAAGAAAACAGGAGGTAAA
ACAAATAAGGCATGAATATAGATGCTTTATTTGTAATAATACGAAAAATTACAAAACTGT
TGTTAAAGATAGAAATGGAAATGATATAGAAATAGATTATGGAGATATGATAAATTGTTT
TCGTTGTCCTAAAACTTATCATAAGTTATGTGAAGGAATAAAAGATGAAAATGTTAAAAA
AACATGGACTTGTAGTTGGCACGAATGTTGTTTATGCTTTAGAAAATCATCTCAATGTGG
TAATTTATTAATACATTGTGCCACTTGTCCTACTAGTTTTTGTTATAATTGTTTTCCTCC
AGATTATGTAAGATATTATGTTGGAGAAGAATATTATCATAATCTACGTCAAAGAGGAGT
TAATTTTACACCTCAAAACTGGGTATGTTTTTTATGTTCTAAATGCAAAGCTGTAGAAGA
ACAAAAGAAAAGAAGGAAAATGACTAAAGAAGAAAGAGAAAATGAAAAACAATTACAAAA
AGAATTAAGAAGTCAATTGCAAGATAGCAAACAAGAAGAATTAGAAGCCAAAAAAAGAAA
GAGAGCTCAACAAATGGAAAGAGATAAATTTATTATAGAGAATAGGAAAAGAATAGATGC
TTTAGACCAAAAATATGAAACTCAACTAAGAAATGCATATGAAAATTTGTTTCCAGTTAA
TTTTGTAAAAGAATTAGTCAATAGAATAGAACATGCAAAAATGTTAAAACAAAAAGGAAT
TGATGAAGATAATAAAGAAGTCAATAAAAAAAAATCCACTACATTTCTACATACAAAATT
ACCACATAAACTTTTAGTCTTATGTGAAAATTGTAAATTGCCTTGTCATGCTAATTACAA
ATATCCAGGAAAATGCTGTTTTCCTTTAGAATTAGATAAATCTTATTTTTATGCCAATTC
ATCATTTAGTCAATCTAATAAAGAGAGTACCGATAAAAAAATAACTACAAAAAATGATAC
TTCCAATGAGCAAAAAGATAAGGAGGAAAAAAAAGAAGAGGAATGTAATAAAGTAAAGGA
AGAAAATATGAATACAGAAAAAGAATGTGAAAATAATATAAAAGAAATAAAAAAAGTAAA
AGAAGAAAATGATAGCAAAATAAATAATGTAGATGAAAAAGAAGATACAAATAAAAAATT
AGCATGTGATTCAAAAATAGAGAACAACAAAAATGACGAAGACATTACATTAAATAATTC
ATTAACCTACAAAAATAGTAAAGTTATCAATACCAATGGTGAAGAAAGCAAATACTTTAA
AGAAGCAATTACAGATGTTGCAAAAGACCAAAGTGATCATAACAATAATAAAAATGTGAA
ATGTGAAAAGGAAAATGAACA
>c6755_g1_i1 len=226 path=[204:0-225]
CAGACTGACACCAGCTGAAGATGGAAGGCAGAGATGACCTTGGTTGGTTGGTAGGTATAT
ATGAGGGTGGTGGCCTACTGCCCTGCAGGGTGTGAGACAATATAGTGTTACTGCAGCCCT
CTGGTAAAACCAGAGCTCACCCTTCTCAGCCCTGAATAACGACAACGAGATCTACTCCAT
GCCATAAATACATGGAATATAAAGCAGCAGAGGCCAAAGCTGCGTG
>c6798_g1_i1 len=344 path=[322:0-343]
AGGTCTGGCTGCCTTACTCAGTTCAGATGACTTACCTGTTATTGTTTGTTTTTCCTTCTC
AGCCTGGAGAACTGTGAAGCAGTTCTGCAGAGGCACCTCAGGCTTTGAAGCAGGCTTTTT
CCTCTTGTTAGTATTTCTCATGGCAATTTGCCATTTCTCATCCCTGTTTGTTTCCCCTCC
AACTGGATATGCCAGTGGGGGAGTTTGGGGCTGTTTGGTCCTGGATTGTGGATTCAATGC
AGATTGCATGTGAATTTGGCTGACTCTCTCTATCTCTGCCTCCCTGATAGTACACAGCTT
TTTGACTGTCTCCTGTGTGTCATTCAACTGTCACAGGAGACAGT
>c6837_g1_i1 len=419 path=[35:0-252 17:253-418]
ATAAAAAAAATAATTTTAAAAAAGTAAAAAAAAAAACGTATAAAATTATCAGGAAAAATT
ATATTTTTAATTTTAATTTTCCATATTATAAATTTGATAAAAAAATTAACTACAGAATTT
TTGATACTTCATATAAAAAAGTAAAACAAGAAGAATTACATAAAAAAAACTTATTTACAA
AAGAAAAAGATTTCAATAATATATGTAAAAAAAAATTAGATAATATTAGCAAAAAGGGAA
AATATTGTATCTTAAAAAAAAAGGAAATTAAGCAAAATTTTAATAAATTTTCAAAAGAGA
ATACTATTAAAGTAGAAAAAAAAATATATTATGAAGATTTGAATAATGAAAAAAAATTGA
AAAAAAAATGTGTATTGAACAGAATCATGACTTCTAAAAGAAAAAATAAAATTAAAAAA
>c6838_g2_i1 len=452 path=[525:0-451]
TTTTTATTTATAATAAAGATACTTTAAAATATAAAATAAAGAAAGATTTAAAAGAGTATA
CTTCAAATTTAAACAATGAGGATCAATTTAATAAGTCTATATTAAATTCTACTGGTAAAC
ATACTTTTTCAGGTATTAATATAGAGTTAAATAAGATAAATGAGGGAATAAAGGAATATG
CTAATGAAGATGATAATAAGAAAACAAAAACAAAAAAAACAGATTTAAAAAAAAAAAATG
AAAGTATTTTAGGTTGTAATTCTAATAAAAGTTTAAAAGGTATTCTTTATAGTGATAATG
AAAAAGTTTACACAGATAATGATGTTACAAATAAATTTTGTGATACGATAAAAAAAAATA
ACTATAAAGAAAAAGTAGACAAATTTCTTGAAGAACATTCAAAAAATAATATATATACGT
ATAAGGGACATAATGATGAAATATTAAAAAAA
>c6885_g1_i1 len=304 path=[425:0-223 36:224-303]
TATGTTCAAAGTATTGAAGCAAAGGTATGGAATAAAAAAAGAAAAATGAAATAATAATTA
ATACGTTTTATGATAAAATGAAATTAGTAAATAATATCAAAAAAAAAAAATAATTTGATA
TATATACTTATTGAAGTTAAGAGTCATGAAAATATAAATATGTATTAATATATATTCATG
TAGTTAAACTTCAAAAAATAAACGAGGTTTTAGTTTTATATATAAACAATATTATTTTTA
ATAAAAGTGAATGTTTTTATTTACTTTTTATTATGAATAATACTGTTTGCATATAAATAT
CTAT
>c6891_g1_i2 len=230 path=[255:0-50 24:51-229]
AGCATTATATTAAAATATAAATATATCAGTATTTTTATTATAATTATTTAGTAGTAGAAT
TAATGAAATTTGTTAAAAACACAAAACTATTAAAATAAGTAGTAATAATCATTGCATTTA
TAATGATATATTATATATTAGTAGTGTAATGTATATATGCTTTAATTTTCATTAGATTAT
TTATAACAATAATAATATAGAAAGAAATATTTACAAAACAATGATATAAG
>c6908_g1_i1 len=637 path=[53:0-636]
GCGTGAAGGCGTTGGTGAAGGCGGACCCGGACGTCAGCCTGGCCAGCCAGGAGGCCGTGT
TCGTGCTGGCGCGGGCCGCGGAGCTGTTCGTGGAAACCATCGCTAAGGACGCGTTTGTGT
ACGCCCAGCAGGGCAAGAGGAAAACCCTGCAGAGGAAGGATCTGGATAACGCCATTGAAG
CTGTCGATGAGTTCGCCTTTTTGGAAGGTACTTTGGACTGAGTTGGGCAGGGATGGAGTT
CCCTGCAGAAGGAGCCTGAAGGCACCGGCGTGGGGTGGCAGAAGGGGTGCCAGGGGTTGG
ATGTGGTTCCTGGGGCTGAGACTCTGAGATGGGCAGTCGTAGTACTTTGTGTAACGTTTA
AGGCATTGTGAGTCCTGCATTTCAAGCGCGTGGTTTGTTTCTCTGTAAGTCTTCTGTATG
ACTTTGAAGGTCGGGTTCTGCTCCTGCACTGCAGGCTGCACCCCAACCCTCCCCCTCCGG
GCACTGTGGGGCAGAGAGCTCAGATCCCGGGGCAGAAAGCTGATCATTTATACACAGCTG
CTGCTTCATTCTTTAAATGGAAATGTGTTTTTCCCCTGTATGTGTTTTGTTGGGCTCCTT
TTGGCCGATGCTGTTAAAGGTGGTGGTGCACCGAGTG
>c6950_g1_i1 len=249 path=[227:0-248]
AGAGTTCAGGAAGCGTTTGGACGGTGCTCTCAGACATGGGGTTTGGGTTTCGGGTGGTGC
TGTGCAGGGCTGGGGGTTGGACTCGGGTATCCTTGTGGGGTTTCTTCCAGCTTGGGATAT
TCTATGATTGTGTTTGGTCACGTTTGTCGCTCCTTCCCTCTGTGGATGGGAGTGGGAAAT
GCATTTGCATGTAGTTGTAGGGCTACTGCTGTGCTGGGATGCATTGCACAATCGAATGTG
TATTGCAAT
>c7014_g2_i1 len=223 path=[4:0-208 213:209-211 980:212-222]
TTTTTTTTTTTTTTTTTTATCCAATAATCTTTTTTTATTTGTTTTTTGTTTTAAAATCAA
AAATTCCATTAATTACTGTAATTGTAATAATGCATGAATAAAAACATGTTAACCTTTTTA
TATTTAACGTTTTAAGCAAATATTTTAATTTATTTTTTCGTCTTTATTTCTATTTTTCTT
TTATACTATATGTATTTTTAACTATACGGAAAAAAAAAAAAAA
>c7143_g1_i1 len=226 path=[204:0-225]
GGTAACTCGTTTGGACCGAGGTCTGAAGAAAGGTGCTTTGGTTCTTTAAAACACCAGGTT
GAGTTGCTTTTTTGTATACACACACACACACATATCTGCCATGGAAAAGTTGAAGAAGAA
AGCCTTTTTTTTTTGCTTCCTGGATGAGAAGAAACCTGTGGGAAAAATGGGGTGCCAACA
GGTCTCATGGGGCCTAATGAGGGCTGAACACAAAAGGAATCCCAGG
>c7199_g1_i1 len=236 path=[155:0-235]
GCATAAAGATAAGTGGTCTATTAGAAAGTGCAGAGATACTTCTGATTGTACTGTGCATGT
TGACCACTTTTTCAGTAAACACACTTACCAAAAGAAGCAGTTTCTGTAAAGGAGATTGCA
TGTTATCTTTTTATTGATGCTATGTTTAAATATTAAGCACCTTTAGGAAATTCAAAATGG
AACCCAGTGCTTTGGATGATTCCTGTTCCAGCATAAGAGGATTTTTTGTGTTTATT
>c7253_g1_i1 len=473 path=[451:0-472]
GAGGTTTAGGAAAAATCTTAGAAGTGTGGGGATCACTGGTGTCATGGGATTTCAACACCT
GTGGGATCCTGAGAAACTAAGCGAGTACCTGAGTCAGGGACGGTGCGGCTTAGAAAGATC
TGAGGAAGAACGGCTTATTTGGGGCTTGGCTCATGCTCACTGAACTCTATATAACACTAT
TCTGGAGAGAGAGTTTCCAAACCAAGATCCAAACCAAAGGTGGAAGCCTCCAAGTCAAAC
CCGGTCAATCACAGGAAGCACCAGTAACAATATCAGTTGCCCCTGTGGAGGGGAAGAAAT
GGAAATGGGTGTCCTTGCGTCAAGAACAGAAAAAAGAAGCAGCAAAGGCCCTCCCCAAAA
CCACCATCACCGAGAAAGTCAACATAGAAAACTAAGAGACGCAAAGAGGAGAGTGAGGAG
GAGGGAGTCACTGTCACCACTATTCATCGACTTCTTCATGTCTTCTCCATGCT
>c7271_g1_i1 len=241 path=[449:0-67 25:68-240]
AGCGGTGACGGCGCAGCTGCCCCACGTCGGCCCCGAAGCGCTGCGCCGTCACCGCTGTGC
GCCGCCCGCCCCCCCGCAGCTCCTCCTGGCGGTCCCGCAGCTGCGCCAGATCTCGCGAGA
TTTCCACGTCGAGGCTGAGCAGCGCCAGCAGCAGCCCCGCCCACAGCAGCATGGAGCAGC
CCAGCGCCCCCCCCAGCAGTGGGGCTGCCCGGCCCCAATTCATGGTGCTTTGGGCGGGGC
T
>c7272_g1_i1 len=297 path=[269:0-296]
GGTAAATGGAATGTGTGTAATTGAATTTCTATGCATCTGGTGGGTATTGATACTTTTTTC
CATGCATCTATATAGGATATTTTCCTACAGTGTTGAAAGTGTCTTTCAAGTGAAATGCCA
TTTCCCCCTTTCTACAATTCCTGGAAGCCACTTCAAAAGTTAATACATGTGACAGTGGTG
TAAGAGAATATCCACACAGAAATGGGGAAGCAGGAGTTGATTTTAACCTTAGCTTTAATA
CTCACTGTCTTATCTTTGCACATCAGTCAACTGCTCTTTTCATTTCATATAAGAAAA
>c7296_g1_i1 len=243 path=[221:0-242]
GGTGGCTGACGAGAAGGCAAACGTGCAGCCTTATCTGCTTTTCAGCACCTTCGATGACTG
AGGAATAGACAGGTTGCTCCAGAAGTAACGCCTCCTCATTATTTATTATGGAAACTGGAC
TTTCTCTGTTGCAGGAAAGTATTGTGACTTGCTCTCTCAGCCCATGTTGGTTCATGCGTT
GGTAAAACCATCCTCAGTGCCATTAAACTCCTCCAGGCTGTGCCCGAGTGCCTCAGGAGG
CAC
>c7330_g1_i1 len=203 path=[1:0-202]
GAACTGCAAAATCCCTGGAGGCTGAATTTGTCCTTTTTCAAGGCTGGCTGTCTTCATCTT
AAATATTATTTGCTGAATATTGTGGGAGAAAAAAAAACATAACTTCAGCTGTGATGTGAA
CTTGTAGGTTGAATTTGGATGTAGGACTCTTTGAAAGCAAAAAATGAAACCTTTTTTCTT
TTCCCACTCTAATATTCACCACT
>c7399_g1_i1 len=355 path=[333:0-354]
AGAGTGGGAGTGTCTGATGCAGAAATGCTGGATAAAAGCACCATGATGAATCTTTCAGTG
TGTAAAACCTTGGGATAGAAAAGGAAACAATCATTCTCCATGGTTATCCAAAGCAGGCCT
GGAAGAAATAGGTTTCTTACAGTAGAAATACCAGACATTTATCATCACCGCTTCTAACCG
TAGAGAGTTTTCCACCCAAATGCCCAGTCTTGGCATATCATGAATTTGGGTCAAAGAGAA
CTTTTATAAACCTTGTTAGGCATCTCTGGGTGATGATCTAGCAATACTTGATCAGTAAGG
CCCAAACTCATTTCTTGAGTCCTCACAGTTTATTTGTTATTCCCGCAATGTTTTA
>c7412_g1_i1 len=284 path=[588:0-283]
AAAAAAAAAAAAAAAAATTCAATGATAGAATATATAAGAAAAATGATAAGGTTAATTATT
ACATTTATTATTTCAAAAGTATTATTAATATACAATTAAAAATACATTAATAGTATCTCA
TTTTCACTTATTATTTATCAATTCAAAATGAAATTTTATAATTATGTTATTTTCTTTTAA
TTTTTTTCTCTTTAAAAGTTTTTCATTAATAAAACGATTAAGTTTTTCCATTAAAGACTT
CGAATAAATTAAAATTGAATCAATTTTTTTTTTTTAACTTAAAA
>c7423_g1_i1 len=215 path=[1:0-214]
AGGTAATGTGATGAGGAAGGCAGTGGGACACATACACCGTGGTAATTTTACCCTGAGCAT
GCTCCTGATGTACTGCTGGCTCCCCCCTCGATCCCCCATCACAAACACCAGCTCTCCTTC
GCTTGTGGGCACAAGGCACTCCGCAGGCAAGATTGCATCAGCCAAGATTGCACTTCTTTC
ACTTCCCAATTTGCCAAAGGGTCTCTGAATGAAGG
>c7433_g1_i1 len=282 path=[260:0-281]
ATCCTGCCACACAAAGACCTTTGAGCCACTGAATCCTGCCTCTACAATGACCTTTAAAGC
CTGGGTGGAAGTTAAGCTGTTGGTTGTTTGCACTCATCTTCATACTTCCAACTGTTAAGA
CATAAAACACTATTATAGGAAGGCTGGAAGAGCCTTTCATCAAGCATTTGCTCACATAAA
GTGAGGAAGACTGAATTCCCAAGATAAGGACAGCTTAGTTAAGCAGCTCACTCTGGCAAT
CTTGTAAGAGACTTAACATCCAACCGTTTCTACATGGGTACG
>c7451_g1_i1 len=211 path=[303:0-96 212:97-210]
CCATCTTTCATATCAATAACTGCACAGTACATAAGAGCCATGGTGCACTGACTGCAGAGA
ATGGGAAGATGCTTTGTTAGAAGCAGAGCTGTACACTGGTATTTGCTACCATGAGCCATA
AGAGGCCTAGGCATCTAAGCACAAAGCTCAGGGCTGCTGTCCCTTGGGTGTGAGCAGCCC
CACTGTTGGAATCCAGGCTGCAGAGGAGGGA
>c7529_g1_i1 len=203 path=[219:0-202]
TGCCATCTAATCAAATTCACACATCAAGGGCACGGACGTGTTGTCCCCAGTGAACAGATG
CAGCTGTAGCAGAAGGAGGGACCCAAAATATAACCAAAATGAATGCGAAAGAAAGTGTGT
ATATGCTGTGAATTTCCAAAGCACTGAGATATATTTTTAGAGTGAATGGACTGGAACTGC
ATATATTGCTTCGTGTTTAATTA
>c7592_g1_i1 len=383 path=[155:0-382]
GCCGATCTGCCCCTGACTGAGGCGGAGGAGGCGCCGCTCGCCGCCGAGAAGAAAGGGGCC
TCTAAGAAGGCGAAAGCCGGCGGCTCCTCGCTATCGCCGTCGAAGAAGAGAAAGAACAAC
AAGAAGAAGAACCAGCCGGGCAAGTACAGCCAGCTGGTGGTGGAGACCATCCGCAAACTG
GGCGAGCGCAACGGCTCCTCGCTGGCCAAGATCTACAACGAGGCCAAGAAGGTGGCGTGG
TTCGACCAGCAGAACGGGCGCACCTACCTGAAGTACTCCATCAAGGCGCTGGTGCAGAAC
GACACGCTGCTGCAGGTCAAGGGCACCGGCGCCAACGGCTCCTTCAAGCTCAACAGGAAG
AAGCTGGAGGGCGGCGGGGACGG
>c7604_g1_i1 len=238 path=[216:0-62 279:63-237]
CATCCTTAAGTGACCTTTGGCATGATTAAGGCAAGGAGTTCCCTAACACAGAGCCACAAA
GCCACATTATGCCAATGCTGCCAGAGAACAGCACCCATGCCTAAGAAGCTGTTGTTTTTT
CCAGCTCTCTGTTCATCTAGTAGAAGATCCTGCTCCTACTTAGAGACCACTCTTTATTTA
GGAGAGCAGGAGAAAGCAAAATTCATTGCATTCTCCCATGCATACCTTCTTTAAGCCG
>c7614_g1_i1 len=514 path=[473:0-22 472:23-513]
ATAAAAATATAACTAATTTATATAAAAAAATATGTACAATTCAGGTAATTAAAAAAAAAA
AAGTTTTTATAAGATAAATATTAATGTGTAATAATTGTAGGATTTGGAACAATGAAAAAT
AATCATACTTTTTCCTTCTTTTTTATCTTATAAGATTTATTCTACAAAAAATATATGTAT
ATTATTAAATAAGTAATTGTAAAATTTTCAACATCAAAAATTATTTGCAATATGTTGGAA
TCTTGATTTTATTATTTCAACAGCTATTCTTATTTATTTCTGAATACGAAAGAAAAAATT
TATGATTGATAATTTAATATAAATTAAATTATAAAGGTGTAAGAAAATTTTCAATTATTA
AAAATAATAAATATTATATCTTTGTTTTTTAACATAAATATTCAATTTGTAAGTTAAAAA
TGTAAACAGCAAAAGATATTTATTTTGTTTTTCAATATTTGTTTTTTATTTTTTGTTAAT
CTTTAGTCTTCAATATTTTATATATATATATATA
>c7649_g1_i1 len=238 path=[45:0-237]
AAAAGTTCTTTTAATCAATCCAAGTAAAAAATATAAGATAATTTGCATTATTTTTAACAA
TTATATTAAAACTTTAACATTATTGTTATTTTGATATTTGTTTTCAATATTATTTTCATC
ATAATAATTAAGGAAGCTTTCATATATATAACTACTATTTTTATAATTCAAATTCTCACC
ATCATATTCATTTTATAATTCTACATTAAAATTAGGGAAAGTGAAGATGAAGAGATAA
>c7728_g1_i1 len=240 path=[629:0-5 383:6-29 407:30-239]
ATATATATATATGTATATATGTGTATATATTTTTAGTATATAGTAGAAAAGTAAAACATC
TTTATAATTTGTTAACAGGATTCATAGAACATTTTCAAATATTACATTCTATTTATTCAT
TTTAATTTCTTATATATTGTGAATTTTCCATTATTATATAATAAAATATAGTTTTAATGT
TTCTATTTTATCTTTTTAATTTATGTAATTTTGGAAAAATATCTGTTTTCTAAACTATAT
>c7804_g1_i1 len=345 path=[354:0-306 692:307-344]
TAGGAGCATTTTCTCACAAACATACCATTCTTCTGCAAAAATATTCTATTTTCTTCCCAA
AATACACATTTTCTACTTAAAAATAATATTTTCTCACAAAAAAATATAACTTTTCTCCTG
AAAAGAGGACATTTTGTGAAAAGACATATTTTTGGGAGAAAAGTGGTATTTTATGGAGGA
AATGTCATAGATTTGGAGAAAAGCAACACCAGAAGCAACACCCCTGCATTCTGCATTTGC
ACACTGCAAGCCCCAGGCCTTCTGCTTTTTGCCCTAGTGTCATGGTTTTGTAACTCTGCT
ATTGGTATTCCACATCACAATACCATGGACAAAAGAGAAGAACTA
>c7806_g1_i1 len=437 path=[1:0-436]
GCAAGTCTTTGAAATCGAAGGAGATAAGAAGGTCTGTGGACAGTAAAAAAATGAGTTCAT
ATTATTCATCATGTAATATTACATTTTCAGGAGTCTACTAGCGTTCCTAAGAGTACCTTT
ACCATATAAAAGTTTACAGCAGCTTACTATCAGCCAGAGCAATCTCATAACAGTTTATGG
CCAATCCTCACCATTCACTTTCCAACCATAGCTTTGTTTCAGTCCCTTAGAAAGGCACAG
GAGCAGACGTTGCTCAGATGCAGCCCTCCCTCCTTCTTTGTATGCTTTGGATTCAGGAGC
ATCACACTGCTGCAATGGTTTGGCACCAACAAACCAGCAGGCACTGCTTTGCCTTCTCCT
GCTTAGCTATTTTTAATATTTGCTTACTCACATTTACTGTACTAAGCTCTTTACAGGAAA
GTAATTAAAAACTGTTA
>c7816_g1_i1 len=346 path=[1:0-345]
GACTGTGAGGCTGCACCAGTAGCTAATGGCACAGGTGCAGCCTCACAGTCTGGTGACTTT
GCTATGTGATCCTCTAAAACTGTTTCAGAACACATGAGGTACTTATATGCTGAAGATCCA
TTTCAGTAATGAAAACTGCAATCTAGAAATATATCCCAGTTACTCGAAGGAGAGAATTTT
ACTTTACAAGAGGCTGTGGTAGATACTAGACTTCAGAAATCTCTCAAACTTCTGAAAGCA
GAAGGAAGAATTGCATGCTTCTCAGCAGGGATTTGAATTTGGCTTCCTGCAGAACGAGGG
GCATAACTTTGTGCTGTGTGTATCTTCATTCAAATCCCTGCTGAGA
>c7822_g1_i1 len=221 path=[45:0-44 90:45-99 840:100-107 153:108-220]
AATATTTTAATAAAATTAATCATATAAAAAGTAATATTTCTAAAATTTAATACGAAAGTA
TCATTAATAAAAATTATTTATTTTTTTTTAAATGCAACTATTTTATTTATATTAAAAATG
CTTGTTAAATGTGGTATTATTGATGAATGAGCATATTATTATTATGTTGGTTATATTATT
TTAATTTCCTTTTCTAGTTTTATAATAAAAATTTATCAAGT
>c7918_g1_i1 len=556 path=[49:0-555]
AATGGATAGGAGTTTTTGGTTCTTGTATGCAGTCTGGATATTCTTCATTCTTCCTATTGC
GGCTGATTGTAGAGCTCATTTCTGTGATGCCACCCTTGAATTGCTTGCGGGTTCACATGC
CAGTTGTTGAGGCACAACATGGGCACTCATTTATGCTCCAGTGGAGCTTCTGTGTGCTGA
GGGGAACTTTTCCTGGACAAGGTATGTTTTTTTCCTGTCCAAGATCTTTAAGTCTTCAGA
AGGAGTCCTTTGTGTGAGGTTTGGTGCTCCCACTTGAAAGCCGGGCATGGTGGAACTGCC
AGGGGGCAGGGCATGGGAGGAACAAACGTCAAATGAGGATTTTCTTGCTGCAGGCTGTTG
GGGAGCATAGCTGTGGAGACAGATGAATTCAGTTGGTGAGGCAACTTTGGAGTATGGGTT
TTCTATGTGTGGATGGGGGACAGTTTTTATATTTCAGTAGTGGCAGAGTGTTTTCTAGGA
AGCTGTGACCTTTGATGTCATTGTGTGTGAGTTTGTGTGTGTGAATATGACGTGCATGCG
AGTCCTACTGGTAATA
>c7921_g1_i1 len=270 path=[66:0-269]
TTTTTTTTTCTAAAATTTAAATCTTTATTTTAATCTAATATTTTTATAATTTTTTTTTAT
AAATTTACATTTAATATATAATTTTCTTTGATATTTTAAGGAATAACTTTTATATACTCA
TAATATAAGCCTCTTTATAGTTCTGTTTAACATGGTAATATATGATTGAAATGATTTTTT
TTTTTCTATAAATATTCTCATAATTAAATGTTTTATTTAAAGAACTATTTATTCAAAAGG
AACGTAATAAAGCAACTAAAATATTAACTA
>c7970_g1_i1 len=1495 path=[295:0-1494]
AAAAAAAAATAAAATAAAATAATATTAAAATGTCATATATAAATATTCCAAGGGATCGAA
ATGATCCCAATTATAGATATAAAATGCCCAAATTAATTTCGAAGATTGAAGGTAGGGGGA
ATGGAATAAGAACGAACATTGCGAATATGGGGGAAATAGCTAGATCTTTAAAACGTCCAC
CTATGTATCCAACTAAATTTTTTGGTTGTGAATTAGGAACTATGGTGAAATTTGAAGAAA
ATGAAGAAAAAGCTATTGTTAATGGGGCACATAAAGAAAAGGATTTGGTTAATATTTTAG
ATAAATTTATTGAGATGTATGTTCTTTGTCCTCATTGTCTATTACCAGAAACAGATATTA
TTGTTAAAAAAGGTTTTTTAATTTGCAAATGTAATGCATGTGGAAATATAGGAGAACTAA
ATAATTCTCATAAAATTGCTACTTATATGATAAAAAATCCTCCTTTAATTAGCACTGTAG
GAAATAAAAAAAAGAAAATTAAAGAAAAGAAAGTAGAAAAGAATGGAAAAAATAAAAATG
AAAAAATTGAAAAAAATGAAGAAAATAAAAATGGGATAAATTCAGGAGCAGATATTGAAG
GATCTGAAGAGATAGACACAGATAAAAGTAATCAGAATACTAAAAAGGAGAAGAAAAATA
AGAAAAAAGATAAAAAAAAGAAAGCAGAAGATAACTTCGTTTTAGAAAAAGAAGCATTAA
ATTTTGAAAGTCCTGAAATAAAAGAAGTTATAGATAGGTTAAGAAGTTTATTTGAAGCTA
ACCCTAAAATTAGTGATAATACATTTTCGGAAGAACTAAGGGTTTTACAAGTATCTCAAT
GTTTTGATTCCAAATGTAGAATTTTTATTTGCTTATGTTCATTATTTGATGATAAAATAA
CTAAAGAATTGTTAGAAAAAAATATAAGATATTTAAAAAAAATTAACGATACTTCTGTAA
CAATTAAAGATATTTTTCTTGCCTTAGAATATTATGTAAATAAAATAGCTGTCAACTCTA
TTCATATTTATCCATATATATTACAAGTTTTATACAACAATGATATATTTGAAAGTAAAG
ATATTATTAAAAGATACGATGAAAATGATAATGAAATACAAGATCAAGTCAATGAAGATG
ATTATGTAAATAAATTTTATATTGAATGTTATAGCAAATGTAAAAATATGGCTAAACCTT
TTGTTAGTTGGTTAAAAGAAAATGATTCAGATACTGAGTCAGAAGAAGAAAATGTAAACA
ACAACGTTGTTAAAAATAATATTATAAATTATAAAGTAAAATCATTAGGTAATAATGAAG
GAAAAAGTAATAAGGAAAATAATAATTGTTCTAATGAAAATGACAAGGTTTTTGAAGATT
CTAAAAGTGAAAAATGTGATGATGAAATATTTTTAGATGCAAAAGATGGTATAAATTATA
CAGGGGATGAAGAAGAAATTGACATTGATGCCATTTAAGTATATATATATATATA
>c7987_g1_i1 len=213 path=[1:0-82 194:83-212]
GACTTGGAGGGCAGTGTTTGCAGCCACGGTACGCATACAAGTAGGTGACTTCTTTTAGAG
AGCAGAGCAGTGATTCGTGTTTGTGTAAGGGATGTGTGCTGCTCAGTGCACGGGATGGGG
GTTATAAATGCAGGAAGGTGTAGATAGTGACGTTTTGAATGAAGGGTCTTTCAGTTTTGC
TGTCCTCATAAAGCAACATGAAGCTGCATAAAA
>c7997_g1_i1 len=362 path=[516:0-361]
AAAAAAAAAAAAAGAAAAAATTGAAAGAGTAATAAACGAAATTAAAAAAATTAATAATAA
CATTTTTTTTTTATGTCAAAATATTACAGTTTTAGATAATAAATTAATTACTAATTTATA
CAGCATAAAAAATTACATAAATGAAGAAATAAATAACTATCTAATAAAAAATGAAAAAAT
TAATGAAAATTCTATTTTTGTTACATGTTTAAGTATAATAACTAAAATAATAGAAAAACA
AAAATTAAAAAATGAAATAGTTCACATAAATTTCAATGTTAACAATAGCATACAGACAAC
TAAGAATAACAACTCACAAAAAAAAAATAGAGAAGCAAAATTAGAACAAGAATCAAACAC
AA
>c8014_g1_i1 len=285 path=[263:0-284]
CAGAAGACTGCATCCTAACTACCAGATTTAGATGACAAGTTGGAAGGCTCAGGAGAGAAA
CAGTGACAAATAGAAACTGATATTCAAGGAGTTCCTCAACATAAGAAGCAGCAGCTAACT
TCTTCTAATTTTGTAAAATGGACTGAAAATAAATTCAGCTGTGTTTGAGAACTCATCTGG
TAGTCTATCACAGACGAGTACTTTTTGCCTTGATGGAAGGGTTGCAGACCTGGCCTTACC
CTCTTCTTCTCTGAGGTGAGTACAGTTCAGGTGGCCATGTATATG
>c8039_g1_i1 len=221 path=[199:0-220]
GATACTTCAGTGCTTTTGTAAATGTGGAGATCTGTCCTCATAGAGGCTCACCACAGATCT
TCAATCAGTTGCAACAGATGGTTCAGCGTTCTTGATACCTGCAGAAGTGTATTCCTGAGA
GGAGTCAAAATGTCTCAGTTATCCCACAAAATATATATGGTTAAAATTATGTATAAGTGC
ATGTTCTTAAGCAAAATAATCAGATGTGGATTTGTTAACAT
>c8063_g1_i1 len=214 path=[155:0-213]
AGAAGTGAGAAAATGTATAGAGAAATAATCCTGTATACAGTAAGGTTAGTGAAAAAGGAA
GGGGGAGAGGTACTCTAGGTGCCAGAGTGGAAGTCTCCCTGTAGCCCATGGAGAAGACCA
TAGTGGAGCAGACTGTCCCCCTGCAGCTCATGGTGTACCATGGTGGAGCAGGTATCCCCC
CGCAGCTCATGGAGGATCCCATATCATAGCAGGT
>c8066_g1_i1 len=322 path=[155:0-321]
AAACTGATTTCACCAGAAAGACACAACTCTGTCTAGTTCATGCTCAGGAAATCCGTTCAA
CAAGCAGGGATAGACCTGACCTTCTCTCAGTGCCAAGATCTTTGTTTGCACAAAGTAGGG
TTTGAGCATGCCTCATTGAGGACAGAAAACTGATGTTTTGCAAAAAAAAAAAAAAGCATT
TTTGGAATGCAATGCATACTGCTTTCCTATGTTCAAAGTTGGCAGTGGAAACACCAATAC
ATCACTGAAATGTTAAGCAGAACAGTGGTAAATAATGTGAAAATGTCAGGGGATAAGACA
GTAATTTTCCTCGTAATATAAT
>c8096_g1_i1 len=207 path=[119:0-133 118:134-206]
AAAAGTCAAACAGCAAGTAGCTGGCATGTTTCTGCATTCTTAGGGCTTACATCATCCTTC
ACTGAGAGGAGGCTGAAATTCAGCCTATGCATGCCCAGAGTGCAGAATAGCTGAAAACTG
TAGGCAAACCGAGCAACATATGGGAAGAGGAGAATCTGCTACATCTCCACACACAAATCA
CCCCCACGCAAACGCACGCATCATTTT
>c8113_g1_i1 len=493 path=[471:0-210 682:211-236 708:237-492]
AAAATAATAAAAATTTTTATTTTTATAATAATTACACCAATACATATAATGGTCTCATGT
ATATATATATATAATTAAATTACTACTGTTTTTGTTAGAGAAATTTAATAATTTTGTTTA
ATTTTTCTTAGAGTACCATATAAATTAAATATTAATTATAATATATAGTTCTTTAAGCAT
TAATAGAATACTAATTAAAGAAAAATATAAATACTACTCAACAAAAAGTATTAATAGCAT
CTTTAAATAATATAACTTGTAATATGTATATAAAATAAAGAATCAATTACACACAAAGGA
TACCTATAGCAATGCTTTAATAGCAATAAAAAATTATAACATAAATTTTTATATAAAAAA
AAATGTTCTTTTTTTCTTTTACATTCTTAAAAAAATAAAAATGGGAAAATTTTTTGATAA
TCTATTTTGTATTATTATTATTTGATAAAAATGTTTAATTTTTTTTACAAATAATTAAAT
TTGAATTTTAAAA
>c8117_g1_i1 len=208 path=[211:0-173 210:174-207]
CTGTCTCAAACCACCAGAGGGGTATGAAGAAGCTTCAACAGTTCTTCTCTCTCCAGTCAT
CATCAGCAAATCAGCAAATGGTGGAGATGCAAAGTCCTCACAGCAGTGTAGATGAGGGAA
AAGGGCATGGTTTGACTCCCATGTGATCTTCACCTGTTGCTGATTTGCTGATGAGGACTG
GACATTAAGAACATTGTTTCATCCATAA
>c8124_g1_i1 len=278 path=[346:0-223 620:224-226 66:227-277]
AGCTGAATAATACATTACAGGCATTCGTTTCCCCCAACACATGGGGTAACAAGCCCCACA
TAAACCATCACCAACATTTATCTTGGTGCTGCTATGAGAAAGCATCTGAAACTATCAGTC
CGGAGGTGGTTTAAAAACTAGATGAAACATGAGCAATTGAAGCACACTACATACACAAAA
AATAAATGACAGTTATGCCACTGTAATCTCCCATGCATCAGCACCTCACATCATCTTTTT
TTGTCCCCCTTCATTTGTTCTGTACTTCTTTGAGATGA
>c8161_g1_i1 len=210 path=[1:0-209]
GGAGCTGGAGTTTAAGGTAAAGGCAGGTGCTTGAATAACTGAGGCAAAGGAATTCTTATG
GAACCAGAACATACCTAAATGTTTTGGTCCATCTGTTCTGTGGACTCTTCCATGTTAAGG
GAACCTGCCTAATCAAACTGGCTGTGCTGGTTCCAACTCATCCCAATTTATTGCTTTCAG
TTAAAAAAAAAACACACCAAAAAACAACAA
>c8182_g1_i1 len=377 path=[127:0-126 487:127-376]
GACCACCACACCTCTGCTAACCCTGGCTGAGATGAGGAGTTCCTCTAAGGCCATGATAAG
ATGCTACCATATGGACTGGGGTGCTAAAGGATGTGGTCAGTCCGTTGGGTCCTGGAAAGC
TTGTGTGAGAGAGGATGTGTCATGAATGTTCCCTGCATGGAAAATGCCATCCTGAGTACT
TAATTAAACTCAGATCCCAACAATATGGGAATGGGTCCAGTGAGGCCATGCCACTCATAA
ATTAAATTTCATTTTATTTGAGTTTGTCTGGTTTTGTTTGTATGTTTTTAATGTTCATTG
TGTAAAAGTAGCTGTATAGCAACATAAGTGAACCCCATTGCATGGGGCTGAGAGCAGAGG
AGCTTCTGGCTGGCATT
>c8274_g1_i1 len=251 path=[155:0-250]
GGCGGTCTGGTCCTCCATTGGTCTGTTGATCCATTGAAATGCTGAGCAGGGTGTTTTGCT
TCCCGGAGGCTGCGGGGACGGCGCTCCTAGGGCAGGTGAGGTGTCGCCCTTCGGGGGTCC
GGGGGAGTGACTCGGAGTGGTTTTGCTCTCTGCTCCCAACCCTCAATCTCTGTTCAGGTG
CAGGGGCGTGCAGTGGTGGCAGCTTGGTAATGTGTTTTACTTTGGAGTGAGGAAATCAGT
GGCTTTTGTGT
>c8281_g1_i1 len=217 path=[349:0-216]
TTCTTCCTGGAACGTTATGGTAGTAGAGGGAATACCTTTGTAAAGTGGGTGTTGTGTGGG
ATACCAGCTTGTTGCCTACGTTCGCCTGGCTTTAAAACTGTTTGAAATCTGGTTATGCAA
CCTTGTATTTGGGATTTGGAGGTGGCAATTGCTTAACTGTTCTTGAATGCTTTGAAAGGA
AAAAATTAGTATATTTCCTTTACAGATAAAGAGTTTG
>c8292_g1_i1 len=281 path=[155:0-280]
TCCCAACACCCCTTCACCAGTGTGCGTGCTTCATGGATTTTATACCGTGCTCTGAAATCT
GAAGCAGTGCAGAAAGAGAACAGCTGCCCGAATTGAGCTGAGAAGCAGTGTTTCCTGCAA
ATGATGAAGTACCAATGTAGCCTGAAGGAAGGCTAATGGAGGAGGCAGAGGAACAGGTAG
CTGTGGAAGAACGGCGACTGTGCAGTGAAGCTGGAAATGTAGCAAGGAGAGAAAAATGTA
TGGGAGGCTGCATCTCAAATAGCGAAGAAAGGTATTTTCAG
>c8302_g1_i1 len=287 path=[1:0-286]
AACTGGCCTCAGATTTAATATGCTATGGTGACATTCATTTTTACTTATGTTACTCATCTA
AAAGTTAGCCATATAATCTAAGTAAACTGTCTAGGATTCTTGAATAGTCAAGTAGACAAA
GAGAGAGGTAGTCTCAAAAACAGATTCGTGTTGTGTATTTTAAACTAGGTTGAGCTTCAC
TTGGAAAAAAGGATCTTTCTTTTATGCCTCCATTAATGGAGGCCTTGATTGCATTGGAAA
AGCCTAGAGTAAAAACAGAACACGAATCTCAAACACAAAGTTGCATG
>c8307_g1_i2 len=235 path=[338:0-149 487:150-234]
AAAGGCCTACAGCAGATGGCTAGAAAACACAGTAAGAACAGGACATACATACAGTGATAC
TTCCCCCAATAAATACATTTCTCCACCTTCATTTGTGACTGAGAACCTTCCTAGGCCAGA
GACAGCATCCAGTTTTATAAAACTCAATGTCCCCAACAAGCATCTATGTAAATACAGCTT
TTAAGTACTAAAAGATGAAACACTTCTTTATTCTTAAAGGAAAATTCCAAGCAAA
>c8316_g1_i1 len=217 path=[411:0-216]
ATGTTCACATTTCTTAAAGGTTGTGTACTGTGGCTGTCAATTACAGAGGAGTGCTTGAGA
TTTGCAGGTAGGCTTCTGCAGCTTCAAGGAACCAAGGGTGCTGTTTCTTAGTGAATTACT
GAAAACGTTTCCAAAAAGCAAAGAATTTTTGCTCAGAAAGTGATGCTATATGAACTGAAA
TGATGACTTTTTAAAAACAGTGAGGCACTTGGACAGT
>c8328_g1_i1 len=242 path=[1:0-241]
AGCAGAGACTTTAGGGAGCACAGCAGCATTAGAGTTCGGCATCTTCCTTCAAAGAAAGGA
ACGCGCTGAGCCTTTGAAGAGCAATGCAAGCTGTGATTTGCATGCAAAACACTGCTTTGC
ACCGGTGAGCTGATGGTGTAATGGATGGAACAGCTGCATCCAGGAGCGACTCTGGCAAAG
GGGATGGAAGCTGCTCAAAGCCTTCTGGCTTTCTATAGTCCCATGCTTCAGAGTTACAGC
AT
>c8414_g1_i1 len=216 path=[372:0-158 179:159-215]
ATGTCCTATTGGCTAATTGTTTGTGGAAACACCAGTGTGGTGTACACACGCATAAATATC
AGCTTCCAACACCGTTTATAGATGCCAGTGTAAGCAGGTAGAAAACTTTTCTTGGCAGAA
CAAAACTAAGCTAGTGCACAGAATTAACAGGCGGGGAGATAAAAACCCCACCTTTTCATC
ACTTAATGCTTTCATATTTTGAAGAGTTCATATAAA
>c8442_g2_i1 len=288 path=[39:0-240 998:241-246 285:247-287]
TCTACTATGAATAGTTAATATTTTCTTGCCTCATTAATGTTTGGGGTTTTTTCCTGTGAT
ACAAGAGCAACATTATATTTTTGGTAGAGATTGGACTGAAAAATTCTGAAAAAATCAGAG
CTAACAGCCTTGATTGTTAGCTTTAATTCTAACAAACTGCAGCACTGGGCAGTTCATTTA
GGTTGAGGTGTCCAAGAAAATACTCAGGGTCCTCAGAGTACTCCAGATCCTTGAAAATTT
TATTTTTCAAATGTGGCTTCAGTAGGATAAGTTGCATTTTTAATGCAT
>c8448_g1_i1 len=215 path=[181:0-214]
AATCAAGTTGCCTATGCAAAGTGTAGGATCCGTGTCCTCTTGTTCCTCTATTAAAAAGCC
CACTGTTGCTTTGGGTTTGTTTGGGTTTTTTTTGTTTTTTGGAATGTGGCTTGGTTGCTA
GATTTTGCACGTGAGAAATGCAAATAGTCACAAAAGATGCTGCTTCAGGTTGAATCCACA
CAGTGCTGTGTACCACTCCTTCTTATTGTCCCTGT
>c8523_g1_i1 len=3331 path=[3365:0-3330]
ATTTTTTTTTTTTTTCTTTTTTTGGTAATTGATTAAAATATCCATATAGATATTATCCAT
ACTGTAATATATTTTTTATTATAATTTAGAAATACTAATTGTTTATATACATTCACTACA
TACATTTTGTTCATTAATTTTATTGTAATTATTTTAAAAAAAAAAAATCCTTTTATATGT
ATTGTATTGAAGAAATATATTTATTTATATGCTATAAAATTTATTATCACTTTTTTTTTA
TAACATTTATTAAAAGACTTTATTAAAAAAAAAATGTTAAAACCTATTATAATAAAGGAT
AAAATTCAAAAAAATATATTGAAAGATCAAAAATATGAAGATGATAAATCTTTTCTAAAT
CCACATGAAGGTGATAAGGCAAGTATACTGCAAGAAACAAGAGTTTTTTCAAGTTATCCA
TTGAATACACAAAAATGTTTACAAATTTTAACAAAAATTCTTTATTTAATAAATAAAGGT
GAAGATAGTTTAACATCTCAGGAATGCACAGATATATTTTTTAGTATAACAAAATTATTT
CAATCCAATAATGAAAGGTTAAGAAGGATGGTATACTTATTAATAAAAAACCTACCAGTT
AGCGAAAAAGAAATATTTATTGTAACAAGTTCATTAACAAAAGATATGAATTCAGCAAAT
GATTGTTATAGAGCAAATGCAATTAGAGTATTAAGTAAAATAATTGATTATTCAATGGCT
ACTCAGATTGAAAGATATTTAAAAACAGCAATTGTTGATAAAAATGCTTTTGTTTCGTGT
TCAGCGTTATTATGTGGATTAAATTTATTTTCAATTGCTTCTTGTGATATTGTAAAAAAA
TGGATAAATGAAGTTAGTGAATGTATTAATAGCAAAAACCCAATGATACAATTTCATGCA
TTAACTTTGTTATGCTCAATTAAACATCAAGATAAACTAGCCTTAGAAAAAATTATAAGT
TCATATAATAAAACATCAAATAATTTATCAAGTTCTTTAGCAAATTGTCTTTTAATAAAA
TATGCATCCTATTTAATATACTGTACAGAAGTAGAAAATGAATTAAATAATATGAGTAAA
TATAATCAAACGAATTATAAGGAAAAATATAATAATATACCTAATTCAATGCATAATATG
CAAGATTATACATTCAATAAAAACAACATGATTCATCCAACTACTAAAGTTTGTTTTGAT
TATTTAAAAATTTGCTTAAAAAGTAAAGATATCATGATTTTATTCGAATGCATCAAATGC
ATTTTTGATTTAGCTATTCATGATAAAGAAGGCAAAAATACTACTTCCGTATTTAATGTA
GACATATTAAATGAATGTATGAAAATTTGTCAGATTTTTTTATTATCATCAAAAACAGTA
GATAAATTTAGTATAATAAGACAACTTAATAAATTATCTCATCATAGACCACATGTAGCC
TCTAGATTAAATCAAGATATAGAAAATTTATTAATAGATAGTAACAAAAGTATATGCGTT
TTAGCATTTACAACTCTTCTAAAAACAGGAAATGAATCAAATATAGATAAATTATTAAAT
CAAATTAATAATTATATGAGTGGTGATAACAGTTTTTTTAAAATTCAGATTATTGAAGAA
GTAAAAAATTTATGTTTTATTTATCCAAATAAATGCAACATTATTTTAAATTTTTTATCA
AATAATTTGAGAGATGAAGAATCATATCAATTTAAATCAAATACAATAGATGCAATAATC
TTAATAATAAGTCAAATACCCAATTCAGAAGAAACAGCAATATTACAACTATGCGAATTT
ATAGAAGATTGTGAATATAACTCTTTATTATTGAGAGTTATCAGATTTTTATTATTACAT
ATTCCTAAAACAAAAAACCCATCTAAATATATTAGATATATTTATAATCGTTTAATTCTA
GAAAATCCAACTATAAGAGTTGATGGAATGTATGCTTTGTTTCATATTGCTCTAAAATGT
GCTGAAAATTCTAAAGATATTTTATTTTTGTTAAAATGTTTATTAGCAGATAATGATGAT
GAGGTAAGGGATAGAACTAACTTTTTTTATTATATTCTTAATGAAAAAATAAAGGAAATG
GAGTTAAACAAAAAAAATAATTTACTAGAAATGAACAATGATCAGAATATATCATTAATT
GATGATTTATTAACATTTGATAAATCGACAGATATTGATCATTTATTATATTTTATTACT
AATCATATAAAAGAAAATATAAGTGAAGAATTTCATTATGAAAAATTAAAAGATGAAATA
ATTAAGAGTAATGATATAAATAAAGATACACTTTATATAAAAAAAAAAAGTTCTTATACA
GAAATGTTAAATAATGTTAGTATGACAAAATTTATTGAAATAACAACTGATTCTATATAT
TCGGAAAATATTTCAAGTTTTATAGAAAAGTATAATATTGGCAATTTAAAAATTATTAAT
AAATCAATACCACTAACAGAAAGTGAAGCTGAATATACAGTTTTTGTAAAAAAATACATT
TATGAGAATCATATTATATTAGAATTTACTATTCACAATACGTTAAGTGAGCAAATATTA
TCTAGAGTGGCATTACAGATGAATACCTATGAAAATAGATGGTCTGTATTAGAGCAAACT
ACTATTGACAACTTACATTATAATACTCCTAAAAACTTATATGTTCTCTTAAAAAAGAAT
TCTACTTTTTCGAATAACGAACTAAATGAGGATTCTTATAATGTTAATCAAAATTTTCAA
ATTTCTTTGCATTTTTTAGCAAAAGAAAATGAAATGGATGATGGATTTCCTGACTCTTAT
TCTATTAATCCCATTAGTATACAAATAACTGATTTTATTATTCCCAAAATGTTAAGAAAT
GGAGAATTTAAACATATATGGGAGAGTATGAATAATTTGAATTCTGAATCAGTTAGTAAA
TTTAGCTTAAATTTTGAAAATATCCAATCTGCTGTTGTAGGATTATTAAACACACTAAAT
ATGATGGCATGTGATAATACAGATAATGTGGAAAGAAATGCAACAAGTCATAACATGTTA
TTATCAGCTAAATTTTTAAATGAATCAAATGTTTTATGTAAAGCTTCTTTAATTCTTTCA
CAACAGTATGGTTGTTTATTAAAAATTATATGTAGATCAAAAAATAAGTTTTTATCAGAT
TATATTTTAAAATCATTAGAATAATTTATTGAATGTTTATGTCTTTTAATTTATATAAAT
TACCACTCTTTTAACAGGATATATTTTAATATTATATCCTTATACACATATTTATATAAC
CTAATAAATTTAGTACTTTTTTATATATTTT
>c8525_g1_i1 len=218 path=[402:0-217]
AAAATTATATTTATATAAATAAATATAAATAAAAAAAATTAATAAAAAATAAAAAGGTAA
AGATATATTATAATAAACAAGCAAAACGTAACTTTAACATATGCTGCTTCCTTTTTTTTT
TTTAATTTGATTTACATAGAAGTATACTAATGAAAGATTTTATTTAAAGAAAAAATAAAA
TCATTGAAAATATTGATAAATATATTTTAAAAAAAAAA
>c8538_g1_i1 len=389 path=[367:0-388]
GCAAATGACCCGGGATCTAACTGATGAACAGAAGACTAAATAATTAGTTAATATTGATAA
ATATAGTTTATCATTATAGAAGATTGAATATTTTTTGCTAAAATATTCAATGCTAGATTG
CTCAGCTCCTCAAGAGGGAAAGTTTTAGGATAAAAAAGCAAAAGAGATCCTGGCTGCATT
CCTCTGCTGAAGTCTGTTAGTGTGGACCTACTTAGCCATACAAAACTTTTCAAATAAGAA
GAACCAGGTGCAGCAAGACAAGTCTGCACTCTCTAAATTGGGAGTATCTTATAATAACTC
TCTAATATATAATAATTCTCTACATTTGGAGTATCTTACTAATTATTCTGGTGTAAGTTT
TTATATTAATAATAGGCTTTTTCTCACAT
>c8551_g1_i1 len=234 path=[212:0-233]
GTAAATATCAAAATAGAAGGAAGGGAGCGAGAAGTAGCTTTGCATAAGAAGAATCTTCAG
TCACAGGTCAACATTCAGGAGGTTTTTTTGCTCTCTGTTGGTCTGCTTTCCTCTTCTGTT
TGCTGCTTGAGAAGGGTATTTGCAAATGTATGCTCTCCTAAGATTTGCCTCCTGGACATA
GAATGAATTGCATGTGATTCCCAGAGACTACCCAGCTCAAATCCCAGACAGGGC
>c8574_g1_i1 len=290 path=[155:0-213 154:214-289]
GCTCTCTGTGAGGAGCCCTGTGGCAGGACATACCTGCACAGCTCCTTCCTGCTCTGGGTG
GTGAATATAGATCTCTAGGTACAAGAAGCTCCGTAAAAGAAGCACGAATAAACACCTGTG
AGATGCTGTTCCTTACTTTTTGTTCAGCTTTGGGCACAAGTTCCCTGCTCAGTGAAATGC
CAGGCACGTCAGTGCCCTGTTTACCTGATCTTCCTGGTTGTTGCTCATGACGAGGTCATC
AAACTTGGGGAGGAAGAGTGCAAATACGTCACTTAAAGTCAAAACCAGGA
>c8576_g1_i1 len=292 path=[270:0-144 415:145-291]
ATTTTTTTTTTTTCTAAATTATATCCTAGTCATAATAATTTTAACTTAGATAAAAACTTT
CTTTTTCTTTCCTAACTTTTTCAAGTTATTTCTTAAAATAAAGTAACTTATATGTCTTAA
TATATTTCGAAATTTATATTTTGTACTTTATGGTTAAAATATATTAAAATTTTAGTAATT
GAAGAATATACATTTTAAATATGTTTAAAAAATTGGAGGATTACTGACAAAAAAGTAAAA
CATTTAAATGAATGTTATTTAAAAAAAATTATATTTATATATTATATATATA
>c8600_g1_i1 len=284 path=[1:0-283]
AATAATATAAAAATCAAGTAAATTATATAGGATTAAATGAAAGCATTTATCGGCTTTATT
GTAAATATTCTCTGATCTATCTTTTGTGAAATGCTTCTTATTTTGCAAATAATAAATTTG
CATATAGTTAATTTTTGTATATATTAGCAAAAAACATTTAAAAATTTATAATTCCATATA
AAATTATATGTATACATATAAAAAGAGAGAAGAAAAGAGTTTTTGTATATAAACACGTTT
TTTATTTAGTATTTTGTTTATTGAATATGAATTAAAAATAAAAA
>c8641_g1_i1 len=373 path=[400:0-108 508:109-372]
AGGTCCGCATACTTTTCCTTCAGAGACCAACTGTGTGACTCAGGATGATGACAGACCTGT
GGTGCACCATACACGCTTTGTGCGTTGATACTTCTTGATCTGTAGAAGGCCTGAAATGAT
CGAAGACTTCAGAACGCAGCTCAGGAGATGAGCATTTCTGCAAACTACAGACAGGGTCAA
TTAAAAAGAAAAAAGAAGTCCAAAATATTACCTTGTTTTAGGGTTGGAAACCTTACAAAA
TGCTTAGTGGGAATGTTATCCAACTATGCTCCATTCTGTGTTTTATGACAACTATGGCCA
ACATCAACTCTTTGGCAGCAAAGTTGCACCAAGTTGCTGTAGTGCCGAATCAGGCCCTAA
GTGTCATTCCTGT
>c8714_g1_i1 len=290 path=[189:0-50 94:51-289]
AAATCACTCATTCCACAGCAAGTGAAACCTGCAAATGCCAACAAGCGTTAATATTTGTTA
AAGTGCCTTTTTTACTATCTCAGACAACTTATCTGTGAGTTTGTTTGATGGAGCGATGCT
GCTCTTCAGAACTGGGTATTCAGAGGCATTGCCTAATGGTCATTGTATTGCATAAGCCAT
ACTTTGTAATACTTGTATTGTTCACTCCCAGATTTTGGATGACAGTATACAGATGCAGCA
AAGCATGCTGCATCATCCGTTTTATTCATCCAAGTGGGAAATAAAGAAAA
>c8721_g1_i2 len=336 path=[571:0-231 179:232-335]
AGGCACTACATGAAGTAATTTTCAGAAAAGACAGACAACAGATTAATTAGGTTCACAACA
GTATGGGTGCAGGGCAATAATTTTTAATGCACGCTTTGTATTACGTTGTTACAGCACACC
CAGCTGTTTTCCGTTTCCATTGCTGTTAGGAAGGCCTAGAATTTGAATCTGTGTTTGAAG
CTGAAAGTAATTTGTTACCTATTTTTTTTTTTACATCTAGAATTTATTCCCAGAAGAATT
AGAAGTTTCAGCTATGCTGCTAAGTATTGCCTAGGGAAAGATGTGACAGTGGGTAGCTTA
GCTCTCTGCTCAGGCCACAGGCCCAAATTCTGCTCC
>c8751_g1_i1 len=450 path=[642:0-284 37:285-449]
ACCAGGAGCAGCATTACACGCACCTTGGAGCAGCTGGAGCAGAGCTGGGCAGGCCAGGCT
GTGCTTCCTATTCCTCATGTGTCCCGTTCTAATGTGCTGAGCACCAGGGCATTTCCCCAT
GGCTGACGTTTTGGATCATTCCTCGCTCCATGCACAGGGCATCTCTGTTTTGGGGCCTGA
CCAAAAATCACCCCTGTATGTGCCCTGGTGTCACCGCCGGTCATGAAACCTGAAAACTGG
GGCTCTCCTCTGCAGCACCGCTCCTGGGGATCGTTTCAGGGACATACATGACTAAAGCAA
GAGCTGATGAGCTACGAGCATCCAGGACGATCCTTTCCTCCGGCCAACGCGTGGCTCCAG
CACTCGGTTGACCCGCGGTTGCTTTTGCCAATGTTGCAAAACCAAACTGCAAATCCGGGC
AGTTTCATTGATTGATTTTTTCCCCCCCTG
>c8771_g1_i1 len=300 path=[278:0-299]
AGATAGAACTCCCCATTCGATCCCAATGCCTGACTGGCTGCTGGTGATGGTGGTCTGGGC
TGCTGGAGGAGAGGGCTTCTCCACCCTCCCCTTTGTCAGAGCTGTTACAGTGTCAGTCTC
ATTAAAAATCCTTTCAAAATACTGCATTTGTTTTTATTTTTGCATTATGCTTTATGTTAG
ATTAGCATCAGCCATAGCTCTGGGTATATTCAGATGCACTCAATGCACTTATCACCTCAA
TTTGAAGCTGTGCCATTTCCAGAGCTTTATGCCAATGCCAATGTCTACAGGCACCTCGCT
>c8779_g1_i1 len=370 path=[32:0-369]
AAAAAAAAAATTAAATAAAAATGAGAAAAAAAATGAGTAAATGATATACAAATTTTAACA
AAATGTAAAAAACATATATAATAAATATATAAATATTAATTTGATCATTAATTCTTTATT
TATAAAAGAATATACACATTAAAAATAATGTGTTTTCACATTTGAAAAATTATAAATATA
TACATAAATGGTAAGAATATTTTTAAAAATATCTTTTATATAGTAATGAAATTATTGAAT
ATAAACATTAATATACACATGGAAATAATTTGTATTTTTTAAAAGTTGTTGATAAAAAAA
ATAAAAAATCAACAGCATTAAATTAATATAAAAATATATATATAACAGTATGTAAATATA
TATATTTTAG
>c8785_g1_i1 len=440 path=[418:0-439]
AGCAAGGCCCCAGGCATTCACCCTCCCAGTCCTGCAGGCTCTGGCACATGGCCCTGCCTG
GTGCACCAGTGCCTAGGAGGTCTGGTAGTACAGCAAGTTTGAAGGACGCAAGTCTTTCTG
AGCATCACTGCAAATCTCATTTAGATCTGAGAGCCAGGTCTGTCACCAGAGATGGGTGAG
CTGCAAGCTGCTGTGGGCTGACCGCTCATGGGTGGGAAGCGTAACATCTCCCACAGGGCA
TCCAACGCTTTCAGCAACACCTGACTGAACCCTGTTAACCTAAAGGCATAGACTTCACCC
TGTAAACCTTAAAAACATACAGCTCCTCCATGGTGGAGTCTTTTCTTTGTTACATTTCTC
CCATACTCCTCTGTTTAGGAAAGAAAGGTCTGTTCATGAAAAAATACTTGGCAAACTTCA
AATTTCTTTGTTTAACAGTG
>c8883_g1_i1 len=403 path=[1:0-402]
AAAAAAAAGAAAATTATTAAAATAAAATGTAAGTTTTCTCTATTTTATTTAAAATTGCAA
GTAAAGAACCAACAGTTAATATATTTTAGAAAATTCTAACAATGTGTAAATAAATATGAA
CAGAATATGTACAACTTTAGTTGTTGTAAAAATTTTAGAATTTTTTCCATGGATAGATGA
TTTATTTAAATTATTTTATTTAAATAGATTATGGAGAAATACTATTTTAGATGTTATAAA
AAATACGAATTTTTTAATTGGAAAAACTACAATGCGTTTAAAAAATAAAAATTTTATTTT
ATTAATATTAAAATATATAAATGGTTCTCATAAAACTAATCAAAATATAATTGACCGTTT
TAGTTACTTAACTTGTGAAAATTTTAAAATATCTTCATTTCCA
>c8888_g1_i1 len=261 path=[201:0-260]
GGGGTGGCTCCGCGGGGTCGGGCGCTGCTGCCGCTGTGGCGAGAGGCAGCTGAGCTGAGC
TGAGCTGAGGTATCGGTAGCTGTAAATGGGAAGCGGGGCTGGCTGCTTTCGTCGGGTTGG
CACTGGTATTTCTCAGAGCCGTTGCTCTACTTCGGAAAGGACAGCTAATCTATCGTTAGC
TGGTTTTGTTACTGCTGAGAAGTTTCCACATGGAGCTAGGCCGTTGCTGAGAGTTTTGAG
TCGGTTACTGCGACGCATCGG
>c8923_g1_i1 len=254 path=[1:0-253]
AAAAAAAAAAAGGTAAATCTTAAATAATTATTTTCTAATAGGATTTTTTATTTAATTCCC
AATTATTTTACAGCACTTTTCTTTATTCTGTAAATATATGCTTATTATAAATCAATTAAT
TTTAACAAAAGCAACTTGATTATTACTCAAAACGATTAGCAAAATTATTTTTTCTATCAA
GTATATTTTTAAGTTAATATCATTTAATTTATAAAACTAAAAATTTTACATTAAAAAAAA
ATTTTTTTTTTTTT
>c8928_g1_i1 len=213 path=[191:0-212]
GGATGAACAAATGATAGCTCCTGTAAGATGAACATTTCTGGAACTACATTACAAAAAACA
CATTTACTTGGGATAGGCAGTAGTTCTTTGGTTTGACAAGGAGTTTGGCTATTTATGAAA
AGTTAAATAGTGTTCTGCATGTTCTTCTGCTCTTTAATTGGTGTTAAAACACAAACTCTT
GGCAGATTTCTATACATGCATGTTAAAACCTTT
>c8942_g1_i1 len=209 path=[457:0-208]
ATCCCCTGTCACCAGCTGCTCCTCTCGTGAAGCTCCTATCCTCCTTTCAGGGCTGTTCTG
TGTACCGTCAGGCACAGCCTTGAGGAGTCACATTTGCTGACATTAAGTTGACTACAGCTT
TATGGTCATTTTACACATGACAGCATGTCAGCTGTGTAAACCTCCCTGGAACAAGAGATT
GCCTACGACTAGCTGCCATGAAATTGAAA
>c8944_g1_i1 len=291 path=[423:0-290]
GGGAGTTTAATCCCTTTGTGCCTCAGTCATCTAATCCATAAAACAGGGTAATAATACCCA
CTAATCTCAGACGGCTTTAATTGATTATTTGTTAAGATCATCAAGAACCTTAGCAGGAAG
ACTTTAAAGACCTGTGAAGTCTACTAATTGTTTCATCATTATAATTGCTGACATATTATC
TGACTTCGCACCATTGCCTTTACCTGTATGTTAAAGTGAATGCAGAAAAGCTCGCTCTCT
GCTGCAGAGCTCTGAGATCTGATAGTGAAAAGCTACAGATAGAATCCCCCT
>c8979_g2_i1 len=230 path=[676:0-229]
ATGACCTGACTGTTTAGTCTGTGTGGGGGGGAAAAAAAAAAAATGAAAGTAAACTGTGTT
ATTTTGAGCCTGAGCAGTGAGTGAGTTCTCAGTATCTAAATGAGAGCTTTTAGAGTCAGC
TCCAGGTGTTGCAGGAAGTGGTGGAGGTGACTCAGTAAATGTCACACTTCCCTCCAAGTC
AGTTGTGCTGTCCAAAAATAACACTCCATGGGCATCTGGCTGCTCAGCAT
>c9015_g1_i1 len=240 path=[271:0-239]
TACCGCTCCATTGTATCTGCTTGCTTCCTGGGCTGGGTGCGATGGACTCAAGCCTTGTAT
CCAAGCCTTACTGGCCAGATGATCTGTCTGCCTCCTCTACAGGCATGCCAGGGCATAGTG
CAGGCAAAGCTGTTTCTGCAACACCAAGGGATGGGATGAGGCAGACTCTGGACTGATGCC
TTGGACTCCTACCTGCTCTGCCTCACGCGAATGACTACTAATGGTGTCCAGCACTGTTTG
>c9016_g1_i1 len=298 path=[276:0-297]
ACCTTTATAGGTGGCCTGGATATTGAGATATTAAAAGCTGTCTCTGTGTGCACGCAGAGC
CTCATGTTACAGCACTGAGCCACACAACTGTGCCTTTGCAGCAGCAGGTGGGCTTCACAG
ACAGCGTACATATATGCAGGTCCATATATGGCTTTTACACTTCACTCACCCCGGCGCCTT
AAAACAAGCGGCAGTGATTCAGACTCGGTCTGCTCGGAGTGGGACACGGCGGGTTGGGGT
TGGGGTCGAGGTGCGGGTTGGGGCCGGGCGGTTTGGGGTTGTAACGGTTTTTACCTCA
>c9018_g1_i1 len=204 path=[1:0-122 124:123-203]
ATAATTTATAAAAATAATAAAATAACTGTTCTTAAATGAAAATAATAATTTGTTATTTCC
AAAATAATAAAATGTATATAAAAATTTATATTCATTTATTTTATATTTTTCACGTAATTA
AATAATTATATTAATAAAAGTATGTAATATTTTTATAAGAGTTTCAATACATATTCCTTT
CATATAAAAACTGTTAAAAATAAA
>c9046_g1_i1 len=352 path=[155:0-351]
TATAATAATTGAGACTATTTAATTACTTTTTTGTATAATTATATTATATATTAAGAATGT
TGATAGTTATATTGTGCTACTTGACATAATATATACTATAAAAATTTTAAAGACAAAAAT
CATCTTAATTTGTTGGCAATATATATATAAATTATATATAGATGCATATTAAATTAATAT
ATAAGTATGAAAGTAGAACTAAAAAAACTCACAATATTTAAAGATATTCATATACTGTAA
ACAACATTACGTTTGTGTAAAAATAGTATAATGCAAATTATAAAATTTTTCCTTTATTTA
ATTTAAAAATGTATTCTTTTTGTTTATCCAACAAGATTTTCTACAAAATAAA
>c9065_g1_i2 len=1408 path=[3:0-535 539:536-1407]
ATTTTTTTTTTTTTTTTTTCTTGTAAAAACTACTTTTCTTGAACATAAATCAATTTGCTA
ATTTTTGAATTAAGTACAATTACTGTCATACCTAATTTTTGTAATGAGAAATATAAACTT
TGACATTCAGAACCAATATCTTTTAAGTAAACATTTTTTGATTCTATCTTTATATATTGA
GATGATAACTTTGATTCTGGGATAAATTCTAAAATTTTCAATATATGAGAACAAGCAATT
TTTAGGAAACTTAATGATTTTTCCAGTGAATTGTTTGTTGAAAGAATTTCATCAGTTAAT
GTTTTATATGAAGGAATGAAATTTCCATCTCTATCATGAGTACCATATTCCAACAAATTG
CTTTTAGTGATATTTTTCTCAACAGGTGTATTTTCATCTTTTTTTTTTATATTACTTTCA
TCATTATTTTTTTCGCTAGAATTCTCTTCTTCATTTTTTTTTTCGTTTGAATTATCTTCT
TCATTTTTTTTTTCGCTTGGATTCCCTTCTTCATGCTTTTTTTCTGTTGAATTATCGTCT
TCATGCTTTTTTTCGTTTGTATTATCTTCTTCATGTTTTCTTTCTGTTGAATTTTCTTTA
TTCTTTTTTTCACTTACATTATCTTCTTCATGTCTTTTTTCATTTGAACTATTTTCTTCA
TTTTTCTTATCATTTGAGCCATTTTCATCATTTTCTTTCTCTTTTTTTGAATTACCATCT
TTATTATCTTTTTCTTCATCATTTTCTTTTTTTGTCATAAGAAAACTATAACTTCCATTT
TCTTTATTATTTAAGTGATTTATATCAAGTGATGTTACATTTTTTTTTCTTTTGAAACTT
ATAAATTTAGAAGCTTTAACTTTTTCAATCCATATTTTGAAAATACAAATAATTAAAAAA
ACAAATAACTTTTTCATTATTAGACATATAAATATATTATATATTTTTAATTGTGCATTA
ATAAAATAATGGTAAATAATTATGAAAAATATATATTTTTTTGTATTATCACAGGAATTC
TTATTTTATAGAGAAATATTGATACTATATTTTTCTATTGTTTTTTACAATATGAAAGAG
TATTTTTGTATTTATATAAAGTTACATTTTATTAAGAATTTTTTTATTTTAATTATCTAA
TTTTACAAAAAATTTTTTTCTCTTTTTTCAATAAGGATTTATATTGAAAGAAGTTATTTT
AATATCTTTGACTTCATTTGAAAGTTCAAATATTAATGGACAATAGTCAATTTTTAAAAC
ACAAGAAAAATCTTAAAACTAGATATATTCTATGTATCTTAAAAAAAAAATTAAAAAAAG
AAATAAAAATATTTTTATAATGTAACTGTTCTGTTGTGGTAATTATGTGTGTGTTATAAA
TTTAATATTTTGAAATTTTTTTTTTTTT
>c9121_g1_i1 len=227 path=[515:0-226]
TGTATGAAATATCTATTAATTACCCGAATTTTATGTTAAAAAATTTATAAAGTTAACAGA
TATTTTATATTACACTATAAAAGAATGAGATGAGAAAGATGTAATATTGATTTATTTTTT
AATATTGTTTTTCTTAAAATATAAAAATAAAATAAAAATTTTTTTTCGATAATAAATTAG
ACAATACTAGGATAAAATAGTTACATAAAAAAAAAAATATATATATA
>c9144_g1_i1 len=350 path=[1305:0-346 1652:347-349]
TGAAAACAATAAAAAAAATAATGATATAAATGAAAATTTTTCAGAAAAAGACTATTTAAG
AAATAATTCTGATAATTTTGAAAGTTGTGAATTCTCTGATAGTTATATAGATAAAATTAA
ATATGAAAATACTCCAGAATCTAGCGAAAATTATAAAATTAATATAAAAACTGAATCAAA
ACAAGATTTTGATAAAGAAAATTTTATGAATAACACAGATATAAGTGAAAATACAAAATG
TGACATGCAAATAGAATATTATAACACAATAAAAAAAAGAGAATTGAATAAAGAAGAAAA
TGACGCAAATGTAATGTTTTTAGTGGAAGAAAAAATAAAGAAAGAAGAAG
>c9144_g2_i1 len=493 path=[471:0-492]
AATAAAGATATTGTTACAAAGACTGAAGTGAAGGATGAAAAAAATAGTACTTTTCATGAG
AGTGAATACTATGAATATAAAAATAATAACATAGATTTAAAGGAGAAAAAAAAAATAAAA
AGTGTACTAGAGAGAAATTCACAAGAATATGAATTAAAAAATGAAAATGCAGAAATTTCA
AAAAATAATGAAATCCAAATAGATAGTATGAAAATTAATGGGCAATTATCGAATAGTGAT
TCATACGTTTCAGAACAAACTTATGATGATATAAAAGACAATTTAAAGGATTTTACAGAA
AATATGTATACTGAAAAATATTCTGATATTAAAGAAGAAAGTGAAAATGAAGATTTTGAT
CGTTACTTAGAAAAAAACAAAAGTGATATCATAGAATATGAAGATTTAAATGTAGATGAG
TATTTAAAGAATATAGAAAGTAAAAATGATATTAAAGAGGGGTATTCATCTGAAAACAAT
AAAAAAAATAATG
>c9150_g2_i1 len=288 path=[483:0-287]
TTAGTAAACCTGTATTTTTCTACTATCTTCCAGCTAATGAATTCGCTTAGGAGGGGAAAG
ATTGTCCATCTGGGCTCAGAAGGCCGCTCAAAATATCCCCATTCAGGAGGGGCAGACAAA
ATGGTAATGCTGTGGTTTCATTTCTTGATGCACAGAGTAGCTATAAACTAGAGGGAGAAA
ATGAACGTGGTATTTCATTTTCATCTGTTTCTCTAAAACACGTTAGCAGTGTGTGGCACT
GATGGTTGAAGATACTCTAGTCTGCTCATCTGCTACCCAGGTAATTAA
>c9163_g1_i1 len=281 path=[259:0-107 367:108-280]
AAAAAAAAAAAAAAAAAAACTACCGAAAAATTTATATTTTTGATTAAAAATAATGAAAAT
AATAATAATGAAATAAAATTATATCTTTTTTAAATTAATAAATATATAAGCAAAAATATA
AATGGTTCTCACTAAATTAAAAAAGTATGTACATAAAAAATTCACAGAACCTTTTTACTA
TTTTATGGTCATTTAAAATAAATTACTCGGAATGAAATTAAAATATAAAAAATATAGTAT
ACTTTTAAGATGTTTTTATTTCTTATATATATATATATATA
>c9175_g1_i1 len=1648 path=[1:0-1647]
TTTTTTTTTTTTTTTTTTTGTATCCTTAAAAAGAGAAATTTTTATTTAATGTTTTCAAAA
AATATCATTACGCATTTCTAAGTATTTAAATTAAGTATAGCATTTTTATATATGTATTTT
ATTTTTTTTTTGAATTTTAATTTTACACTTTTATTTATTATTACTTTTGTTATAATATTT
TTCTTTTTTCACTCCGAATAATAAAAATTGAAAAATTGTAAAAAAAAATAAATTGAAGAT
ATCCTTTAATCTTTAATATTTTAAAAAAAAAAATTACAGAGAAATTATTATAATTTAAAT
AAATTAAATTTTATATAAAATATACAAGCAAATTCCTATTGTAAATATTTTTGTAACATA
AAGAAGTTTTTGTTTTTAAAAAAAATATATTTTTAGTATAACTTATAAAATTTTCTTAAT
TGAATATGTAATTATATTAAGTATGATCAATTATAATGATTATATAAATACCTTATAAAC
ATTCAAATATTTTTGCATAATTTTATTCATATAATATGATTTAAAAATTAAGTATATATT
CATATTAAGATAAAAATGAAAAAATTAGGAATTAGTTCCAATCTAGACACTAATTTAAAT
CGTCTTAAAGAAAATGAAACCATTCTAAAAAAACCAATAGAAATAAACAAAAATATAAGA
AGATTGTCATTTTTAAATAATAAAAGTAATGAAAGTAAAAATGAACAGTTAAATAAGTTT
GATAAAACAAAAGTAAAAGAAATAAATGATGTTTTTAAAAATTGTATGGTAGCTTTATCT
CACAATAAGATATGCACTAGAAATGCTTTTGATATAAGAATAATTGATCATTTAGAAGAT
TTAGTAAATTTAAATGATGAAGAAATTAGTGATGAATTAAATGATGAACTATTAGAAAAT
GGAGATTTTAATTTATCTTTTACAAGAGCATCAAAAGCTATTGAAGGTGCTACCAAGGTT
TATGGTTATAGAGTTGAGGCAATATATGATCAGACATATAATTTTTTATCTAATATGAAC
ATAGCAAAACAAAATGAAATAAATGAAGAATTACAAGATGAAAAAAAGAATGTTAGTGAA
AATTCAACAAAAAAAATGAAAAAAAGAAAATTAGAATTTCTTCAAGAATCTTCTACCTTA
GCTAAGTCATCTGATATTACTATTGATTCTTTATCTTTATCAAATATATCTGTAGATACT
TTTTTTTTAAAATTAAATAGTTTATATGATCATTCTTCAGGTCAAAGTTATTTATTACCA
AATTTAATTTTAAATAATGATTTATCGATACAATTTGATGGTGATATAGATGCCTGTGAA
TATAAGAAAAGAAAAAAAATAGAAGAAATAAATTCAGAAGTTTTGAATGATAATAAAGAA
GAAAAAGAAAACATCTTATCCACAGATGCAGAAGAAAATATACATGATAATAATGATAAT
TTATTGATGAAACATTATAAAAAAAAATTATATTTGAATACAAATAAAATAAGAGATATT
CTTTTAAACAATGGGGAAGATTTTAACAATTTAAGCATATGCCCAGAATTAGAATATTTT
AAAGAAGAAATAAACAAACATAAATTAAAAAAATTAGATTCAAAAGGAGAAGAAAATGAA
GAAGGGGAAGGAGATGAAGGTAATAATA
>c9175_g2_i1 len=1730 path=[3313:0-1729]
AAAAAAAAAAAAAATAATTTTAATATTAAAATTTAAAATGCATTTGACAAATTTATATAA
TAATAAAAATTATATATATATCATCTAAATTTTAAAAAAGGGTGCAATTTAAAATAAAAT
ATTCCTTTTAATTTTTAAGCATTAAAGAATCATTAGGTTTAATATGGAATTCTACAGGTA
AACCATAACGAACATAAAAATCTTCCTCATTTGGTATCTTTTCTAAAAGTAATTCTTGAT
CATTACATGTATACAGTAAGCATACAAAAAGCATATGAATAGACATGCTATTAACTTCTG
AATCATTCAATTTAAATTTTGTCTCTTTAATAATGTTTGTAAAAGTTGTAGTTTTTTCTT
CATTGTAAACAACAATTTTATCATTTTTTTCTTCTTTTTGTTCTAAATTATTGGTATTTT
CTTGTTCATTTGGTTTAACAATATCACATAAAATTTGTTTGATTTTTGAAACATCTACAA
ATTTTGATATATTTTCAATATTCATATTTCCTAAACTATTAGCATGGGAAAAACTTTGAT
TAAATTGAATAATAGATGTATCATTAATTTGTGTATTTTGTTTTTCTTGATTATTTTCAT
TATCGTTTTCATTTTGCCATATATCCTCAAAATCCATATTATAAAATTTATCAATAGCAT
CATTTAATCCTTCTTGTATTTGACTTTCTTGTATTTCCTCAATATTTTCAGCATATAAAC
TTTGCATATTTTTAGATTCTGTAAAATTTATTTGATCAATATCATTTGTTATAAAATCAT
TATTAATCTCATTTAATACAATATTTAATTTAATATCAGTATTATCTTCATCTGAAGCAA
TAACAGGTAATTTAGAAAATTTCATTATTTTATCAGTCACTGTATTTACACAATTAATGC
AATTATCTTTTGTTTCAAAAATATAAGAAGTTTGATCAACAGAAAAAAGAACATTAGATA
TATACTTTTTTTTTTCTTTCTTCCATAAATCATAGGTTGATAGTTCTATATCATTAATTT
CAATGTGAAGATTTTCAAAATCAATACTTGAAATATTAAAAGAGGTTTTAACTCTCTTAT
GCGGAATTCCATTAACTAAAACAGTTTTATTTTTATATGTGTTTTTTGTAATATCCATTA
GATTTCTAAAGTTACCATTAACCATTATTTTACTAGGTATATAATATTGATAATTAAACT
GATTATTTACATCAATTGCATTTAATCTATTTTCAAAAGTCATAATACTACGATTCCATA
ACGTATCTTCGTCAGGAATAGATGATATCATACTTTTTTTAGTTGGTGTTCCACTTTGTT
GATGTTTAAATAAAACATTCTGAGAATTCAAATTAAAGTTATTTAATGTATTCATATTCA
TAATACTAAAATCTCTATTTTCACTCTTCATCATTTCTGGTAAAATTCCATTTAAGTTAC
TACTTTGATGAAAAGATAACATACTTTGAGAAAAATTTAAATTGTTTGATACGGAATTAT
TTAAATTTATATTATCAAAAGCCATTGATTCTTGCATTACATTTTCAATATTTAAATCTT
CTATTTTATATTCTTGATTATTAAAATTATTATTGCTACTACTCAAAATCTTATTATCTT
CCATATTGTTATTATTATCATCACATAAATTATCCATTGTCATATTATTACTTAAACTAT
TTTTAAAATTTTCTCCATAATCTTCAACCATTTTCATATTAATTTTTTTT
>c9190_g1_i1 len=402 path=[1:0-401]
ATCTGAGCGTGTTTCTTAAGTATTTCACACTTTATAACTTTAGAGCATTTTAAAGACATT
AGTTCTACTTTTGTTGCACAAAACCACTCTATCACTAAGAACCACTCTATTTACCAGTGA
GTAATGCAGTACTTTTGTATTCCTGCTTAAACTTGCTATTAGCACTTTCTTTGAAGTAGT
TAAACTTGCAACCAACTAAGTAAAACAGCATACAGAAAGCAGCTAAGCAAGGACACTCCA
GTGGAGTTAATATTGTGGTTTATAATGTCCTCCTGTTACTCTAACACTAGGTTTGTCTTT
TCCACTTGCCAGAGATGAGATTGAGGGTAGGGACTCACACCTATGCTGTCCTGCAAACAC
TCAGAAGCAAAAATAGCTCCTTTTGCTTCTGTAGGTATGTGG
>c9203_g1_i1 len=1270 path=[1380:0-1269]
AAAAAAAAAAAAAAAAATATAATTAGTACATTTAATATGCACTTTTATATTCTATTTGGT
TATTCAAAAGTAAATATTATTTATGAATTATCTGACTGACAATCTATGTTTTTATTAATA
TAAATATTGTAACCTTCACCACAAGGCATACTTGAAAATATTTCCTCCATTGATGAAAAA
TACTTTTTGTTTAAGGATACTGATGGTATATCAATATCCTTATTTAAAATGGATAACAAA
ACATAATTGAAAGCATTTGTTCTTTTGAAATAATCATAATATATATAATTATTTACATTG
AAAAAATGTATTTTAACACCCTTCTCAAACAATAGTTTACATTCATAAGGATTTAAATAA
TCCAATTCATAAGTGAATATTAAATTAGCATTTAAAGCACTTAATGTAAAAATGTTTTTT
TTTAAAATATTTTTGTCAATACTTAAATTCGGATAAACAATAATAATTTTAACCCCAAGT
CTATTTGTTATAACATGTATATGTTCAGGAATGTTCATATCTATACTGAATATAGAAACT
CGTTCTTTAAAACTATCGTTGCTTATATGATATTCTTCTAAACTATTTTTAATTCTATTT
TGAAGACAATTCTCCTTTGGTAAAAATATTATTATGAAAACTTGATTTTTTAATAACATT
TTTAGAAGAGGAAGTACTTGCAACACATTTTCAGCAAATATGGCTATATATTTTAACATT
TTATTATGGTTTATAACACTCAAGCATAAATAAGATTCATATAACGAACGAAATGAAGCA
CATAATGAATAATCATTTTTTAATTCATTACATGGATATTCAATAATATCATGATAAGGT
GCTATTATTTCATCATTCTTAATTTTACTATTAACCGTAAATATTCCTATTACATTTTTC
CCCTTTATTATATTATCCACATTTTCTCCTACATTTATGACTTTACCAATATATATATTT
CCGATTAAATATTTTAATTTTATATTATTATTTTCCTCACATTCATCTAGGTTCTTTTTT
TCTATGTCATTATTATTATAACCATTTTTCTTTACATTATTGGGAAAAAAAATGGAAGAG
CAAAAAGAGATACATTTTACCTGAATACAAATATTTAATTCATTCAATTTCATAGTTTAT
AGGTAAAAAAAAAAATAAAAAAAGACATAATTAAAATATAATTGAATAATATAAAAATTA
TATTATTTAAAATATATTAAACGATTGAAATTTTAATTTTTAAATTAAAATATTTTATTA
CGTGAAATTT
>c9216_g1_i1 len=225 path=[242:0-7 40:8-224]
TTATTTATTTTTTATTATATTTTCTCGATATATTGATTTCTTTTATCTAATGAAAGCATA
AATTGTGCATATTAATAAAAATATATGAATTTGTTTTTTTTTGAGTTGAATATATATAAT
TCAAGAAAAATATTTTTTTTTACTACATGTATCAATCAATTTTGATATTTTTTCCTTTCA
TGCTTAATATTCATTTTGTAAATATTCATTATTTTTTTTCAAAAT
>c9223_g1_i1 len=237 path=[155:0-236]
ACAAATTCACCTTTTTTCTCGGCTAAACATGCAGCTTCTCAAGTTGGTTACTCCGTTCCC
ATATTTTCACCTTCTCTGTACATCTGGTACATCTGGCCTGCGCTCACTGCCCTCCTGCAG
CACTTGTTGCTCACCTTCTGCAGTCTGTTGGCACTCACTTGTTTTTCTGCTCACGCCCTT
TAACCTCCGTGCAACTTAAATTAGCAAACAAGGAACACATTTTGAAAACAACAAGGG
>c9225_g1_i1 len=732 path=[710:0-731]
TTATTTTTTTGATAATTATATTTATAATATTATAAGCACCAATATATTTAAGAAGATCTC
TTATTTTTTTCACATATTTTTCTACTTTCAATAATTAATTTAAAAATAGACATAAGTTTC
AACATAATTTCTAACTATAATATAAGTTTAAAAGTAATAAAATTTTGAATTATATCAATT
TATTATTTATATTTGTTTTGTAATATTTTTTTTTAGATAAAGTTATAAGAAAAGATCGAA
TGTTCATTTTGTAAAAAAAAAAATGCAACAATTAAATGTAAAAGTGAAAATTGTAAAAAC
ATTTATCATTATCACTGTTTATATGAAACATATAATGAATTTTTCATAGTAACAAAAAAA
AAAAATTTTTAAATTGTGGATTTATATTAGCAAATCCCTTATATAATGAAATACTCTTTT
ACCCAAAGTCTTTTTTAGAAGAAAAAATCAAATAATGAAAACATATGTATGTTTTAAAAA
GCATAAATCTAAGAAAATGGATTTTTATGAATAAAAAAGAAGAGTATATAGACAATATAT
ATAATAATATGAGTTTATATTATGATGAAATAATGGGCTTAATTTATACATCACAAATAA
ATGATGAAATTATTTTTTTTTTCCAATATTTTTAAAAAAACTAGTTAACTCATTTTATAT
GTTGTAAAATATAAGTCATCCTTTTAGAGGTTAAAATTTTTTAATATGCATTATATATTT
CCTAAAAAAAAA
>c9241_g1_i1 len=225 path=[155:0-224]
GGTCATTTTTGTGTTAAAATCGCTTTTTTTGTTGTTAAAATTTCCCATTTTTGTATCCGG
AAATCCCATTTTGGGGTTAAAAAGTGCCATTTCAGGGCTTAAAAGTCCCATTTTTGGGTT
AAAAAGCCCCATTTTTGGGGCTGAAAGTCCCATTTTTTAGTCTCCAAATCCCATTTTTGG
GGTCAAAAAATCCCATTTTGGGCTCAAAAAGTGCCATTTTTTTTC
>c9253_g1_i1 len=372 path=[37:0-191 759:192-198 235:199-371]
TTTTTTTTTTTTTTTTTTTGAAGAGAGACACTGAGCAGTTTATTTGACATTGCTGCCGAC
CACAGTATAATACAACACATGTGGATAACTCTGGCCAAAGCATACAGTCTGCACGGCTGT
TTTACGCCAGAGGCAAACGACATCCAGCAGCAGCTTAGTCATCGTCCTTCAGCTTCTTGA
TCTTGTGCTTGTGGCGCTCGATCTCTTTCTGCAGCCGCTCGATCTCCTTCTTGTGGTGAT
CGATCTCCTCCTCGTGGTGTCTCCTTAAGGCCGCCAGCTGCTCCCGCTCCTTCTCCCTGA
AGTAGCGCTCCTCCTCGGCCGCCTGCTTCTTGCCGAAGGCCCCTCCGGCCTCGCGGATGG
AGCCGCCGCCAC
>c9253_g1_i2 len=372 path=[37:0-191 759:192-198 593:199-371]
TTTTTTTTTTTTTTTTTTTGAAGAGAGACACTGAGCAGTTTATTTGACATTGCTGCCGAC
CACAGTATAATACAACACATGTGGATAACTCTGGCCAAAGCATACAGTCTGCACGGCTGT
TTTACGCCAGAGGCAAACGACATCCAGCAGCAGCTTAGTCATCGTCCTTCAGCTTCTTGA
TCTTGTGCTTGTGGCGCTCCAAGGGCAGGCGGACATGGCGGCCGTGTTGGCGCTGCGGGG
CGGCCTGCGCGGGGCCCTCCTGGCGCAGCAGCAGCAGCGCGCGTGGAGCTCGGGCTCGGG
CGCCGACCAGCTGGGCGAGCTGGGCAAAGGCGCCGGGAAGGGCGGCGGTGGCGGCGGCTC
CATCCGCGAGGC
>c9258_g1_i1 len=696 path=[31:0-231 262:232-232 30:233-695]
AATAAAAAAATGAAAAAAAAAAAAGTTAAAGAAGAAGAAAAAATAGAAGTAGAAAGCTTT
ATGGATCATAATGAAAATGTTATAGGAGATAAAAAAGTAAAAAAAGAAAAGGTTAGGGAA
TATTTTAAAAAAGAAAAAAAATTATTGAAAAAATTGAATTTTATTAGCAAATTTAGTAAA
AACTCAATTAAAAAAAGTATGGTTGTAATGAATTATTCTGATGAATCTATGGAAAAAAAA
AAACTGTCCTTTTCATTAACGTTATTTAAGGAATTTAAAGATGATATATTGATAAAAATA
TTGGATGATTTATTAAATTATTATGAGAAAAATAAGTCAAAAATAAACATAAATGAATTT
ATGTATTTTTTATTTAATATATATTTAAATATATGCACATTAACAAAAAAAATCATAAAT
TATTTTATTGATTTCATATTTTCCTTCATTAAAAAAATAACTCAAACATCTCATAATATT
ATGTGTAGTTTATGGTTTTTATATATTTTATTTATAATAGAAAAAAACCATATATATGTT
TTTAACGATAAATTACAGAAAAAAATAATATTAGAACAAATATATATTCTAATACAAATA
TCTTTATATAGTTTTTATTCAAAAAATGTCAAAAATAATTATAATATTCAGACACCTTTA
CCAAAATTTGTACAGCCTTTTAGTATTTATTATATA
>c9265_g2_i1 len=323 path=[3260:0-11 68:12-322]
AATTAAATAATAAATTAAATAATTATATAGATAAAAATAAATATTTCCAAAATTTACATG
AAAATAGAGAAAATATAATAAACTCTAGTGATTGTAATAAGAGAATATGTGACGGATTTG
AAATGGAACAAAAAGATACATTTTTAAAGAAGGAACAAAATAATAACAATAATAATAAAT
GTCTTATATATAATGAATTAAATATAAATAATAGTTTAAACAATTTTAAAATAGATGATG
ATGAATTGAATAATATATATAACCCTATATATAATTTTAATAAAGAAAATAATTTAATAA
ACAGTATTAATCACATAGATTCA
>c9265_g1_i2 len=1475 path=[1837:0-1413 3285:1414-1423 388:1424-1474]
TATTATTATCATTATCATTATCATCATTATTGTTATCATTATTTATGTTATCTTCATAAT
CATAATCAGTATTACCATTTTCATGATTATCTTCATTTTTGTAATTACTATTATTATCAT
TATCATTATAATCATTATCATTTATACTATTCATATCATTATAATCATTATTTTTATTAT
TATTATTCATGTTATTGTTATTATCATCATGATAATCATTATCACTATTTTTTATGTTAA
TGTAATTATTTTCATTATCGTTATATACATTATTGTTATAATTGTTATTATTACCATCAC
TGTTTATAGTATCTTTATCATTATTGTAAATCATTTGATGAAAATTATTTATATTTTTTA
CATGTATCATATTACTTATAACATTATTCATTTTACTACTAAAACATTCACTGAGGGAGT
TTTTCATTTGGTTTAAATCTTTTAAAATGCTACTTTTTCTTAAAATGAAAGCATTTGTTA
CTTCACTAATATTATTATCACTCGAGATTTTGTTGTTATTATTGTTTATGTTATTTGTAT
TTTTTAAAAATGGTATGTTGGAATCATTCATGTAGTTTAAACTTACTTTTGCATTTTTAT
TACTGTTGTGTTCTTCATTTTTTGATAGTACATTATTTTTAAATTTCTTATAATCATTAT
TACTTTCAAAATTTTTATGAAATACATACATATCATCCATAAAATAATTTGTATTATTCA
TTTTTTTTAAAACATTTTTTGATTTATTTGTTAAATTATTCATATTAGTATTACTATGTG
ATTTTATTAAATATTTTTTTTCTTCATTTTTCTTTTTATAGAAATTATTTACGTTTTTAA
TACTACCTTTGGAATATATATATTTTTTATAGTTGTTCCATGATTCCATATTTTTTTCAC
TATGTAATGAATGATTTCTACTCATATTTTTTCCTTTTTCATTTTCAAAATAACCTTCAC
TATTATTTAATAACTTACTTGAAATTCTTTTAACATCCATTTTATTCAATGTTTTATTAT
GATGACAAATATTTTTTATATGTTTTGTGATATTACTTTCTTCTTTAATGGTTTTTTCTT
GATTACATTCAAAATCATTTGAACAATTACTTTCCACTTCATTATTTAATTTTGAAAGCA
TTTCATTTTTATTAAATTCATGTAAAACGGGAATATAAAAAGGTTCCTCTTTATTATTAT
AATTGTTTGTATTTTTGCGAAAATTCAAAAAATAATTTGTTTCATGAGGAAAGTTAGAGT
TATGTTCTTTTAAATATATCTCCTCTTCATTTCTATTAATCTGTTTTTCTAAATTACTTT
TTAAATGATTTTTTTCTTGATTAAGATGATTCTTAATTTCTTCATCAAAATAACCTACAT
ACCCCTCTTTTGTAAATAGTTCAGTTTCACTTTTATTCTTCATAATAATACATTAAATGT
AGATTTTCTTTTAAATAATTTTAATATGAATTATA
>c9294_g1_i1 len=1252 path=[1299:0-1251]
AATTTATTATAAATATATAAATATTTGTTTTTGTTTTAATATTTTATAAAATTACATAAT
GAAAGAAAAGAAAAGCTGTTATAAAAATAAGTCAAAAGCTGGTTATAATGTGATTCATGA
ACCTTGTAATATAATGCCAAATATTGAAAGAGAAATTGAAAATTTATTAAAAAATTTTAA
TATTAATAAATATGATTATAAAATAAATCATTTTTTGATAGATATCATACAAAATGAAAC
ACTTCAAGTTTTAAGAAATGCAAAATATATACAAAAGAAAAAGGAGAAGCAACTTTTTGA
AAATTCAAATGATAATGTTCATACAGGAAATAAAGATATTAATGAAGAAAATGAGTTAGG
TAAAAATATGAACAAAATAAATTGCAATACAAAAGAGGATAATATAGAAAGAGATAAAAA
TATCCATAATAGTATAAAGAATGAAAAAGACGAAAAGATGAATGAAATAAAATTTCCTAA
TAGTTTAATAGATAATTCAAATGAAGAAAGTTATAATGAAAAATTATTTCAAGAAACTTT
TGATAGTGTAAGTAATAATAAAGATAAAGAGACATCGAATGATAATAATTTAGAAATAGA
AAAAGATTATTCTTTATATAAAAATAATGATAATGATATAATAAATAAAAACAAAGTAGA
TAAAATTCATAGCAATGTGAAAATAAATACAAATGATAATTTTTTTAATAAAAAAAATGA
AAATGAGGAAATGAATGAAGAAACATGCAAATTAATCTATACAAATAAGTTAAACGAATG
TAAAATAAATGTCCAAGATTTTAATGAAGTTAATAATTATTCAAATAAATTATGTGATAC
TTCTGATAAATCAACAAATAATAATTTTGCTAATGGAAATATGAAGATTAAAGATGAAAA
AACTGATAAGGATGGAATAAGTGAGAAAATAAACAGTAGCTGTAATGAAGAAACTAGCAA
TCCAAAATATGTTGTTAATAACCATTATATTAGTAATAAAATTATTGATATTAATAATAC
TACTACTAATAATTATAACAATAATTTTAATAATGATAATGTAAATATTCATGATGTATG
TAAAAATACTAATGATAATGACAATATTAATACTGATAATTATAGTAGTAATAATAATAT
TACATGTACTAATAATAGTATAAATAATAATAATTCAATTAATAATATTAATACAGATAA
TAATAATCCATTTAATAATATTAGTACTAATACTAATAATATTAGTTTAAGT
>c9300_g1_i1 len=1434 path=[1414:0-747 36:748-1289 2702:1290-1307 2720:1308-1361 2702:1362-1379 2720:1380-1433]
TGATAAAAATAAGAAATATGTCCAAATCATACTACTCCAGGAAAGGCACAAGGAAGTTGT
CCTAATTATGGTAAAACTATTGTGGTTGATACCATTGAAAATTCAAAAGATAGTATGATT
GCTGATTTAAATTTTTTAAATGAAATACATACAGGTTATCTCAACAAAAAGATTAACAGT
AATGTAGAACTTTCTTATGAAAACAGCGGGATTGCCATGCATCATGGTGTAGATGATTCT
TGCCCAAAAAATAATGTGGATGAGGAGTTGTTTAAAAATAAGAGTGATTACAATTATGAC
ATGTGTAAATCCCATGTATTTTCTGAACGTGTAATTATGAAGGAATATGACAAAATATCA
AAAAAATTTAAGCATTATGGCCTTTATGGTTTAGGTGGGAGATTAGGTTCCCATATTAAA
AATGGAGAAAAAGTTGATGGAAACAATTTAACTTTACCAATGAAAAACCCATCGTTAATA
AAAAATTTGTTTGATTGTTCCATATATACATACTGTGTAGGACCTTGCTTAGAAAATTCA
TATGAAAATAGGTGTTTTCGTAATTTACCTGCCTTATATAATCATTCTACAAAGGAATGT
GTTATACTAGGTACACATGAACAAGAAAGAATTCATGAATGTAAGAAACATAAAGAGGAT
ACAAATGTCCCTAATTGTCAAACTGTTAGAAAAACAAAAAGTTTAAAAGATTGGACATTT
GTAACGTCATTTATTAGACCTGATTATGAAAAAAAATGTCCTCCAAGGTTCCCTCTAAAT
TCCAAAGTTTTTGGAATATATGATAAAAATACAGGGAAATGTAAAAGCTTAATGAAGGAG
AAATATATTGTTAATATTGAAAATTTTTATTCATGTTTAGAATATTTGTTTTTATCTTCG
TCAGATAGTCTATACCCTGATGTTAAATATAACTTTTGGGGAATATGGGTTTCAGACAAT
CCCATTAATAAAGAAAATATTACTATGGCTAAAGGAAGATGTTATCACATTAATGTAAAA
CCAACATGTGTTATACATAAAGACAATCATTTTTCTTTTACTCCACTTACAGCAAATGCA
ATTGATTTTGAACAAAATCTTGATATACCAAATGTTGAAGAATTATTAATTAACGAGACA
AAAAATGGTTTACTAAATCAAACAAAATATAATGCAGAAAATGGAGTTAAGAATCTTTTA
AGTTATGAAAAAATAGGAGCTCGAATTTCAAAGGAAGAAGAAGCTGAGAAAGCTGAAGAA
GCAAGAAAAGTTGAAGAAGCAAGAAAAGAGGAAGAAGCAAGAAAAGCTGAAGAAAAAAGA
AAGGCAGAAGAAGCAAGAAAAGCCGAAGAAAGAAAAAGGGCAGAAGAAGCAAGAAAAGCT
GAAGAAAAAAGAAAGGCAGAAGAAGCAAGAAAAGCCGAAGAAAGAAAAAGGGCA
>c9319_g1_i1 len=1971 path=[1:0-1970]
AAAAAAAAAAAAAAAAAATTCATTATAAAGCAATCAAATTAATGCAATACTTTTTTATTA
ATTAAAAACACCTTTGTATATAAATAATTCAGTTTTTAAAGTAACAGAGATATAAATAAA
ATTTATTTTATATAAATAATTTGTATGCTAAATAATTAAAAAATAAAATTATTTTTCTTA
TTAAATTCAATGACTTTAAAAATTTTACATTATATAACATCTTTTTAATAGTAATGATAA
TTTTAATTTGTTAATTTTTTATTTTATTATATATGTATATATATTTATATTTGTAAATTC
TTATGTAATAATATTCTTCTTAATATTTTTTAAAAAATTATATATTTGTAAAAAACATTT
GAACTTTTTTACTAAAAGTTTAAATAAATTTTAAAATAAATATTAAGTTATTTAAAAGTT
AAAAACAATGGTTAAATTAAAGAAAACAAGCAGAAGGCAAACATTAAAACAGAAATATGC
CATTATAAAAAAAGTAGCTGCTCATAAAAAAAAGTTAAAGAAAATAATAAAGAAAACAAA
CATTCATAATAGAAGATCAACAAAAAATTCTTTAAAAATACCAGAGTGTATATTTAAGAA
AAGCATTTTAAAAAATATCAAAACCATTGCGGAAAGTAAAAAAAATAAAAATTTGGTAAA
ATGTACAGAAATTAAAATTGATGATTTTAATGAATCTACAATAAAAAATGTGAAATATTT
ATTAGAAAATAGTTTAAAGGATGATTCGGATGATGGTATTTCAAATGAATATTTAGAAAA
TATGAATTTTAAAGACTATGTTCATTTAAATTTTAATATAAAGATGAAATTATTTGAAAA
AGTGAAAAATGAAAATTATTCGAAATTAAATGATAAATATTTATTTATTGATAACTTAAT
AGAAGTAATAAGAAATAGTGATGCTCTTTTTTATATTGTAGATGTAAGAAACCCATTAAT
ATATTTAGATAAAGATATAATTGATTTTATTAAATTATGTAAAAAGGAAATTATTATTGT
TTTAAATAAATGTGATTTAGTTGATTCTGGTGTAATACAGCAGTGGCTTACATATTTTCG
TAATTACTTTATAACTCTACCTTTTATATGCTTTATTAAGAAGATTCCTAATTATCTGAA
TAAAAACAAATTACCCGAAAAGTTATATGATCATTTTATAAATAAAAGTTACGTAAAATA
TATTAAAGCTCTTTTTAAAGATACAAAAATAACATATGGTGTTATAGGGCATATATATAC
AGGAAGAAATAGTTTTATTCATACTTTGTTAAATGAAATGAATTGTAATAATAAAATAAA
AGGGACAGATATTAAAATTGATGAAAATATTAATATATATGGAAAAATTGGACTTATTTT
AAAAAAAGACTTGAAAGGGATGGAATTAATTAAAAAATTGCATTCATTAGATAAAAAAGA
AGTCATATCACTTTTAAATGAATTTTTATTATGCTTAAATGGGAAGAATTTAATAAAAGT
GTTAAGCATTCTAAAGGAAAATCATATTATTAATGAAAACCAGCTACATTTTTCATCTAA
TGATAACAAATTAGAAAAGAAAGAAAAAAAAAATAGAATAATTCATTCTTTTTTATATGA
AAATGGGGAAAATAATAACATAAACTCTAAGAATATGCAAAAATTATACAATAAATTATT
TCTGAATAAAATTCTGTATTATATAATTCCTAAAAGTAAAATAACATGCTTTAGTGAAAA
TTCTGATTTTCTATATCATTTTGGTAATTTGAATGATGATGTTTATCACAAAATTGATGA
ATTTATATTTTCACAGAAAAAAAAATATGGTAATTATATTATAATTAAAAGCGATAAGTT
TAATTTTTATACATAGTCTTAGTAAGATTTTTTTTTTTTTTATGTAACAATTTGACTGGG
ATCTATTGTTTTTCAATTACATAAAAGGAAGAAAAATTAATTATATATATA
>c9338_g1_i1 len=1727 path=[296:0-1726]
CATTATCATTATCATTATCATTATAATTATTATTAGTATTATCATTATTGTTATTTGTAT
TATTATCGATGTTAATTTTATTACAGTTATATATTTTATTAACATTGTTACAATCACTAT
TATATTCATTTAATATATGATCATCAATAAAATTATTATTTTTTTTAATTTCTTTTTCAT
CCATATTTTTATTCTGATTATAATAAAAATCTTCTTTTTGATTTTCTTTCTTAATAATGT
CTTTATAATATTCTTTGTTGCAATTTTCATCACTTAAACTATTTTCTTTATTAATTGATG
AAAAATAATTGGTATCTATATTATTATTAGTGAATACATTATTTAACTCACAATTTTTCT
TAAATTCTAATTCTTTTTCTTCCTTTATTATTATTTCGTTATCCTCTACATTATTTTTTT
TCTCTTCATCTTCTTTTTCTTCATTTATAATATTCATTTCATCATTTTCTTCTTTTATTT
TTTTATTTAAATTATCTAGTTGTTTTTCTTTATTAATATCTTCTTTTTCTATTTCGTTTT
TTTCTATTTCTCTTTTTTCTTTTTGATATTTTTCTAAATTTGTAATATTATTAATAACAT
CATTAGAAATATTCTGTTTTTCATATTCATTATTATCATAACCTTCTTCTTGTAAACAAC
TGCTGTTGTTGTTACTTAATGTTTGATTTTCTATCATTTTATTAGATTTTCTTTTCTTTT
TTTTTTTAAATTTTTCTATCTCTTTAATTTTGTTTTTTTTTAATTTTTCTTCTTTATTAT
ATATTTCCATACATTCATAAAAATCAATATTGTTATAAGTTTTTGCTAAAACAGTATAAT
GTAATAAATCAGAGATAATAGTAATAGCTGCTGAAATGGTATATGGACATTCTGAAAAAA
CACATTTGATTAAATAAGAAAAAGATAGTTGTGATGCTAAATCTATTAAAAAATAATTAA
AATAATAGATTTCAGCTTTTCTAACAAATATATCTCTAATTAGACATGTTATATTATCTT
CTCGATCACAAGGAATATAAATATGATCACAAAAATTTCCATCTAAATTGCTTAAAATTA
AATATATAATATCTTTATTATCAAAAATACATAAATATGGGACTTTAACAAACAAAAGAA
CTTTGAATAATTCTGTTATATTTCTAGAATAAAAATGATATAAAAATGCTTTTAAATATA
ATTCTCTTTTTTTTTTTAAAAAATGAACCACATCTTTCGTATTCTTATTATAAATAGCTA
TAGCACATCTACTAAAATATCCTGCTAAAACTTCATTTAATTGATTTTTATTCAGTATAA
ATTTCCAAAAATATTTCATTAATTTATCATTATATACAATTGAATCAGTAATTAATTTAT
TTTCTGAACTTATTATTTGATGACTTTTATAAGGAAACTTATATGATTTATCATAGTTAT
CTTTATCATTTGGTTCTTCAATAATATAACTTAAAATTTTTTTTAAATTTTCTTCTTTTA
TTAAGAAATTCAACAATTCTATATTTTCTGATTTGATTTCCTGAATTAAACCTTCATAAT
TTAATATGCTATCTAAATCATTCGAATTGATATATTTTTTTAAATCAAATGTAATATCGT
CATTTTTAAAACGCCAATATAGACCGTTTTCCATTTCATATAAATATTTTCAATAAAAAT
AAAATGTAACAAAAATAATATAAAAGGATAAAAAAAAAAAAAAAAAA
>c9356_g1_i1 len=345 path=[95:0-200 47:201-344]
AATTTTCTTCCTTGAGATTTTGTTCTGAAGTATTTAGATGATTTAAAGCCATTAACAGAG
ACTATGCTACAGTAAATGCAGCAAGTTGCCTCTCTTTGCTTATGAAAATACCTTTTAGGA
GGATCTCAAAACAGGCAGCTATGTAGAGACTGGGGAACTAACAATGCTTTCCACTTTTTT
TTTTTTTTCTGGGAGTTTTTTAGTAAGTCCTTATCTTTAGAACAGGGTAAGTTATTTCTT
CCTTATTGTTGGCTTGTGACTAATAACTTTTTTGGGTTATCCTGAAACCGGTTAGAGACA
GATAAGTTTTTCTCCTTTGTACAATATATTTGGTCAGCCTGCTAG
>c9359_g1_i1 len=381 path=[443:0-345 786:346-380]
AGATTTTTCTTAAATATCTGTGTTATAATAAACATTTTTATATTAACATAAATAAAATTA
TGACAAAAAAATGTTTTTTTTTACGCAAATATTTCATAAATTAATATTTTCAAAAAATAA
AGAAAATATTTGTGAATATTCTATTTATAATGTTATTTTTCCCATTTTTGTAAATTCATA
TTTTCTTTACCGTGAATTAAAAAGTGTTCATGTTTTAAGAATAAATTTTTTAAAAATGTC
TCTCAATATTTTTTATGTATAATTTTATAAATTATATATCTTTAACTTAAATATAACATA
ATGAAAATTATTGAATTTACTTTTTTTTATTTTTATTTAGCTTTATATTATGATAATTCT
TAAATGTAATGTTTCTCTAAT
>c9371_g1_i1 len=220 path=[198:0-219]
GACTCAGTGCGGTCAGACAGCTGCTGTCTGCTCTGCTTGCTGGAGGAGCAGTACTTCCAG
CTGAGGTCAACGGCAGCCTTTCGGAGCTGTTTCCTGCTACTGCTGACAGCACGCCTTCTG
CTCCGAGCACAGCAGAGACAGCTTCCCATTGGTGCTGATTATGGCTGCGATTTATCAAGC
AGCATATAGAAGAGCTGCTCTCTTCTGCAGGTCACACTCT
>c9374_g1_i1 len=291 path=[1:0-290]
AGATGTTGTTCAGAAAAAAAAAAACCAACACACTGATGCTCTTTGCATGTGGTAACAATT
TCGACTTAAAACTACAGGCAATGTTCCTTTCAGCTGAAGATTTCTAATGTGAATGAGTCG
CCCTTCTCCCAGACACTGAGCATGTCATTTATTTGTATTTCTTCTCATGTGCATTACTTA
TTCGGCAGCTTGCATGCCCGTATGTGTAATGTGTGTGGGATGAAGGAACTGGAATGGTTT
GGTCCTGTTCCCTTTAAAATCTGCGGAAGTTTTTCCCTTTGATTTTTATAA
>c9376_g1_i1 len=318 path=[1:0-317]
GCTCATATCTCTGTTTCAGAAGTTAGCTGTGGATTCACCTCTATCCACTTATTTGATCCT
TCTCCAGGCACGGAGCATGGCATCACAAACACTTCACGTGATAATGTTTCCACGACAACT
CCAACAGGCAAGAAGAATGCACTGACTCAGTGGGTAGATGCAGTAAAGGTGTTGAGAGGC
AACTGCTCAGTTTGTCCTGTTCATAGGCTCTCCAGCCCATAGTGAATCTAAATCACACCC
TCTACTCATCACAGCTCTCCTAAAATCTATTCTCTTGCATGAGTCCTGGGTTGTCTTAAC
CACCCTTGGCTGCCTCAA
>c9377_g1_i1 len=249 path=[307:0-248]
GGAATTGTGCCTAGACACGTCAAACACAATTCCTCTATGTAGCTCCTTGAATAGGTACTA
CGGGTTAAATGAAAGGAATGAACAGAAGCTGAGCAATTTTATCCTTTGCTGCATACAGCA
GAAAGAACAGAACTTTGTTTTCCACTTTAGAATATTTAAATCAATTTGAGTGGAATGAAT
CAGTTTTTGCATTAATCACATTGGCCTTTGAAGGGAACACTCTAATCACTTGTTTATATA
GAAATTGCA
>c9396_g1_i1 len=585 path=[45:0-100 146:101-108 154:109-584]
GTGTTTTTTTTTTTTTTTTTCATTATGATAAAATGAGTGAATATATATTTGGATCTTTTC
TAAGTAGATTAGATAATATAAGGTATAATTTATTAAATATATTTAATGACATTAAACTTG
ATGATAATTATATAAGGAATATTAGATTAAATATAAGAAGAAAATTTGATATATTAATTG
ATAAATGCTTACCATCAAAAATAATAGAAGATAAACGATTTATAGTATTAATTGAAAAAA
AAAAGAATTACGATCATTTTCGTTGTCCTATATGTATGTTAATATTATATAAGCCAGTGA
AAACAAAATGCTCACATATATTTTGTAAGGAATGTATAGAAAAAGTTTTAAAGAAATTTG
ATTATTGCCCTATGTGTAGAAACAATATAAAATATGTTGAATTAGAAAATGTAAGTATAA
ATTTTTTAGGAAGTGAATATGAAAATATAAAGATAAGATGTGTAAATTGTAGAAATATTA
CAACAATAAAAAATTATGAAAATCATTTACTAAATGAATTAAGAAATAATTATAATAGTA
ATTACAATGATATAAATAATGATAATAATAATAATACTACTACTA
>c9435_g1_i1 len=244 path=[376:0-243]
GTACTTCTGTCTCTTGTAACATAGACTCTCGCAGTAGGCTCTTTGTTTGCTATGAAAAGC
TGAAAGAATCTCATCAGTTTTCTACTTACAGGATGAATTAAGTAACAGCAAACTTCTATC
TTCCTGTTCCTCAAAACCTAAATATAGTATTGAAGTCCAATTTGATTATGCAAGGTCAAA
CCATAAGCAGCTACTGAATGCCTCTGAACTTTTTGACCCTTTTTTTCCAAAGATAATGCT
TCTG
>c9500_g1_i1 len=214 path=[229:0-84 439:85-213]
AAAAAAAAAAAAAAAAGAATATTTTTAATAAAATTAACAACATAATTGTTAAATGGTACC
AAAACAAATTCAAATTAAAATATTTATACTAAGATACAAACATAAATATGTTTCATTTAT
GAAAAAAAAGAATATATAAATATATATTTGCCATATTTTATTCCAAAATAAAATGTATAT
ATTTTACACCATTCTAAAAAAAAAAAAAAAAAAA
>c9502_g1_i2 len=212 path=[247:0-178 531:179-182 430:183-211]
GTATTATTTTTTTCTATGTTACGCCTAAAGTAGAAATTTATTTTTTTTTTATTTAAAAAA
ATATAACACATATATATAGTAATTTTTATATATACATTTATGTATAATATATTTACATGA
AATTAATGAAAATATAAATTTATTATTAAATTTACATAAAAAAATTAGTGTAGAATTTCA
TATAAAATAATTAAAAAGCAAAAGTTTATTTC
>c9505_g1_i1 len=219 path=[1:0-218]
GGCGGCTTCGTGACTCCTTTCGGGACACGGCTGACCTTTCACCGTTACCGTCCTGCGAGC
CGAAAGCGACGCCTCAAAAGCAGCGCGCGCGGCAGCGCGACCGCCGAGGAGCGGCCACGT
GAAGAGCCGCGGGGCGCACCGCGCACGGAGGGGTTTCCGTGCCCGTTTAAGATGGGGACG
GAGCTGCGTTCCCTTTCCCACCGCCCCGCCCCGCTCGGG
>c9506_g1_i2 len=276 path=[296:0-220 517:221-275]
TCCCGTGGGGGCTGCAGCAGCGTGCCAAGCAGCCGCTGTCTCAGGCTGGAGGAGCTGATC
TTCTCCTCCTCATTGAGGCCATGCTGGGGGTCCTCCATCAGCTCGATCTCAAAGAGCTCC
AGCGCGGCGAGGCCGTTCTCGATCCTCTTCTTGTTCACGGCCTCCCCGCCCCTGCGCGTC
TCCGAGCTGACAACGATGCAGCGCAGCTCCGGGTCTGTGATGGCGGCGCATCGGGGGTTG
GACGTGCGGGTGTTGCTGGGCCACGGACACCGCCTG
>c9512_g1_i1 len=1426 path=[1480:0-354 1835:355-355 1836:356-1425]
CTTTTTTTTTTTTTTTTTCTTGTTCATCAATTTTTAAATCTATTAATATTTTTAATGTTT
CAATATAATTTTCAAAAAGATTAGAAAAATCATTTATAGTATAACATTCAGAAAATCCTT
CTTCATATATATCCATTGCTTTATTCCATCTTCCTTCATAAACATAATTATTAGCTAAAA
GTATATATATAGATGTAATATTTTCATAATTTTTCAAAACATTTAAATTATTCTTTAATA
TTTCTACAACATCATTATTTAATACTTTAGTAGAATTAATTAAATTAAAAATTTCTTTAT
ATAAATCATACTTTGATTTATTTCCTAATTCTAAAGTTTCTTCACAATTTAGAATAAAAA
AAAAAGTGTTAATTGCATGTTTATGCATTTTATATTTAACATAATGATTAAATAGCAAAA
TTATTTGTTCAGGATAAATTGTTACATATCTTTTGATATATTCATAATTAATCAATTTGT
TGTTAATTTTTTCATTATATTTTAACTGGTAATACCATATATCTTCTTGTTGATTTAAAA
AAACATTCTGTAAAGATTGATTGAATATTTCTCTTATTTTTTGTATATTTCTTTGAATAA
ATAAAAATTGAATATACATAATGTAAATAGACTTAAAATGATACATATATAAAAGACATT
TTTCAAATATTGAATTGATTCTTTTATATTCTCTTTTATTATCATAATATATATCCCTTA
TCATTTCTATATTGTCTTTCAAATAATTATACCACAATTTAAAACTAAATGGAAAGTATT
TTAAGATAATTTCATATATTTTAAATAAATAATATTTAAACATATTAAAATTTTTTTCAT
TCTCTTCTTTTAAAAAATTATCAGAACTTTCATTCATATTTTTTTCTTTCTTTGAATTAT
TTTTATTTATTATTTCAGTAATGCAATATTCAATTATATTATTATTTGTCTCTAATATAT
TACTATTATCATTTCTTAAATGTATATCATAGAAATTTAAAACATATAAGCTATTTTCAT
TTTTTATGTTTTTTTCTTTAAATTTATTTATATATAAAAATAAATATTTAGTTGATATTT
TTTCTAGATTATTTTTTATATCTAATTCTATATTTTTTACATAATTATCATTTTCTGTAC
AAACGTTATCAATCAACCTTTTTTCAAGTAATTTATCTTCATCACATATATTTCCTTCAT
TAAAGAAGTCATCACAGTCATATAACTCTCCATATAATTCCATTATTATATTTTTCTTTT
CATGATCTTATTTATATTATCATCAGTCAATTAGTTAAAAAATACCAAAAAATATATCAA
AATATATTATACAATTTTTTTTTTTTTTTAAATATGTTTAAAAATTAAGTAGACATATAT
ATAAATTTGCAAAAACTACAAATAAATTTTTTTTTTTTTTTTTTTA
>c9523_g1_i1 len=256 path=[1:0-203 205:204-255]
GAAATACAAAGCAAGTTTTAGTATAGGCTTTGCTTCCTTGTAAGCCTAGAATATGGTGTC
TTTTTTAAAAAGCAGAGAAATTCTGGAAGGGTTTGGAGATCTGTTCTGTTGATGTATGGT
AAATGCCGTTGCGGTTATCATTCCAATATCATTTAGCAATGCATTTGTACACCATGAATG
TGTGGTGTACGTGTATATTGTATCTGTGCTTGTATTCTGAAACTCATGAGAAGATGGTTT
TCTTTTTTTCTTTTTG
>c9553_g1_i1 len=215 path=[1:0-214]
ATTAAAATTTTTTTTTTTCATTTTATATTTTTATTTATCATATATAAAAATTAGGTATTT
AAGAGCTTTTTATACTCTTAACAAATATTAGTGAAATAAACCATCTGTATTTTCATTTTC
CATATGAATTTTTTTTTATATATTTTCTAAAAATATATACTTTGTTTTATTTTTTTTTTT
TAATGAGAGGTATGGCAAGGAAAAATGTACCAAAT
>c9554_g1_i1 len=1254 path=[1:0-1253]
AGAAATCTCCAAAGGAAGAGGAGGGTATGTATGTGCCAAAAGCATGTTGAGTGACATGAA
TCTTGTGTGTGCGTGTGAGGGATAGGAGCGGACAGCATGGGAAGGTAATGGTAATGCTTA
TCTCTGGGTACTGGAGGGTTGTTCCTGGAGCTCATCAACCTGTGGCTAAGAGCAGACTTG
AAGGGGTACGTCGTTTTAGCTGCTGGAATACTAACACAGCTTGTGAAACTGATTTGTGAA
AGGTGCCACTTTGCATTCTGTGCAAATAATTTCACTGATTTGGATTTTTTGCTTTAATGT
TGCCACTTTACAGGAGGGAATGGGATTTGCAGAGTTTCAGTCTGGAGGTTTTGGTGTGGA
GCACTGACTGAATGAGGAGCTGAATGTTAACGTGAATTGAAGCTGGAGTCTGTTTCTTGT
TTTGTGTACCTTCTTTGTGGATGTATCTGCTTCTAGTGGTTTACAGAGCTGGAATTTAAC
AATAGATTGCTTAAAGAGTTCTGAGCTGTGTTACTGGGGGCACTTGCTCAGATGTTTTCT
TTTTATAGAACAGGTGTTCCTAGATACTGGGCTGTTGTTTGCTTTGGGCTGTTTATGCCT
ATCTTGCACTGTCTAATCCCCAGGCATGCCAGCATAAAGGATATTCTGAAAATTAATGGT
ATCTCACTAAACATGTCCTGAAACCTATGGAGCTGTGTGGCATGCCAGGTTACATGGAGA
AGTCAGGGAGTGTGCCCTCTGTGCACCTTAAGCTTGTTGGGGAAGGAGAGAGGGGAAAGA
AATGGCACTAAAAAGGAGCAGGGGTGTGAAATAACCCTTGGGTTCTGTGCAAAAGCCTTG
CGGGACTTCCAGGCCAGTGTTTTGATCCTTGTGTCTCCCACCAGTTGTCTCATACCAGTA
AGTTCTCCCCAAATCCTTTTTAAATAGGAGCTGGTTTGTGGGTGTCCCTTCAAGCATTGG
CATTGTTGGCAACCTTTTTCTATTTGTAGATTGACAACAGCTGCATTCCATTTTAAAAGT
GTAATTTGACTCTTCTTTTCCAATTCTGTAAGGAAAATTCTCTGCTCATTTGTGAATGCA
TATGCTTTCCCTCTAGCCTCCCAAGAACCAAAGTGCATACAAGGCTTCTAGGATCTGCGT
TGCCTGTTTTCAGACTCCGTGGTGCAGTTTTTAGCTGGAAGTCCCATACTGAGGGCCTGC
TTTGTCTGCTGGCCTGGAGTTTACCTTTGTTCATTTATTTTTTTAAGAAAGGTG
>c9555_g1_i2 len=489 path=[350:0-347 698:348-488]
GGGGGACACAATGGGGACACGATGGGATGTGCCCATGGGGGAACATATCTGGCGTTGGGT
ACAGGACAGGATGCATCCATGGGGCGCAGCTGCGGGATGGCACTGGAGACACCACAGCGC
AGCCCCCCACTGAGCCCCACATCCCCCACAGGCCATCGTTGCTTCAAGGCCATCATGTTC
ACCTCGGGGCTGCTCCTGGGGTCCGGCACCATCTTCCTTCTGTGCTACAAGGAGCGCGTG
TTGGAGACACGGCTGAGCCTGGAGGTGAGCGCAGGCATCGCTTTGGCCATCGGCGCGCTC
TGCGGGTTGGTCACCGCTCTGCTGCGCAGCGTCGGGCTCTTCTCCACTGGGCTGCTGCTG
GGGCTGCTGCTGGCTGTGGCCGTGCTGGCAGCTGCTGCCCCTCTGGTGCCACCGCTGAGC
CCGTGGGTGCTGGTGGGTGTCCTGCTGGGCCCGGCGCTGCTCTGCGCCCTGCTGGCCCTG
CGTTGGCCC
>c9570_g1_i1 len=277 path=[1:0-276]
GTCCGGATTACAGATACATTCAAAGACATCTCCCTGTAATGGGAGATTTTGAAACAACAT
CACTACTTTAAAAATTAACATTTTGTGTACAATTATCCAAGTTTCAGACCCTTCACGCCT
TGCAAACCACCTGAAAACTCACATTTATTGACATGTTCTTTGCAGAGGTATGGAAAGGTA
GTATTGATCACCTATCAGATTTTGCAAATGCACTTGTGGAAATATTGGCACCAAACTCAT
CTCTGGTGCTCTGGTCTCTCCCGGCTCAAACACAAAG
>c9573_g1_i1 len=319 path=[790:0-12 106:13-318]
GGGAGGTTGGCTTTGCACCTTGCTGCCCAGCAGTGCGAGTGAGGCACCCAAAGATTGCTG
TCCTCAGCAGCAGCTGAGGTTAACCAGCTGAAGTTAAAGCAAATGACGATGAAAATGGCA
CAAAGTGATCCCATCTGGAGCAAGTAGTCACAAGGAGAATGCAGAGATCTGCCTCAAGAC
CTGCAGGATCCATCCTCTCTGGTTAGAGGTTTGAAGTCAAAGAACACTGTGAAAGCATTA
GCATTGCCTCTCTTAAGCTCAAACGTGTCTAAATTGTAGATTTTTCTTAGAGAACTTAAT
AAAGGAATAAATGCAGTGT
>c9579_g1_i1 len=217 path=[349:0-216]
ATCCCATTCCCGGCACACAGCTGCCTTACGGCCTTGGCCGCAGCTCACCCCCCGTCCCCA
CCTGTCCCCAGCCTGGAGCACGGCACCCTCTGAGCAAGCAGAGCAGCAGGGCACAGAACA
GCAGCACGGGGGTCGCTCGTCACGAGCAACGCAGAATGGTCAACGCGTTCCCTTTGCACT
GCAAGATCCAAGCTGCTGCTCCTCCTCCTCACACCCA
>c9585_g1_i1 len=271 path=[1:0-270]
AAAAAAAAAAAAAAAGAGAAACAAGAGGAATATAAAAGAGAAGGAAGCAAAAAGAATATT
AAAAAAAAAAAAAAACAGAAAAAGATTGAATATAATACTACTCATAGAATTAAATGAATT
TTATAAGCATAATTAAATACTTAATGATACATTAATATATATTTTAATTAAAAAGAAAAA
CTGAATAAAAATTCAGATAAGTTTTATCAAAGATAAATAATGAAAGAAAAACTAAAATTA
TGAAAAATTCTTTTAAATATATATATATATA
>c9589_g1_i1 len=323 path=[33:0-225 32:226-322]
AATTATTATAAAAAAAAATTTTTTATTATATTGATTATTATTTTATTGATTGTTATTAAA
ATGAAAAAGAAACACCACTTCGTAAATAAAAATTATATAAAAAGTAAAAGTTATCATAGA
AAGAAAAAGAAGTACTTTATAGATCAAAAATTTCTACGTAAATATAAAAAAAGTATAATA
AATGAAAATAAAGTTGAAGTTACAAAAAAAGATCCTATAGAAAATTTCTTTTTTACACCA
ATAAGAAAAGAAAAAGATGTAGGAAAAGATGAATTAGAAGAAAAAGAAAAGAAACATAAA
GAAAGCTATAATTTAAATATAGA
>c9605_g1_i1 len=602 path=[580:0-549 1130:550-601]
CTGCAGTCCATTCGCCGAAGCCGCGCACGCACTGCAGCCGGTGCAGCACCACCCCGTTGC
AGAAGATGAGCTTCCCTTCCTCCGGCTTGGAGCGGTAGGCGAGGCGCAGGATGAAGAGCT
CGAGGAAGGCGGACTCCAGCAGCAGATCCTGGTCCTCCCGCGGCAGCTCGGAGAAGCCCT
GAATCTTCTCGGCCCATTTGCGGATGACGTCCATGGAACCCGTGAGGAGGTCGTAGAACT
GCTGCACGTCCACTGAGTCCTCCTTCTCCAGGTGGCACGGCACCGAGTCCTGGAACTTGG
AGTAGTCCAGCTTGGTGGCGCTGGGGACAGAGTCGATGTGCGCCCGCACCAGAGAGGTGA
TGAGGCTGATGGGCGACGCGTCCGGCGGCTGTTTGGGTTTGGAGGGGAGGCGGCCGCGGC
GACCCTTCAGGCTGTCGGTCCGCACCACTTCTTTGACCATGCCCACGGCCAGGCACTTCT
GGAAGCGGCAGAACTGGCAGCGGTTCCTCCGCCTCTTATCCACGGGGCAGTCCTTGTTGG
CCAGGCAGATGTATTTGGCGTTCTTCTGCACCGTGCGCTTGAAGAAGCCTTTGCAGCCCT
CG
>c9606_g1_i1 len=430 path=[441:0-375 865:376-429]
ATATTTTTTATAAAAAGCAAAACATTATGAAATACTATAATTAATAATACATTCTAGTGT
TCAAAGTGCAGTAAAGAAAGTATCATTATAACAGTTATCTTTGAAGTATTTTTTATATGT
TATAAATAATAATAATGAAATAATACACATAAATATATATATATCTATAGAAGTTTTTTT
TTGCCGGTATCTTAAAATTCCATTTTTTTTTTTTTTACTTTGAAGCAATGCTAAAAGAAA
AAAAAATATATATTTAAGTATGAATTTGTAAATATAAATTTGTAAATAAAAATTTTCCTT
TCTATTTAAAACTTGAATATATTGTTCATTAAAGATAAAAAATTAAACTTTATGGTTTAA
AAATGAAAAAAACATTTTATTTGTTTAAATTTGCAATTCAAGTATTTTAGTTAATATATA
TATATATATA
>c9631_g1_i1 len=237 path=[1:0-236]
AGAGCGTGCAATCATTTTCCACACTGCACACAGTCCGCGGGAGAGTGCTATTACAACCTC
TCTGAGGCGCGTTAGTATGACAGAGGCAGGACTCAGACTGTTTCTTTGGAAGAAGTAACC
CCTCCCTCAAACCGGGCTGCGACACCGACAGACGGCGGAGCGGGACGTACCCACGCGCTG
TAGAGCAGAGCGGAGACCTCAGAATTTTACCACAGTGTCACAGGTTTTAACTCACAG
>c9633_g1_i1 len=204 path=[1:0-203]
AATAAAAACATACCAGAATTTGACTGTGGACAGAGTGAAATCACAATTGTACCTGCAAAC
CTGACATTCTGATGCACTGTAACTGATTACTTCCCCTCTGCATAAAAGACAGACCCATGC
TGTAATTTCATATTGGGCCTCTACCTCCACTAGAGGTGGAGGTTGTCTCAGCTACCCAAT
AATGCCAGCAGGGTCTTTTAAACA
>c9634_g1_i1 len=446 path=[793:0-340 25:341-445]
AGAGGGACTTTCTAACCGGGCCTGTAGCAACAGGACAGGGAATCACAGTTCTTAACTTAA
ACAGGGCAGATTCAGATTTGTAATCAAGAAATACTTTCCAAGAGAATGGTAAGACAATGA
AACAGGCTGCCCAGAGAAGCCGTGGATGTCCCATCCCTGAAAGCATTCAAAGTCAGGTTG
GATGGGACCATGGGCAACCTGACCTAGCGGAAGATATTCTTGTCCCCATCAGGTGATGTC
CAACAGTCCCTTCCAACCCCAACCCAGTACATACAGACCGGTTTAATAGAGTGCTGTTTA
ATAATGTATTTGATCAAAAGATGAGAATATTAGCTCAGATAGCCATATTATTTGCCCTGA
GGAAACTAAGCAAGGTTTTTTGGTTAATTAGAAGTACAATTTGTGCATGTCTTGATAGAA
GTATCTTTTGCTCTGTTTGCAGTTGG
>c9635_g1_i1 len=322 path=[155:0-321]
AGAAAAAAAAATAACTCCATTTTTCTTTTAAATAGTTTAAAGTTTCTTACACTTTTTTTA
TCAAAAATAAATTGTTAAAAAATATATTAGTTTGTTGATAAGTATTTATAGATGTCTGTT
TTTTAACGCGTCATAATTAATGATTTTTCTAATTTTCTATACTTATGAATGAAACATGTT
ACTATGAATTAATGTATATCTAAGTAAAACTATACGTCTATATTTTTGTTATATTAGAAA
AACTTGTATACATATTTATATAAAGGAATTATTTTAATATTTATCTAATATTTCATGTAT
ATTTTTAAAAAAATTAGTATGT
>c9671_g1_i1 len=2983 path=[1877:0-2087 1005:2088-2111 1029:2112-2982]
TTTTTTTTTTTTTTTTGAAATAGTGAAAATAATTTATATTAAAATATATGTAAGAAAGAG
GATATTATTATAGTTTGAAGATTAATTGAAAACATTTATGAAACTGTTTTATTTCTTTTT
ATTTGTTTATCATTTTAATAAATTTTAAAGTATATATATAAAAATAAATATAATTGAATA
TCCTTTTTAACACACGTCATTTAGAAAAAATAGTATTAATTGATTTTATAGATATTTATT
ATAATTAAGAAAAATTATTTTCTATAGAGAAGAAATTTCTATTTATAAATATGTATTCCT
TATGGAAAGAAGTAAGTGAACAAATAAAAAAAAAAGCAGAGGATTTGAATACAACTTTTC
AAGAATTGAATATAAATAATATATCAAAAGATAATGGAAAACAAAAAGGTTGTAAATTAA
ATGAGAGAGAATCAGATAAAACAATAAAGGATAGCATACATGACAAATTAAACTTAATAA
ATAATAAATACCTAAATAAAGATTTTTGTGAATTACAATATTATAATAATAAATTTATAA
ATGGTTTTAATAATATAAAAAAAATAGTTGGTGATATATATAAAGATAAGTTAAATAATT
TAAGTAATGATGATTCAGATAAGAAGAAATTATATTTATCGAAAATTGTACCATGGAAAA
AAGCAGATATTATGATTTCTAAAATTTATAGAAAGAAATATGAAGAAGGGTTTCCTATTA
ATTTACCAAATAATAATTTAAATAATGAAGTATATGAAAAGATATTAAAATTAAATTTAG
ACAGAAATAGAATTTTGAATACTAATATTTTAGAAAATTATAATTTTAATTGGATAAAAA
AAAAAGAACAGAGTGAAAAAATAATGCAAGAAGATGAAAATTTAATAACTACTAAAAGTT
TTTTAGTTCCTTCTTATATGTCTGAAATAGATTTTTGGAAATCTTATTTTTTTAATATAG
ATATAATATATAATGAAATTGCTGATGAAATATATGAAAATAAAAAAAATATTTTAATGA
GTTATGAATCTGAATACACATCAAGTAGAATAGGAAATAAATTAGAGGATCAAAAAAATA
ACCATTCAATAAATGAAAATACCTTGAATAATTTGAATTGCGAACATACGAAAAATAAAT
CAGAGGATAAAAATGATTTTAAAATAGAAGATAAATTAAATAGCTTAAATGAAGTAAATT
ATACAAATAATATTAAGGAAGAAAAACATTTTAATTTTGAAAATGAAATCAATAAACAAC
ATCCAAAAATTGAAAATGATATAAATAATACTTGTAAAATAAATAATGAAATTAATATAA
ACAACTTAAACAGTTTAAATATATCAGATTATTCACAAAGTAATTCTCATTCTAATAAAA
AAAATTATAATATTGATATTATAACAAAAAATAATTTAGAAACGAATCTAATGGAAGCAA
AAGAAGATAACATCATTTCAGAGAAATTTATATCTACATCAGTCAATGAAGAAGAATATG
TAAAAAATGCAAAAATAAATGGTTTAAATATATATATGGATAATGATATTTATTTTAATT
TAAGTGAAAAATCTAATAAGTTTTCAAAATTTTTGAATAATTCTGATTACAATGATAAAA
AAGAAGATATTTTATTTTCTTCTAATAAAATAAAAAGTAATACGTTAAATGAAAATTATA
TAATTTCTGAAAAAAAATTAAAAGGAAATACTGAACAAAATGATAGTACTTATAAAAAAG
GAAAAGACGATAATAACATTAGTTTAAATGAGATGAAAGATAAATTATATTCACCTTTAG
ATATATCTGAATATAATTTAAAATTGTTAGAAGAAATTAACCAATCGAACAAAAAAGAAT
ATGAAAATGATTATCAAAATAATTCGTATGAATCTTTTTCTTCTAATAATAACATAAACG
AAGAAAAAGGAAATATATATTCTAATTTTGAATGTAATGATAAAAATTCGAACAACCCAA
GTGAAAATATTACGAATGAAGAAAATAACAATACTTCAAATTTTGTTAGTTGTAAAAATG
AAAGTATTCTAATTGAAAGTGATCCAAATAAAAAAACTAAAAATAATTATAAAAATAGTA
CAAAAAATGAAATAGAAAATGTACTTACTTCTGATAATAATAATTCTGTAAATATAGGAA
CGAAAAAATATGGATTTAATGAAAAGAAAGAAACACAAAAAGAATATGAAAATTGTTATA
TAGATTCATATAAGAACATGTTGGATGATACATGTAAAGAAAATAATATATTTCCCAGCA
ATATGGATTGTAATAAAATATATAAGGACTTTAAAAATAGTGAAAACAGTTTGAAATCTG
ATTGTATTATTATAAAAAATGATAAATCTAATTTTGAATTAAAAGAAAATGAGGTTACAC
AATCATATAATTTTCTCAATGAAATTAACAGTATAAATACAATGAATAATATGAATGTTA
ATAGTGAAAAAGTAAGTAGTGAAAATATGAGCAAAGAAAATTCTTATTTTGATATTTTAA
ATAATTCCACTCACTTCAAAAATATTGAAGAAACAAAAGAAAATATAAATTTTAATGTAG
ACAATTTAATAGATTTATCGTCAAATAAAATAAAAAATGACTCTGATAACTTTTTGAAAT
CAAGTGATATAAATATTGATGAAATAAATTTTGGAGATGATTTAGAATTTGATTTTTATT
CAAACAAATTTAATGCAGAAGAATTGGAGCAATTTGAAAAGGATCTTTTAAATGCGTGAA
AATCATTATTAAAATTTTAAAGATGTATTAGAAAAAATATTTCTTTATATTTCATTTGTA
AATTTTATTAAATAAAAACATATTAGTATAATGATTTACATCTATTTTATTACACACATG
AATATTTATTTATCAACATTAAATTTTATATAATTACTTATATTTTAATATAATTTTATA
ATTTTCTCTCTTTTTTTATATTATATTATATATATATATATAT
>c9691_g1_i1 len=252 path=[230:0-251]
GCAGTCTCATAGATCTGCCTAGCTATTCTAAAATTCCTAACTGAAGGCCTTGGGAGGAGT
TCCACCAATTGCTGTAAACAGCTCAAGAAAATATGAAGTTGACTCAAACATTTCAATCTG
GTGCAAAGGAATAACCTGGTTGTGAGTCTACAATGGTCTTTTAGAAAGGCTAAAAGAACA
GATAATAGCTACAGTCAAGCTGGACTCAAAACACCGTGGATTGCATTCAATTGCTATGAA
GTGGCCTGAAAT
>c9707_g1_i1 len=746 path=[1:0-270 272:271-313 315:314-745]
AAAAAAAAAAAAAAAAAAAAGGTGAAAAAAATATAAATATCTACAGGAACTACTTATATG
AAAAATTTTAAACAAATAAAAAAAGAAAAACGAATATACAAATATATATTTTTAAGACAA
TCTATAATGGATATATTTATCGAGGGTCTCATCGGAATATTTTAATTTCTCAAAACTATC
TTTTATATTCTTTAATTCTTCATCTGTGATTTTAAGAATTGGAATTTGTTTTGCAATTAG
ATCAAATAGTTTACTATGTTTAATTTTTACATTGGTATAAGAATTTATTATTTTTATAAT
AATTTTTGAGGGTATATTTATATCAGAATTTAAAGCGCAATGAATGTATAAAGAAGCTAT
TTTAAATAGTTCAATATTTTTATGTTTTATTTTGCTATAGGATCCAATTATATGCACATA
AGAAATAAAAATGTTATATAATTCTTTTTTACTAAGATTTTGTATATTATTTTTGTCGCG
TTCATATAATTTAATTATTGCATCAGCTAGTTTATTCATGAAATTTGTATTGATTTTATT
AAAATAAGTAAAAGATAAACATATTAATGATAAATCGTGAATAGAATATTTATCAATGGA
TGAAAGTATTATATCAATACTATTTTCATATATTTTACTATCATTGATTTTAATTTGTTT
AAAATAATTAATAATTAATGATATTTCTTTAGGTGTTAATTCTTTTTGTAATTCATAAAA
TTTATGTTCTATTAATCTCCAGATAT
>c9707_g1_i2 len=746 path=[1:0-270 1221:271-745]
AAAAAAAAAAAAAAAAAAAAGGTGAAAAAAATATAAATATCTACAGGAACTACTTATATG
AAAAATTTTAAACAAATAAAAAAAGAAAAACGAATATACAAATATATATTTTTAAGACAA
TCTATAATGGATATATTTATCGAGGGTCTCATCGGAATATTTTAATTTCTCAAAACTATC
TTTTATATTCTTTAATTCTTCATCTGTGATTTTAAGAATTGGAATTTGTTTTGCAATTAG
ATCAAATAGTTTACTATGTTTAATTTTTACACTAAAAATAAAATAAAACAAATAAAAATG
TTAATTTTTTCTTTATAAATAAACTTTCATTTATCTATTATATTTTACTATGTATAATTT
ATGTATATATATATATGCCTCTTTATATAGTAAAAAATTATTAAAATTCAAATGAACTAT
TTAATTCTGTAATTTTTTTTTAACATTTAAAATTATAATGTATTATTTAAAAGATAAATA
TTTAAAAAAAAAAAAATGATCCATTTATTTTATGATTCATATAAGAAATGTAAGATATTA
GAAAAATTTCATTATATATATTTAATGAAGAAAACAATTAGCTACACACAATATAAAATA
AAAAATAGTGATTCAAATTATTATCTTTATGAATTATATAAATCAGTTGAAAATTGTAAA
TCAGGAAATTTATTATTTAAATTAACTCATAAAGCATTAAATTATCAAATACATGACTTA
CATATCTGGAGATTAATAGAACATAA
>c9717_g1_i1 len=2129 path=[41:0-2128]
AAAAAAAAAAAAAATGAGAATAATAATATTATATATAAGTACATTATTAATTATGAAAAT
AATAATTGTATGATTATAAAATTTTATTATTTTACTTTATTCATATTATTTTACACTTAT
TAAAAAATAAATATTATATATTCTTATTATTTTATATTATTATTAAATTTTATTATGGTA
TCCATTGATTATAAAAATCATTCCCTTTATTATCTATAACAATAAAAGCAGGAAAATCAA
CTACATCAATTAAATGTACAGCTTCCATTCCAAGATCTTTAAAATCAATAACTTCCACTT
TCTTAATATTATTTTTAGCTAAAATTGCACCAGGGCCTCCTATACTTCCTAAATAAAAAC
CATTGTATTTTTTGCATGCATTTTTCACTACAGAAGATCTATTACCTTTAGCTAATGATA
TTAATGAACTTTTATTTTTCATCAAAATTTCAGCATATACATCCATACGACCAGCAGTTG
TTGGACCGAATGAACCACTTGCATAATTATCTGGTTTTTTTGCTGGTCCTGCATAATATA
TAGGATATTTTTTAAAATAATCTGGTATTGGTATATTGTCGTTAATAAATTGATCAACAA
TTTTTTTATGAGCTGTATCTCTAGCTACTACTAATTTACCCGTTAAAAGTAACAAAGTTG
ATATGGGATATTTGGATAAACATTCTAATATTTCTTCCATATCTTGATTTAAATTTATTT
TTACTCCATTATCTTGATTTAAATCTTTAAATGTAATTTCTGGTAAATACTTAATTGGTT
CATGTTCTAATTTTTCCATAAATACTCCATTTTTATTTATAAAACATTTTATTTGTCTAT
CAGCTGAACAAGAAACACCTATACCAATAGGACAAGATGCAGAATGTCTTGGTAATCTAA
TAACTCTAACATCATGAACAAAATATTTTCCACCAAATTGAGCACCTATACCTAATTTTT
GACTTTTTTCTAAAATTATTTTTTCACTTTTTAAATCTCTAAAAGCTTTTCCATATTCTC
CTCCATATTTTTTTATGTTGTCTAAATATCTACAAGATGCTAATTTGACCATTTTTAAGT
TCATTTCAGCTGATAATCCCCCAATAACTATTGCTAAATGATATGGAGGACAAGCAGATG
TACCTATTTCTTTTATTTTATCTAATAAAAAATTATACAAAGAATCTTCATTTAATATAC
TTTTTGTCTGCTGAAACAAAAAAGTTTTATTTGCACTTCCACCTCCTTTAGCTATAAATA
TTAATTCATATTTCGGGCCATCATATAAATAATTTCGATGATCTTTATTTAATTTTTCGT
TTATACATGAATTACTGTTTTCCTTTTTCTCCTTTTTAATGTTATTATATATCTCTATTT
GAGAAGGTAAATTATTCTTTGTGTTAACTTCGTTAAACATATTTAAAGGAGATAACTGAC
TATAACGGAAATTGTTATTTTTATAAGCATTATAAATGCCTAAATTGAGATATTTGTGGT
CATAAGTTGTTAATATCTCTTCATCTTTCTTTCCTAAAATTATTGCAGTACCTGTATCTT
GACAACCTGGTAAAAGCTTTTCTGAACTTATAACAGCATTTTTTATTAAAGTCATAGCAA
CATATTTATCATTTTTACTGGATTCTTTATCATATAATATATTCTGTAATTGATTTAAAT
GCTTTTTATTTAAAAAAAATAATATTTCTTTAAATGCATATTCACATAACTTTGTTAACA
CAAAAGGTGGAACATGAATGTATTCTTTTGCATCTTTTTTATTTGTATCTTGTTTAGAAT
ATATTTTTATATTACCATTCTTATCAAAAAAATTATTTGTATCTGTAAAATCATATCCAA
CATATTTAGTTTTATTAAAAATATCCTCGTTTATTTTAACTGTTTCAATATATTTACTGA
GCTCATCAATACGTGTATATTCAATATCTTCTTCTTCTTCAAAATCTAAAACATCTAAAA
ATTTATTTAAAGTATTAATATTTAATTTATTTATTTTATAAATGGAATTAATATTCACAG
TTTTAATTCCATAAATTTTTTTTGAAAACAATAATGGTATATTTTTAAAATTTAACATTT
TACTCTACTAAAAAAAAAAAAAAAAAAAA
>c9736_g1_i1 len=1598 path=[1576:0-508 2085:509-1597]
AATAAAAAATATGAAGAAAAAAAAGATAATTTAAATTACAAAAATAATGATATAAATGAA
TTATTTAACAAAGATGAATTTATTTACACAAATACTTCAAATAAAAAATATGAACCTAAT
GAATTTATATGCAACGAATATATAAAGAATATATTTAATTTACTTTCTATTTTTTTTCTT
CAAAATATAAATATGGTAAATGATCATTATTTATGCCGACTTTTTTATGGATATAACAAG
AGTAAATTTTATAATGAAAGATATTTGAATAATTTATGTTTTGAAATAATTAAAAGAGTA
AAAAAAATTAGAGCTTATCATTTACATTTAATACTAGTTAACTGTTATTATTTAAATTAC
ATAGACACAATATTCGTTAAAGTTTTATTAATAAATTTAATCTCGAAATTTTCACAATTA
CCTTGTGAAGCAATGTGTAAAATTATACCTATAATCCCTTTATATATAAATTCGGAAAAA
CTAATTTATAAAGTTAACGTTATATATTCAAAAAAAATAGCTAGCTTTAATCAGATTAAT
CATATTATTAATTTATTTAAAAAGATGATACAGTATAATTTTATATCTCAAAAAAATGTA
TTTTTAACTTTTAAACATTTAAATAAATTTATAAATATTAAAAAGAATAATTTAAAAACA
AATATTCTGAAAAAAAGGGAAATAACAGAAGAAAACATGGAGCAAAATAATTTATTGGAA
AATGTTGGGACAAAAGACAATATAATAAATAATATAGTAGAAAACTTTGAAGAATTTGAA
TATCAAGATAAAAAAAAAAATATCATGATAAATTGTAGAAATGAAGATTTACCACTGGAA
GATAATATTTTATATAAAAATGAAAATAAAAATTTCGATAACAATGGTAATATAGATATA
ACTAATATTAAAAATTCTAAAGATGAAAATATTAGTGTAATTAAAAAGAAAATTTATAAA
AAAGATGAATCTTATAAAATTGAAGAACCAACATATATAAATAAAGATGATATTTCTAAA
AAAGATGAGATTATTCTTAAAAAGGAAGAAGATATTTTTAAAAAAGAGGACATACTGTTT
AATTTAAAAGTAATAGAAATGCACTTAAAACATGATTTAAAAAGCATTTATTGTCTTTTG
CCGAATGAATATAAGAACTTTCTTCAAAAAGTTAGAAACACATCATGTATTATTAATAAA
AATCTTCAAGGAGAAAAAGAAATTTATATTTTAAAAAAATATATGAAACTATTAAATTAT
AAATTTATTACTTTTACATATGGACCATATATTTTACACATTTGTGATCCATTTTATAAA
ATATATGTTGAATGGGAAAACGTATGGAAATTATACCCAATTTATGAACAAAATTCACAA
AAAAACTTTGAAATTAATAAGAATAAGCATATGAAAAAAGAAGGATTTGATGTAATTTAT
GTATCTCATGATTCTTTTTTAAATTATCAAAATGAAAATGAAAAAATGGAATATTTAAAT
TCAATTTTAAAGGATACAAAATTTTCAAGATGTAATACATTTGTGAATGAAAAAAATTCA
GCTGTGCCATTGGAAGAGAAACATATATATATGTAAAT
>c9756_g1_i1 len=305 path=[2283:0-304]
AAAAAAAAAAAAAAAAAAGTTATTTCACTTACATCTAAACATTTCTTTTTTTAATTCACA
TGTACTTGTACATATAAATTATTATATGTTCATGTGAAATTGTAACAAAAAAGAAAAATA
TAATTATGTATTTTATTTTAATAAAATACTTGTACGTATTTTTTGTGTAATATTGTATTA
ATATTATATAATAATATGTACTAATAATATATAATAATATTGCAAAATTATAACTATTTT
TAAATGATAATTATTATTATCTTATCTTTCTAAAATACGGAGTCATCAAAAAAAAAAAAA
AAAAA
>c9756_g2_i1 len=1138 path=[1142:0-1137]
AAAAAAAAAAAAAAAAAAAGATGGCTGAGCACTTAGCTCGTATAATAGGAACAGAAGAAG
ATAGAGTGAACTGTCCATTTTTTTGGAAAATTGGAGCATGTCGTCATGGAGATCAATGCA
GTAGAAGTCATTACAAGCCAAATTGTTCACAAACTTTAGTTATAAGACATATGTATGATA
ATCCACCTATAGCTGTTGCAATTGCAGAAGGACAAATGGTTGACGATGAAGTACTGGATA
AAGCAGCTGATCATTTTGAAGAATTTTATGAAGAAGTTTTTGAGGAATTAATGAAGTATG
GAGAAATTGAAGATATGGTTGTTTGTGATAATATAGGGGATCACATTATTGGTAACGTTT
ATATTAAATATACACATGAAGATTATGCTGAGAAAGCTGTTAAGGAACTAAATGGACGAT
TTTATGCTGGTAAACCGTTACAGATTGAATACACTCCAGTTACCGATTTTAGAGAGGCAA
GATGCAGGCAGTTTGTAGATGGGCAATGTAGAAGAGGAGGATATTGCAATTTTATGCATA
TCAAACATGTACCTAGAAGTGTGAAAAGAAAGTTATATAGACGAATGTATAAAAAATTTC
CTGAATATAGAAAAAGAAGGAAACGAAGTGATGATTCGGATGATTATAATGATAGTTATA
GAGAAAGGGGTAGTAAAGATAAATATAAAAGAGATAGGTATAAAGAAGGTCATTATATTG
GTAGGCGGAGAAATAGAAGTAAAAGTAACGATTATGAGGATGATGCTGATAGAAGCTATA
AATATGCAAGAAGAGAAAATAGTGTAGAAAGAAGAGAAAAAATTGAAAGATGGAATAAGG
AAAGAGAGATGAAAAATATGCTAAAAAACAATAAAGATAATAAGAAGGAAGAAGATGATG
AAGATAATGATAATAATAATATAAAAGATAGTAAGGAATTAGAAATTAGAGATGATTAAA
TCCCCCCCAAAAAAAAAAAGAAAAGAAAATAGAAAAATGAAAAAGAAGAACAAAATAAAA
ATAAGAACTATAGTTATATAAAGTAATAATAATAAAGACAAAGTAATAATTTCCAAATGA
AATAATAATAATAATAAAATAAAGTATTAAAAAGCATTATAGTAAACAGCACATTTTA
>c9761_g1_i1 len=938 path=[945:0-937]
ATATTAAAAAAATATTAAATTTATTTAATGTTCTAGATTTTTATTTTTTCTTAAATATAT
ATTTTCTTTAAAAAAATAAGAATACTAATTGAATTTATTTTAAGGAATCCTATTTTTACA
TTTATTAAAATTTTTTTTTTATAAATATTTAACATTTTATTAATATTCTAAAATGGCATT
TAATAAAATTTTTGTATTATTCATATTCTTATCAATTTTCAAGTATTGTTATTCCCAAGA
TGTAATTGAATTAACTGATGCAAATTTTGAACAATTAACACAAATATCAACAGGGAATAC
TACAGGTTCATGGTTTATAAAATTTTATGCACCTTGGTGCTCTCATTGTAAAGCTATTAG
TAAAACATGGACACAATTAGCCGCTGAATTAAAAGATCAAATAAATGTGGCAAAAATTGA
TGTTACTACAAACTCAAAAACGAGAAAAAGATTTAAAATAGAAGGCTTTCCAACTTTAAT
ATTTTTTAAAAATGGAAAAATGTATGATTATAAAAACCACGATAGATCTTTAGAGGCATT
TAAAAATTTTGCTTTGGAAAATTATAAAAATATCAAAGCATTAGATCCTCCTTTACCTCT
TACTTTTATTGATATGCTTAAAGATTTTGTTTTTGAAACAATTGCAAATATAGACAGAAT
TTACAAATATGCCTTTCCATCTTTAGCTGTTATATCATGTATTTCATTTTTAATTGGATT
ATTTTTTGGTTTCATTTTACTAAGATGTTGCAGAAAAACAAAAACTACACCAACAAAAAC
TAGAGCATCACAAAAAAAAAAAGACTAAAATTATTAATATTTTCAATAAACGAGATATTG
AAAAAAATAAAATAACAATAATGATAAATTCAAATTGATAAATGCCAGTATAAAGAAATA
ATTTAAGTAAAATTAAGATATATAAACGAAGTTTAAAA
>c9771_g1_i1 len=2345 path=[2708:0-2344]
TCATCATCATCTTCATCTTCATCCTCTTCATCATCTTCATCCTCTTCATCTTCATCATCT
TCATCCTCATCATCATCTAAATCGTCTTCATCTTCATCGTCATCTTCGTCTTCATCAAGT
TTATTTCTATTTCTTAAAAGTTTTCGTTGTTTATTTAAATAATTACGTGAATTTAACGAT
GGGTCTAATATACCTTTTTCTTTTTTTTCACTATCTACCATCATACATTCAGTAGTTAAA
ACCATACTAGCGATACTACAACTATTTTTAATAACACTTAAAATGACATTAGTACTATCA
ATAATACCATTTTCTACCATATTAACGAATTTATTAGTATTTACATCATAACCAAAACCA
TATTTATCTTTTGAATTTAAAATTATTTTAACAACATTTTCTCCATTTACACCTGCATTA
TCAGCTATTTGTTTAGTAATAACATCTAAACTACTAACAACTATGTTTGCACCCATTTTT
TGTAATTCTATTTCTGATTCTAAATTTCCTATTAAATCAAGATATTTTTTTTCTTCTTTA
TTATTATCAATTTGAAATTGTTCTTCAATTTTTTTATATATTTCTTGTATAAAATTAGAT
TTTATTATTTCTAAAAATGTAACTCCTCCACCTGGTACATAACCAATATCAATGGCACTT
TTAACTGCATTAGTGGCATCTTCATATTTGAATTTTCTTTCTTTTTGTTCTGTTTCTGAA
TTACCACCTATTAATATTTTAGCTATTCCACCTGATAATGCAGCTATACGTTCATTTAAT
TTTTCTTTATCATATTTAGATGTTGTTTCTTCATATTCTTTTTTTAAAACATTTATTCTT
TCATCAATTTGACTTTTATATTCTTCTTTTGTAATTAAACTTGTTCTATCCTTTTTAACT
ATTAAAGTATTAGCACTTCCTAATAGTGATAAATAATTATTATCAAAGCTATTCATATTA
TTACTTAAGTTGTTTAAGTCTAAACCAACATCAGCACTTATATATTTACTATTTGTAACA
ATAGATAAATCTTTTAGGTAATCTTTTCTTCTGTCTCCAAATGATGGGGCTCTTATAGGG
ACCACTTTGATTGCTCCTTTTAATTTATTTATAATTAATGTTTGTAGTACTTCATTACTA
AAATCATCAGCAATAATACATAATGGCTGTTTATTTTTGGCAAAAATTTCTAATATAGGT
AAAATTGATTGAATATTGTCAATATTTTGATCCGTAATTAAGGTTGAAACGTTACTATAT
TCAATATAATCTTTATTTTCATTATACAAAAGATATGGGTTAATTATACCTCTATCGAAA
TTATAACCTTCTGTAAATTCTAATTTATCATTAATATCTGCATTATCATCTAAAATTATA
GCAGCATTTTTACCTAATTTATCATAAGCATTTGCAATAATTGTTCCCATATGAACATCA
TTATTACTAGCAATTGTGGCAATATTTAAAATATCTTTGTAAGTTTTAATTGGTGTTGAT
AAGGATTTTATTTTTTCAATTATCATTTTTGAAGCTAATTGTATACCTCTTTGTATAGGT
ATTGGATTATGATTATTATTAACTTCTTCAATTCCTTTTTTTGTAATGGTTGCTGTCATT
AATGCTGTAGAACTAGTTCCATCTCCAGCTTTATCATTTGATATATTTGTACTTTCTTGC
ATTAACTTTACACCATTATTCTTTTTTCTATCTTTTAAAGAAATATTTTTTGCTATAGTT
ACACCGTCATTAATAATTAAAGGGCTACCATATTCCTTTTCTAACAAAACATTTCTACCT
CTAGGACCTAATGTTAATTTGACAACATCTGATACAGTTAATATTCCTTTTAATAATTCA
TTTCTACATTCATTTCCGTATATTATGTCTTTTCCTTTTATTTTATTTTCGCTCATCTTC
ATTTTTACATAATTTTCTTTTCTTCTACTTATTATTTTACTATTTATATATTTTAATCTC
TTATTTAAAAATATTCTACTTTTATTCATTCCTCTCTTTTTTTTTATACTATATCCATAT
CTCAAACAAATAAAATAAATTATAAATAAAAACACACTTATTTTCTTCATTTTATTTGTA
TTTCTCTATATAAATATATATATATTTTTTTTCAAAATTTTTTCTTTTCTATAATTTTTA
CTTTGTCAAATAATTAAAATAAATATAAATTAACATATGAAAAAAAAAAAATTAAAAAAA
AAAGTTAAAATAAAAAAAAAAAAAACGCGAACCATGGTATTTGGAGAAAAGAAAAAACAT
TGAAGTCAGAAGGAATGAATATTGTGATAGAAAACATAAAGTGTTAAAAAAAAAAAAAAA
AAAAA
>c9773_g1_i1 len=252 path=[230:0-251]
TAATATGATGCTAGCGTCATTAAAATTTAGACATGCCTTATTATTGAAACTTGAGCATCA
TCCAGATTTACCTTCCACTTTGCATTTCAAATAAACTGTTGTTTTTTTCTTCCCTCTGGT
GTAGGATCGCTACTATAGTAGTCAGTAACATAGATTAAAAAGGCATAATGTCTATAAATA
TTCTGGGTACTTGATGGGGTAAAAAAAATTTCCTGCTTATCCATTACATTCTGCTGGAAC
TGCAGTTCTGTG
>c9782_g1_i1 len=2317 path=[45:0-2316]
GATTTTTTTTTTTTTTTCTTTTTAATATTATCATGATTAATTTATGACATTGAATATTAA
TTTTTTAAAGGGTATATCAAAGTTCAAAAATAATAATTTTTTAAAAATAATAAAAAAAAC
TATTTCATTTAAAAACATGAATACCAGCTGTGAAGTTAATATACCTGAAGAAGAGTTGAA
GAAGTCGGAAGTTTTATTTAAAGAACTTAAAGAATTAAATATAAATTACAGAGAAGTAAA
ACATGGAGTAGCTCATACTATTAAGGATTTATTAGAAATGAATTTAGATAATTCAACTAA
TATTATAAAAAATTTATTTTTAAAAGATAAAAAAAAAAAATTTTTTTTCATATGCACACT
AAATTCGAAAACAGTTGACTTAAAATATTTAGCTAATGCATTAAATACTTCTAACTTAAG
GTTTGTTGATGAAAAAAATTTAAAAAATATTTTAAATTTACTACCAGGATGCCTCACTCC
TCTTGCAATGAAATATGATAAAGATAATGTTGTAAAACTTTATTTTGACGCAGAGTTGAA
AAATATGGATGAAATAATAATTCACCCATTGCATAACTACAGTAGTTTGTACATGAAAAA
AATAGATGTAATAAAATTTTGCGATATACACAACCATTCTCCAGAATATATAAAAATTGA
AGAAGAAAAAATAAAAAAAGAAGACGGTCAAGAAGAAAAAATAAAAATAGATAATCAAAA
AAACAATGAAGAAACATGCTTAAATTTGAAAGTAAATAATAAATTTGATAATCAATCAAA
AGAGTACAATTTGCTAGGAATTACCTCAAAAAAACTGGAAAATTTCTCAGATTGGTACAC
TCAAGTAATAGTTAAAAGTGAATTAATAGAGTATTATGATATTTCAGGCTGTTATATATT
AAGACCTGGAGCTTACTATATATGGGAATGTGTACAATCATTTTTTGATAAGGAAATCAA
AAAACGAGGTGTGGAGAATTCATATTTTCCATTATTTGTAACAAAAGGTAAGTTAGAAAA
AGAAAAAAATCACATTGAAGGTTTTAGTCCAGAAGTTGCATGGGTAACTAAATATGGAGA
CTCAAATTTACCTGAAGAAATAGCAATTAGACCAACGAGTGAAACAATAATGTATTCTGC
CTTTTCTAAATGGATTAGATCTCATAGAGATTTGCCTTTGAAATTAAACCAATGGAACAC
TGTCGTTCGATGGGAATTTAAGCAACCAACACCTTTTATAAGGACAAGAGAATTTTTATG
GCAAGAAGGTCATACCGCTCATAAGAATGAAGAAGAAGCAGTGAAATTTGTTTTTGATAT
ATTAGATTTGTATAGAAGATGGTATGAAGAATACTTAGCTGTTCCAATTATAAAAGGATT
AAAAAGTGAAGGAGAAAAATTTGCAGGAGCAAATTTTACTTCAACTGCTGAAGCTTTTAT
AAGCGAAAATGGAAGAGCCATACAAGCGGCTACTTCTCATTATTTAGGTTCAAATTTTGC
AAAAATGTTTAAAATTGAATTTGAAGATGAAAATGAAGTAAAGAAATATGTTCATCAAAC
TTCATGGGGATGCACCACCAGATCGATAGGTATTATGATAATGACTCATGGAGATGATAA
AGGATTAGTATTGCCTCCAAACGTTTCTAAGTATAAAGCTGTTATCGTGCCAATACTCTA
TAAAAATACAGATGAAAATTTAGTACACTCATACTGTAAAGACATTGAAAAAGTCTTAAA
AAATGCACAAATTAATTGTATATTTGATGATAGAAGTTTATACTCCCCAGGATATAAATT
TAATCATTGGGAATTAAGAGGAATACCTATAAGAATTGAAGTAGGTCCAAAGGATATTCA
AAATAACTCCTGTGTGTTTGTAAGAAGGGATAATAATGAAAAAACGAACGTAAAAAAAGA
ATCAGTTTTATTAGAAGCACAACAAATGCTTGTTGATATTCATAAAAACTTATTTTTAAA
AGCAAAAAAAAAATTAGATGAATCTATTGTTAAAGTTACCAACTTTAGTGAAGTTATGGA
TGCTCTAAATAAAAAAAAAATGATTTTAGCTCCATGGTGTGAAGATATAACAACAGAAGA
TGAAATAAAAAAAGAAACTCAGAGATTATCTTTAAATCAAACAAATACAGAAACTACTTT
GTCAGGAGCTATGAAACCATTATGTATTCCTTTAGATCAACCTCCAATTTTACCAAATAC
AAAATGCTTTTGGTCAGGAAAACCAGCTAAAAGATGGTGCTTATTTGGTAGAAGTTATTA
AAATTTTTTTTAGAGTTTTTTTTTTTTTTTTTTTTTT
>c9788_g1_i1 len=281 path=[284:0-179 13:180-280]
AAAAAAAAAAAATTCAATTACTAAAAATTAATATAAAGTGTATATATGATAAACCAAAAA
GAGTACACATTAAAAATAATGAGTTCGTATCGAATACATAATAAATTAATATATTTATAA
ACACATTCAAAAACGAAATGATAATAATAATTATTTATTAAAATAACATGTTCAATAATA
AAAATAATAGTTATATACAACGTGAATGAGCAATATAAATATTCATCTATGTTCTTAAAG
ATTTATAAAATATATACCTTTTCTTCACACAATTCTTTCAT
>c9806_g1_i1 len=572 path=[776:0-571]
TACAAAACTATTATGGCTATTGCTAGGGTGCTCTGCGTTGTCACCACTACAGCCATTTCC
TGGGTTCCATGGGAACCTACTTAAATTTCCTGGAAGTGACAATTCAAAATTAAAATGATC
CTGCAAAATAAATCCAGAAAGCTGAGATTTCTTCTCATCCCAAGTTCCCTTCTGCATTGT
TTTACTGGCATTTATTACCTATTGGTGCTGTAAGTAGTAAATTTTCTACAGTCTTGAGCT
GCTGCTGCATTAAGAGAAGCTGCAATGGAGGCAGCGTGCCAAAAGGTGGATGGATGGGTT
TAGAAGAACCGTGTAATTCTGAACAACCTCTCTGTAGCTGGAGAAAAGACTCCAGTAGAG
ATAAGACCTTGAGGTTAGCATCTTGATCACCGTTACACCTCTTCATACAGCCTTCAACTC
TTGGCCAACTGTCAGAAGAGCCTCCTTGAGTAAATAGTCTCCCACTGAGCAGTTTGCTCC
CTTGCCACAGGGGCCTACGCTAGGGATCTGCCTTATGCTGAAGCCCAGCATGGGCACTGA
CAGCTGTGGTTTGCTTACTGGTTCATAGAAAG
>c9811_g1_i1 len=203 path=[189:0-202]
TTTTTTTTTTTTTTTTTTTCCGTAGCACTATATTAAAGAAATAATTACATAAAAAACATT
TATGCATGTTTAATATACAACTTTTTCTTTTACTATATAGATTATATATAATTTTATATA
TTTACTTGAAATAATACAAAAAAAATAAAATTTTCAATAAATATATAATATTTTTTATAG
GGAAAAAAAAAAAAAAAAAAAAA
>c9811_g2_i1 len=1523 path=[1869:0-1522]
AAAAAAAAAAAAAAAAAAAAGAGTTATAACAGAAAATAATAATGTAACTTATAGAGAAAA
TAAAGATAAAGTATTAATTTATGAATCTTTTTATTCTGTTAACATGGATAAGAAAGAACA
TATTGAGCATAGTAAAAGTAATAAGGACAGCAATGATGGTAATAAAAAGATAATTATCAA
AGATATCTATTATGATTATTTTAACAATAAGAATACAACCTCCCCTTTTCTAAATGATTT
AAATAAAAAGAATAATTCTTGTTATTGTATTTATAATAATAAAAACAATCATCATAAAAA
AATCAAAAATATGGATAATCACTATAAATGTATGTCACTACAAAAATATGAAATAAATAA
ATCATCAAAATATATGAATAAAAAATTGTTAAATAGAACAAAAAGAAACATCAATTATTC
ATTAGATAGACATTACTCTACTCTCATAATATATTATAGAATAAAAAAAATAATGAAATA
TATTACAAAATTGATATATTTAATTCATTTTTATATTTTAAGAAAAAAATATAAAAGAAA
TATTAGTTTATTACTCTGTAGTGATAATTACAAAGAACATAATAAAGAAAAAAAGAAAAT
GAAACATAAAAAAAAAAAAGATGAATATTTATGTTTATGTGAATTATCAGAATTTATATT
AATAAGTAATAGGTTGATCAATATTAATTACTTAAAAAAGAAGAAAAAAAAAAATCAAAC
AAAATGCTATTATAATAATTGTATTAAACAAACTCATATAAAACTCTCAAAAATCTTGAA
TATTAATTTTATAAAAAAGTACATAAGAATTGTGAAAATGATGAAAAAAAAAAGAATAAG
AAATCATATAATGAAAAAAACATATGTTTCAAATATTTATCATAGTAAAATTACTAAAAT
TATAAAAAATATAATTATAAGAAGTAAATATAAAAAGTATCTGAATTTTGTAAATAACAA
ATATATAGAGAATAGAAAAAACATATTTTGTAACAATGAAAAAATGAGAAGATTTAATAG
ATGTATTAATTGCAATACTTATTATAAAAAAAAAAGAAACGATCATTACAATAAAAACAA
CAATTGTGAAATGAGTAACAATATCATAGATAGCAATAACAACATTTATAATAAAAATAA
AAAGAATGTTAGTAGCAATAACAAGAGATGTAACAAAATCTGTATAAAGTATCATAAAAT
ATGCTATTTTTATAATAAAATTTATTTATATATTAATAATATTAATAAAGAAACTAAAAA
TCAACAGGGTTTAAATTATTTTTCATATATAAGAAATCATAAAAATATTAATTTAAGTAG
TACACTTACAAACTATAAAAATGAAATAAATATTAACTCTTTTAATTTAAGTGAGGAGAC
TGGTATAAAAATATCGTTAAATCGTAAAGAAGATACATATGATTTAAATGAAAAAATTAA
AAAAGAAAATATAGAAAAAAAAATATATATATATGAAAATATTAATAATAAACAGCAGTT
AAAAAAAAAAAAAAGGAAAAAAA
>c9814_g1_i1 len=815 path=[3987:0-765 43:766-814]
TTTATAAAAATTTAATATCTTTTTAAATGCAAATTGGTGCATTAAAAAATAATAACTAAC
AATTAATTTCAAAAAAATAATATATGGATTAATTGATATTGTTATTTTAAATATAAAAAT
AATGTTAAGGATAGGCTAAGTATTTTTATTATATTATATTTTTCCTAATTATAAATCAAT
TTGAATCATACTTATTTTTTATAATAAAATAGAAAATGAAATTACATAATATTGTATTTT
TATTTAAAGTGTTAATTGTAACATTTCTAAATTTTCAAAATGTTGATTATAATTTGAGTT
ACTTAGTTAATTATATAGAAAAAAATGAATGTGTAGGTAGAAAATTGCATGAGTTTTTTC
AACCTCTTTTTTTAGATAATGCATTAGATATAGAAAAAGTGACATTCCCAACACTACAAG
ATGAAATTGAAAAACTAGAAGATTTAAAATTAAAAAATTATGATAATTTTATGAAACTTC
ATAGAAACAATGAAGAAGAAAATGTAGATGAGATAGAAGGAAATTTAGATGGATTAAAAA
ATTATAACGATGAAGAAAATAATTATGCATATGAAGATGATAATAATGATATAGAATATA
GTAGAAATAATTTTAAAAGCATTAATAATATAACAAAAGATAATATTGATCAAATAGAAA
ATAATGAAAATGAAATAGAAAACTATGAAGATGAAATAGAAAATAACAAAAATGAAATAG
AAAATGATGAAGATGAAAAATATAACGATACAGAAGGAGATACAAACAATTCATTTTCTT
CTTCTCCGTTATTAGAAAGTGAATTGTTTGTATCT
>c9814_g2_i1 len=3026 path=[87:0-2976 43:2977-3025]
AAAAAAAAAAAAAAAAAAAAGATATACTTATTTATAAAACATAAAAATAGGAAAACTAAT
ATAAAAATCTATCATTAATAATATTATAAAGTGTAAAAATTTCCTTCTGATTTTTTTTAA
CATCTTCTTTATTTAAAACAAGAGGAACTTCTCCATTAGGTGTTAAAATATAAAAATCAA
TTAAATTTTTATCTGGTTGAACATGTTCTATATTTTCATATTTAACATAAGAACTACCTC
CGATATTCTTATTTTCTAATTTATTTATATTTTTATCTTCAACTATATCAACTAAATGTT
TTAAATTTCTTACTTCAATATTTTTAACTTTTAGAACAATGCAATCACTATAATAATATC
CAATAGTTAATTTAGATGGTAATATATTCTTTAATATTACTATTTCATCACCTTCATTTT
TTTTAAAAAAATTATACTGTATTAATCTATTAATTTCAGGATTATCAGTTTCATTTTCTG
TATATAAATTTTTAGATAATGTTGTGAAAACTAAACCACCATAAATAAAATATTTATTCC
GTATATCCCAATTATGTTGAGAGATTAAGTAATTAATTTTTGATAATTTAACAACTACAC
TTTTTATTTCTTTATTTCTTACTACTTTTACTACACATAAATCATCAATAAATTTATCAT
TAAAAAGGTATTGAAATCCAACAGATTCATCATTCCTTAATTTTGTAGTTCCATCATTAT
TTATATTTTTACCATCTACACTTAAAATTACATCATTTATTTTTAACCCATAACATTTAT
CTTCCTTATTAGAATAATTTATTATTTTTTCACTTAATTTTTGTTTTTTCATAGTCATTT
TTATATCTATATTATCTTTTTCATTTTTTTTGATATAATTGCAATAATCAATATCAGACT
TTTTATATTTCATTTGGTTTTCATCTACTTCAGTTACTAATATTCCTATATTCTCCTTAA
TAGCTTTTTTTTTTTCTAGATTATTTAAACCTAATGTTTCACGAATATGAGGGTTTTCTA
ATGGTTCGAATTTTACTCCTAAAAATGCATAGCCGTTATAATGATTTGTTTTATATATAT
CTAAAAGAAAATGTTTAATTATAGTAGTTGGTATAATATAAGAAATACTGTTTCCCATTT
TGTATGACTGAAAACAAATACCAACCACCTTTCCTTTTACTAAAGCTGGACCTCCACTAT
TTCCTGGATTCATTGGTGCATCTATTTGAGTTAATAATAACTTGTAATTTGAATGTTTAT
AATATTGTACATCTAATCTACTAATAATTCCTTTTGATATACTCAATTTGTCTCCACCTG
ACGGATATCCAACTGTTATTACGTCATCTCTCAAAGAAGGAAGAGAACCAAGTTCAAGTG
GTTTTATATCTTTATAAAAACGCTTATCTTGTACAACTAAAATAGCTATGTCAGCCTCAT
GTGCTACATATATAACTTCAGATTCATATTTTTTTGGGTTCCCGTGTTTTCTTATTAAAA
TTCTGGTGCTGTAAGAAATGTTATGAGCGTTTGTTAATATTAAACCTCCTTCAATAACAA
ACCCAGAACCAGTCAAATGTTTAGGTGAATTATTTTGCCATAACATTTCTATATTAGGTC
TAGTAACATCAACATATAATTTAACAACTCCTTTAAAAATCTTATTCAGAGAATCCGTTT
CTTCTAGTCCTTTTATATCAATGTTGTTGTTTTTATCTTTTTCGTTAAATTGAGAATTTA
ACTCATTACTCACAAATATTTTCTTTAAATTTTCTAAAAGTTTTTCACTTATTATGGAAT
TTTTTGAAATATTATTAGTTTTAAATTTGTTATTATTTCTTGAAATATCATTTTTTAATA
TATCACTTTTTCCTTTATTATTAAAAACCTTTATTTCATTAGTTGTCGAATAAGGATTAA
AATAGTTTGGAAAAAATCTTAAAAATCTTATAAATTTATTTTCTTTATTTTTTTTAGAAT
CATCAAAGATTGGATTATTACCTTGCTTAATAGATACGTAATATTTATCTGGTTCATCTT
CTAATATATTTTCTTTTTCATCAAATTTTTTGAAATTGTTTTTATTCTTAAATATTAAAT
TATCATGGAATAGTTTTTTTTTAATGAATTTTAAAAAGTTAGATACAAATGCATTTTTAA
TATCTTTTGCTTCATATTGATCATTAATTAATTTCAGTTTTCCTAATTTTTCTTCTTTAT
TTTTTGTATTATTTTGGAAAATTTGTCCATTACGATTTTTATTTTCCTCATAATTTCTTT
TTTCATTTATTAATGAATTATCGAAGATAATTTGTTTTATTGGATTTATAGTATTACCTT
TATTTTTTAATTTTGGTCTATTATTTTTTTTTTCTCCTAAAAATAAATCAATATTTCCAT
CTAAATGATTACTATTTTCATTTTCTTTTAAATTTAATATTTCTCTTACGTTTGCATTCT
TTTTCGTTTTTAATTCTAAATTAGGATGAAACGTAACTTTTTTTAGAACAAAGGGGTTGT
CTATTGTGTCTTTGTTACTATTTCCTTTATTACTAAAGAAAGGATTATTAAAATGAGAAA
AAACTAATTTATTTAAACCTGGATCTAATTTATGTATACTATAAGATTCATCATTCTTTA
TTTTATTATTGAACACATTTGTAAATGTATTTTCTTTTGTTTCATTTCTTTTTTTATTTA
TGTTACTATCTTTTATTAATTTATTATTATTTTGTTTCTCACTATTATTTACCAATTTAT
TATTATTATATTTTTCATCATTTTTTATTTTATTTTTTAATAAATTTAATATGTCTACAC
CATTATTATTTAATGCTCCTTTTTCTATATCGTTTTTTTTTGTATATGTTACAACTGGTA
TTTCCTTTTTTTTTTCTCTTAATTTTTCGTCTTCATTAATTAATTCTGTTTTTTCTTTTC
TATTATATAATTCATTTACTTCATTTAAATTATTTTTCAATTCATTTTCTTCTTCTCCGT
TATTAGAAAGTGAATTGTTTGTATCT
>c9816_g1_i1 len=216 path=[151:0-26 178:27-92 244:93-149 178:150-215]
GGGGTGTCCCTGCCCTCCTTCAGGGGTCCCAATCCCATTGTGGGGGTCCCTGCCCAGCTT
TAGGGTCCCCCTGCTCTCCTACAGGGGTCCCAGACACATCGTGGGGGTCCCCCAAAATCA
TTGGGGTCTCCCAAACTCATCATGGGGGTCCCCAATCCCATTGTGGGGGTCCCTGCCCAG
CTTTAGGGTCCCCCTGCTCTCCTACAGGGGTCCCAG
>c9834_g1_i1 len=240 path=[1:0-187 189:188-190 192:191-239]
GAACACTATTCATATAAAACCGATCTGTTACAAATGTTTGGGAGTTCATAGCTTACTGAG
AAAGCTAGTACCTTAAAATAAAGCATACATGAATGATTTCACTGCATTCCAAAAGAGGAA
ATTTTGATATATTTGAGACTAAAAAAGCTAGCCTGGCAGAAAAGAGTGATTCACTTCACC
TTGTATAAGTAAAACTAATTTATGCTGTTCACAATATTTGCAGAGAAAAGAGACAATAGG
>c9847_g1_i1 len=236 path=[2:0-235]
TAATTTTGAACTCAAAAAGTTTTTGGTTTTATTTTTCATTACTTCAAAGCATTCTGGATC
ATTAATTTTTAATAAATAAACAAAAATTACTTATGTTTATGTTTACTTAAAAAAAAAAAA
ATATATGAGAAGAAAAGAAATTAAATTAAACATATATTATTTTAATATTTTATATTTTAA
AAACTGCAATATTTATAATAGTATTATTTATTTGTAAAGATATTAATTACATTTAA
>c9847_g2_i1 len=432 path=[620:0-93 714:94-431]
AGACAAAAGTAATCAAATATATACAAAAAAAAAACAAAAAGACGATGATTTATATAAAGG
ACAAGGAATAAAATTAGGAGGAAATACATCAAATACAAATGAAGAGGAATTAAATAAATT
ACTAACATCTTCTCCAAGTGAAGTTAAGAAAATAAATATAGATGAAAATAAACCATTAAC
AACTTTACATGTAAGATTATATAATGGTAGAAAAATTTCTCAAAAATTTAATTATGATCA
TACAGTAGAAGATTTATTTCAATACGTTTATAGTGTTACACCCATTAATTTTTCACTATA
TTTTGATTTTCCTCTTAAATTAATTGAAAGAAATGAACAAACATTAGAAAATGCAAATCT
TTTAGATACTATTATAACGCAAAAACTAACTTAATAAAAATATGTAACCAATTTTTATAA
TAATAAAAAAAA
>c9847_g3_i1 len=432 path=[1436:0-431]
TGTATATATTTGATTACTTTTGTCTTTCAATGCAACATTAACTGTTTTATCTTTAGAGGC
CAATTCTTTAGGTAAAATACCTGCTTCAATATTCTCCATAAATTTTTTATTTTCTTCAAC
TTCTAAATCACGAAATTCACCATCATCTATTATAAAACCATTTTTGTATAAAGTGATATG
CCTACAGTTTTCTGATAATTTTGAACTCAAAAAGTTTTGAACTAAATCATCATCTGAATT
TTCAACTTCTAATCCACTGTTATGACCTCCTGTATAATGAGAAATTCGTTCTTTTTTTTT
TTTTTCATCTTTTCTTAAATCACTCAGTGATCTTATATTCGACATGATTCCCAAATATTA
TAATCTCCTATTTAATTTAAATATTTTATATAAAATATTTTTTTATGTTAAATGTAATTA
ATATCTTTACAA
>c9849_g1_i1 len=5627 path=[13730:0-245 1385:246-5626]
AAAAAAAAATAAAAATGAATAAAATTGCTGACAATCCTATCCCCTCATAGGTTGATAGTT
AATTCATGTTCAGTTGTGCTTATTTCTTTTGAAAAAGTATTGTCCTTTTATTATCTCAAA
AATTTAATTTTCATAAGATTATTTAAAGTTGTAATTTAAATTAATTTTAAAAATATTTAA
ATAATTCATTTTTTTTTAACCATACATATTAAAATAAATAGAAATAACACCCCCATATCC
CAAATCAAAAAAAAAAAAAAAAAAGTTTGATTAGGAATATTGTGATAATTCAGAATAAAC
ACAAAAAAAAAATATATACACAAATACAAAGGAGGAACTTATCTAAAGATAAAATGGGAA
GAAAAGCAAATAATCCGTCTACATTAGAAGAAAAAACCTTAAACAATAATGTTATTTTAG
GTAATAACATAAAAGAAAACATAGTAAGTGAAAAAAAACAAGGAGGATCAAAATTAAATG
AAAAAAAAACAAACAAAGGTACAGAGTTAACATCTAATATACAAATAAATGGAAATATTC
AGAAAAAAAAAGAAAATGATTTGGAAAATAAGAAAATAAATAATATAGAAGAAAATTTTG
TAAATAAAAGTAAAGAAAATAAAACAGAGGGAAGTAGTGGATTAGCAAAAAAGAAAAAAA
CAAATAAAAAAACAAAGAAGGATAATAATAATAAACCAAATGAAGATTTAATAAATGAAA
ATGTACAGGAAAATGAAACTAATGAAAAAGAAAAGGATGGACATATAAATGAGGAAAACA
AAAAGGAAAATGATAGTGATAATAAAGAAAAAACTAAAGATGGAAAGGAGAAAAAGGAAG
AAACAAAAAAGGATTCAAAAAAAGATATAAAATTGAAGGAGGACGAAAGAAAAAAAATAG
AAAATGAATTAAATAAGAAATTTTTAAAAATAATGAAAACGGATAATTATAAAAATATTA
ATGATAGAATGGATGCAGAAATGAAAAGAAAAACAGAAATTGAATTATTAATTAGTTCAA
TTAATACATCGGTATCAAAATCAAATGCCCAAACACCTAGACCAATTAACATGAAATTAT
CTTCAGTAGATATTGAAAATAAAATTAAGGAAGCCAAATTAAAAAAAAAGAAAATTAACC
CAAAAAATTTAGAAGAAGTTGAAGAAGTAAACATATATATTAATTATTTAGAAGAGCAAT
TGAATGTTACAAAAAATTATGAAAATTTCAAAAGTTTCCAAAATCGTCTAGTTAATTTAA
AGAAATCTTGTGAAGAAAAATTAAAAGAAAATTTAAAAAGTATAAATGAAATTAAGATAC
AAGAAAAAAAATTAAAATCAGTAGAAAAAATAATTAAATTGAAAAAGGAAAAGCAAAATA
TTCAAGTAAAGGAATCAGATGTAATAAATAAAGAATACATACTTCCAGCTGATAAATATA
CAACATTAATTAAACCATATAATTTTATGAATAGAATTCAAAGCAAACATTTCGTGTATG
TAGATAAAATAAACAATAACAATTTTGATAAAGTATGTTTATATATTACCGGATGTAAGG
ATGATGTAGAAAATTTTATCAATTATTTAAAAAACATTGATTTTACCGAAAAAAATTATG
TACATCTTAGTAATAAAGTATTTAAAATTATGCTTAATATTTGTGAAGGAAGTTTTAAAA
AAATGGAAGATGATACAAATGTTTTTGTTCATGTAGATAATGATACTCTTTATTATTGTG
GTATGAAAGCAGATGTAGAAAATTTAAAAGAACTAATAGAAAAAGCTATAAATGAAAAAA
ATTCTAACACAAAAAATGTCACAAAAAACATTAAATTAGATTCCGTTTTAGCTAGAGGAT
TTAACAAAGGTCTTTTGAAAGATATAGAAAATAAAACTAATACATTAATCAGAATGAACT
ATGATTCTAAAACTTTTGAAGCATCAGCTACCATCAAGGGAAGTAAGAATAGTGATATAG
AAGAGGCAGAAGGAAAATTAAATGATATTTTTAAAAATTTGGATTCAGAATTCATAGAAT
TTGAAGAAAGAGAATTATTTTCTTTATATAAAAAATGTTCTTATGAATTAAATGAAATAA
GAAAAAATTTAAATTTATTTATTATTCGTCATGATAACGGAATTAGTTTAGTAGGAAAAA
AAGAGAATATAAATAAAGCTTTAGAAATTTTAGATTATGCAAAAAATATTATATCCAATA
AGACAGTTAAAAAAAAATTAACAGAAGAAGAAGCCTTTTTGTTTAATGCTAATTATAGAA
GTTATATAAAATCAAAAACAGGTGCGGAGGTAAAAATATTTAACAAAAGTAATTATAAGG
AATTAAATATAAATGGAAATAAAAATGATATAGATAAAGCTTTGCAGATGATTGAAGATT
TATTAAAAAAGAAAAAGTGCACAGAAGTAGAAATAAATGAGAAGGTTATCGCTTTGTTAT
TATCATCCAAAGCACAAAAAATTAAAGAAATAGAAAAAGATACTTCTACAAGTATACAAA
TTAATAAAAGTAATCACATAGCTCAAATATATGGTCATGAAGACAAGATACATTTAGCAA
AAGAAATCTTAGAAAATTTAGTATTAACAGAAGGAAAAGAAAGTAAATTTATACCAAATA
ATTTATATGTTACAGTAGAAATGTCTGTTGAAACGGAACACATAGGAAGCATTATTGGAA
AAAAAGGAAGAACAATTAATAAAATTCAGGAGGAAACATTTGCTAAAAAAATACATATAG
ATAAAGAAAACAAAAAAATTTATATACATGGAACACAAAAAACAGTTGATGCTGCTCAAA
GAGAAATTTTAAGAATATTAAATAGAAGTAAAGATGATAATTCATATTATGATAGATATA
AACATTCTAGCAATTCTATTTCAGCTCATAGAAAATCCCATAAAAGTACAAGATCAGGAA
GATCTAATTATCGTTCTGAATCATCAAAGAACGGAGTTTACATAAACACTAATGATGAAA
AAGCTTTCCCCAGTCTCCATGATGTAACTAATATTCAATCGAAAAAAAATAAAAAATCTG
TAAATCATTCAAATACTAAAAGACAAGAAGAACAACGAGAAGTAAATGAAAATGAATAAA
AGATGGAAAATTTTATCCATTTTTTTTACATATATATATATACATTAATTTTTATCTATT
TTCAAATTAAAATATTTTCTCAATTTAATTCATACATGTGTATTTAATTATTGCATGTGT
TAAAAGAAATATAAATTAGAAAAAATATAAAATAAAAAAAAAAGATAATGTTATGAAAGA
TGTAAATATAGATAATATATTCAATTATGTAAATAATAAAAAAAATGAAGGGAAAAGCAA
AATTATTCTAATTCTTTATTTGTGTAAAAATCTCAAGAAAAAGCATATTGAGAATAGTAA
TAATGTATTAATTTTATATTTTAATTTACTACACATTTTTGAAGAGCATTTAATAAAGAT
TTTTAAAAGAAGAATTATTATTAATAGAAAAGAAAAATATTATGAAAAAAATGAATTAGA
AGAAAATTTTTCTATAAGGATTAATAAATTGCAGTTAAATTTTAGTTATATTATTTTACA
TATATCATATTTTTTGACTTTAAATAAAAACTATAGAAAAAGTTTCACATTACAACTTTT
TATTTATTATATACATATATTGACATTTATATATTTACAAAAATATATATTTCAAAAGGA
GAAAAAAATTAATGAAGTAATATTATATTTATGTTATATAAATATATTATTACTGATTCT
AATTAACATATATAAATTCAAATTACACGAAATATTAAACAAGAGAAATTTTTATATAAT
ATCAAAATATATGTTTGCAATTATTTATTTATTTAGTCATATAAAGAGAAATGGTAATGA
AAGAAAATTATCCATTTTCTTTTATGATTATATTTATAATGTGATGATAATTTTAATTGA
TAAATATTGTTTTTATCTTAAAAAAAAAAACAAAATTACATATGAAAGATTAACTACCTT
TTATAAGAATTTTATTATATTTATTTATAACTATATCAGTAAATTTAAAGTTTTTAAATA
TGTAGAAAGTTATCTATTAAGTAGTAATAAAAGTATTTTTTATAACTTAACCTTATTAAG
TATAATCAAAAATACGATAGATATACATTTTCTAAAATACAATCATAATGAAATTGATTT
AAAAAATTTTTATACTTTAAAATTTAAAAATAATCTAGAAGAAAAAATAGAAACATCGTT
AATTAAAGATCAATTAAACAATAATTTTGAGGATAATAAAATTGACATTATTACTAATTA
TATGAAATACAATGAAAGTAACAATTGTAATGATAATATAAATAAAAAAGATAATATCTT
AGTAAATGTAAATTATAAAACAATAAACTATATTATTTTTTTAAAATTATTAAAATTAGC
AGAAGTATTGTTAATAAAAAAGGATAGAATTTTTTTAACTTTATATATATATCGTTTTAT
TAATAAAATAGCTAATAATACAATAAAAGAAATTTATAAATGTATAAAAAAAAAAAAGAA
TGTATATTTGAATAAATGTGTCTATTATAGATTATTACTTTTATATGAATTTTATTTTAA
CATTCTTTTTTTTATAATTAACGAGGAAGGTAAAAATAGAAAAAAAGAAAGTAAAAAATA
TAATAAATTTCATATTTATTTTGTTGAAAATTCTTTCTTATATATATATGAAATATATAT
GTTATTGATCATTTTGTTATCCAGAATACGTAGTTTTTATAAAATATTTAATAAAAATAA
TTTTTCCTTATTAAAAAGAATTTTGTATATAAGAAAATGTAATAATTACATAATTATAAA
TAGTATTACAAAATTAATTTGTGATTGTTTTTTTAGTCAATCATTATTTTCATTTATAAT
TTTAAAATGTTTATTTAAAAATAATAAAAAATTAAACTATTTTTTACAAAAAAGAATCCA
TATATATACATCAAAAAGAAAATTTTTTGTTATTATAAATAATACCAATATATATATGAA
TAACAATAAAGGTAAAGATAAAAAATTTAAAATTAATAAAAATAAAATAAAAATTATTCA
AGATAATAATTTTAATAAATTAAAAATATTTAACACTAATTTGTATTTTGATGAGAATAA
AGGGTTTCATACATGTGTAAATAGTTATATAAAAGTAAATTTTTTGTTAAAAAAGGAAAA
TTATGAAGAAATATATTCTAATATCATAAAAGAAAATAAGAATTTAGAGTTTTATAATAA
CAATGTAACAACAGAAGAAGTTAAACAAGATAGTAAAGTTGATGGGAAAATAAATGAAGA
ATTAATTGAAAATTATTATAATGAAAATAAAATAATATATAATAAAAGATGTTCTGAAAA
CAAAGAAAAAATATATTCAGAAAATCTAAAAAAAAATGAATTGAAATATAATAATTTTAA
TAGAGAAATATATGATAATAAATTAATAACAGATTGTAATTTAATTTTTAAAAGGAGTTC
TAATAAAGTTGAAAGTGAACAGATTGAACAAACAAATTATAGAAAAATATATTTTCTTTT
ATTAATGAATAATTTTATATCAGATATAAAAAAAAAAAAAAAAAAAA
>c9864_g1_i1 len=344 path=[4:0-343]
AAAAAAAAAAAAAAATAATTTGAATATATTTTTATTTAATACTTTTCTCTTTCTTGAAAT
AAAATTTTAAAAAAATTATTAATTGAAAAAAAAAATTATTTTTTTTTAAAACATTATCCA
TTAAGTATTACATCTGCATACATTTTTTAGAATACTCAAAAGTTACCTATGTATTTAAAC
GTATTTAAAGAAAATGTCTGTTTTATTTAACGAAAGTGAATTATCTGGTTTAGATGCTCA
TAGTGCCTTTGGAAATAGTGAAGCTTCTAGTAATCAAAAAAAAAAAAGAAAATTAGATGA
AAATTCACATATAAATAAGAATAGTGTAGTAGAAGAGGAAGTGG
>c9864_g2_i1 len=2903 path=[3641:0-2902]
GAAGAAGAAGAAGAAGAAGATGAGCCATCATATGTTCAAGATGAAAATATGGCTAAAGTT
TTTGAAAAATTTTTAAAAACATTTTCTGAAAAAAAAAGTGAAGAAGATGATGATGATAAT
GTATGGAAGGATAATTTAAATTTTGATTTTCCAAGTAGTTTAGAAATAGCAAAAGATGCT
CATTATGTATTATTATTATTTTCAATTCTTCAAAATTCCTATTCGAGAAATAAAGTTTTA
GTAGTGGATATGAAACATGTACTGATGTGGGAACCAACTGACAAAAATCGTTTTGATATA
GGAAGCCAATTATATATGTATATAAAAAGGCATTTTTTAAGAATATTAGATATATTTGAG
CAAAAAGTACAAAATTTAGCGGAAAATATCAATCCTATAAAAACAAAAGAAGTTGGAAAA
GTATGCCTTAGATTTTATAATAAAAAAAATCCTATACATTCTTTAAGAAGTTTGAGATGT
GAAATGCTAGGGGAAATGATAAGTGTTCGAGGACAAGTAACAAGGACTTCTGATGTTAGA
CCTGAACTAACATTAGCAGCTTTTAAATGTAATGAATGTGGAAATATAATCAATGGTGTT
AAGCAGCAATTTAGATATACGCAACCAAGTAAATGTCCTTCAGCTAGCTGTAGTAATATG
TCTGACTGGTCTTTGGTTTTAGAACAATCATATTTTGTAGATTGGCAAAAAATAAGATTA
CAAGAAATTGCACAAGAAAGTCCACCAGGTTCTATGCCTAGAAACATGGACGTAATATTA
AGAAACGATATTGTAGATACTGTTCATGCAGGAGATCGAATTATAGTAACAGGATGCTTA
ATTGTAGTCCCTGATATTCCAACTTTAATGAAACCAGGAGATATACCTCGAAGTGTAGCT
AGACAAATGTTAAGAAAAAATGAAAATTCTCTGGTGTCTCAGGGATTAACAGGAATAAAA
GGTGTAGGAGTTCAAGATTTGAACCACAAATTATGTATATATGCATGTCAAATAGAAAAA
TTAAACAATTCTAAGAAAGAAAATTCTTTTGATGAACAAACTCAAGTAGATATTAATTGT
GAAGAAATTCTTAATTGTGATGATTTGAAATGGTTAAGAGAGATTGCTATGCATCCCAAT
ACAATAGATATATTAGCAGAATGCATTGCTCCGAAGATATGGGGAAACCTCGAAATAAAA
AAAGGAGCATTATTAATGATGACAGGAGGTGTTCAAAAAATTACATCTAATTGCAAATTA
AGAGGAGATATCAACATGTGTATTGTAGGTGACCCAGGTACAGCTAAAAGTGAAATTTTA
AAATATGTCGAGAGTTTTGCTCCAAGAGCCATTTTTACTTCAGGAAAAGGGTCAACTGCT
GCCGGTTTAACTGCAGCAGTTCATCGAGATCCGGATCAAGGGGATACAGTTTTAGAAGCA
GGAGCCTTGATGTATGCTGATCAGGGTATTTGTTGCATAGATGAATTTGATAAAATGGAT
GAAAAAGATAGAGTAGCTATTCATGAAGCTATGGAACAACAAACTATTTCTATTACAAAA
GCTGGTATACAAGCTACTCTTAATGCTAGAGCCTCTGTTCTTGCTGCTTGTAACCCCAAA
TATGGAAGATATGACTCTTTAAAAACATTTGCTCAAAATGTTAATATCCCTGCTCCTTTA
TTATCACGTTTTGATTTATTTTACACAATGCTTGACACTGTTGATATTGATAAAGATACT
AGTATCGCTAATCATTTAGTATCAATGCATTGTGGGGAAGAAGCAGAAAAACATCTTAAA
ACTCATGCAGGAAAATTAGATTCTGTAAAATTAGAAATATATTTAGAACTTAGCAAAAGA
GTCAAACCATTATTAACAGATGAAGCAAAATATAAATTAATACATTATTATGTTTCTTTC
AGAAATATTGAATATTCCCCAGGAGCTCAGAGATCTATGAGAATGACTGTTCGTCAATTG
GAATCCCTTATTAGACTTAGTGAAGCTGTTGCTAAATTAAAATTTTCTCATTTTGTTGAT
GTCAAACATGTTGAAATTGCATGTTCTATTTTTAAGGCTTCTATGAAAAAAATATCAAAT
GAAAAGGAAATCAATTTAGATGAAGAATATGACAAATCTAATAATTCATTGATTCATAAT
AAATCAAATAAACAAGATCAAGATAATGATAAATCTGAACAAACTAGAAAAATAACAACA
ATCAAAGCAAGTGAATATCAATGTATATCGGCTATAATCTTTGAAATTATTAAAGAATAC
GAATTTAATAATAACAATGAGAGTATTACACAAGATCAATTAATAGAACTATATTTGCAA
ACTTATGCTAAAGCAGAATCTAGTGAGCAAGTAGATGAATGGATTTATAAATTAAAAAAA
ATTATTAACAGATTAGTAAACCAAGATATGAAACTATTATCAGAAACCGATGAGCAAGAA
CCTACTAATATTATTTTAAGAATTCATCCGAATTATGCAGGTCCAATAATGGAAAATGTA
TCCAATAAAAATACGTATGGATATAATACATTCAAGAATTATCAAAGTAAAGATAAAATA
TCAGAGGATGATGTAGACTTTCAGGAAGATATTGACAACTTTTAAATATTTTTATTAATT
TATCAACTTATTTATCATATTTTATATTCTTTTAAACCATATGTATTGTTGAATGAAAAA
AATGGGAAATTAAATACAATAAAATGATTCTAAGAATGAGAATATTATTTTTAAAATTTA
TATTTATATTCGATTAATATAAAATTCTTTTTTTTAGATATGTATAATCTTTAAAAAAGA
AAATATAAAACTGTTTTTTATTTTGAAATATATGAACAAAAAGTTTTCATGATTACTATA
AATATAAAAAAAAAAAAAAAAAA
>c9865_g1_i1 len=264 path=[53:0-263]
AAAAAAAAAAAAAGTAGATTTATTTTTAAATTATTAAGTTACTCATAAATATTTATATTT
TATTACTTATAGCAATTTCTTCCATTTGTTTTTCCTCTTTAATGTATTTTACAGATTAAA
GATGATTTCCCTTTTTTTTTATTTTCTCCCAATTTCTTATTCATAACTTCAAATTTTATA
TATTTACGTGTACTCAACATTTCAAATTTTAGTACTTGCAAAATTACTATTTTTATAAAG
TTTATTATTAAAAAAAAAAAAAAA
>c9867_g1_i1 len=1979 path=[53:0-1978]
TGATTCCCTGATTGTTCTAATTTCTATAAATGTTAAAAAATAAGTAAAAATAAATATATA
TATATATATATCTTTAAAAATGATTTTGCATATTTTTTTAAAAGTTAATATTATAAAATT
AGTATGTGTAAAAATATATAAAAATAATAAAGTTTTAGTAATAAAAATGTATAAATATAA
ATGTTCTAGGTTAAGTGGGTTAATTATAAATTTCCAGCTATTACCATCTTTTCTACATTT
TTTTGTTCAGAAGATATATTTGGAATAGAGCATTTTGAGCTAAAATCGAGTGATTTTTCA
TCGTTTATATTTAAATTTTGATTCAAAGTAATAGGAGTATTAAAATTTTGTGAATGCGCT
AATGAGGAATTATAAAAATTTGCACGTTTAGAAAATTTAGAGCTATTTGATATTCCAGAT
GCAAAGTAGTCTTTCTCTTCATTTTGTTCAGTTGGTATATATTGTGCAGGTATAGGTACT
TCAATATAACATGGTACGTAAATAGGAACAGGAATTTCAACGTACTTTGGTTTGATTTTA
GGTACTTCTAATGTTTGTGTAATAACTAATTCTACTCCTCTTGGTATATTTTTGGAAATT
TGTTGATAACATACTTCTTGTCTTGGTTGAATAATTGGAACATCAACATATTTTGGTACT
TTTACTTCATTATATACAACTTTTTCTTTATTTTCAATTACTTCAACAACATTTTCAATC
TCTACTTCTTTAGTTATAACTTTTTTTTCTTTTTTCTCTTTTTTTGTGTCTAATGGTCTC
TCTTTAAAGATAATTTTAGGTATTTTTGTTACTTTTTCAATTGTGGTTGTTTTAACTGGA
CCAGGTATTACATTTGATTTTACATCTCTATATATATTTTTGGAATGAAATAATTCTTCA
GCACTTATGTTATCTTTTAATTTATATACCTCTCCTAAATGGTCATCATATATATTTGTT
CCATTTGGTTTAAATATTTGAGTATCCTTGTATGTACTTTCACTCATTTTTAATATGAAT
AAATTATTATTTTCAAGGAAAATCAAATTTATGTATTTTTTGTGTTTTATTATGAACCAA
CCTTTAAATAAGTATATTTTTGTGTGTAATTTACATAAAACAAATTTATAAAATATTATA
CTAAAAAAAAGACATTAAATATAATAAATATTACACTTATCAAATATTTTAAATATGTAA
ATTATATATATTTAAGTATATAAATTTGAACTTTCCTATTTTTTTTTTTAAACTATAAAA
ATAAATTTATATCATATTTCATATAAATAAAATTTATTATTCACATTAATTTAAAAAAAA
AGTTATTGTCTAAATATATAACTATTCCTTTAGTAATTTTTAATTTTAAGATTAAAACAT
AAATATTATTATTTTTTATAATAATAAAGAAAAATTTTACTACATATATATGGAATATTA
TTTTTACTTCTTACTATGTTTCTCACAGCTTCTATATTATTTTATTCTGACTTTTTCCTT
CTTTTATTTTTCTAAATATAAATAATAATAATTAAAAAAAATATTAAATACCACACACAA
CCAGCACGCACCGTGGGGGGCTTCTGGGGTGCCTTTATCCCTTTGGAAGGTCCTGGAGGA
TCTGTCCCCAGAATGCCCCCGTGGGCTGTCCCCTCCTTTGGGAGACGTTGGGTGACGTGG
GTTGGGTTGAGTTGGGTGGCGGCAATGGGGCTATGCTGTAGGAGATGCTCAAGGAGCGGG
GCTGGCACGTGGCTCCAGAGGGGTCCCCCAAGGGGTTGAATTGGGGTCTCCAAGGGTCCG
GGGTTGGTGGTGGGGTTGCAGCTCTTTGGCAAAGGATCGGGGCATGTGCTGGTCGTAGTG
TCCCCGCATCCCTCCCGGCACAGCTCCGGAGGCATTTCCGCTCCGTTCCAAATTGACAGA
AGAGGAAACAATAATTATTATAATAATAATAAAGAGAAAAAAAAAAAAAAAAAATTTTA
>c9871_g1_i1 len=298 path=[1:0-297]
TGTCTTTTTATTTGTCCTTTTATATCAAATATAACTTTTTCTTGTAAAAATGATGTTGAA
TCGTTTTGCAACGCACTAACTATTTCATTAGCAATAGTATCAGCCAAATCATTACCAATC
TTTTCTAAAGACTGGGGTTGTAAAATAAATGAAGATATATTATTATTTAAGTGATCATAA
ATTTGACTTTCATTCTGAAGCGATGATATTACATTAGTTCCATTGTTACCTCTAAAACAT
GATACATTCAATAGAGAAAAAAATAATAGAAAAGTAGATACAATGGATAATCTTTTTA
>c9880_g1_i1 len=453 path=[585:0-452]
GTGTTTGATACGACAGGGAAATGGGAGGAAACTGATGGATGGACGAGAAATGACTGCACC
ACAAAAACTTGTCTGAATGCTCCCATTAGAAAGTGAACTGTATTGCTTCCAGGCAGCATC
TTGAGATGGAAGGTGAAATCTATTTTTCCGTATAGAACATAGAAAACGTACAAGAAAACA
AAACACTCAGACAGGCAATCTGCACGAACAGAAGGAAATATTAAACTGATCCATAAGGGG
AAGTGCGTGCTTGGGGTGTCAACCAAGGGCTGATTAAATGTGAAAGGCTATGCTATAACC
CAGTCCTGAAGTGTTCTCCACAATCAGGAGAACTTCTGATTTCTGAGATAGCTTTTTTTT
TTCTTCTGTTGCCTTTGTTATTCATGAGAACTGTGTTTTCAGCAATGGAATTCCTCCCTT
GGGTTATATTTTGGGTCTATTATGCCTCTTTAA
>c9882_g1_i1 len=1286 path=[6:0-239 246:240-1285]
AAAAAAAAAAAAGGAATTTTAAACAAGTAGAGAAGCATTTATGCAGCCATCTAGTTCAGG
ATTGTTAGTAACTTGTGCAAATTTTGCCCATATTACTTTTCCTGATTGTGTTACTAAGCC
TAATTCACTTACATTAACTTCTATTATTGTTCCTTTTGTTATAATTCCTAAATTAGTGTA
TAAATTTGATTGAGGATTAACTTTAACACTAATTATATCTAATGAAAATGTTGCTTTTAA
CTCGCTGTGATATACATTAGCTTTTTTAAATCGTAAACTACTTGGTCTTATATATCTTTC
AAACTTTGGATTTTTTCTAGTGAAGTCATTACCAACAAATGATATTTTATCAATTAATCT
TTTCCATGTTTTTTTTCTTCTTTTTCCTGATTTTACAACTCTTAACATTTCAGCTTCATT
AAGTGCTTGTATTTTAGGTATAGGTAGTTGCCATTTTCCTGCCTTATTTTTTCTTTTTTG
TTTAATTAAGTTAGTTAAAATTTGAGTATGTTTAATTTGATTTCTATCTAATAAATATGA
AGGTAATCCATTTTCATCACGAATTTTCTCAACACTTTTTACATCTTTTAGTTCATGTGA
TTTTATAGTTTTTTTAAGATTTATTTTTTCTGTATATCTTTTCTTATTATAAATTTTTGC
TTTTATTCCTCTTAATTTTTTTGCTTTCAAGGATTCTTTATGTACTTTTCTTGCTTCTTT
TTTTCTTAACTTTTCAAAGTAATCAAATCTATATCCATATCTTTTTCTATGTAATTCAAT
ATAATCATTTTGTGGCATCTTTACAGAAATAAAATAAAAAAATTAAAATAAAAAGAAAAT
GATATTATTTTGTATTGTTTTTCTAAGAGCATTTAAATTGAATATAAAAAAAAAAATTTA
CATCATTTTTTATTTTTTCTTATTAATAATTTTTTATAGTTTTACAATAATATTTTTATA
AAATTTGTAGAAAGAAAAAATTTAAGCAGCTTTTATAATTTTTTTTATAAACTTTTTTAT
TCTTATTATACTTTAAAAAATTTATTATAGTAACAGTTTAAAATTATTTAAAAAAATATA
ATATAATTTCTCCTTATAAATTTGAACTTTTTTTATTAATTATGCCAACAGTATTTTTTT
TTACATTGGAAAAAATTTTAAATGTCAACTATATGTTTATCTTCTATGAATGCGCAAAAT
AATTTTTTAAATCTATATAAGTATTATCTTATATTTTAAATAATTTAAAAATAACATTTA
AACATAATTTAAAAAAAAAAAATAAA
>c9888_g1_i1 len=352 path=[92:0-351]
AAAAAAAAAAAAATAGATAAAATAAAACCAAAAAGGAACTCCAAAGGGTTGGGTCTGGGG
GAAAAGCCAGCAGGTGGTGCCCCCAGGCAGCATCCTCTGCTCTGGTCTCTCTCCCTCGTC
GCTTTCATGCTGTCCTGGGTAAGCGATGCTGACGTTGGCACTCAAACACAAAATGAAAAA
TCCATTTGGTTTCTCGTGTGCTGCCTATGATCTATAAACATGGCTTTATTGGATGTTTTC
AGAAAGCTATCTGCTGGTAATAAGCATTTTATAGACGGCGGTGTCGGCTGCAACCCACAG
CATGAGCACACGGTGATGCCATGCAATAATATTAAGATTTATATGAAAATTG
>c9898_g1_i1 len=1128 path=[1090:0-742 106:743-774 78:775-802 106:803-834 78:835-862 106:863-894 1863:895-1127]
ATAATAATAATAATAATAATAATGGTTATAAAAATAATATGAATGACAGTATATATTACA
ATACTTTAAATGATAATCTAAGTAATTATTATCCACTTTCATATCATAACGACAACAATA
GAAATGATCTTAATTTTATGCATATAAAAAATAATGTAGCTAAAGATAAATATATCAAAA
TAAATGACAGAAATTATTATGACAATAAGATATATAACCAATCTATTAATAAACCAGATA
TATTTATAAAATTAGACAAAAATATAGCAAATATCAGAAATAGTAATATAAAAAGAAGTA
TACTTTCTCATAGAATAACAACAAGTAAAAATAATGGCAGTTATTACTGTGAGAAACTTT
TAAGAGAGCATAAAAATAAAATAAATAATGTAAATTACGATAATAATTCTAATTTAAACA
ATATAAATAATAATAAAGATTATATTATGTTTAAAAAGAGTAATTTATATCCTATTAATG
GTAATACTTCATACAATGAAGATAACATAAAATATATTATGAATTATGGTTTTAATTATA
ACAAAGATAATATTCCTTGTAGTAATATTAACAAGAATAGTATGAATATTATAAAATATA
ATAATAATAATAACATAATATATAAACAAAATGATATAAATAACAATAATAACAATATTG
CATATAAATCAAATTATATACATAATCATAAAAATATAGATAATATACAAACAAACATTA
ATTGCAATATTATTAACATGAAGAAAGACTTAAATATATTAAATAGCAAAGATAACAATA
ATTTTAATATTATTAACATGAAAAAAGACTTAAATATATTAAATAGCAAAGATAACAATA
ATTTTAATATTATTAACATGAAAAAAGACTTAAATATATTAAATAGCAAAGATAATAATA
ATTTCAATACAGTTAAAAGAAGTGAACAAATAGATTTACAATTAGGTGATAATTATAAAA
TAAAAGACAAAAAATTAAATGAACTTAACATATGCTATAAACGAGAAAATAGCAATGAAA
ACTACAGTAATGCAATAAAAAGTGATCTATTTAAAACAGCCCATTGTTATGAATTAGACA
AAAGTAATATAATAAAGATAATACCTAGTAATAATAATAATAATAATA
>c9900_g1_i1 len=260 path=[328:0-135 729:136-163 19:164-259]
GAGCAGGACTTTCCTCTGCAGGGAGCTCTGAGCTCATCTGCACCAACAGGTGGCAGAACG
TACCGAGGAAAACGTGAAGGTTTCAGACCTGGGCTCTGCTGAGGAACCACTTTTTGCCCT
GAAATGTCAGATTTTACCTTGATCCTCAATTTGGGAAAAAAGTGGTTCCTCTGCACAATT
GCAGGAAAAGCACACAGACGTTTCAGCTGTGGCATTTAGTTAAACCTTCCCAGTAGTTCT
CCAACCTCCCAGCAGCCGCT
>c9928_g1_i1 len=1443 path=[1421:0-1442]
AAAAAAAAAAAAAAAAAAAACTCATTTTAATTTATTATTTTTTAAAATATATCCTCCTTT
CATGGAGAACATTTGTGTCATTTCCTAATTATGTTTTATTCTCTTATTCACATAGAGTTT
GATCAGTTTGGATAATAAATGGCCAATTTAAAAGTGCAGATTCGTATCCAGATAAATAAA
GGGAATTTATAAGTCTTTTATAAGTTTCTTGAAGGATTGTTCTATATTTAGACATAATTA
TCATTGGTTCGCTAGATTTGTTTCCACCTAATATAAAATGCTCAATTTCATTTTGATCAT
TAAATTCAGCATATATAATACTTATATGGTTACTTAGTAAAATCTGTTGATTATTTTCAA
CCAAAAACAAACTTGCATCAAATTCTTCTACAGTTGTTGTATTTTCATCTAAAGGCTTAT
TTAAAATTAATTTAAAATTTACATTTGATTTTTCTTCTTTAATTAAAAAATTCCTATCAC
ACGTAAAATTCATTAATATGTAAGCTTGATTGCCATCTCTTTTTAAACCTGAAAATTCAT
ATTTTGTGCATCTGCATGCTAAACCTAAAAATATTTTATCCGTAGTATTTATAGCTATTT
CATAAAATGTTCCTTGTAATGATTTCAAATCTATATTTTTAGTAATAACACGTAAGTTTC
CGTCATTTTTTCCTATGACTACATATGACATTAATAAAAAAATATAGAAAATTAATTTTA
TCATTTTTTCAAAATTATAATATATAAGGTATAAATATATTCTTGTTTTTTTTTTTAAAA
AATCAAATTAATTATTAATTAAATATATTAGATTTATAAATATAGTAAAATAGTTTAGAA
TTATAAATTTATTATAATGAGCTATGAAAAAAAAAAAAAATTAAAAGATTTGCATCTACT
ATATTATAAAAATATTTAGTATAATATTTCCTCTCATGTTTTTCTAAATTTTTTTTAAAA
GTTTCATCATTTTTTTTTATTAAATTTTTAGATTCCATTTCATAATCATCTACACTTACT
TCATTTATGATACTCTCATTTAAATTTTCATTCTTCAAAAATTTCTCAAATTCGTAACAT
TCGTGAATTAAATCATTATTCTCTTCATACCTAGAGGATTCTAATGTTTTAATCATTTCA
TTTAACCAACTAATATCCTTCTTTTCATAATTTTCACAAGTTTCATCAGTTATATTTTCT
GTTATTTCTGTTTCATCTAGTATTAGGTATTCAGGCATTGTTTCATAGATGTACGAAGTA
TTAATAACATTCCCAACATATTTTTCAACTAGATATAATGCTGTCTCCAAAATGACAATA
GAGTTATCTTTATCATTTGTTCCGAAATTTAAAACAGCTATATTCCTTTTATTACTATTC
ACAGAATTAGTCATATTTCTTATAAATGCTTTATATTTATTTTTTTTTTTTTTATATGTA
TAT
>c9928_g2_i1 len=369 path=[2841:0-368]
TTTTTATATATTGTGATCTTTATAATTTATTTATTTTTTTTATCACTATTAATTTATAAT
TTTTAAAAATTAAAAAAATTAATTAATGTTATTTAAGGATAAAAAATGTTTATAGTAATC
ACAAAAATAAAACTCTTTCATAGCATAAAATATATTAAAAAATTGTTTAAAAAAAAAGAA
TAATTCTAATAAATTAATTAAATTCCTTCAAACAATTACATACGTATATAACTTCTCCAT
TTTTTTATTTAGTGAAATTTATTAAATAAAAATATTAAAATGCATTAAACTATTTACAAA
AATTTTTTTATCAGAATAAAGGAGTTTAATTTCTTCTCTATATTAATCCTTAAAAAAAAA
AAAAAAAAA
>c9935_g1_i1 len=826 path=[1:0-204 206:205-825]
AAAAAAAAAAAAAAAAAGTATATCAACGAATTCATAATTATTAAAAAGTTAAAAATTTTA
TATTGTTAATAATATAAATAAAGAAAAAATGACAATATTACATAATGAAGGGTGTGGATG
TAAAAGTTCTGATGAAGTATTAAAAGGAGGAGAATTTTTATTAAAATATATAAATCTTGA
AAAAGTTACAGCATTAAATGAAAAAATACATGGATCATGTAGAAAAATTTTAAAATCTTA
TGATAACAGGTTATCTGTAGATCATTGTGAAAGTGATGTTGATCATGAATTGATAATAAA
TATTCCTTTTACAAGTCCATGTAAAATTGTTAGTTTGTTCTTAATTGGTGGAGAAGAAGG
AAGTTATCCAAGAAAAATGAAAATTTTTTCTAATAGAGAAGACATTGATTTTGAAAATAT
TAATGATTTCAAATGTATTCAAGAATTAGAATTATCACAGGATTATCATGGATCAGTTGA
ATATCCATTAAAAGTAACTTCTTTATTTAATGTAAATTATTTGACTCTCTATTTTTCAGA
AAATTATGGATCGGAATCAACAAAAATATTTTATATAGGTCTTAAAGGTGTTGGAACTAA
TTATACAAGAAAACCAGTTGAAACTGTTTATGAAGCATCACCAAATTTAGCTGATCATAA
AATTGAAGGAAACGTAAATTCAACACATTTCTCATTCGATGCCTTTTAAGTGTGTTAATT
CAAATAATTAAAAAAAATAAATATATAAATAAGGTTAATTATTTATATATTCTTATTTGC
CTTACTTTTGTTAAAGAGTTTTTTAAGAAAAGTTTTTTTTTTTTTT
>c9969_g1_i1 len=219 path=[99:0-78 339:79-79 340:80-218]
AATTTACTTGCAAGTCATATAATATGAAGAGAAATTTAATTAGAGCAATTCTGTTTTGAA
GAAAATAATTACTCTAGCTACTTCCAAAGTGATGGGCGTGGAAAGAAACAAATGAGAAAA
AAAAACCAAAAAAACCTCACTGTACAAAATTCTTTATTCTTTAGAGACCTGTACAACTTT
AAGAAACAGTTAAATGAGTGCAGTTCTTATTAGGAAGAA
>c10003_g1_i1 len=239 path=[272:0-171 50:172-238]
AAAAGAAAAGAAAAGAAAAGAATGGCTGAACATCATCTTTTCTATTTTGGTAAAGCGCCC
TCCTCAGAAGGAAAGAGTTGATGTTTTCATTTGCCACTGGAATACTTTGGCTTTTAAAGA
CATTCTCAGGGGTTGTCAGCAGAAATGAAGTTTGAGCTTTTTGTTTGTTTTGCTTTCCTT
GGCCAGGACAGTTTCTTCATAACCTGTGTTATGGTAAAAGCCATCATAGAGGATGCTTG
>c10023_g1_i1 len=238 path=[1:0-237]
CGGATAGATGTGTTGGAGTAAAACTTCTGGAGAGGAAGGATGAAGACTGAAGCACTCTCT
ACTCTGAAGCTGCATGTCCTCATTGCTTGCTACTTCTAGCAAGCCTTTAAGTCAGACTGT
ATCCACATCTATCCGTTTGTTAGATACAGGCTAAAGAATCTAAATTTAGACATTTCCACG
TAAGAATTCAGGCACTGACTCTTTAACATATGGAAATATGACATACTACTGCACAGAG
>c10030_g1_i1 len=223 path=[1:0-222]
AAATAATTAGTTGCAGGGACCTAGCTTCCCCCTCCTTTTAAGGCCTAATTTAGGTTCTTT
ATCAAAATGATTTAAAATCCCTTTGGAAAGCCACAGCTCTTGAACCAGCACTGGGAAAGA
CTGAACTTTCATTTTTAGAGAAGGCTCTCACATTCCTACGATCTGTAACGAGAGGTACTC
AAAATACAGCCAGGTGAAGCTTCCTCTGCTGTAAATTTCCAGA
>c10033_g1_i1 len=232 path=[217:0-231]
GATTAACTTAATTTGAAAGTCTAAGAAATAGAAAACAGTAATCACAACATTGAAATTGAA
ACAAGGAGATACTAAGTCAAAATTAAGTAACCAGTGCGTTAACATTTTAATGTACTGGAA
CTTAAACTTGATACCGGCACCTTCATCAAACCACTTGAATTAAAGCGATTAAAACTAGCA
ATAAAATCAACCACTGCTGCTGACTACGTTGAAAAATGATGTTTTATAGCTG
>c10049_g1_i2 len=922 path=[35:0-796 831:797-921]
TATTTTTTTTTTTTCCTCAAAATATTTTAACTAATATTTTAATAAGACTCTTTTATATTT
AATAAAAATACAAAGGAATATGGAAATCATTTTAAAATAATAATCATGAAAAAAAAAAAT
ATAAGAGAAATAAAGATTATCTTAACTTTTTATACTAAGTTATATTTTTATTATTCTTTT
TTTTTCTTAAAATATTTTTATCTAATTTTTTCTAATTACTAAAAATATTTATTTAAAATT
TAATTTTAGATTCAATTTTGGTTGAAATTTTAAAAAAGGAATTTTATCTCCTTGTTGTTG
AACTTCAGGTGTATTTCTATCATTTACAACTCCTAGTACAAATTTTAATATACCTAAATC
ATATATAAAATAGCTTTGGAAATTTCCATATCCACTTTTTCTAATTAATGATGTTAAAGT
TAGATTCATATTTAAAGATGGATTAAACATTTTTTTTTTTCTATTAAGAGCTTCTCTTAT
TTTTCGTTTATCAAATAATTTTTTTAATGGGCTTTGATTCAAATCATAATAATTATTTAA
TATTTTTTCTAATTTTTCTTCGAATTGATATAAAAATTCTTTAATTGTGTTATTAAGACT
ACTGTCTAATATAAATTGTTTGGTGATTAATTTATTTATTTCAAATGTAAATTTTTTTAT
TAAAGAATTTTTTAAATTTTCAATTTTATCTTTTTTTTCTAATAAATCTTTGTCATTCTT
TATATAGAATTTATTTAATATCATATCTTTTCCTTTGTTAATATAAGAGATTTCTAACAA
TAATAACTGCTTTAATATTTGTTTACGTATTAATGTTTGAAATCTTGCCATTAATTTCTT
AAAAATTGTATCCTTAAATTTTGTACCTGTTTGTTCAAATGTCAATAAATGAAACAAAAG
CAAAGAAGATTTTATAAGGTTT
>c10049_g2_i1 len=1308 path=[2215:0-1151 34:1152-1307]
AAAAAAAAAAAAATATAAACAATAATATTAGATATAAAAAAAAACAAAAGAAATTAATAC
AATATTTATTTGAAAAAAATTAGAAAAGATGTAATATGCTTTAAAACTAAATAAATTAAA
TTTAATATAAATATAGTTTACATTCATACTTTTTGTTAAATTAGTGTATACCTGTTGTAA
TTTTAACCTTTAAATTTTTACATAAAATTCACGTAGGAATATTCCATTTTATGTATGATT
ATTGTTTTGTGTGTATTAATTTCAATGTTGAAAATAAGAAAAGAAAATATATATTAGAGA
ATTGAAATGATAAATTTTTATTTAATTCTTTTTTATTTTATTTTAAGTGTAAAGAATACT
CATGAAAAAACAACAAAAGATTATGAATGCGTTAATTTATTATCACATAAGGATTTTCAT
GAAAAATTACAAACTTTAAGAAAATATCAAATAAAGGATAAAAATGTACAAAATAAAAAC
AAATATGTTTTTTCATATTTTGGAAGTTCTGGGAGTAATAAAAGAAGAATTTTAGAAAAT
TTATTTAATATATCATCAGAAAAAAGAAACTTTATTAATTTAGGATTTCAACAAAAATTA
GATCTATGGTTTGGATATGATAAAAATAATAATTTTAATGTTGTTCTCGATATAGATTTA
TTAGAAAATAAAGAATTTTTAGATAATTATGAAACTATATATAATTATGAAAAGTTAGTT
GATATTATTATTGAATCAACAAATAGTGTTATAATATCTTTATCGATGGAAGATATATAT
AAGGAAATATATGACGAAAAGGAAAAGAAGGATTGTGCAAAAAACATTACAAATAAAAAG
TATCTTATCAATTTACCTACAAAAATAGAAATTCTTTTAAATAGATTGAATCAGAAAAGT
AAAAATATGAATATTTATTTAATTATTACAGATAATAAAAAACTACATAGTGCTAATGTT
AATAAAGATATAATTAATCATTTAAAATTAAAGTATAACAATTTACATATTTATTTAATA
AAGCAGAGTAAAATGAATGTAGATTTATTACAAAAGAATAATATAAATAAATATGAACTA
TTAATAAATAATATAGAAGGTTCTATGAAAGAAATGAATACATTTAAGAATTTTGATATC
TTTAATGAAAATTTTGTTTATAATATATATGTAATAGAGGAATCATATATAAAATGCTTA
AATTATTTTGATAAAATATATTATGAGTATGAGAAAAATATTATAATGGGGAATGTTATT
GAAAATTATGGTGAATTAGCAGAAAACCTTATAAAATCTTCTTTGCTT
>c10077_g1_i1 len=535 path=[548:0-534]
AAAATGAAAAAGAAAAAAAAAAAACGAATTTCCTAAACAAAAAATATAAATACCTAAAAA
TATATGAAATTACAAATGAAATAAAGCATAATTTTTTAGAATTAAATATTCGAAGACAAT
TTTTATTTAAATCAATTATTGAAAAATTAACTAAATATAAAAACAGATCTTTACATTTTT
TCAATAAATACTTAAATATACAAAAAGAAATTAATTCATTATTTGAATTAATAAGTAATA
ATGCTTTAATTGATATTTTTGTACTTAGTAAAAATAGCTCGTTTTTTCAAAATCAACTAC
TAAAAAATTTTCAACGATTTTATTATCAAGTAGAAAATTCTTTAGTAGAGTAATAAATTT
TTAAATATATCCCTACTCATTTAATTTTATCATTTTTTTTTTTTAATAACAAATTATTTT
CATTAATTTTTTTTTAGTATCTACATTAAAATAACTTGTGAACTTTTTTCTTCTAAAAAA
AGTTTGAAGTGATATTTTATAGAATCATTTTTTTTTAATTTATCTTCAATCTCCT
>c10077_g2_i1 len=636 path=[1756:0-635]
TTTAATTGAAGTTCTTTTTTTTTTCTTTTTCATTTTTTAGCATCCTTAATTCAAAAAACA
TCTCTTTTTTTACATCTTTTATAAATTTCGTTCTTTTGCTACTTGAATTTTTTTCCTTAA
TTTTTTTTTGAAAAGATCTATTATTACATTCTATACATTTCATAATTTTCTTCTTATTTA
ATTCCTTTGTATTTATATCCAATAATTTAATTTCATTTTTTATCTTTTCAATTTTATATG
ATTCTTCCTTTTTCAATTTTTCAAATTCATCTTCAATTTTTTTTATTTTTTCTTCAAGTA
TCTCAATATCCATTATTTTAAATACATTATATATATGTGTATTTTTTATAAAATCCTAGT
GTCATTAGTTTTCTAAAAAATTACTATCATAAATACAAAATAATATAAGTTTCATATATA
AATCATAAGTTTATTTTTTTAAAGCAAATATGATATAAATAAATAATATTTTCCTTTAAA
AATAATAATTTTTTAAATGTACACATTAGTATTAAAATTATAAAAACAAAATAAACAAAT
TAATGTTCATTTATAAATATACTTATTTTTTTTAAAAGTAGGTTATACTTTGGGCTTATT
CAGAAATATATCATTAAGAAAAAAAAAAAAAAAAAA
>c10080_g1_i1 len=4084 path=[4290:0-4083]
AAAAAAAAAAAAAAAAAAAGTTATCACATTTCTGTATTTATTCCTGTTTGAACAAGTGTT
ATTTTGTCTCCTAAGCTAAGAGCTATTCCCTGTGTTCTACTTCGAACTCTTATACTTCCT
GATAATTTTCCATCAGAATTTTTTTGAACAGATAAGTTGGCTAAAGAATCCTCTCCAAAT
ATGCTTCTAGAAAATAAATTAACAGCAAAAAAAGCTGAGTTATTAATCAAACATTTTAAA
TCTTCTAAGGTCGAAATGTAAGATATATACACATCAATTGGACTAATATTAGCCTGTTCA
GGCTTATTTTTAGTTTCCAATTCATAATACTCTAAAGGCATAAATTTCTCAACTATGGTC
ATATTCGTATTTTTTATAATCAACTTTAGTAACTCAAATGCATCTCTGATAGAAGTGTTA
ATATTAATTTTATTTTCCCATTCAAATTCAGACCACATTATGCGAAAAAGATGAGAAGAT
ATAAAAGAGGCATTTATATAATCAGTCATGTTAACATTCAATTCATTTAATACAATGTAA
TTTTTATTACTATCATTTTTTTTTTCATAAAAAATATATCCAAATACAATTCCTGTTTCT
GTTGTGTGTACTTTTACACTTATCTTGAATTTTCGTTTTTCATTTGGAGATAAATTAAAT
ACAGGGATTTTATCTATAGGTTTTAAGTTTCCATGAGTTGATAAATTAATGTATATGTTT
TGCAAGTATACTCCTGATTGATTATATACATAAAATTCTATAATTAAATTAATATTAGAA
ATAATTGGAAATGCTTCAACAAATATATCATCATCTGTTCCCGTTAACCTTTGAGAGTTA
TATAATTTGGCCAAAAATAAGGAAGAGTAATTATGCTTAAATGAAGGATATTTAAACTCA
TTTTCTTCAAATAAAATATCATTATTTAATGTATACTTTAATTTAAGTTTTTCTAAATTT
TCATTAACTGAAACAGATTCTTCATCAAGCATGTTAAGTATATTTTTTTTTTCTTTTAAT
ACTCTGAAATAAATCTCATCGTCTACATTTGCTTTATCTTGTTCAATTAACATCTTATCA
TTAGGAATTTTGTTTAAATCAGTTAATTCTGTTGAGGCTTCTTTATTCATTTGATCTTTT
TTTTTAACATTTTTATAAGTAGAACCATATATACAGCAATATTTTTCTTCTTCTTTTTCT
AAAAATTTCTGAAAGTAATCATCTCCGTTCAAAAAAGTTCTTATTAAATTTTGAGTTTGT
TCATCTATAATATTCATGCCATTAGTTATTTTTAAAAATATTTTAAGGCATTGATTTATT
CTGATAACATTGCTATCATTTTCATAAATACTAATTGCACATTTTGCATTTTTCTGTACA
ATATATTTTATAAAACTTGCTAGTATATGTATAGATTTATTTCTAAATTCATTTATACGC
TTAATTAAAAATTCATTGTTAGAATTCTCTATATTATCAATTAAATTATTATTTTGAGTT
GTTTTATTTAGCTCTTTCGAATTGTGTGAAGACTTTCTAGAAAAACTACTTGATGATTGA
TTTAAGGAACTACTTAAAAACTCAAAAGAATCATTCACTTTTGTTAATAATTTTAAATAT
AATTTTGTTAGGCAAACACATATAACACATAAAAGTAAATCATCATTTTCACACAATAGA
TTATAAGAAAATGAATGTAAATTATCTTTATCATCACTAGAAGATAAATTATAATTCTTT
AAGAAAGCTTCAGTAGCATAAGTACCATCTTCTAATATTACAGTTTTTGTCTGAATATTT
GAACTTGATAAATTAAAATTCATCATTTTATTTTTTTTATATCTCTCGTTTTGTATTTTA
TTAATAATATCTAATTCAATATTACTATTTAAAAATGAAGATAAATTTTCATATAATTTG
TTCATAAAATCAATAATCATATTTTCATTATTCATATATTGTCCTAATACCCAGAAAAAA
ATTCTTAATATAGTTGACTTTTTAATATCAAAAATAGCATCAAATATCTTCTGAAGAATA
TTATTTTGAAAAATTCTATTATTTGCTAGCTTTCTAATGCATACAGCTGCTTCATAATTT
ATTTCTTTTTCATCGTCATTTACATATATTAGTAGTAAATCAACAATATTTAAGCATTCA
TTAGAATACATATTACATATATGTTGCAATGATTTAATTAAAATTTTTTTATAATTGTTC
ACCTCTTGATAACTAGTTGTTATACTATTTATTTGAAAAATATCATTCATATTTTTAAAA
TTGTTTAATTGATGATTTGTACCACTTTGCATATTTTTTTGAGTTAGATTTTTTGCATAT
ACGATTTGATCATTTAATTTTAATAGTTCTTTTTTTAAAACATTTAAAACTAAATGTACA
TTTCTTTTTGTTAATATATGTAATACTAAATTTAAAATTTTTATTTTTATATCTCTCGAG
GGAAAGCTTAAAGCCCTCAGTAAGTCCATGATATAATTTTCTAGTATATGTTTCCATTTA
CACATAATATAATATAATTTATCAATAACAATTAACTTAATATTATTATCATGTTGATTA
ATTAGTAACTTAATAAAACATTCACTAGCTGTTTTTATACTTAAAACAGAATTACTCATA
TATAGAAGACAACAAGCTCCTTCATATAGTACACTATTACTAACATTTTTACTTAACATA
TTTAATAGTATTTTAATAACATTATTTTTATATTGACTATAATCATTTTCATTTAATTTT
TTCTTTTTTAATTGAATATCTTCACTTAAACTATATAATGGACTATTTTTCTCATTTAAA
TTATCATAATTATAAATGTCATTTTTTTTATTATTAATAACCATATTTCTTTCGTTTTCT
ATTAATTTTTTTTTTCTTTTTATTCCTAAACCTTGTTCTTCTTCATCTCCATTTTCATAA
AACTCTTCTTCATCGGATCCATTTTCCTCCTTTTCTTCCTCATTTTCTTCATCTTCATCG
TTTATTAACAGATAAGAATCATCAAATACATGAGGAATATATAATTTTTTGAATAGATGT
ATAACTTCTAATAATATTACATCAGCAGTATCATATAATTGGTCATTAAGAGAAAGAATA
TATTTTAAAGTAGTTACAGGATCGACATCTGTCAACATAGATAATGCACTACGTTTAGTA
GATATATCAGTTTCAAGAAGTAACATTTTTTCTACTTCTTTAACAGAATTAGGCACTACA
TCTAATCCATGTTCTTTAATGATAGTATGAATACAACTTATTGCGTTTTTTCTTACGTAA
CTATGTCTATGAGTTAAATTTTTTGTAATAGCTTCAATTAAAGGATCTAATATTTTTAAA
TATTTTATTTTACTTAACAATCTTAAAGTAGACCCTCTTACATATTCATTAGGAGAAATA
ATATCATTCCTTAAAGCATTACATACTAATATCATTTCCTCTTTTAGGCTGCCATCATTA
TTGCATTTATCAACAATTTCAAAAAATATATGACTCATTTTTTTTAATCTATGATCTTTA
TGAGGAACTATAAATCTGATTACACACATCAAAAGGTTCCCATATGATTCACCTTGTATT
ATATTAAAAATCAAATTTTCCATTCCTTCAATTTTTTTCTCAACATTCTGACTCTCCAAT
TTTTTTTGAATTTCACTAATTGAAGGAATTTCATAATTATCTGTGCAAATGTAAAGGGTG
CAATTATTTTCTATTTCATAGCTACACATTTTTTCAACTTATATAGTGTGTATCTAAATA
TACTATACATAAATTTTGAAAAATAAAATCTTATAAAATTTTCTTATAATTAAAAAGTGT
GTAAATATTAAATTATGTATTATTCATTCAGCAATTTAACATTTATTTTTATAAATCCCT
ATTAAATAATATTTACTATAATAAAAATATTTTCATAAAAACCTAATTAAATGTAACTTA
TACTTACACATTTCAAAAATAAAAGTATAAATTACATCAATTATAAAAAATTTATGTGAA
ACAATACATATTACATATAAAAAGCTATTCAAATTCTTAATCAAAATATGTGTATATAAT
TCAT
>c10084_g2_i1 len=235 path=[450:0-175 10:176-195 680:196-199 649:200-234]
GAATACTGAACAAAAACACTAATTTCCCCTGAAGTCCCGAGAAAACTTGAGAGTGTAATG
CATGTACTGTTTGCACTAGTAGCCCCACACAGCATTATCCTAGAACAGGAGAAAAATGGA
AACTACTTTATTACGCTTTTTTTGGTGTTCATTTCCAAAAAAGCAAAATAAAGCTCACCT
AAAGAAGGTTTCTAACTCCTTAGATGCTGCTAGAAAGTCTTCCAGACCAGTTTCT
>c10090_g1_i1 len=558 path=[313:0-557]
AGATTTCTTCTTCCTTACCCCTCCCAGCCCCATTATCCAGTTTGTTCAACGCTTTAAAGC
TCAGGAATGCCCTGGCCCTTTTGCAGCAGAGCCAGAGGCAATTCCCACTTTTGGCAAGCA
GTTGGGAGACTCAACAGAATTCGAATAGGAACAGAGGAGGACTAGATGCAGGGCACATCT
GTAAACATGTTGTACATCCGCAAGTCACACACACCCGCAAAGGTGATACAGGTTATAGGT
GAAACAGAACTATTTGCGACTGGCCAACCACAGATTTCAGACCTTGGACTGGTACAGAAC
ATCACTACTATATAGCACCATACCGGGTACGGCACTGTATAGTACTGTATACATAAATGG
AGTAGGCAATCCGTAGTCAAACTTGTAAAACTAAGCATTGCAGAAAGCTAGCGGTCTTAC
AAAAGGTACAGAATTCAGTTCCATCGTCCCACCGTGAACCTCAGCGCTTCATCCAGGAAC
AATCTCATTAAAAGAACAAAAGCAATTAAAAAAAAAAACAAAAACGCATGCTACATACTC
GTAGTTCAAAACAAAACG
>c10095_g1_i1 len=876 path=[888:0-875]
AATGTCAGTTATGCGCTTTTATTTTATATGTTTTGTATTATATTTTTATTTGTGCATTAT
TAATATAATTAAAATTATAAAAAGAAAAGATTTAAAATGCTTAAATATATATAAACATTG
TATTTTTAATACCTAAATTTTTTTTTATCATTGTTTAAAATTGTAGTTTTTATATTAATT
ATCTTAATTATGAATAGTATATTTTGTTTCTATATAAGATATTATTAAAATAAAATTGTA
AAAAAAAAGTTTAACATATAATATATTTCATGTTTCGTTGAATAAAAAAGAAAACATTAA
ACAAGTTTTCTATTAAAATATAATAAATAATATAATCCTTTTTAATTAAAATATAAATGA
AGTATTCCAATTGCTTTTATCATTATTTTTAAAAAGTGCGTCCAATAAATAAATATAGAA
TTGTCTTATATTCATTGTTTGAAAAGTGTTTTCACTAGAATTTATATAAATAATATTATG
TCTTGCATTTATAATTACATTTGTTTCATTTATTAGCAACGAGACCAAATTATTTTCGCC
TTGAAATTTATCTAATGCTTGTATATTGTTTTCATTGCTAGCATAATTACTTTCCAGAAT
ATCTTTTGAACAATTACCTATTTCAGATAGATTTATGAGAGATTTATCATCGTTTAAATC
AAATTGACAAAAATAATTTGAGCATTTAGAAAAATGATTTATCTCTGACTTTTTTCTAAA
TCTCTTAAAAAAGTTGAAAGAAAAAAATTTTTTTTTCTTTAATATTTTCATATTTTCTAC
ATACTAACGTAACTGTAACATTTAAAAAATCTGAAATGTAATAAACATAATAAAGAATAA
AATTCTTTATTAATATAGATATATTAATAATAATTA
>c10097_g1_i1 len=688 path=[1:0-382 384:383-687]
GATGAAATAAATAAAATGAATAATATAAATCAGTTAGATGAAATTAATAAAATGAATCAT
GTTAATAAATTAGATGAAATTAATAAAATGAGTGAAACTAAAAAAGTGAATGAGTTAAAT
AAAAGAGATGAAATAAATAAAAATGAAAATTTTAATTCAGATACAACTTCTATTAAGGAA
GAAAATATAATAGAAAAAAATTTAGTTGTGTTAAAAAATAAAGAGAAATATAATGAACAT
CAATTGAATGAGTATGGTTTAATAAAACCTTATTTTTTACCTTGTGAAAAAGATAACTTA
AATTTATTTGAAAATTATAATAATCCATTAATAAGTAAAAATACAAACGATCAAATTTCT
TCGAAAAAAAAGAATAGTTTAAGTGAAATCTTTGAAGAAAATATTAATTTGTTTTTAAAT
TTAAATTTGATTGACATAAATAAAAACAAAAAAATGAAGAAAATAATTATATCAATGGAA
GATTGTCTAAAAAATGATAAAAATATAATTTATGATAAAACAAAAAAAATAGAAACTTTA
TTTGATAAAATTTTCACAAATATAAAAGAATTTTTAAGTAAAGATATAAGTTATAGAAAA
AATGAAAAAACAGAAATATATTCTGATGAAAAGAAAGAAAAATCAAATGAGCAGTTAGAA
AAAAATTTATTTTCAAGAAAAAAAAGTA
>c10119_g1_i1 len=245 path=[549:0-244]
TAAAGTGGTACTAGGGAGACAGTGAAGAATTTAAGAAAAAGACTAAAAGGCACTGGTCTG
TGGGATGCTGAAGTAGCCTGGAATGGAACCAAGGTCCATAGAAGTCTACAAGAGGTGCCC
AGTGCATGCATCCAGCTTTGGCCTGGGTCCTCAGATGAGTTTTCCAGAAGTGCTCAGTCT
TGTTACTCCTATCTGCAGTGGGAGCAGGGAAGCCAGCGCTGAGCCTTCCTGGGCTGCTGG
ATTTA
>c10128_g1_i1 len=218 path=[843:0-217]
GTGTCTCTGTGATTTCTGGGGCCCTCCCAGGGCCGCACAAAATGGGGAGAAAACACCCAG
ATTTGGGTCAGCTGCACAGGACGTTGGCGCTGAACAACGCGGACTCATCACTGTGTGTGG
AGCTGCAGCTGCTCACGCTGGGTTTACCCGATTCTCCGTTTCTGTACCCAAAATGGGAGA
TAAAATTGGGCCTTTTTCAGTTGTTTGGGGTTTTTTTT
>c10147_g2_i1 len=509 path=[487:0-508]
AAGCCTGAAAAGCTTGATTATAACCTGCAGATAAAAGAGAGTGTTTGCATTGCCCTTCCC
AGGACACAGACTTGTGGTGAGATGGGTGTCAATTTTTACCCTAAAACTTCAAGTGACTCC
CTGATCCAGCTCATCTTACAGCTTGACAAAAACATTAAATGAAGAGATGATGCTGTACTT
ACGGTTGGGGACCAGAACAGGCAGCTGGGGAAAAACAAATATTCTTAAACTACTGTTCTC
ACCAAGGCCCACTGCCTGATCAAACCATGTTCTTGTTGGACAGCTGGAGAAAAGGCACAC
TGAGTCAGGTGTCCAAGCTTCATTCATCCCCTACTTTTCCATTAAGGCACGAAACATCTT
AGTACTGCAGAACTCTCAGTCTTTCTGCCAAATCTGACTTAAGTTGTCTAGGTAGAGTCA
AAACATGGAGAACTAAGGGAGTTCTAGAAGCCTGGTTTTGTCAGCAGAGCATGCCAGAGG
AGGAAGGTAGGAATTCAGTTTTACTACAA
>c10148_g1_i1 len=229 path=[207:0-182 390:183-228]
AGACTCATGAAATCACTCATAGGGTATTATAATTAAATAAATTTTTTATGTGATATATTA
TAATGATTTTATATATATGAGTAAAATATAAATAAATAAATTTTAAATTAACAGATTCAT
ACTTTAAAATGACTATTTTTATATATATATAAATTTTTATTTTTATATATCGTATTCCTA
ATTTTTAATACGTTATGAACAACACAGGCATATTTTGATATATCTGTAG
>c10174_g1_i1 len=1607 path=[1630:0-156 42:157-1606]
TATATATTTATATATATATATTTAATTATTTATTTTGAAGTATATTAATATAAATTTGTC
TATTTGTCTTTTTCATTTTTTTTTTATTTTTTTCTTTCTATTTAAATTAAAAATAAATGT
TAAATTAATGGAAATATTACCGGCAGGATATTCTGATTTTAGAAACAAAAATTATTGGAA
TAGATTCTTCAATATATTAGATAAGAAAAATTTCGAATGGTATGGTAATTATGAAGATAT
AAAAAATATTATTTATGAATGTATAAGAAATAGGTTTAATTATTCTAATAATAGTGATGA
AAAAGATAATTTAAGTTTGAAAAGAATAAACAAAAATTGCCTATTGATAAATGCAGGTTG
TGGTAACTCCAATATAAGTTATGAATTTTTTGAAGATGGTTTTCAAAATATCATAAATTT
AGATTATTCAGAAGTAGTTATTGAAAAAATGTGTAAAAAATACGGAGATAAAATGAGATT
TATAAATATTGATATGAGTGACACAGAAAGTTTTGATAAAGTATTGGAGAACTTAGAAGA
AGAAAAAATAAAAAATAAGAATGACTATAAAATATTTTTTGATAAAGCATTTTTAGATGC
ATATTTATCTTGTGAAGAAAGTGAAGAAGAAGTGTGTAAAAAAAATGCTAAAAATTATTT
TTCACTTATATTTAAGTACTTAAATATTGGTGATGTTTTTATAATCATTACATTAGCGCA
GCACTATATAATTAAGGAAGTTGTTAGAAATATTTATAATCAATATATAAAATTAGAAAT
AATTCCTTTTCTAATTAAAAAAGATACAAATCAATTTAAATATCATCCTTATGTTTTTGC
ATTTTACAAAAGCAATGAAAAGAATGATTATACTGCAAAATTTATAAATTTGCAAAAAAA
TATGAAGGTTGTATCAATATGGAAATTACCACAAGAAATAAAACAGACACAAGAAAACTT
AAATCTTCATATTTTTAAAAAAGGAAAGAGAATAATTCTAGACATTTTTAACCAAAAAAT
AAACAAATGCGAGTATAATATAATTATCTATGACTCAAATAATTTAGATATAAAATATAA
TACAGTTCTTATTGTAATTCCAATTGGATATGAATTTCATTCTTTATATTCAACATCTGA
AGGAAATGAAGAATTAGCAAAAAAAGCTCAAACCAAAAGATTATTGTTAGTTATGAAATC
AAACTTTTTAGTAAAGGAAAACAAAGAAATAGACGAAAAAGAGGATATAAAAAAAAAAAA
TGATATATACCAAAATAATGTTACAGAAAATCCTAATTTCCAGGATGATAATAAAGTTAA
CATGAATAATCTTATAAAATGCAACTCAGACAAAAATACAAATATAGATTCAAATGATCA
TATAAAAATAAGCTCAGATAATAATAAAAATATTCCTAGTAACATTAGTCAAAGCAAATG
TTCTGAAAATAGTAAAGTTTATTCAGATGCTATGTTAAATAATAATGTTCATAATGAATT
ATATGAAGATAGAAATTCTATTAATATACTATTAGATTCAATCAAAAATGATCTTAAAAA
TATTTTAAATGATTTAGCTTTACCCAATTCAAACACAAAGTTACCTA
>c10182_g1_i1 len=277 path=[306:0-214 526:215-276]
GGAAGGTTCATGGGGGCATGCTGGGAAGGTTATAGGGTCCTGGAAGGCTCTTTGGGGGTC
CTGGAAGGTTCTTAAGGGGGGGTCCTGAGGCGGTTATAGGGTCCTGGAAGGTTCATGCGG
GCATCCTGGGAAGGTTATAGGGTCCTGGGAGGCTCTTTGGGGTCCTGGAAGGTTCAGGAC
CCCTCATGAACCTTCCAGCACCCTATGACCTCCCTAGGACCCCCCATGAACCCTACAGGA
CTCCAAACCTCCCCAGGACCCCCTCAAGAACCTTCCA
>c10183_g1_i1 len=251 path=[284:0-87 56:88-250]
TTAGGGAGTGGTAATGTGTTTCTGCAGTTAACTTCATCTGATTCCTGCCTCTCCAGGCAG
AATCCCCATTTCTGTACCTGTTTTCTCTTTCTCTTTTACGGATCCTTCAGCACTTTCTAT
GCAGTTTTTCCAGTATTCCTGCATGGAGGTTCATCAGTTACCATATCCACACCTCCAATT
GCTCCCAGGTTTTTGTACTGCCTGTTTTGAAGTTCTCTTTAACTAATTAAAAACGAAGTT
CTGCTTAAAAA
>c10189_g1_i1 len=225 path=[203:0-224]
AAAGATAAAAAATAAAAATAAAAATATTTAAAATAATAAAGAAGATGGAAAACAGAACAA
TCAATATTCAAAATATAGTGTACAGTAGTACAGTATCAAGTATTTTTGTTAGTCTGATTT
GTACACCACTCGATGTAATAAAAAATTATATACAATATAACAATAATATAAGTTTTGATA
AGAAGTATATTTTAAAAAAAATTACAAAAAAAAAAAAATCAAACA
>c10189_g2_i1 len=1074 path=[1488:0-1073]
GTTTAGGTAACCTTGTGTTTGAATAGGGAAGATATAATAAATTAATGTATTTTATATAAA
TATAATATAAAAAGTATGTAAAAATGAGTCAAAACATAATGATTATAATAATAAATTAGT
AATTAAAATAATGATATGTTGAAAAAAGGATTGCACAAGTAGGAACTATTTTTACTAGTC
TTGGAAATATTCCTATATAAAATCCTTTTATTCCATTTTTTTTAAAAATAAATTTAGAAA
CTGAAAAAATGTTATAATTAGAATTATTTGTATATTTAAAATAGTTATAATATTTATAAC
TATAGGTGTTACAACCATATTTATGTGATCCATATTTATAATAAATTGATCTATGATTAT
TGTGAGCATAATTATTTATTTTCACATCGCATATATATTTGTTATTATATAGATTGTTTT
GACATATATTATAAAAAGTGTTTGTTTTGTTTCTCGAATAGATATCATAGTTTTTTATTT
TTCTGTAATCAAATTCACTTTTGTGAATAATATCAATGCATCTTGCTTGCATATTTGTTT
TTATAATATCCAGTGGATGGGTTATAAAAGTAGTAATGGTACTACTTAAACATCCACATA
TAAATGGATACACAAATTTTTTAATAAATTTTTTTCTTTTTTCAAATTCAGTATCATTTT
TTTTTATATAGCTAACTAAATACTCATTAAGTGACCAATATAAAGCTGAAAATGGAATAT
CTCTAATAAGTGTTGATGTAATACCTTTATATATATTTATTTTAACTTTTCTATTTTTTT
TATCTTTAAATATATCAAATATTGTAATTTTATAATTATTACAAACATTCGCCTGAATAT
TTGTCTTATATAATTCTAATGGTGACGTAATTATTATTGAAATAAATCGTGAAATAGTTG
CACTAAGATAATAAGGAATTCCTTTTTCTTTTAATTCTTCATACACATAAAAAAATAAGG
TGTTATTTATTACATACAAATTAGTAGTTGAAACTAAACCTCTATAAATTGCTTTAATCC
CATAATTATTATAAATGTTTTTAAATGTTTGATAATAAAAAGAGTTAAATTTTA
>c10272_g1_i1 len=260 path=[55:0-186 241:187-259]
GTTTGGTGGTCAGCAGATTGGAAAAATGAATACTGGTAGGGAATGATGATCGTTTTTTAC
TGAATCAGGTTGTTTTTGTGGAACATCACTGAATGTATTGTCAAGAAATTTAGCTTTACA
CTGAAATATTTTTTTCTTGTTTGTCTGTTTTAATACATGCAATGGTGAGATATTCTAGTG
CAGGTTTAATGTGTCATTATGATGTGAAAATAATCAGTTAAAAATCTGTACAGAAAATAG
TATTAAGTCTCTTTTGTAAT
>c10283_g1_i1 len=257 path=[687:0-256]
GAGGACTCTTAGCTTGAAAAAGGAGCTGAAGGGGAGCAGGACGAGCAGCATGACTGCAAG
CATCCAGGGATAGGGATGTGGAAGCTGCAGTGAGGTTTGCGAGGGCTGAGTTTCAAGGAA
GAAAAGAAATCCACCATGAGAATGGCATCCCAGCGCTCCCTGAGGCTCGGGCAGTTTGGG
GCTGTGCCCACTGCCCTCCAGTGCAGAACCTTTCCTCGGTCCCCCGCAGCACTGCTTGAT
GGCTGCAGCCCTGCACT
>c10292_g1_i2 len=403 path=[1:0-18 20:19-402]
GTCTGTGCGGGGCTGAAGGCGGCCGGGTCCCCGCAGGCTGCTCTGTAAATAGACGTCGCA
AACAAAGGGCGAGGGCAGAGACGGTGGCTCGGTGGAAGAAAAGGCTGCGGGCAGTTGGCA
GAGCTCGCAGGACGCAAAGCGGCAGCCCTCGGAGATCGCGGCGTGAACGGAACGGAAAAG
GGAAAACTGGAAATGAGTCATTTGCGCGCCGGGGGGACGGCTTTGCACCACCGTCAGATC
CCGGCGATGGCTTTTACTCAACACAGGAAGACGTGGGGTGCGATAACCTCAAACCGCGCT
GTGCCAGCGGAGCTCTGCGGGCGGCACTGCGGGCGCAGCGCTGCGGCGGCTCCGGGCGGG
GAGGGCCGCGCCGAGATGGGTCACTGCGGTGCGTGTGGAGGAA
>c10307_g1_i1 len=282 path=[1:0-281]
AGAGCTGCAGGTGGGAGCAGTGCGCTGTGGCCATTGCAGAGTTCAGGGCAACACCAGGAT
GTGTTTTGATGCATCAGAAGCTGAGGGGCTGTTTCCAGATGTGCAAAGTGCTGCCACCAC
TCGGGGTGTGCGGTGCACCTGCAGGTCTCTGGAGGGATTCCTCCATTAACTGCAGCTCCC
GCAGCACACGTCGAGGTTTCAAAAAGTGATATATTGCCCAAACTGGGGAAGGGATGCAGG
GCTGCCCCGTGCCACCCCATGTGCACGGCTGCTCATCATGCA
>c10348_g1_i1 len=216 path=[251:0-215]
ATGGACATACCCTGAAGACTGCATTGTACATGAGTTCAGATTATGTGACCGTAGTTGTTT
CTTCTGACTCTAAATCCACTTAACATTGCACTGCCAAACAAAAGAGCTGGGTCCACTCTC
TCGTTTAGCAATATCACCACAGGTGATCAGTGGCAGTCACTGAAGCTCACTGTGCTTCTG
AAGTTTAGAGTGAGTCATAGAATCATAGAATCGCTA
>c10386_g1_i1 len=334 path=[426:0-191 617:192-253 925:254-256 682:257-333]
TTTTTTTTTTTTTTTTTTTTTAATCTTTTCTGGTTTTATTTAGGTAAAACTCATGTACAA
TTCACACCAGCAAAGAGCTCCAACAGATCTAATTGGCAGTGCAGATACTGAGAGCTACGT
GCTCAAATAAGCCGAGGTGGGATTACTGCTTCAAGTCAAAGATATTTTAACACAAGCTCC
AGCAATTGTTTATGGAGGACAGCTGTTACAGAGTAGGGTTTACTGATTTATCACTATTAA
TTACGTACCTTTCCTGGGGGATAGTTATGCACAACTTTCGAAGGCACGAATTTGCATTAC
AGATTTTCACAATTCCAATCCCAATCAACTTGCT
>c10386_g1_i2 len=376 path=[426:0-191 617:192-253 925:254-256 21:257-375]
TTTTTTTTTTTTTTTTTTTTTAATCTTTTCTGGTTTTATTTAGGTAAAACTCATGTACAA
TTCACACCAGCAAAGAGCTCCAACAGATCTAATTGGCAGTGCAGATACTGAGAGCTACGT
GCTCAAATAAGCCGAGGTGGGATTACTGCTTCAAGTCAAAGATATTTTAACACAAGCTCC
AGCAATTGTTTATGGAGGACAGCTGTTACAGAGTAGGGTTTACTGATTTATCACTATTAA
TTACGTACCTTTCCTGGAGGAAGGGGCTTGCAGCCTTTAGGAGTGTGGCAGATGTTTTGC
AAATACAGAGATGCTGTTGAAGATCCCCTGCAGGGATGCAGGGAGATGCAAAGCAAGTTG
ATTGGGATTGGAATTG
>c10386_g1_i3 len=314 path=[426:0-191 925:192-194 21:195-313]
TTTTTTTTTTTTTTTTTTTTTAATCTTTTCTGGTTTTATTTAGGTAAAACTCATGTACAA
TTCACACCAGCAAAGAGCTCCAACAGATCTAATTGGCAGTGCAGATACTGAGAGCTACGT
GCTCAAATAAGCCGAGGTGGGATTACTGCTTCAAGTCAAAGATATTTTAACACAAGCTCC
AGCAATTGTTTATGGAGGAAGGGGCTTGCAGCCTTTAGGAGTGTGGCAGATGTTTTGCAA
ATACAGAGATGCTGTTGAAGATCCCCTGCAGGGATGCAGGGAGATGCAAAGCAAGTTGAT
TGGGATTGGAATTG
>c10397_g1_i2 len=559 path=[690:0-224 77:225-558]
TAGGAGCCCATTATTATCCATTATTCTGCGATGCAGTATTTCCTTTTATTATTAATGTTC
TCCTGTGACTAATTCAAACAAGACCAGAAATCTTTCTGGTGAATAATTAACACTTCCTGT
CCTGTTCAGGTGGCTTGTAAAGACAGATTCAGGTGGTAAAAACACAATGTATATATCGTT
GTACTGTATATAGAATTGTATAGTAAATTAAGAAATGTGTTGCATCGTCACTTGGACCAC
GCTTTCTCACCTGCATGTTTTCCATCATTAATGAACCATATCGCTCTATTTAATTCCACA
GTGGTTTAAGATTCTTGATTGCAAGACCTGACAGCAAGGAGTATTTGCAGATTCCCAAGC
TCTGTTCTTCATATAGAGGTGCTTGTTTTAAATCAGGACTTGCTGTAAAACAGTGTCAAC
TCACTGACATGTTGTTTCCAAGGATATTCATGTTGAAGGAAGTGCTTGTGGTGGGTGGAG
GAAGTTTCTTTCAATCATAAGGGTTGCTATGCAATTAGCAGAGCAAAAACCACCTGAGAC
CTCCAGATGTGTAATGCAG
>c10431_g1_i1 len=433 path=[411:0-432]
GTCTAGTCCTCTTTTTCTTCCACTAAAAATTTTGAGAGAACATAAAACATTTATAAAAAT
AAAATTACTTTATAACCATATACATATATAAATATGATTTAATAAAAATATAAAAAAAAT
GTGTAAAGAAATTTTTTGTATACATAAATAAATGGATATGATTGAGTAAATGTATAAATG
AAGTACAAATAATAGTATGATGAATTTGTAATTATAACTTACTACAATAAATTATATATA
CGTAATATATATATATATAATTACACAATCAAACAGTAGAATTAAAAATGCATTTCTTAT
ATAGAAATTAACAAAAAACATATATACATGGCAAATTATAGGTATTAACCTTTTTAAAAA
ATTTAATTTTAGAATACATATAATATTAAAAATAAGAATGTACACAAACGAAAAATAAAT
AAAAAAAAAAAAA
>c10474_g1_i1 len=291 path=[1:0-290]
GAAATGGTTGCAGTTCTTCTCTTATGCTGTCTCACGTGCCAAAAAGGCAGAATAATGATG
TCCAGCACAGCTCCATCAACCAAAGATCCAAAGGACCAAAGATCCAAAGATCCAGAGGAC
TGCCATGCAGAAACATGCTGCAAAATCGAACCGCTGACATTTAGGACTGGAGAACTCTCT
GACTCAGGCCTCAGCTCCTCTAATTAAACTTAGTTTATCGCTCTTGCACAAATGCTAAAG
GACGAGGCATGATCTCTAGAAGTGAGTGGATATTTTCCATCATCAGCATTG
>c10501_g1_i1 len=356 path=[544:0-355]
GTGGGATGCATGTAGAAGTATATATAATATGTCTGAATGGGATCTGCAATTCAGCTGACC
ACTTCTCTGTCCCAAAGCAAATCCAACTGTAGTGCTGTTTCTTGGCTGTGCAATTTGATT
TTTTCCTTCCTTCTCACTTGCATACGTGAAGGTTCTTTCATGCACTGGCAAACTCAGTGC
ATGGTTGCATCAAGGTCAGGGTTTCAGAGCACACAGCTGAGGTTGCCTCCTGCTGCTGAT
GGTTCTTTCTGAGTTTTCCTAGCAGATCTGCTTGTCTTTCTTTGCTCTGAGCTGCGGTGT
CTGTTCAGTCCAGATTTCTATGTCAGTGAGGAACTGTTGAAGCTACAAATATATGT
>c10502_g1_i1 len=246 path=[343:0-153 727:154-162 506:163-245]
TATACATATATATATATATAAAATAATCAATTTTTTTTATATAAATTCGAAATAAAATAA
TTAAAAAGAAAAAAGAAATGCAATATTCTATTAATATGCATTTTTATTATTGAATTATAA
TAATTATTGTCTAATTATTAATTATATGGATACTTATAAATATTATTTTTTTTCTATTTT
TTTTAAGATACTATATATTTCAGCTTTTTGAAAGTCTATTATTCAATGTACAGCTTTATT
TTTAGG
>c10523_g1_i1 len=517 path=[7:0-224 232:225-516]
TTTTTTTTTTTTTTTTTGAAATAAGCATTTAAATAGTTTATTAAGAATTTAATAAAATTA
TAAGGATTTAAAAATACTATAACTTTTGACATTTTATAGTTATTTCTTATCTATAACTAA
AGTAATAAAATAAAAAAAAAATTTGTAGATGCATAAAATGAAAATAAATATCATCATAAG
AAAATAATAATATGAAAAAGGTAACATAAATATTTTTAAAATTAACAAAAAAAAAAAAAT
TAGGGATAGAAATTACTTTTGTAGTTCTTAAAATTTTATATCTTCTAGAAATTATTAAAA
AGATATTAATGTTCTATAATTTATTATTTTAAAACTATAAGAAATGTCAGATGTGTATAA
GTTTAGGAAAATTATGTGTAATTTCTTAAATATATATTCATGGACTATTTTAAAAAAACA
AAATGAAGATTTTTAGTTAAAAATGATATACAAGATGATTCAAAAAAGAATATAAAAAAA
TTTTTCCATCTATAATAAAAAAAATTTATTAAAAGAA
>c10535_g1_i1 len=202 path=[259:0-201]
GGGTGGGTGTACATTTGGTCACCGTTTTTAAGAGGAAACTCCTACAGCACCTTTTGCCCT
TTAAGCCGCGACTGCGCCCAAAGGAAGGTAAGCACAACAGCACATGTTGCCGCCTTCCAG
GCCATTCCTGCTGCGCTCCATCCTCTGCTGCTGGCTTATGACCAGAGCTGCTTGCCCGAG
CAGGGACATTCCTGCCCATCTG
>c10576_g1_i1 len=622 path=[1:0-621]
AAAAAAAAAAATAAATAAATAAAAATAAAAAAATGAATTAAGAAAATTATTTGAAATTAA
TAAAATAAATATATAAGATATATATATATATATGTTTACAATATATTTTAAAATAAAAAA
GAAAAAAAATTAAGAACAAAATAAGCATTTTAAAAGATGGCAACAAGATTTAAGAAGAAT
AGAAAGAAGAGAGGACATGTATCAGCTGGTCATGGTCGTGTAGGAAAACACAGAAAACAT
CCTGGAGGAAGAGGAAAAGCTGGTGGTTTGCATCACATGAGAATAAATTTTGATAAATAT
CATCCAGGATATTTTGGAAAAGTTGGTATGAGGCATTTTAACTTGTTGAAGAATCGTAAA
TATTGCCCAACTATAAATGTTGATAAATTATGGGGATTATTACCAGAAGAAAAAAAAAAA
GAATTTTGTGATAATAAAAATGTTGCTCCAGTAATAGATGTAACAAGAAAAGGTTACTTT
AAGGTTTTAGGAAATGGTAAGCTAAAACACAATCAACCAATAGTAGTTAAAGCTAGATAC
TTTTCTTCCTTAGCAGAAAAAAAAATAAAAGCAGTTGGAGGACAATGTATATTAGTTGCT
TGATTTAAAAAAAAAAAAAAAA
>c10593_g1_i2 len=301 path=[470:0-9 96:10-300]
TTGTGTTTGACGGGGACTGTAACTGTATTAGCATCAACAGGCAATATTCCTCATGGTGAG
GATTTTAGCTTACTGGAGGTATAATCAATGTTTTCTGCATATCTTCTGTAGGATTACCTT
ACAAAATGATAATGTTTTCTCATCTGTATGATAAATAACTATCAGAGATTTAATCCTATC
ACGCAATTTTGGGGAAAAAAAAGAAAGTTAATGCCTACAATGGATGCATGCTCCCTGTGC
AATTAGACCATAATTGAGTGCTTGGTAGTAGCAGAGAGTCAGGGAAAAAAAAAGCTTGTA
T
>c10598_g1_i1 len=204 path=[182:0-203]
GTCTATGTCCCTATTTGTGAGGCAACCATCCTCACCAAGTAACTAATTGGTGTTACCTCT
GGTCCTCCTTTTGCTGAAAACATACATTAAAGAAGTCCTTTTTGTTGTCTCCCACAGTAC
CTTTTTTTGTTCTCCACAGTGCTGGCCAACTTCAACCCTAAATAAGCTTTGGCTGCACAA
ATTTTCTCTGTACAGTTGTGAACA
>c10598_g2_i1 len=589 path=[929:0-588]
TGTGAACAGCACCTCTTGTAGTACCCTGACATCACCTGAACTTGTTTCCAGTGTTCAAAA
AGTTACCATCCAGGTGTTTCAGGAATTTTTAAATTGTTTGTTACAAAATTGTTTGTATCA
ACTGTGTGGTACTCCCAGGTAACACCTGACGAACTGATGTCACCCATGGGATGTCACCCA
TTAGCACAAGGATGGCTGATCTAGAAATATCTCTTTATTCTTTACATAATAATTAATTAG
TGTTGTCATCTGGGCTGGGTGGTGATAGCAGACTACCACAATGATATCTGTTTGCCTGCT
TGTCCCAAAATACTTAGCCAGAGGGCCCCAATCACGTCATTGCCAACTGTAAGCTCGATA
CAACCAAGCCGTTCCTTTACATACAGTGCCACACACTTCCACGCCTAACCTGCCTGTTCC
TCATGAAAAGCCTATAAGCATTCAACATGACACATCAATCACAGGACTCTTCTCACCAAG
TCTTGCTTATACCAACAATGTTGTAGGTCTGGAACAGAGTCAAGGCTTCTAGTTCCTCTT
GCTTATTCCTCATGCTGTATGCATTAATGCAAAAAAATTTTCAAATGTG
>c10622_g1_i1 len=207 path=[453:0-206]
ATTTCCACAGCTACCATGAAAGCATCCAAGCCCGTGCAGGAGCCAGAAGCCAGTGTCACC
AGGCACAGCACTGCCTGGCATTCAGCTCACATCAGGCAGTGCTCAGATTGGTTTTCATAA
AAGCCATTCAGCAGCACTGTGGTTAGCATTAGGGCAAAATCCTGCTGATCCCCCCTGGGA
AGAGGCCGTTTGTAACAGTGATTGCTG
>c10638_g1_i1 len=308 path=[1:0-307]
AAAAAAAAAAAAATAAATAAATTAAATTAATCGAATATTATGAATTTATATTTTTATTAG
GAGTTAAAGTTTCAATAAAAATATTTATAAATTATTTAAAATGTTGTTAATATAACTATA
TATATTATATGAAATATTAAGTATTTAATACATACGTATACTTATATTTATACATACATA
TACTTATGTGCATATTAACATATGTAGAGATTTTAATACGTATATTTATATGTGTGTTTA
TTAATTATATATGTCTAAAATTCTTTAACTGTGCTTAAAACTTGCTGTTAAATAAAATTA
AAAATTTT
>c10641_g1_i1 len=224 path=[139:0-68 207:69-223]
GGAAAACTACTAGCTTTTGGTGCCAGATCTTCTTTAATACGTTCTTCAGGCACTCCCTAA
GGCATGTCATGAATTGTCCTTTTAATTTGTGCAGGACGTCCAATGTGTTAGACATAATAG
ATATCTTTACAAATCAGAAACCCCTTGATGTTGGAAAACTACTAGCTTTTGGTGCTGGAT
AGACAGGACCTGAATAACAGAGAATTAAAGGAGGAGAAGTTAAA
>c10656_g1_i1 len=431 path=[436:0-430]
AAAAAAAAAAAGAATAAAAAAAAGGAAAAAGAAAAAGAGAATTAATAAATTAATAATTTT
TTTTTATACAATTACGGAATGTATGCACATAAATAAGATTAAATATAATAAACATTTTAA
AAAATGGAAAAAAAAAAATAACTTCTCTTTGAACTTTATAAATTTATTCATAAATTTTTA
TAAAATTAAATATAAATTTTTTAAAAATTTTCATGAAATGCGTATATATAAAATAGTATG
GTAATAATATTTATTTAAATAACAATATAAATCATTTGCATAAATAATCATATTGGACAC
TTATATTAATTAAAAATATTAAATACTTAAATACATCAAAAATTCATTTAATTATTCACA
TATATATGTGGATTCGTGCATTTACTTTTTATTAAAACTATTAATTGATGGTGGTAGCGG
AATATTTTGTT
>c10710_g1_i1 len=256 path=[234:0-255]
CTACCAAATCCTCTTCCCCCTTTGCTTTGTGCGATGAGTTAGCACATGGGCTGTCGTCTG
TAGAAGCAATAGAGTGCAGGAGGCCACAAAAGAGCACAATCCATGGAACAAGACCAGGAG
AGCTTCGCCTCCGCCGATATCCTTCCTCTTACTGTGCAATCCAAGTCCTTCTGAAGCCAT
TCCGCGTGGGCACGCTCGGACCGGCGGGGCTCCGGGGCGGGCGAGGGCCGGGCACGTGTG
CCGGTGCCGGGGGGAG
>c10755_g1_i2 len=381 path=[1:0-257 777:258-260 562:261-380]
GGATCTCTATCTGGAGATCACTCACCTTCGAGCCCTTCTATGAGCCCAGAATACAGGTAA
GATCTTTATTTTCATTACTCCTTTGTAACACAACAATCTCTCTGGTCCTATACCTGTTTG
CCATACACCATACTAGTAAGCCTTAGATTCTCTCATGCACATCTTTATTTTCTCAAAGTC
TAAGAAATAACTAAAATAATGCTTTTAGTACGTATGACCAAACAAAGGGAGTGGGAAGGA
TTTTCAGTAACATAACTATTATTTGGTGATAATAATAAAGTAAATTTACCAGCTGTAAAA
ACATTAATTGAATTACATTCTCCCTTGTTTAGTCTTGGAAAGGTGGCAAGAACTTGTTGT
TTTGAATGCTTTTAAAGAGTA
>c10773_g1_i1 len=259 path=[1:0-258]
GCAGAAATCTACACAGTGAGGTTGTTATATCATACAAAGTGTGAAAATGAGAGAGGTAGC
TGGGTGCCTCACCTCCTTAGGATCACTGGTGTTTTTCTGATAGTAAAATATGCAGTGGTG
GCAATAACACATATTCCACTCTGAATAACCTCACTGACAGCTTTTTTCCTCCCTCTCTCC
AAACTCTAAGGATTCTATCTAGAATTAATCTGAGAATAAATAAACTTTCCTACATTCACA
GCATTTCTTAATTGTTGGT
>c10781_g1_i1 len=320 path=[1:0-252 254:253-319]
TAATTGCTGACCTTCAGTTAGGAGATGGTTTTTCCTCTAAAAAGAGCTCTTAAAACTAAG
GGGTTTAAGCACTTGCAAACTATAGTATTCTATCATCTAGATAGCATTTTGGATGTATTC
AGTTATTAGTCTTTCTGAAAGTCTTTGAAAAGAACTGAGTGTTTCAAGCAAGCTGAAGTA
TAGCCAGGTCTTAAAATACAAGCTGAAGCTAACTGGAACCTTCTTGACCTGCGTGTATCC
TGATAATACTTACAGAATACATCAGAAATCAAAGGAAACAAATGAGATTAGAGTATTACA
TAATGTATTCTGTAAGTATT
>c10813_g1_i1 len=686 path=[263:0-685]
AATAATAATAATAATAATGATTACTTTATCAGATAACAAACATATTATTGAAAATCAAAA
AGAGATTGATTCTAATTCAGTTAAAAATAGAATTTATGAAAAAGGTTCAGATATAAATGA
TTCAGATATATATGAGTCAAATGATGATAATACAAAAAACAAAGGAGTGTGGTATAATGC
AAGAACAAAATGTTGGTTGGCATGTGTAAAAGGAAGTGGAAGACATTTGCGAGTATTTTC
TGTAAAAAAACATGGATATAAAAAAGCGAAAATGTTAGCTGTAGAATGTAAAAATGCAGC
TTTTTATAATGACAATAATAGTAATAATGAATATATAAATAAAAAAAATAATATTATTGT
AGATATAAAGAATGAATCTAACAGTAACAACACTGATTACTTAAATGATATGAAAGATTT
TGATTATAAGAAAAATATCAAAACAAATGAAGATAAAATAGAATCAGAAGAATCTATTGA
TAGTAAGAATTCAATTGATATGGATTATTCTAACAACCAAATTATTGTAAAAAATGAAAA
ATCAAATCTAAATACAAATTTTGAAAAATCAAATAAAAAAAGAAGATATAATACGCGAAG
ATGTAATTATAATTCTTCGAATGAATTAACTAAGGATAATAATAATAATCATCATCATTA
TCATAATAATAATAATTATAATAATA
>c10838_g1_i1 len=405 path=[157:0-404]
AACTTTGTGTTTGAGGAGGTGCTCTCCGAAGCTGATTGATCGGATTTGTTTCCTTCCCCT
GAGCCCCGCGTGCTGCTGAATGCCAACATACATCGATACCCGCGTGCAGCTCCCACCTGT
CCCCAGGTCGGACCTGCCTGGACTTTTGGGGGGGGGGTAAACCCCTCATTTGGGGAGGCC
AGGCTGCACGTCACCGTGTGGGCTGGGCGCTGGGCAGGGATGGGGATGCTCTGCATCGGG
TCCATGAGGAGGACCAGAAGGCTTCCTGAGACGTTCGCCCTTCTCTAAGCACCAAAAATG
GATGGTGACAACAGCATCTGTCTGCAGGGACTGAAAACTGACTGCGTTAAGAGGTCATTT
CCAACCTGAGTGACTCCGCGAGTGGGCACGGTGGGGATGGGGGGG
>c10839_g1_i2 len=261 path=[295:0-202 497:203-260]
TTTTTTTTTTTTTTTTTAAAGTTGTAATTGTGTTTGTTAATTACATTTTTTTTAATGTTT
ATTAATGTCATAAACTTAAAAAAAAATAAATTCCTATTAGACCATATATATTTGTAATGA
CATTTTTTATAATGAATTATTCAATAAAATAATTAAAGAGAAAAAAAAAGTGATGCAAAT
ATTAACAGAAAAATAATTAGAATATTATTATTTTATTATAATTACAAAAAGAATAACATT
GTAAACATCTCACCAATAAAA
>c10861_g1_i2 len=297 path=[632:0-106 358:107-296]
AAGTCTTGTTTGCTGTCAGAACTACAGAGTGTTGTGCAGTGGAGCATGTAACTGCCTAAG
TGAAGTGAAATAGCACCAACCAATGGTAATAAAGGACAGGGGGAAAAAAAAACTTATGTC
TCATTTCTGAATTGTTGCTGAAGAGCAGATCCTTCCCTCTGCTATCTGTTTGGGTTTGAA
TTTGCTCCCTGGAGCAGTTGCCCTTCAATCCTTCTAGTTAGGACTGGAAGTGAAAAAAAT
GCAGCTACAGTTTTTCAGTAGGAGTAAAAGCTGAGTTGTAGGAAAAAGCTGAATTGT
>c10867_g1_i1 len=379 path=[700:0-134 304:135-378]
TTTTTTAAAAAACATGACAAAATTTTTTATTTTTACTCTATTAAATTTTCATAAATAGTT
GCAAATTATTTTAATATATGTAAAAACTATGAATTGAAAATAGACCAAGATTTAGTTAAT
ATATATATATATGCTACCCGATACTTGATAAATTTAAATACTATTTATTTTTGTATATAA
ATAATATTTACAAATAGGTTTTATTGAACTAAATTTTGTATATATGACAAGATAGTAAAT
TTACAAAAAAATAAATTTAGAAAGTTTAAAATTTGTCTACATAAATTGAAATTATCTATT
TATGAATAGGTATATTTTAATATAAAATTTATTTTCTTTTAGTTGTAATCAGAGTTAAAC
ACTATTAATTTTTATCAGA
>c10883_g1_i1 len=234 path=[212:0-233]
GCGTCGCTGTCCGTATACGGTGGCAAAACCAAACTGGGACCCATCCGTGAGCGCAGCGCG
CCCGCAGCGTCCCGCTGCCCGCAAGGGGCTCTGCTGGGAGCGGAGTGCTGCACGGACAGC
CTGTGTGATGGGGACAGGAGAGGGGACGGTCCCATCTGCGGGACGTACGCCGCGCGCTAC
GCACTGCGCCGCTCCGGACCCGCGCTCCTCCGCAGTGAGCGCCCAAAGGCAGCG
>c10923_g1_i1 len=246 path=[277:0-245]
AAGGGCAAATGACTGTATTGTTTGCCCAAAGCGCCGAACTGCACCATTTCTTACAGGAGA
GATCAAGTTGGCCAAGGATGTGACCCGTGCTAAAGGCCGAACCCGTTTATTGCTTGGCTC
CTTAAAGTCAAGGCTGCAAAGACTGACAACATCATCATCTTTCTCTCGGCGTTTCCTCTT
CAGGGTGAAGTCCCATTGTGGTCCTGGAGTGAGAAATGTGAAAGAGCTGCCTCGTCTCAG
CGGGCA
>c10937_g1_i1 len=402 path=[209:0-200 104:201-401]
ACTTCCTTCCCCCCTTACTCCATGGTCTTGTTCCTAGTTGACAGGATTCTGGAGTATCCT
ACATTTCCTATCAAAAACACTTCTGTGTGTGCCATTTAATAGAAGAATGGAGGTGTTAGC
AAAAATGGTGCAAACCTCAGGATACTGTATTCACATTGTGAATGGAGGCAGATGCCTTCT
GTCACCCTTCTTTTGTTTTCTTTTTGTATGATGTTCGTGTGACAAAGTGAAAGCTATTAG
ATGTTCTTAGCATCTGCTGATAGTTAAGATTAAGAAGGTTAGTCTGCAGCCAAGATTTGA
TGCAATTTTTGAATAAGGATCAGTTGTGTTTTTTCAATGTGAACAGAAAATATAAAAATT
GACGTTCTTATCTGTTTACAGAAAAACCTCCTAATAAAAGCA
>c10937_g1_i2 len=304 path=[1:0-102 104:103-303]
TACTGAAAGTATATCAATAAAAACCTAAGATTAAATACAAATATATATTGATATAATTAA
ACCCACATTCAAAACAACTGTTTTGACTTATCTTTCTTTCTCATTTTGTATGATGTTCGT
GTGACAAAGTGAAAGCTATTAGATGTTCTTAGCATCTGCTGATAGTTAAGATTAAGAAGG
TTAGTCTGCAGCCAAGATTTGATGCAATTTTTGAATAAGGATCAGTTGTGTTTTTTCAAT
GTGAACAGAAAATATAAAAATTGACGTTCTTATCTGTTTACAGAAAAACCTCCTAATAAA
AGCA
>c10938_g1_i1 len=205 path=[342:0-165 538:166-204]
TATATATATATATATATTTCAATAATTTAAAGAATGAAAATTTTCTTCATAAAATATTTA
ATTATCTATAGTAGATTAATTATATGAATGTATATATTTTAGCTAAAATAAGATTTATAT
TTCAAAAATTTAAAAAATAAATGAAATTTCTTTTTCCTTTATAAAGGATAATTCAATTTA
CCATAGTGTGGATTATTATAAATAT
>c11001_g1_i1 len=405 path=[383:0-5 389:6-404]
GTTAGCAAAAAAAAAATATATCACTTTGAATTGTAATGGAATGTTTCGAGAAAATGTTAA
TAAACCCTTTACATTTTTTTAAATTGTTTTGATATTTTTATATATTTGTTATAATAAGCA
AAACATTTTCGAACTCAAAAAAATTTATATTATGCTTTTATTTAATAATTTTATCATAAT
TCCTCAAAATTTTCTCATATATATTTCTACTTATATTTACTTATATTACAATTAAATAAA
GTCATACTTTTAATAATATTAGTTTTGTTATTCTTTACTTTTTTATTCTTTAATAAAATT
TTCATCTACATATTCATTAACATTGCTTATCATACAATTTGCATTTTTATTATTATTCAC
ATTCTGTTTATATATTTATTAATATCTATATTCTTATTAGTGTCT
>c11002_g1_i1 len=581 path=[49:0-580]
ATATAATGATTTTAAAGAAAAATTTAAAAATTATAAAATTAGTATACCTAAATATAATGA
TATAGAAAAGACGAAGTTATATTTTTGTTATCAGCTTACGCATTTTTGTGAAATTAAAAT
GTTAAAAGCTCAAATAGTCGAATGTGCTATTTTATTATATAACAGATTTTATTTAAAAGA
AATTATTTTAGTTTATGATCCTAGAATTTTAATTTTCACTTGTATTATATTAGCTATAAA
ATTAGAAGGATATGGTAGAATGTATAAAATGAATGAATTTTTTAGTGATATAGATATAAA
TTTAGATAAAGTATTAGAACATGAGAATATAGTTTGTTCTTCCTTAGATTTTGAGTTGAA
TTTTTTATATACTAAAGAATGTATTTATTACTTAAAAAATAAATTTTTAAATTATATAAA
AAAATATATAAATAAAGATAATGAATTAAATAATTCTTTTGAAAATATATGTGATAAAAT
TTATATTAACACATCAAATGACTGTTTGAAAGTTATTGAGAATTTTTTTATTACCTTTAC
TTATACTCCCTCTCAAATAGCATTATACTGTTTTATAAATA
>c11002_g2_i1 len=480 path=[1060:0-479]
ATATTAAATATTACAACTATATTTCATTTTAATTAATATATAGAAAAAAAAATTCACTTA
AAAATTTTCTTTAATAATTTCCATTGACAAAAGAAAATGAATTAATATAATCATTTTTTT
GATATTTCTCTTTTAGTTTTCATTTTTTATATCAACTTTTTTATTAGATTCGTTTTGAGT
ATTATCTTCATCATTCAGTTTTTTTTTTCTAGATTTTTTACTATTTTTTTTTCTTAAAAG
CTCATAAATATCAATGCACATATCTAATGTCTCACCTATTTGCTTAGTCGTATTTTCATC
ATCAAATGTGTTTCTTAAATCTAGATGATTTTTATATTTGATATGAAGCTCATCAATTTT
ATTTTTTAATTTTTGAAAGAGAATTTGGTTATTATTAGTAATAAACTCTAAAATAAATTT
ATCTGCATTAACAATATTAAAATAAATTTTTATATTATTTATAAAACAGTATAATGCTAT
>c11039_g1_i1 len=586 path=[649:0-249 336:250-585]
GCAGATCAAGACCCTCAACAACCGATTTGCTTCCTTCATCGACAAGGTGAGGCTGACTGC
GCTGGGCTTGAATGCAGCCCTGACCCAAAGCTCACTTCATGGGGTGGGGGTTCGTGATTG
GGGTTGGGGTTTCACCAACCCTGATGTGATTTTCCTGCAGTTTAATAACCGTTATTAAAA
TCCCTGCTGTCAGTAGAGGTTTTTGCTCTACTCAGGCCAGCGTTGCACCCCCTTTACTTA
GCTGGCATTGCAGCCCCACACGCACCACCAAATGAGAGAAGGGGGCTCTTTGGAGAGGAG
CTGAGCCGGTAGAACAGACTTTTGATGTAGGTCAGGGCTTGCTGTGTTTGTTTGCACTGC
CCTGTACCTCTGCAGCTCTGTTATCTCCCACCAATGGACTGGGGACCCTGCGTTGTAAAC
CAGCTCCGGCATCCCCAAAATGTTAGGAATTCAGCTGTGGAGTTGGGTTTAATTGGCTGA
CACTGTGATCTCTGAATGGTTTCTCTTATGCGTCAGGCAAGCAGAATCTCCTTATCTTTA
ATTCAAACGCAGCCTCAATGCTGGAAGGCAAACACAGAGCAGCCCT
>c11042_g1_i1 len=259 path=[249:0-131 399:132-258]
ATTTGAGGATAAAAATAAATATTATCTAATAAAATTCTATTTAATAATATACATGTATAT
AATTTTTATTATTTGTATATTCAAAATAAAATAGGTTTTAATTCTTCTTGCATACATATT
AGATTCATGTGTAGAGAATAATTAACAATATCAAATAGATAAACTAATTATTAAAGGTAA
TTTTAAAGTCAAACTAGTAACCTTTGTTTGGAAAATTTTTTTTTCCAGATTTTTCTAGGA
AAAAAATGAAACAACTTAA
>c11051_g1_i1 len=280 path=[47:0-68 46:69-279]
CATCTGATGGCGTTTCCAAGTGGGTTCAAGTGTTGATGTGTGTGACTTCATGGCAGCCAA
GTGGCATCTAGGGACAATGAATGGCATTTGGTGGCTCCCAAGTGGCATCCAGGGTCAATG
AATGGCACCCAAGTGTCACTTAATGGCACCCAAGTGACATCCTGGGACAGTAAATGGCAT
TTGATGGCACCCAAGTGGCATTGGGGGTCAATGAGTGCCACCCAAGTGTGACTTCATGGC
ACCCGAGTGACATCTAGGGACAATAAATGACCTTTGGTGG
>c11069_g1_i1 len=242 path=[374:0-241]
AGCTCCTGGTGCTGCTCACTGTGGCTGCTGAATGGCAGTGGTGTCCCGGACAGCCTAGGA
ACCCCATCTCACCACCCCCACTATGGCAATCCCACAGCAGCCCCTCTGGCAGAGTTCACA
TTGGGGAGGCACCGTGGCCATGGCCGAGGGCTCCATACAGCTATGGTTGGTGCAGGCTTG
CATACCACTGTGCCACAGCCCAGGGAGCACCTTGGGAGTCACCCCACCAGCCCCCAAGGC
CA
>c11125_g1_i1 len=519 path=[497:0-518]
CTTTCAGATCTAGATTGTTTCCTGGGAACAGTGCTGTCTGTATAGCCAGAGATTCTTCTC
TTCATCAGTTAGATAAGTTTTCTTTCTGTATATGCTTATTGGCTTCCCTACAAGTATTTT
TACCTGGTATTGCTAGGAACCTGTCAGAAGCAGTTTTTCTTACTTATGAAAGAGAGCAGG
AAGAAGTAAAACAAGCCTAAAAGTTGTATGCAGCCTGTATTCTCTTTACTGGGATGAGAA
AATTGAACCTTTATTAGCAGCCCTGCACCTGGCTAGAGTTCAGAGTTTTTCTGTCTGTTT
TTCTTTTTTTCCTTTTTCCTAGCAACTGATGCAGTCACTACTATGGTGCTTGGAGGCTGT
TCAGAGATACCTGCCTTTTCTAAGCGCAAAATATTTCAACTTCACGTTGCAGTTTGTTTC
TCCTAGTCCATCCATCAGCATCAGGTGAGTATTAGAAGAACAATTCCACTGCCACCACCT
TCTCTGCCCTCCTTTCCTGCACCCTTACAAAGTAATAGG
>c11148_g1_i1 len=249 path=[1:0-248]
AAAAAAATGTTAAATGTAAATCTTAACATTGAAAGTTTTTATAAAAATTTTAATTTTAAG
AATCATTCCAATTTTAAGAAGAGTAATTTCTTTATATTTCTAAGAGATGAGAATATACTT
GTAATACATATATTTTTGTTTCTCCTTTTTTGTTTTGAAGGAGTGTAAAATAATTAAAGA
AAACTTATGAATTATGTAAATATATTTTTACATAATATTTTTCCTACATATTTATTATTC
TTACAAAGT
>c11153_g1_i1 len=261 path=[43:0-260]
ATAATAATAATAATAGTATTAATAATAGTATTAATAATAGTAGTAACAATCAGAAGAATA
AAAAAAATGAAAATAATATTTTAATTATAACAGATGAACATAACAATTTAAAATCTAATC
ATATTTTAAATCAAAAAATGAAGATATATAAAAAAAGGAAGCTCAAAAATGATTTTCAAA
TGAGTAAGAAAAACACAAACACAACCGTATTAAAAAATAATAAACTTAATGAAAAAATAA
AAGGGAAAACAACTGTTACAA
>c11199_g1_i1 len=217 path=[349:0-216]
GGGGAAGAAATGGCTGAGAAGAATCTAAAATGATGCATGCTACAATGGTCTGTCCTATTC
AAAATGATCATAAGTGACCTAGTGAAAGGAGTAAAAAGTGAGATGACCAAGTCTGTGACA
ATATTGTCTTTCTCTAGAGTAGGAAAGAAAAGGGTTGACTGCAAGAAACTGTAGAAGAAC
ATCGCGATGTTGACAGCATAAGCTGTGAGTGGAAAAG
>c11215_g1_i1 len=202 path=[416:0-201]
TACCTGAAGCATCTGCTGCTTCAAATTAAGGACAGTGTAAAGGGAAAATGGGCTGTTGCT
ACAATGCTGGGAGTGAGAAAGTGAAAAACTGAGCAGAATCAGCGAGTTACAGAGATTTTT
GCTGTTTATTTGCAAGCAAACAACCTCTGAAGAATACATTTGGGGGACTCTCATATGAAT
GTACACCTAGAAACTCTTGAAA
>c11221_g1_i1 len=321 path=[1:0-320]
ATAATTACTACTTACCTTTTAATTTAATATGGTTTTTGAATGTAAATGAAAAATAATAAT
TTACTTAAATATTTTAGAAATAAAAATAGATTAGTTCCTAATTAAATACAAATTTATAAA
ACTAAAACTAATATGTCATTTTATAGCTTTAATTTAATTGTATATTCTTTTCAGAATATG
GTAAAATACTATTAATATAAATGAATTATGTTAAATTTAATAGTTTTTATTTTACTATTT
TTATTTATTTTAATAAGTAATTTGATTTTTTATAAGTATTTTAAAATAAAGTGAAATATA
ACTTTGATACATATATAAATA
>c11221_g2_i1 len=229 path=[811:0-228]
AAATATATTTTTTTCTTTTTTTTTAAATTGTAGAAAAATAACAATATTTTTTTTGGTTTT
ATTTTTTTTAAATACATATAGTTGTATATTATTTGTGATATTTATTGAAAATTTAATGAT
ATATAATTAAAAAACGACATAAAAAAAAATAAAAAGAGTACAAGTGAGATTTTTAATTAT
TACTAATCAATAAGGAGATTTTTAAGTTTATTTAATAATTACTAAAAAA
>c11222_g1_i1 len=252 path=[230:0-251]
ATGCTTACAAAAGCATGTAGCCATGCAGGTACACATGTAATTTACTCTGGATTCAAACAC
ACATGCTAGAATACTGCAGCCTAACAAGTTGCTGCACATCTGCTGAGCCAATTGAACTAT
ATGTGTATCTTTGGTTGGTGACAAATAGGAGGTGAACAAATTAAGCTTTTAGCCTTCTTT
TACTGTGGGCTAAATTAAGTCTAATTTTGCATAAGGTATGGATTGAAAGCATGTGTGTAT
ATATACGTTGTA
>c11227_g1_i1 len=323 path=[549:0-322]
GCTCTGCTGCATCTCTGTGCTCCTCCTCCTTCATCTCTCCCTGCTGAGGGCTCCTGGGAC
CCCTCACCCACCATCCCACCCAGTGCTGTGGGTTGCAATCCCCAGCCACCAGGACGCAGC
AGCACACGTAGCCACGGGCACACCAGGCGATGCCATCCATTGCATCACACCTTGGTCATA
GCATTGAGATTACAAAGCTCTTCACTGAGCATGGGAAAGGCTGAGGTCAGAATTTCTTCT
CCCCAGGCATCACTTTTTAACAAGATAGCAAGAATGAAGCGAAGTTTCCCATTGCACAAT
GTGCAGCTGTCTTGCTGTAGAGC
>c11236_g1_i1 len=531 path=[681:0-530]
GGGGTTGCTGAGTTCGTCAGCCTGCAGCGGGGATAAGTGAGAGGACACGTAGGCATGTAG
GACAGCAGCAAACGCAACGCGGCTCCACTCAGCACTCCTTCCCACCACCCTCTGTTACAG
ACCAAGAGCGTTCTGCAGGACGGGGAGCCCCGGAGCTCAGCAGACACGGGTGACATGCAC
AGCCCTGCAGAGGCCGGGGCGGCCCCAGCCCCGATCTGCGTCCTGCAGGGCACTTCACAC
CATGCACGGGGCGCTGCTCCCAGAAAGCCAGCACGGGCTGAGCACGAACTGCAGGGCAGC
CGTGGCCCCACGGCACTTCCTCAGCCTCTAAGATCAGCCCCGGGCTGCCAGAGCCTCGAG
CAGCCCACGGCAACACGGGGCCTCCCTGACTCCTAAAGCCACCGTGTGCAGTGTGTGCGA
CGCAGCCGGGTCAGCGCAAGCTCGGACAACACAAACACGGCACACAGGTAGAGCGGAGGC
AGCGCACGAGAGTAAATGGGGTTTATACCATGTTGTACTGCTGGGGTGGAG
>c11261_g1_i1 len=290 path=[1:0-289]
TTTTCTGTCTTCGTCACCATGCTGAGACCTAAGAGTCATGCCTGATGAATAACTTTTATC
ATTAGTCCCAACTGGGCTGAAATGAAGGCTGCTATGATCTCCTCAAAAAAAGAAAAGAGG
GGATACACCCAATGTGATCCCATCCATGACAACACCAGAAGACTCCTGTTAGTCTGTGAG
TCAGATTGCTGACCCGTGCGTTACTAAAATTTGTACTTCTGCCACCTTCGATGCCAGTTC
CACTGCAGCTATGGGAGGCACCTATGGCTTTCAGGTTAGTGTGAGTTTGG
>c11301_g1_i1 len=407 path=[1:0-406]
AAAAAAACATATATAAAATCCTATACAAAATTATAAAAATTTTTAAAAAAATTTTTCAAT
GAACATAAAAAATGTTAAAAGGAATAAATTAATTTAAATATTTTACGATATTTTAAATAA
TTAAATTATTTTTTTGATAATATGCACTTTTAAAGAATAATTACATTTTGTAATTTAAAA
ATTTTAATTTTAAATAAATATTTCAATAAAATTCATTAGTTTATTAAAATGTATATATAA
TAATAATAATCTAATTAAATATATGTAATAATAATCATAATAATTTGTGCTTTTTAATTT
TAGCATACAACTAAATATATTAATAAAAATAATTCCTTTTAAAAATATTATGATTTTTGT
AAAATAAATATATTTATATATGTAGCAAACTTTTATAAAGAAGTAGA
>c11330_g1_i1 len=235 path=[473:0-234]
AAAAAAAAAAAAAAAATTATTCAAAGGAAATATCTTGTATATTTATAAAATTAATTTAAA
AAAAACACATTTCTATATATATATGTTATTTTTTCATTTTTTAAATATATATGTATAGAA
AATCCTGAGCTATCTACAATTATATATATAGGCGTAATATATAAGAAGATACAATACCAA
ATAAAAATTTTGAATAAGATTGTTAATTTTATACACCATTAAAAAAAAAAAAAAA
>c11336_g1_i2 len=237 path=[295:0-158 453:159-236]
AACTTTGTGTTTGATCTCTCTCCTCTTCTTATAGGTCCTCCAGCAGCCCTTATCCACATC
ATCACAGCAGTGTAAACATTCCTTATAAAATATTCCAATTTTTAAGAAGTTTCTTTTTTT
TTCCCCCCTAACCATGCAGATTTGTGGAAGAGCACAATTAAACTGCTTATATTTCCTTAA
TGTTTAACAATATTCTTGTGCAAGGTTTTCTTCTTTTCCAGAAGTCTCTCTTCCAAA
>c11366_g1_i1 len=291 path=[11:0-290]
TGCTTGAAATCCTCCTGCTTTTTCAGCGTTCCACTCACCGGATTACAATTAATAATCCAG
TTTTACAAGCACTTTCATTCATTTCAAATTCTGCTCTTGTGCTAACTTTGTGTGAAGTCT
TTCAAAATCACCATAATGCTGTGGCACAGCACAAATGTCACTGAAAGTCAATGAAGAATT
ACTCCCTTAAATTACTCTCCAGAAGTTACAATCCATGCAGTTCTGCCGTGTCTTTCCTCA
ACTTCTTTCTTTTTTGAAACTGTATTACAGTTCAAATTCTTCCTCCAGTGC
>c11387_g1_i1 len=220 path=[155:0-219]
ATCCTCCTCTTTCCTGTCCTGTTGGATTGCAAGGCCTTAGGGATAGGAAACATTTTCTCC
CCCTGTATTTGCACAGCAAATAACAGAGTCTTGATCCAAGGCAGGAGTCCTTAGTACTCT
GATAGTAGAAGTTGCATATATAGTAAAAGTAGTTACAAGGCCAGAGATCTGCTGGACTGC
ATTATTCACACAAGCTGCTTACATTTCCTATCCAGAGCTG
>c11419_g1_i1 len=259 path=[22:0-176 787:177-183 465:184-258]
TGGATGTGGCACTGAGGGACACGGATTAATGGGCAGTGTGGAGATGGGTTGACAGCTGGA
CTAGATAATCTTAATGGTCTTTCCAACCTTAATGAGTCCATGATTGTATGAACAAGGAAC
AACAAGAAGCAGGTGATGTGTAGTCTGGAGGCTCCTGCTCACTGCAGCAACCTTACTAGC
TCCATCGAAGTAGAAGGGAAATTTTCTCTCGACTTTATCAAAGTTTACCTGAATAATTGT
GATTTTGTTTTAGTGTTAT
>c11431_g1_i1 len=388 path=[155:0-387]
CACACCGCAGGGCGCTGTGCAATACCCCCTTCCAGTGCTGCGAGGGAGCCCAGCGAGCTT
GTGGCTCTTGGCAGAGCCCGTTTCTGCATCCCTTCCCCTGCTGGGAGCCATCTGCACGGC
TCTCACACACCCCACACCCCCCAGGTGCTGTGCTCATTCAGCTGAGATGCCTCACCTATA
GCTTGGGAGGAGTGGGACATCACCGAGCCATTCCTGTCCTGGGTTCAAGGGCAGAGCACA
CCATCACCACACTGACACCTCCCCATTTTATCTTAGCTAAGTACTGCTTGGTTGCTTCTC
TCCTCCAGGCTGGGGGTAATTTGGGTAAGGCATTCCATACAGGAGAACCCTACGTCTTCC
CTGGGTGTTGCCCCTATTTGGGCCAGGG
>c11453_g1_i1 len=447 path=[1:0-446]
ATATGTAACTTCAAAAAAAAAAATATATAAAATTAAATGCTAATATATAATAAACAAAAA
AGAGGAAAAATATAAAGAATAATGTACATATATAAGCATAGTAATTACAAGTAATAAAAA
ATTTTATATGCTTAAATATATGAAAAGAGAAATACTCATAGAAATAGAATTAAATATCAC
TTTTTTAAAATTATAACTTTATGAGGAAAAAAAAAATTGTAATTTAAAAATTCATAATTT
ATAATTAAAGAAAATAAGAGAAAAAAAAATTCCATTTAACGAAACAATATACATATTGTA
AAAGCTTTATTATATATATAATAAATCCCTTAAAATTAATAATTAAAAGAATAAAAGTTA
AAATATTAATAAACTATTAAGATTTATTTTTGAAATATTTATACGAATACTTGTTCTTAT
AAAAAGTTATTTTTATATAATATTTTT
>c11454_g1_i1 len=1123 path=[2661:0-349 248:350-1122]
TTGTGTTTGAGAGTATTTCAAATATATCAGCAACTTATTTTTTTTTTCTCTATCATTAAA
AACAAATATAAATAAATAATGCAATAGTAAACATATTTTTTATGAAAAAAATTACTTAAA
TTACATTAATTGTAAAATAATAACATGGTAAAAACATTGTATAAATAAAAGATGTAAAGG
AAAAAAATGAATATATAAATAACAATAAAAATTTCACATTTCGCGTGTGATGATAAAATA
TTTATATATTTTATCACAAATTAAACATAAAATATATTAAACATATATAACATACACAAT
TAAAATATGTTATTATATTAGTATGCATTTTCCTTTTTTTTTTTAAATTTTACCATTGTC
TTCCAATAACTTTTACTGTCATTGTTGTGTGAACTATTTCATCTAACATATACAACATAG
TGAAACATGGAACAGCTATACTCATAATTATAAGAGTTGGAATCCAAAAAAATAAAAATT
CAACTTTTAAAACCATATTATAATTTCCCCATACATTTAATCTTGTTCTAGACCAAAAAG
GAATATTATGTTGGCTAACGTTAAATAAGTATTCAAATGGTTTTGTTTCTTCTCCTTTTA
TCATTTTTTGCCCATTTACAATTACAATATTTTGTTTTGGGGTACTTGACCAATAATCAT
CCCAATGATAATTATCAAAATCATATTCATACTTCCTTGTTCCATCTTCATTTAGATGAT
CACGTGGATTGCCATGATGATGATCTATATGATGATATAACCCCTTTGTATGCACTTCAT
GACCATGAGCATTTTCAATATGTATTTCTTCTTTATTTTTAATTTCGTTTGCATTACTAG
TCACTTTTTTATTTACTGTTGAAAAATTGTTACATATTAATTGGTTTTTTTTAATATAAT
ATGGCTTTAAGTAAGGAATTTTTTGATTAATTATTAAGTGATTTATATTTCTTAATCCGA
AATATAATTTGGAATTAAACTTAAACATTTTATTTATAAAGAAACAAACATTAAATATAA
ATAAAATATTTAAATTAAAAAAAAAAATAAAAATAGTACACTAAAAAAATTAACTAAGTT
TCCTTGTATTCTTTTAAAGAAAAGTAATAAAAAAAAAATTTTA
>c11454_g1_i2 len=1020 path=[1:0-246 248:247-1019]
AAAAAAAAAAAAAAATAAAAATATATAAATGTAAATATTTGTACATATATAAAACTGCTT
TTAAAATGCTGTATATTTGTTTAACAAAATTTGGAATAAAAATTTTAAACTGTATTTAAT
TATATATGTGGTGTGTACTATAGTACATTGAAAAAAAAAAAAAGAAAAGAAAGAGAAAAA
AGGAAAAAATATATCTATTAATTATTCATCGTCCTCTTCTGGTGGAGACTCTACTTCATA
AACCCAATACCATTGTCTTCCAATAACTTTTACTGTCATTGTTGTGTGAACTATTTCATC
TAACATATACAACATAGTGAAACATGGAACAGCTATACTCATAATTATAAGAGTTGGAAT
CCAAAAAAATAAAAATTCAACTTTTAAAACCATATTATAATTTCCCCATACATTTAATCT
TGTTCTAGACCAAAAAGGAATATTATGTTGGCTAACGTTAAATAAGTATTCAAATGGTTT
TGTTTCTTCTCCTTTTATCATTTTTTGCCCATTTACAATTACAATATTTTGTTTTGGGGT
ACTTGACCAATAATCATCCCAATGATAATTATCAAAATCATATTCATACTTCCTTGTTCC
ATCTTCATTTAGATGATCACGTGGATTGCCATGATGATGATCTATATGATGATATAACCC
CTTTGTATGCACTTCATGACCATGAGCATTTTCAATATGTATTTCTTCTTTATTTTTAAT
TTCGTTTGCATTACTAGTCACTTTTTTATTTACTGTTGAAAAATTGTTACATATTAATTG
GTTTTTTTTAATATAATATGGCTTTAAGTAAGGAATTTTTTGATTAATTATTAAGTGATT
TATATTTCTTAATCCGAAATATAATTTGGAATTAAACTTAAACATTTTATTTATAAAGAA
ACAAACATTAAATATAAATAAAATATTTAAATTAAAAAAAAAAATAAAAATAGTACACTA
AAAAAATTAACTAAGTTTCCTTGTATTCTTTTAAAGAAAAGTAATAAAAAAAAAATTTTA
>c11459_g1_i1 len=259 path=[155:0-258]
TTGTTTTCTGCTTGAGGAAAACATCAGGATCTCTGAGTCAGGTCCCTCAGGAGACCCTGA
GCTCTGGGGGCATTGGTAGCATTAGGAGAGCTGCAGTGCTGCAGGCATTGGCACCAGGGA
AAGAAAGAACTGAGCCCACACACAGCACCAAGACTCAAGGGTTGTGGTAGAGGCCATCTA
ACCTCTATCTTGGTACAAAGAGGAAATAAAGGTGGTTTCTGCAGAGCAGTTTTCATTACC
ATCTCTTCAGTGCTGCTGG
>c11472_g1_i1 len=316 path=[1:0-315]
AAAAAAAAAAAAAAAATGAAAATAGAAGAAAATTAAGTGAATATATGAAGTATACAATTG
ACATTAAATAGTGCATTATATTAAAGGATAAAATTTTACAAAATTACAAAATTTCTAACA
ACTGTTGTTTAAATTTCCTCTTTAAATTTTTTTAAACTTTTTTTGAAATTAACCTTTTTA
TTTTATAATTATTATGTTAAAATTATTGAATGTTTAAGTCCATTAACACAAATTTTTTAC
AAATTTACATAAAATATTAAATTTTAAATTAAATGTCTTCTATATATATATTAAAAAAGA
GAAAATAAAAAAAAAA
>c11472_g2_i1 len=492 path=[1056:0-491]
AAATTTCTATATATTTTTCTATTTTTTTACATTTATTTTTCTTCTAATCTAAATAAAAGA
CAGTTATATATGCATGTTTTGAACCAATAAATAAGAAAAAAAGGTGTAAAATAAAGCAAA
ATTTTTAAAATATTAATATCTTAATTATATAAAATTTAATTTACAAAAATACATCAAATA
TGTCATATTAAAAAAATTCAACAATACATTAAATGTTAGTTTATTTATAACATTGACTTA
TTAATAAATTTACGCACACAAAAATTGAAAATTTAGGAAATTAAAATTTTTTGTATATTT
TTTTTTATATATATGTAAATTTACGATATCACCATATGGATATTAATTATGCGCAAATAT
TAAAAACAATGATTTAAAAAATTAATTTTAAAAATTCAGTATTTAAAAGATAATAAATTA
ATTTATTCATTTATATATGAATATTAATATAAAAAAAAGCAACTTGATAGAAAAAAGAAA
AAAAAAAAAAAA
>c11547_g1_i1 len=260 path=[1:0-259]
AGGAACCCAGAGAACCTGAGGAAGATGCTCTCTGATTGGAGCAGATAGAGAGGGATACAG
TGTAATTTGCTGTCTCAGTTTCCGTGAGAAACTTTGAATATGGTTCAGGCAATTCTCAGG
AGCGCTGCTTTCTTTCTTAAGTGCTCTGCAATGGACAGGTAGGTGCTTGCAGCTTTCTCC
AGCTCCTGATCTATAGCTCAGGCACAGCTACAGGCACCTCCTCCTGTGGTTCTGCTTCTC
CTGTGGAGCCGTTATGCACT
>c11554_g1_i1 len=421 path=[449:0-420]
GCAACCTGCTCCAGTGTGTCACCAGGTTAACAGATCTACATTCTTCTTCCAGCACTGGGC
CTAGGATGAAAGAGTTCTGTGCTGTTCAAAGCTACTAGTTTTGCCTGAGGTTGATGTGGC
AACTGCGATCACATTGACGCTCTCTTTCTCAAATAAATGTTGTACTTTGAGAAATGAAAC
AGAAACGTTTCTCTTCTCTTAGGCAAAACTGGAAGTTCAAGGAAGCAGCATTATTTATTT
TTTTTCCCTTGGAAGCAAACGCAATACGTAGAAGACGGCTTAGGCTGACTTCACAGGATT
AAAGGACTGCTTCATTGGTGTTGGTGCTCCAGAAGTATTCTCTTTATCATTTGCAGAATA
TGAAATATTTACATGAAAGTAGAGACGATTTTCACCATGAGTTTGGTCTGTGCTGAGATT
G
>c11569_g1_i1 len=232 path=[214:0-231]
AAATAAATAAATAAAAATTAAAGTATATTTTGTTACATTTACTGTAATATGTTTAACCTA
TTTTTTTACATTTATTATAATAACGTAAAAAAATAAAAAAATTTAAGATATGATATAATA
ATTTAATTTATTATTACACTTAACATGCAGAAGAAACTATAATTCTTCAATTATTTCCTT
TTAATTGATATTTAGAATAATCTATATATGTTAATTTTATAAAATAATTTTA
>c11610_g2_i1 len=240 path=[775:0-239]
GTAAAATTATGGAATGCTATCTGAACTAATTTTTTACCTGGTTGAATTAATTTTTCTATT
GATTCAATCTCTCTTTTGTTTATTCTAGAACCAAAATAATTTGTTCTTCTTCTTGTATTA
CTTTGAACATCATTAAATGATTCTCCTAACACTTCAATTAATTTTTCACTAATCAATTTA
ATATTATCATATTGAAATCCTTCTAATGATCTAGAATTTACAGGAATTTAAAAAAAATCA
>c11649_g1_i1 len=305 path=[1:0-304]
GATATTCTTGCTAAACTCAGAATGCATTTGCCCACCACCACATGCAGACCTTATCAGTGC
TGCGGTCTTCGATGCTATCCTAGGCAGTAAGAAAAGTGGTAATAAAACTAAAAAGAGCAG
CACTTCAAGTCAGCTCGGGGCAGTGTTACGGTGTTACTTCTTCAGTCATGTAAGTCATGC
AGTCATACAGTGATCAGACTGAAAAAGGCACGAAAACACCACAGCAGAAAATACTCCATA
TGCAATGATAGCTGCACAGCAGATGGACTGTCGTTGTTCCAGCAACATTTTCAGAATAGT
CTTGA
>c11657_g1_i1 len=218 path=[1:0-217]
ATATATATGATAATTGAATAGATTTCCTATATTTTCTTTTTCATATTTTATGAAGGATAT
TTGATATAAATGTTTTTTCTTATATAATTTCTATAAAAAATAAATTTTTTTTAATTATAA
AGATTTTAAAATGATAATACGTTATTTTAAACTACTTATTATTTAAAAATGTTTAATAAT
AATATTCTAAATTTTTCTTCACAAAAAAAAAAAAAAAA
>c11719_g1_i1 len=284 path=[262:0-49 573:50-283]
AAAAAAAAAAAAAAAAAACACAGAATATAGAAAAATAAGTACAGGAATTAGTAAAATATA
AAATAATAATGTAAATTAATATATATACTAAAAATGAAATAATGAATATATTAAGTATAT
TAAAAATAATTTATACACATAAAATTAGAAAAGTATAAAATTTATTATATATTAATAACT
GAATGTTATTAAATATGTACATATGTATATATAATTAAAAATATAAATTTTCATAGAAAT
ACTAAATTTTTTAAAATTACTTGTTTATAAAAAGAATATAAATT
>c11725_g1_i1 len=474 path=[1:0-178 180:179-473]
TTTCTGTATTTTTTTTTATATTAATATTAACACATGTTATAATAGAAAAAAAATCAAAAA
ACCAATAATATAAAAAATAAAGAAAATATTCCAAATTATGATAAACAAAATTGATACATT
ATTTTGATTAAATAACTTCTACATGTGCTTGAATTTATGTAATTCTTAGGATCTACCTAT
ATGATATAACCTAAAAGCAAAATTATAATAATAAGAATACAATACATAAGAAAAGAAGTA
ATTAATTTTATTATGAATTATAGACTAATTCCATTAAATATATTATAAGACAGAATATAC
TTTAATTATCTGAAAAATAAATTGAATTATTATTTTATAGACATGTATTTTTTCTTTTTT
TTATATTTTGCTTAATATATTAATGAATATGGAATATTTATTATTAATTTTTCTTTCAAT
GTTTTCATTAGACTAAGAAAACAACTAAGTAGAGAACATGAGGAGAGAACTCGT
>c11757_g1_i1 len=239 path=[401:0-238]
AAAAAAAAAAAAGAAATGTATATTTATTTTATGTATGTTTATTTTTCTTTAGAGTAATAT
TTTTGATAACATAAAATGAATCAGGTTTATAATAAATACTAAATGATTTAAAGACAATTA
TATATAATTAAAAGATGAAAAGTAATATTAATTATTTGAAACACATATATTTCTTTTATC
AATGGACATTCTTAAAATATATTTAACAGAAAAAGAAATTATAAATAATTAATAAGATA
>c11765_g1_i1 len=229 path=[14:0-125 492:126-228]
TATTTTTTTTTTATTTATTTTTATGAACACATTTTAAAATGTTGTAATATGAAGGATATA
TATATATTTCCAAAAATAATTTAATGCAACTTTTACATTAAAATTATCCATTTTTAATAA
AAATAAAGTATAATTTACTATTTATACAAGTATGAATAAATTTGATGATTTTATTTATCC
TTTTACATTTTAATAATTATAGCTACTAAATAAAAAAAAAATATACATA
>c11771_g1_i1 len=285 path=[263:0-130 394:131-284]
CTTCTGTAGATGCTACATTAAAGAAAATGTGAGCCCAGTCTCTAAAGATTTCTGAAAACA
ATAGATGCTCTGCTTATTTGCTTTCCTTATTATTTCAGAGAAAGAGACAGGAAGGAGAGA
AAAGGGAAAGTAATGTGTTTTCTGTAAGTCTTTCTATTATTAAATATTGTATATTAATTT
CTTTCAGAGTAAATTCTATATTTGTATTTTGCATACAGTAGTTCATAACTACCATGTTGT
TTTATACAATTTAATGTTTGCAAATTTTTGTTTTATAGAATGCCA
>c11810_g1_i1 len=565 path=[543:0-60 604:61-61 605:62-564]
ATTCAACAGTTCCCATACAGTGGGAAATGCCATTCTGCTTTTTTACTCCCAGCTATATAT
GAAAAAAAAAATAATCATCATTTTGTAGTAATGTTAGAGAAATCAGTTGGGGAAATAATG
CTATTTCTAGTATTTGTCTCCAGTGATTGATGTTTTGTGCCAGAAATGCTCCAAGATAGA
TGACTGCCCTAAGTCTCAACAAAACAAAATCCACTAAATCCTGTGGCATTTAAAGTGTTT
TCCTTTATTAGCCTATTATTGTCTAGGTTGAAGTAAACAGTCGCCTGGATAGCTGTAGTT
TACATTGCCAGAGATTTTGGTTAACTTCTATTTGGGGTTGAAGAAGCACAGACATTAGAA
GGAAACGCTGTTTTGTCAAAAGTTAATGAAAAATTAATGCATCACCTGTATGTAACAAGC
AAAGGTCTTCTGAATGTAGACTTCTAATGAAGTTCTTCATAGTATAAAGTCTAGGCTGAA
TTATTTGAAAGTGTGCTTTAACTATGTAGTACTTCTGCTTTGATACATGCGTTTAGATTT
ATAATACAGCAAAGCTTCCAAATGT
>c11819_g1_i1 len=300 path=[278:0-299]
TGAAAGAAGAAACCTCACGCACATATATAAGGAGTAACATCTTGGGGTCTAAAACAAAGC
AAGAAACACCAAAGCAGTTTCCACACTGTTTTTCTGACACATTAAGCATGATTCAATAAC
AGTAAGTCCAAGTTGCAACAAAAAGTTAAAGAAAACTAATATTTCCTAGATAGGAGAAGA
AACCTGCAATTTTTAATGCAAGTTGCATTTAAGAAGCCTTGATAATAGGTCTTAGTGCTG
AAAAACAGCTTCCTTCTGTGGTTTCTTAAAACCTGTGGAATGCTGGAATCTGAAATGCAG
>c11838_g1_i1 len=230 path=[1:0-147 149:148-229]
GGGCAGATGATGAGAAATGACTTTCCAAAAGTACTGCTTTTATGCCTCTTGTTTCTTTTT
GTGGGAGAATATTTGGAAGAATGTATTTTCTTCTTGCTTCAAAGTTCTTAAATAACCACC
CAGCAGAGGTGAGACTTTCTTACCAACTTGGTGTAGCTTACAAAATTGGTGTAGCTAATG
GAAGAACTACTTCAAATGGGGGAAAGTGTCAGCTTTGTTGTGGAGATCAT
>c11906_g2_i1 len=208 path=[601:0-207]
GTGGGAGCTTTGACATCAAACTAAATAGAAATGTCCTCTTGAAATTATTTTCTTCCCTGC
TGATCTCCACTGGGAAGTTTATAATGGGGCTTGAGTGAAAGCTGATGCCCTGCATTTGTT
ATATTCCCAGACTCTCAGCTGCATCAATACTCCCATCAATACACACACTTTGACAGAAAC
TGAGACAGACAGTGACTAATCTGATTGC
>c11914_g1_i1 len=338 path=[1:0-337]
AAAAAAAAAAAAAAAAAACGAAATAAGAAACTTTACATAATATATAATCTTAAAAAGTTA
AAGATATAAATTAAAACAAAAAATATAATAAAAAAAAATTTTTAGTATGCTTTCTTTTTA
TCAATAGTGGTATAATAAATAGAAATGAGTAATCCCTTTTATGTAATTAGGCCCACCATA
AAAGTTAAAGCAATATAGAATTGAAAGATCTGAATATTAAACATACATATATTTCATTTT
TCATTATACTATTTACGTTTTATTACAAACTAGAAAAAAAATCTCTTTTTTTTTTCTTTG
AAAGAAATAAAAGAATAAAAAAATATATATATTTTTTT
>c11914_g3_i1 len=452 path=[1097:0-451]
AAAAAAATATATATATTTTTTTTGAGAAAGTTATTTTTTATATAAAATAGAAATATGAAT
ACTATATCTTATGCAAATAACATATAAATTAATAAAAATGAGGATATAATATGTTTAACA
AACTAATTATATTTATTCTTATACTTTTCACATTGAGAAAGATAAGCATGTTAAAACTAC
ATATTTAAAATTATTAATCATTTAAATAATTTAAGTTTGGAATTTGTCATTAAATATTAT
TTACTTTAACAAAGGTAATAAATATTTTTTTGCATGATCTTTATAAAATTTTTTGTTAAA
TATTTATAGAATGCTTAACTGAACAAATGATAAAAAAGATAACGAATTTTTTATTACTAA
AAATTCTATATGTTTTATAATTAATAAATTTTTTTATTTACTAAAAAAAATATATGATTT
TGTGAAACTTTTTTTATTCTTTCTTAAATATA
>c11921_g1_i1 len=371 path=[557:0-370]
AGTCCTTGGGGTTGCTTACTTCTTCTCAACACTCCTTGTGTCCCAGACATTGCTGTGGAA
TGCAAGGACAGTCAGAAGACTGCACACACAGATTGGGAAGACAAAGCAGAACATCTTGAT
GCAGTCACATTTTAGGTGTTCCATTGCTTCTTTTGCCTTGCTAAAGCAGACCAGCCTTAA
AACATGTCTCACCACAGCCAAGGCTTTCACTCAGCTGCTCCCCAAAACAAGCACATCTTG
CACTGGCAACGGTGAGTACATCCACTGCAAAGACAGTCTCAGTAATGAAAAAAAGCACCC
TCAACATGAAAAGCTGTAGGAGAGCAGGCTTCGTTAATTCTGTTCTTTGGGCATCCATTT
GCTTTAAAGCA
>c11952_g1_i1 len=220 path=[1:0-219]
ATTTGCATTTTTTTTTTTTTTTCTTCAACATACTGTGTAATTACATTTAAATTTCCAATA
AAATGTTTTGTTCTATTTTTTAATTTTTCATATGTTGGTTTTAGGCATTATTTTTTATCT
TAATTATTTTTTTTTTAAAATAAAATTATTTTAGTTATTTTTACTAAAATTACATATACT
ATAAAAAAAAAAAAATGTTAAAATACAAGAAAAATTAACA
>c11952_g2_i1 len=272 path=[656:0-271]
TAGTGAAAAAAAAAAAAAAAAAGATCTAGAAAAAAAAAAAAAAAATGCAAATAGTAAAAT
TAATAACATGTTGCAATAAAAAATATATTTTTCATATATGAATATCTATAGTAATATAAA
GGTATTTTTAAAAACTATTTTAAAAAAATAAAGTTTAACTATATAAAAATAAATAAATAA
ACAACGCAAATATATCAAAATATTTGTTTATAAATATAAAAAAGAAAAGTAATATATTAA
TAAATATACTATTATTTTAATATATAGATTTA
>c11984_g1_i1 len=291 path=[269:0-290]
GATCTCACCTTCCATCACATTTATAACAGCTTCAGGAATGGAGTTCACAGAATATCTACA
TGAGTCAAATCACTGAGGGGCAGGGAAGGATGGATGTGGGGAAGGCATTCACAAGACATG
GAGGCTCAAGAGTTTGCGAGAGTTAGATGGTTCAGGCATCTGTCCTTTGTCAATTCTAGA
ACAGCATAGACTATAAAAACTTTTATTTGGCAAGTGCTGAATATGCATACAAAATGCAGA
ACATGCTATACAATTTAGAACTTTAATAGTGTTCTCTGGACATCAGGCATT
>c12054_g1_i1 len=290 path=[268:0-238 507:239-289]
AGCTGAGTAAATGGGGCAGAAACTGAAATGCTTGCTTTCTGTTTCTGCCCCATTTACTCA
GCTGGGATGTATTAAGTTTCCCTTCAGTGTTTTCCAGTTCTATTATTTTATCTCAAGTAA
TCTTCAAATCGCAATATAATAAGTTGCTTATATCTTCAGCCAAGTCATGTCAGCATAATA
TTCTTTACTGACCGATAAAATAGAAGTCAACAAACCTGTGAGTTATCACAGAATGATTTA
GCTTAAAAGGGACATTAAAGATCATCCATTTCCAAAGTGCTGCCCATGGG
>c12062_g2_i1 len=882 path=[4352:0-881]
CTTCTTCTTCTTCTTCTTCATTTTCATTTTCTTCCTTCTCTTTTTTGTCTTCTTCATCTT
CTTCCTTCTCTTCATTTTTATTTTTTTCATCAATACTTCTCTTAATGTTTTTTTGAATTT
CCCTATTGTCTTTTTCAATAACTTTGTTACTTTCTTCAATATTTTCAAAATTCTCCTTCT
CATTTGAATTTATATTCAATAATTTCATTTTATAATCATTTTTTAAATTATCATTTTTAT
TTGGTTCTCTTATCACATTATTGTTATCAACATTACCTATTTTTGATTCACTATAATCTT
TCTCTTCATTCTCTTTTTTTTCCATCTCATCATCATCGCTGTAATCTTCATCTATAATTT
TTTTACTTTTTTTATTAAACTTATAATTATCTGAAATACTTTGGTCAATTATCTTATTTT
TAGAAAATACTTCTAAATTTTCTTGGCTATATATATTTGTTGCTTTATCATTTTCTTCCT
CACCATTTCCTTTGAATTTTTTTTTTAATCTTTTAAAATTTTTGTTTAAATTTTCATTTT
TTCTTTTTAAATTAATCGAATCTTCATTTTTAAGGTTTTCGTCAATATATTTTTCATTAC
TGTTTTTTTCTTGTTCTGGGATATCCATTTTTTTTCATTACTTTTTTCTAGTAACTTGAA
TAAATTATTAATTTTTTATTTTTCATATTAATTTAATAATATTAATGTATAATTATATAT
AAAAAGAAATTTTAATTAATTCATTTAAATTTTTTTTTATTATTATTTTACTATATTATA
TTAAATGGCACTCTTTGAAGAAATTCATTCAATAAATTGAAAAAAAAAAATTTTTGTTGA
ATTAAGAATAATGCATTTCATTAAAAAAAAAATTCAAAGGAA
>c12065_g1_i1 len=211 path=[255:0-138 62:139-145 406:146-210]
TCCTTTTCCGTTTCCGTTTCATTTATTTTTTTTTTTCTTTAACAAATTCTTTAGTATATT
ATATTTTGTTTATGAATTTTTATTTTTTGTTATTTTATTTTTTTTTTAAGTTTAAATTTG
TTTTATTTTAAGAAAACCTAATTTTCTATAAAAAAAAAAAAAACGTAAAATTTAATATTT
GATTTAAATACATTCTATTAATATTTTTAAA
>c12098_g1_i1 len=400 path=[55:0-92 452:93-399]
TTTTTTTTTTTATTTTATTATTTTGTAATCAATAATAAAATTTAATTTATAAGAATATAT
ATGTTATGGATTATATTAAAAGTATTTAAATAAGGGGGGAAAAAAAAAATGAGATTTAAT
GAATAAAACTCTTTATATAGAAATACATAAAAAATTTAAGTATATCAATGCACAAAATGA
AACTAAAAAAGAAGAAATAATAATATGAAAGAACGATATATATATATATATACAAAAAGA
GTTTAAAATAATTAAAATGATTTTTATTATATATTTTTACAAAAATGTAATTTTGTTTTT
ATTTTTATATATTTTTTACTATATTTTTAGTATATATTTATTTGTTTTGTCAGTTTATTT
AATTTGAATAAATATTTTAACTCATTATTATATATATATA
>c12098_g1_i2 len=326 path=[450:0-18 452:19-325]
AGGAGAAATTTAGAGGAGAGGGGGGAAAAAAAAAATGAGATTTAATGAATAAAACTCTTT
ATATAGAAATACATAAAAAATTTAAGTATATCAATGCACAAAATGAAACTAAAAAAGAAG
AAATAATAATATGAAAGAACGATATATATATATATATACAAAAAGAGTTTAAAATAATTA
AAATGATTTTTATTATATATTTTTACAAAAATGTAATTTTGTTTTTATTTTTATATATTT
TTTACTATATTTTTAGTATATATTTATTTGTTTTGTCAGTTTATTTAATTTGAATAAATA
TTTTAACTCATTATTATATATATATA
>c12099_g2_i1 len=298 path=[49:0-241 48:242-297]
AAAATTTTCTCTATTTTTGGGTGTGTAAGAGGCATAACTGCAATTAATGAAATTAAAAAT
TTTATAAATATATGAAAAAAAAGAGAATATAATTTTATTTATTTAGAACTTTAATTCTCA
TTAATACTTTTATGTTTTGATATTTTTTATGCTATATTAGTACACTTTTTTTTGTTTTAA
ATACAAATTGCTGATTAATTAAATAACTTTTTCTATATGAAGACTACTAAAATCACATAA
AAAGAATTTATGGAGAAAAATATTTTCCTTTTAATATAAATTATAAACATATTTCATC
>c12186_g1_i1 len=228 path=[1:0-227]
GAAAAAATATTGATGGTAAACATGTTTATCCCCTTTGGCTCCACGTTTACCATCACTGAA
ATAAAATTAAAAACTGGAACAATCAAACAGCATTCTGTTTATTTTTTTTCAATTGGATTT
TAAGGAAGTGGACCTACATAATGGGTTCTTATTTACAAGGCTGTGTGTTTGCACGTGTAA
GCATATTATTTTTAAGTTTAAAGAAAGTCAAACACAAAGCCTTGTAAA
>c12243_g1_i1 len=595 path=[573:0-394 968:395-594]
TCTATTTTTTTTTCATCTTTAATAAAATTTTTATTTTCGTTTACTACTTTTTGTTTTTCA
TTTTTTTCATTATTATCTAATGAATATAATTCTGTAGCTTGCTAACATTTTTTTTATAGT
GTATTTAAAATCTATAAAATAAATTATTATTTCTTAAAATATATACTTTATACTTCTATA
AATTATTTTTTCTTTACTTTTTATATTTTATATACACACATTTTTAAAAAGGAATAAAAA
TAACGATGTTTCTTTCTATAAATATTAAATATAAAATGTATACTTCGAAATTTAATTAAT
TATTTATTTAATTATTATATTTTATTATCGTCTTTTTTTAATGTTTTATTTAAAAAATAA
TAAAAATAATTGAAATACTATATTCTACTATTCATAAGAATATTAAGTACTCATTAAACA
TTATCAAAGCATATTTATAACAAAAAAAAATTTGAATAACATTAAAAATATATATCCTAT
ATATATGTTAATTTAAAAGGTCATATCATATTTTATGATTTTAAAAATGATTTTATAATA
TATTCTCAATGTATGCCTCATTTTAAAAAATTTTTTTTTTAAAATATATATATAT
>c12246_g1_i1 len=238 path=[6:0-141 148:142-237]
AAAAAAAAAAAAATATCTTAAAAAGAAATAAAAAAAAAAATTGTTGATGAACTTCATGGA
AATAAAAATAATTGATTTTCAGAAATAATTTTGTAAGTTGATAAGATATTGATTATTACA
TCATGTATTATTTCATTTATAAATATGTAAAAAGTTATATTTTTAAAATTATGCAACATA
TCTTTATTATATTTATACACATTTTGTTTTTGTAACATTTAAAAAAAATGTATCATTA
>c12260_g1_i1 len=212 path=[364:0-211]
GACATAGTTACAACAATGTAATTATCCCCCTATTTTTCTATCTGTTCCATTTATTCCAGT
TATTCTAATAGAATTCTAAAAGGATGAGAATTCAAAATTATGGAGCTGAAGTTCTCCAGA
TGTAATGAGAACAGCTAATGCTCAAAACTTCGTCAGACAAAAAAGCCAAATAACCACAGA
CAAAATATTAGTACACAAAACACAAGAGAAAA
>c12288_g1_i1 len=225 path=[242:0-142 385:143-224]
GCAAGCTAAAATTTAAGTTACTCCTGTACTTTATTTTAAGAAAAACAAATGTAATATAAT
TCAATGAATAAGCATAATCAGTTTCGACGATATATACATAAATAAATGAAATCGTAAACA
AAGATATTTGTATTTTTGGAATGGGTATGAAAAAGGTAATATAAAATGCAGTCTCAATTC
AACAAAATGTAGAAAAATAAAAATAAAAAATACGTTGTCAATTAA
>c12318_g1_i1 len=346 path=[492:0-131 250:132-345]
AAAAAAAAAAAAAATTTATTATAAATATTACTATATAAATTGATATGAATATAGAAATAT
ATTAGAAAAAATATTTTTTTCCGTAATATATTGCATGAAATCTTATAAATTAAATACTTT
ACATTCAATTTAAAAAAAATGAATGTTATTAAAAAATACATTCAATAATAATAATAAAAT
GGACGTATATATATTATAATAATATTGGATAAACTAAATCTTAGTATTGTAACATAAGAA
ATAATAAAAATTGAAATAAAAAATACTTTTCTATAAATATTTCGTATCTTACTATAACCA
ATTTTCTTAACCATTAAAGAATATAAAAAAAAATAAAACAGAAAAA
>c12353_g1_i1 len=242 path=[39:0-163 277:164-241]
AAAAAAAATAATTTTTAGGTTTTAAAATTCATAAAAAGATATTTAATAAAAGTTTAATAT
TTTATTTTTTACATTATAATGGTAATACATGTAATGTGTAAAATATAACTTCAATAAATT
TGTAATAATTATTAAATAATGAAATAAGGTAATATAGAGATTATCATATTTATTTTTATA
TATCATTAATATATTTTATTATGAAATATCTATACATAATTATTAAATGTAGAACATCTT
CA
>c12361_g1_i1 len=276 path=[295:0-275]
AAAAAAGAAAAATGAAAAAAAATTTGCAAAAAAATTTAAAAAGAAAAATAATTTTAAGAA
AAAAAATTAAAAACAAAGAAAAATTATTTTATGCATAAATAAATGTCTTAAAAAATAGCA
CAACTTTTTTCCCAATAAAAAATTAAATGAAATTATTTCATTTAACCTGAGTTACCTAAT
ATAGAATGATTTTGAATTAAAAATTAACAAAATACAAGTTAAAAGTATAAAGTTATATTT
CATACATTTGACTAAAAAAAAAAAAAAAATAAGAAA
>c12369_g1_i1 len=1532 path=[1:0-1531]
AAAAAAAAAAAAAAAAAAATGTATGATATTTTAAAATATATTATTATAAAAGAAGAAAAT
TATAAAACAAATTATTATTTTCAAACTATTTTAATATATTTATCCTTATTACTATATAAT
ACTTTGAAAAAATCGTTTATCTATGAAATGAGAAAAATAGCTCAATTTTTTTTAGACTTT
GTTTTTTTTTTCATAGAAAATATAAAAAATAATTTAATTATTTTACAAATTATAGAATCT
TATGCAAATAATTTATATAATTTTAATGAAAATAAGAATAATAATACATTTTTCATTAAA
AAAAAAAAATATTTTTACTTACTAAAAGTTTATTTTAGAAAATTATTATCTTTATTTTAT
TTATATACAGATGAACTAATACTATATACAATTAAAAGTAACATAGATCAGGAAATTAGT
CAAAAAAATTATTATAGAAAAAACTTTAACAAAAATTTAAATATTGGCATTATTTGTAAT
TATGAATATATAAATCAAATGGATTTAAGTAATTTATGTTTTTATTGGGATTATTCAATA
GTATCAATGAGTCATGATAGAAGCGATTTATATATTGCAAGATGTATTAAGAACTTTCTT
CTATTATTAATTAAACTATTTAAAGAAAATAATATAGATAAAGAAATCTCTTTAAGTATT
[truncated: 24,558,096 more chars]
