# Supplementary material for: De novo assembly and transcriptome analysis of Plasmodium gallinaceum identifies the Rh5 interacting protein (ripr), and reveals a lack of EBL and RH gene family diversification
Source: Malar J. 2015 Aug 5;14:296. doi: 10.1186/s12936-015-0814-0 (PMC4524024; doi:10.1186/s12936-015-0814-0)
Supplement: Additional file 7: — Annotation file for the assembly without quality trimming. [file 12936_2015_814_MOESM7_ESM.xlsx]

## Sheet: blast2go_annot_20150312_1747.an
Sequence Name	GO ID	GOs
comp136_c0_seq1	GO:0043167	hypothetical protein
comp136_c0_seq1	GO:0006464
comp136_c0_seq1	GO:0016301
comp4810_c0_seq1	GO:0043167	serine threonine protein kinase
comp4810_c0_seq1	GO:0006464
comp4810_c0_seq1	GO:0016301
comp4810_c0_seq1	EC:2.7.11
comp6564_c0_seq1	GO:0008150	hypothetical protein PCYB_124260
comp6564_c0_seq1	GO:0043167
comp6564_c0_seq1	GO:0008233
comp6666_c0_seq1	GO:0003677	helicase
comp6666_c0_seq1	GO:0004518
comp6666_c0_seq1	GO:0043167
comp6666_c0_seq1	GO:0004386
comp6666_c0_seq1	GO:0034641
comp6666_c0_seq1	EC:3.6.1
comp6666_c0_seq1	EC:3.1
comp6666_c0_seq1	EC:3.6.1.15
comp6699_c0_seq3	GO:0043167	hypothetical protein PCYB_021780
comp7078_c0_seq1	GO:0003735	ribosomal protein l20
comp7078_c0_seq1	GO:0005739
comp7078_c0_seq1	GO:0005840
comp7078_c0_seq1	GO:0019843
comp7078_c0_seq1	GO:0006412
comp7078_c1_seq1	GO:0003735	50s ribosomal protein l20
comp7078_c1_seq1	GO:0005840
comp7078_c1_seq1	GO:0019843
comp7078_c1_seq1	GO:0006412
comp7098_c0_seq1	GO:0008150	hypothetical protein C922_03680
comp7098_c0_seq1	GO:0005737
comp7098_c0_seq1	GO:0006914
comp7098_c0_seq1	GO:0008233
comp7098_c0_seq1	GO:0006810
comp7098_c0_seq1	EC:3.4
comp7100_c0_seq1	GO:0008150	conserved Plasmodium protein, unknown function
comp7100_c0_seq1	GO:0008168
comp7313_c0_seq1	GO:0008150	hypothetical protein
comp7313_c0_seq1	GO:0003674
comp7383_c0_seq1	GO:0051082	prefoldin subunit 2
comp7383_c0_seq1	GO:0043234
comp7383_c0_seq1	GO:0006457
comp7484_c0_seq1	GO:0008150	hypothetical protein
comp7484_c0_seq1	GO:0005622
comp7484_c0_seq1	GO:0003674
comp8079_c0_seq1	GO:0005739	iron-sulfur assembly
comp8079_c0_seq1	GO:0022607
comp8079_c0_seq1	GO:0005198
comp8079_c0_seq1	GO:0009058
comp8079_c0_seq1	GO:0003674
comp8186_c0_seq1	GO:0005737	hypothetical protein
comp8186_c0_seq1	GO:0009056
comp8186_c0_seq1	GO:0006520
comp8186_c0_seq1	GO:0003674
comp8197_c0_seq1	GO:0005634	dna excision repair protein ercc-1
comp8197_c0_seq1	GO:0003677
comp8197_c0_seq1	GO:0004518
comp8197_c0_seq1	GO:0034641
comp8197_c0_seq1	GO:0006259
comp8197_c0_seq1	GO:0006950
comp8197_c0_seq1	EC:3.1
comp8642_c0_seq1	GO:0007165	adp-ribosylation partial
comp8642_c0_seq1	GO:0043167
comp8642_c0_seq1	GO:0005622
comp9162_c0_seq1	GO:0003677	nucleotide excision repair protein
comp9162_c0_seq1	GO:0008150
comp9162_c0_seq1	GO:0043167
comp9162_c0_seq1	GO:0004386
comp9162_c0_seq1	EC:3.6.1
comp9162_c0_seq1	EC:3.6.1.15
comp9162_c0_seq2	GO:0003677	dna repair protein rhp16
comp9162_c0_seq2	GO:0008150
comp9162_c0_seq2	GO:0043167
comp9162_c0_seq2	GO:0004386
comp9162_c0_seq2	EC:3.6.1
comp9162_c0_seq2	EC:3.6.1.15
comp9162_c0_seq3	GO:0003677	nucleotide excision repair protein
comp9162_c0_seq3	GO:0008150
comp9162_c0_seq3	GO:0043167
comp9162_c0_seq3	GO:0004386
comp9162_c0_seq3	EC:3.6.1
comp9162_c0_seq3	EC:3.6.1.15
comp9163_c0_seq1	GO:0055085	copper transporter
comp9163_c0_seq1	GO:0022857
comp9163_c0_seq1	GO:0005576
comp9163_c0_seq1	GO:0005575
comp9163_c0_seq1	GO:0005886
comp9163_c0_seq2	GO:0055085	copper transporter
comp9163_c0_seq2	GO:0022857
comp9163_c0_seq2	GO:0005576
comp9163_c0_seq2	GO:0005575
comp9163_c0_seq2	GO:0005886
comp9179_c0_seq1	GO:0044281	tlp2 thioredoxin-like protein 2
comp9179_c0_seq1	GO:0008150
comp9179_c0_seq1	GO:0016491
comp9179_c0_seq1	GO:0042592
comp9179_c0_seq1	GO:0005739
comp9185_c0_seq1	GO:0043167	hypothetical protein
comp9185_c0_seq2	GO:0043167	hypothetical protein
comp9275_c0_seq1	GO:0008150	hypothetical protein PCYB_131870
comp9275_c0_seq1	GO:0003674
comp9277_c0_seq1	GO:0005737	methionine--trna ligase
comp9277_c0_seq1	GO:0043167
comp9277_c0_seq1	GO:0006399
comp9277_c0_seq1	GO:0006520
comp9277_c0_seq1	GO:0016874
comp9277_c0_seq1	GO:0006412
comp9277_c0_seq1	EC:6.1.1.10
comp9277_c0_seq1	EC:6.1.1
comp9279_c0_seq1	GO:0043167	cyclin dependent kinase 7
comp9279_c0_seq1	GO:0006464
comp9279_c0_seq1	GO:0016301
comp9279_c0_seq1	EC:2.7.10
comp9361_c0_seq1	GO:0009536	cpw-wpc family protein
comp9371_c0_seq1	GO:0043167	cmgc cdk protein kinase
comp9371_c0_seq1	GO:0006464
comp9371_c0_seq1	GO:0016301
comp9371_c0_seq1	EC:2.7.11
comp9373_c0_seq1	GO:0003723	conserved Plasmodium protein, unknown function
comp9373_c0_seq1	GO:0043234
comp9373_c0_seq1	GO:0005622
comp9390_c0_seq2	GO:0016887	hypothetical protein
comp9390_c0_seq2	GO:0005634
comp9390_c0_seq2	GO:0004386
comp9390_c0_seq2	GO:0043234
comp9390_c0_seq2	GO:0006259
comp9390_c0_seq2	GO:0006950
comp9390_c0_seq2	EC:3.6.1
comp9390_c0_seq2	EC:3.6.1.3
comp9390_c0_seq2	EC:3.6.1.15
comp9417_c1_seq1	GO:0008150	cysteine mitochondrial precursor
comp9417_c1_seq1	GO:0043167
comp9417_c1_seq1	GO:0003674
comp9447_c0_seq1	GO:0043167	cytochrome c
comp9447_c0_seq1	GO:0003674
comp9501_c0_seq1	GO:0008150	dynein beta chain
comp9501_c0_seq1	GO:0005856
comp9501_c0_seq1	GO:0043234
comp9501_c0_seq1	GO:0003674
comp9501_c0_seq1	EC:3.6.1
comp9501_c0_seq1	EC:3.6.1.15
comp9539_c0_seq1	GO:0003723	hypothetical protein
comp9539_c0_seq1	GO:0034641
comp9539_c0_seq1	GO:0016853
comp9539_c0_seq1	EC:5.4.99.12
comp9542_c0_seq1	GO:0008150	n-terminal acetyltransferase
comp9542_c0_seq1	GO:0016746
comp9542_c0_seq1	EC:2.3.1.1
comp9542_c0_seq1	EC:2.3.1
comp9542_c0_seq2	GO:0008150	N-terminal acetyltransferase, putative
comp9542_c0_seq2	GO:0016746
comp9542_c0_seq2	EC:2.3.1.1
comp9542_c0_seq2	EC:2.3.1
comp9569_c0_seq1	GO:0016192	vacuolar protein sorting-associated protein 26
comp9569_c0_seq1	GO:0006810
comp9613_c0_seq1	GO:0043167	hypothetical protein C922_03080
comp9620_c0_seq1	GO:0016192	vesicle-associated membrane protein 7
comp9620_c0_seq1	GO:0005575
comp9621_c0_seq1	GO:0044281	thiamin-phosphate pyrophosphorylase
comp9621_c0_seq1	GO:0006790
comp9621_c0_seq1	GO:0034641
comp9621_c0_seq1	GO:0009058
comp9621_c0_seq1	GO:0016765
comp9621_c0_seq1	EC:2.5.1.3
comp9623_c0_seq1	GO:0003735	60s ribosomal subunit protein l24-
comp9623_c0_seq1	GO:0042254
comp9623_c0_seq1	GO:0005840
comp9623_c0_seq1	GO:0006412
comp9667_c0_seq4	GO:0003735	ribosomal protein s15
comp9667_c0_seq4	GO:0005840
comp9667_c0_seq4	GO:0006412
comp9672_c0_seq1	GO:0005634	minichromosome maintenance protein 3
comp9672_c0_seq1	GO:0003677
comp9672_c0_seq1	GO:0043167
comp9672_c0_seq1	GO:0004386
comp9672_c0_seq1	GO:0043234
comp9672_c0_seq1	GO:0009058
comp9672_c0_seq1	GO:0006259
comp9672_c0_seq1	EC:3.6.1
comp9672_c0_seq1	EC:3.6.1.15
comp9684_c0_seq1	GO:0016887	eukaryotic initiation
comp9684_c0_seq1	GO:0044281
comp9684_c0_seq1	GO:0005737
comp9684_c0_seq1	GO:0043167
comp9684_c0_seq1	GO:0034655
comp9684_c0_seq1	GO:0008135
comp9684_c0_seq1	GO:0004386
comp9684_c0_seq1	GO:0043234
comp9684_c0_seq1	GO:0006412
comp9684_c0_seq1	EC:3.6.1
comp9684_c0_seq1	EC:3.6.1.3
comp9684_c0_seq1	EC:2.7.7
comp9684_c0_seq1	EC:3.6.1.15
comp9708_c0_seq1	GO:0044281	hypothetical protein PFFVO_02716
comp9708_c0_seq1	GO:0003924
comp9708_c0_seq1	GO:0043167
comp9708_c0_seq1	GO:0034655
comp9708_c0_seq1	EC:3.6.1
comp9708_c0_seq1	EC:3.6.1.15
comp9717_c0_seq1	GO:0008150	26s protease regulatory subunit 6b
comp9717_c0_seq1	GO:0005737
comp9717_c0_seq1	GO:0009056
comp9717_c0_seq1	GO:0043167
comp9717_c0_seq1	GO:0008233
comp9717_c0_seq1	GO:0003674
comp9717_c0_seq1	EC:3.6.1
comp9717_c0_seq1	EC:3.6.1.15
comp9722_c0_seq1	GO:0005634	trancription factor
comp9722_c0_seq1	GO:0003735
comp9722_c0_seq1	GO:0034641
comp9722_c0_seq1	GO:0009058
comp9722_c0_seq1	GO:0005840
comp9722_c0_seq1	GO:0006412
comp9749_c0_seq2	GO:0005634	transcription elongation factor
comp9749_c0_seq2	GO:0003677
comp9749_c0_seq2	GO:0043167
comp9749_c0_seq2	GO:0008135
comp9749_c0_seq2	GO:0034641
comp9749_c0_seq2	GO:0009058
comp9749_c0_seq2	GO:0006412
comp9756_c0_seq1	GO:0016887	vacuolar atp synthase subunit d
comp9756_c0_seq1	GO:0055085
comp9756_c0_seq1	GO:0022857
comp9756_c0_seq1	EC:3.6.1
comp9756_c0_seq1	EC:3.6.1.3
comp9756_c0_seq1	EC:3.6.1.15
comp9759_c1_seq1	GO:0003674	hypothetical protein PCYB_093830
comp9767_c0_seq1	GO:0006810	hypothetical protein C922_04747
comp9768_c0_seq1	GO:0001071	hypothetical protein
comp9768_c0_seq1	GO:0034641
comp9768_c0_seq1	GO:0009058
comp9777_c0_seq1	GO:0003735	60s ribosomal protein
comp9777_c0_seq1	GO:0005840
comp9777_c0_seq1	GO:0006412
comp9805_c0_seq1	GO:0005975	adp-ribosylation factor
comp9805_c0_seq1	GO:0016192
comp9805_c0_seq1	GO:0007165
comp9805_c0_seq1	GO:0043167
comp9805_c0_seq1	GO:0006464
comp9805_c0_seq1	GO:0005794
comp9805_c0_seq1	GO:0016023
comp9805_c0_seq1	GO:0009058
comp9805_c0_seq1	GO:0006810
comp9805_c0_seq1	GO:0005764
comp9821_c0_seq2	GO:0043167	hypothetical protein
comp9825_c0_seq1	GO:0008150	proliferation-associated protein 2g4
comp9825_c0_seq1	GO:0003674
comp9827_c0_seq1	GO:0005634	20s proteasome alpha subunit d2
comp9827_c0_seq1	GO:0005737
comp9827_c0_seq1	GO:0009056
comp9827_c0_seq1	GO:0043234
comp9827_c0_seq1	GO:0008233
comp9827_c0_seq1	GO:0005622
comp9827_c0_seq1	EC:3.4.25
comp9827_c0_seq2	GO:0005634	20s proteasome alpha subunit d2
comp9827_c0_seq2	GO:0005737
comp9827_c0_seq2	GO:0009056
comp9827_c0_seq2	GO:0043234
comp9827_c0_seq2	GO:0008233
comp9827_c0_seq2	GO:0005622
comp9827_c0_seq2	EC:3.4.25
comp9846_c0_seq1	GO:0003735	40s ribosomal protein s12
comp9846_c0_seq1	GO:0005829
comp9846_c0_seq1	GO:0005840
comp9846_c0_seq1	GO:0006412
comp9859_c1_seq1	GO:0042592	disulfide isomerase
comp9859_c1_seq1	GO:0005783
comp9859_c1_seq1	GO:0006457
comp9859_c1_seq1	GO:0016853
comp9859_c1_seq1	EC:5.3.4.1
comp9859_c2_seq1	GO:0042592	disulfide isomerase
comp9859_c2_seq1	GO:0005783
comp9859_c2_seq1	GO:0006457
comp9859_c2_seq1	GO:0016853
comp9859_c2_seq1	EC:5.3.4.1
comp9863_c0_seq1	GO:0043167	chaperone
comp9863_c0_seq1	GO:0005783
comp9863_c0_seq1	GO:0006950
comp9865_c0_seq1	GO:0043167	heat shock protein 81-2
comp9865_c0_seq1	GO:0051082
comp9865_c0_seq1	GO:0006457
comp9865_c0_seq1	GO:0006950
comp9877_c1_seq1	GO:0005634	hypothetical protein PFFVO_05798
comp9877_c1_seq1	GO:0003723
comp9877_c1_seq1	GO:0043167
comp9877_c1_seq1	GO:0003674
comp9883_c0_seq1	GO:0008150	asparagine - trna ligase
comp9883_c0_seq1	GO:0005737
comp9883_c0_seq1	GO:0016491
comp9883_c0_seq1	GO:0043167
comp9883_c0_seq1	GO:0006399
comp9883_c0_seq1	GO:0006520
comp9883_c0_seq1	GO:0003674
comp9883_c0_seq1	GO:0016874
comp9883_c0_seq1	GO:0006950
comp9883_c0_seq1	GO:0006412
comp9883_c0_seq1	EC:6.1.1.22
comp9883_c0_seq1	EC:6.1.1
comp9883_c0_seq1	EC:1.11.1.7
comp9903_c0_seq1	GO:0005737	26s proteasome regulatory
comp9903_c0_seq1	GO:0009056
comp9903_c0_seq1	GO:0043167
comp9903_c0_seq1	GO:0043234
comp9903_c0_seq1	GO:0008233
comp9903_c0_seq1	GO:0005622
comp9903_c0_seq1	GO:0003674
comp9903_c0_seq1	EC:3.6.1
comp9903_c0_seq1	EC:3.6.1.15
comp9921_c0_seq1	GO:0005634	hypothetical protein PFUGPA_05011
comp9921_c0_seq1	GO:0003677
comp9921_c0_seq1	GO:0034641
comp9921_c0_seq1	GO:0009058
comp9921_c1_seq1	GO:0001071	transcription factor with ap2 domain
comp9921_c1_seq1	GO:0034641
comp9921_c1_seq1	GO:0009058
comp9941_c0_seq1	GO:0051082	dnaj domain partial
comp9941_c0_seq1	GO:0006457
comp9956_c1_seq1	GO:0008150	protein phosphatase
comp9956_c1_seq1	GO:0016791
comp9956_c1_seq1	EC:3.1.3.16
comp9956_c1_seq1	EC:3.1
comp9956_c1_seq1	EC:3.1.3.41
comp9956_c2_seq1	GO:0044281	#NAME?
comp9956_c2_seq1	GO:0005975
comp9956_c2_seq1	GO:0006091
comp9956_c2_seq1	GO:0009056
comp9956_c2_seq1	GO:0016853
comp9956_c2_seq1	EC:5.4.2.1
comp9956_c3_seq1	GO:0005634	Transportin
comp9956_c3_seq1	GO:0006810
comp9956_c3_seq1	GO:0019899
comp9958_c0_seq1	GO:0008150	proteasome regulatory component
comp9958_c0_seq1	GO:0009056
comp9958_c0_seq1	GO:0043234
comp9958_c0_seq1	GO:0030234
comp9958_c0_seq1	GO:0005622
comp9961_c0_seq1	GO:0003735	40s ribosomal protein s16
comp9961_c0_seq1	GO:0005840
comp9961_c0_seq1	GO:0006412
comp9961_c0_seq2	GO:0003735	40s ribosomal protein s16
comp9961_c0_seq2	GO:0005840
comp9961_c0_seq2	GO:0006412
comp9972_c1_seq1	GO:0008150	3-methyl-2-oxobutanoate dehydrogenase
comp9972_c1_seq1	GO:0016491
comp9972_c1_seq1	EC:1.2.4.4
comp9973_c0_seq1	GO:0006464	hypothetical protein C922_03016
comp9973_c0_seq1	GO:0003674
comp9973_c0_seq1	GO:0016874
comp9979_c0_seq2	GO:0008150	hd domain containing protein
comp9979_c0_seq2	GO:0043167
comp9979_c0_seq2	GO:0003674
comp9979_c0_seq2	EC:3.1
comp9991_c0_seq1	GO:0042592	thioredoxin
comp9996_c0_seq1	GO:0008150	diacylglycerol kinase
comp9996_c0_seq1	GO:0007165
comp9996_c0_seq1	GO:0016301
comp9996_c0_seq1	EC:2.7.1.23
comp9996_c0_seq1	EC:2.7.1.107
comp10012_c0_seq1	GO:0043167	zinc finger containing protein
comp10025_c0_seq1	GO:0043167	hypothetical protein PFUGPA_02866
comp10027_c0_seq1	GO:0003674	hypothetical protein
comp10028_c1_seq1	GO:0005575	preprotein subunit
comp10028_c1_seq1	GO:0006810
comp10039_c0_seq1	GO:0043167	hypothetical protein PCYB_133480
comp10051_c0_seq1	GO:0005737	seryl-trna synthetase
comp10051_c0_seq1	GO:0043167
comp10051_c0_seq1	GO:0006399
comp10051_c0_seq1	GO:0006520
comp10051_c0_seq1	GO:0016874
comp10051_c0_seq1	GO:0006412
comp10051_c0_seq1	EC:6.1.1.11
comp10051_c0_seq1	EC:6.1.1
comp10063_c0_seq1	GO:0016779	dna-directed rna polymerase ii
comp10063_c0_seq1	GO:0003723
comp10063_c0_seq1	GO:0034641
comp10063_c0_seq1	GO:0009058
comp10063_c0_seq1	EC:2.7.7.6
comp10072_c0_seq1	GO:0061024	qa-snare protein
comp10072_c0_seq1	GO:0016192
comp10072_c0_seq1	GO:0005737
comp10072_c0_seq1	GO:0043234
comp10072_c0_seq1	GO:0006810
comp10072_c0_seq1	GO:0005886
comp10072_c0_seq1	GO:0003674
comp10083_c0_seq1	GO:0051276	ataxin-7-like protein 3 isoform x3
comp10083_c0_seq1	GO:0000988
comp10083_c0_seq1	GO:0043167
comp10083_c0_seq1	GO:0006464
comp10083_c0_seq1	GO:0043234
comp10083_c0_seq1	GO:0034641
comp10083_c0_seq1	GO:0009058
comp10083_c0_seq1	GO:0005654
comp10085_c0_seq1	GO:0044281	hypothetical protein C922_01476
comp10085_c0_seq1	GO:0007165
comp10085_c0_seq1	GO:0034655
comp10085_c0_seq1	GO:0030234
comp10088_c0_seq1	GO:0008150	hypothetical protein PCYB_131870
comp10088_c0_seq1	GO:0003674
comp10099_c0_seq2	GO:0006464	e3 ubiquitin-protein ligase huwe1
comp10099_c0_seq2	GO:0003674
comp10099_c0_seq2	GO:0016874
comp10105_c1_seq1	GO:0003723	rna binding protein
comp10113_c1_seq1	GO:0003735	hypothetical protein C922_00108
comp10113_c1_seq1	GO:0005840
comp10113_c1_seq1	GO:0006412
comp10121_c1_seq1	GO:0005634	hypothetical protein C922_02214
comp10121_c1_seq1	GO:0034641
comp10121_c1_seq1	GO:0009058
comp10132_c0_seq1	GO:0016887	vacuolar atp synthase catalytic subunit partial
comp10132_c0_seq1	GO:0044281
comp10132_c0_seq1	GO:0055085
comp10132_c0_seq1	GO:0022857
comp10132_c0_seq1	GO:0043167
comp10132_c0_seq1	GO:0043234
comp10132_c0_seq1	GO:0034641
comp10132_c0_seq1	EC:3.6.1
comp10132_c0_seq1	EC:3.6.1.3
comp10132_c0_seq1	EC:3.6.1.15
comp10168_c0_seq1	GO:0008150	casein kinase ii beta chain
comp10168_c0_seq1	GO:0006464
comp10168_c0_seq1	GO:0043234
comp10168_c0_seq1	GO:0016301
comp10168_c0_seq1	GO:0030234
comp10168_c0_seq1	GO:0005622
comp10208_c0_seq1	GO:0042254	pescadillo n-terminus domain containing partial
comp10208_c0_seq1	GO:0005730
comp10215_c0_seq1	GO:0008150	zinc finger
comp10215_c0_seq1	GO:0016757
comp10215_c0_seq1	GO:0043167
comp10215_c0_seq1	GO:0005622
comp10215_c0_seq1	EC:2.4.2.30
comp10220_c0_seq1	GO:0043167	heat shock protein hsp70-like protein
comp10220_c0_seq1	GO:0051082
comp10220_c0_seq1	GO:0006457
comp10220_c0_seq1	GO:0006950
comp10237_c0_seq1	GO:0005575	hypothetical protein PCYB_143780
comp10237_c0_seq1	GO:0006810
comp10237_c0_seq1	GO:0003674
comp10256_c1_seq1	GO:0003735	50s ribosomal protein partial
comp10256_c1_seq1	GO:0005840
comp10256_c1_seq1	GO:0006412
comp10290_c0_seq1	GO:0005856	conserved Plasmodium protein, unknown function
comp10290_c0_seq1	GO:0007010
comp10290_c0_seq1	GO:0006461
comp10290_c0_seq1	GO:0009536
comp10365_c0_seq1	GO:0007165	RhoGAP protein
comp10365_c0_seq1	GO:0005622
comp10365_c0_seq2	GO:0007165	RhoGAP protein
comp10365_c0_seq2	GO:0005622
comp10406_c0_seq1	GO:0006605	mitochondrial import inner membrane translocase subunit
comp10406_c0_seq1	GO:0055085
comp10406_c0_seq1	GO:0005739
comp10406_c0_seq1	GO:0043234
comp10406_c0_seq1	GO:0007005
comp10422_c0_seq1	GO:0043167	zinc finger
comp10440_c0_seq1	GO:0043167	nucleolar preribosomal
comp10440_c0_seq1	GO:0005622
comp10463_c1_seq1	GO:0008150	atp-dependent clp proteolytic subunit
comp10463_c1_seq1	GO:0008233
comp10463_c1_seq1	EC:3.4.21
comp10556_c0_seq2	GO:0043167	serine-threonine protein plant-
comp10556_c0_seq2	GO:0006464
comp10556_c0_seq2	GO:0016301
comp10556_c0_seq2	EC:2.7.11
comp10578_c0_seq1	GO:0044281	guanylate kinase
comp10578_c0_seq1	GO:0034641
comp10578_c0_seq1	GO:0016301
comp10578_c0_seq1	EC:2.7.4.8
comp10578_c1_seq1	GO:0044281	guanylate kinase
comp10578_c1_seq1	GO:0034641
comp10578_c1_seq1	GO:0009058
comp10578_c1_seq1	GO:0016301
comp10578_c1_seq1	EC:2.7.4.8
comp10588_c0_seq2	GO:0043167	hypothetical protein PFFVO_04493
comp10610_c0_seq1	GO:0007165	hypothetical protein C922_00881
comp10610_c0_seq1	GO:0043167
comp10679_c0_seq1	GO:0003674	hypothetical protein, variant
comp10714_c0_seq1	GO:0016791	mrna capping enzyme subunit beta
comp10714_c0_seq1	GO:0034641
comp10714_c0_seq1	GO:0003674
comp10714_c0_seq1	EC:3.1
comp10714_c0_seq1	EC:3.1.3.33
comp10714_c0_seq1	EC:3.1.3.41
comp10730_c1_seq1	GO:0044281	gdp-mannose -dehydratase
comp10730_c1_seq1	GO:0005975
comp10730_c1_seq1	GO:0005737
comp10730_c1_seq1	GO:0016829
comp10730_c1_seq1	GO:0034641
comp10730_c1_seq1	GO:0003674
comp10730_c1_seq1	EC:4.2.1.47
comp10779_c0_seq1	GO:0005737	phospholipase c-like
comp10779_c0_seq1	GO:0009056
comp10779_c0_seq1	GO:0007165
comp10779_c0_seq1	GO:0006629
comp10779_c0_seq1	GO:0043167
comp10779_c0_seq1	GO:0008289
comp10779_c0_seq1	GO:0004871
comp10779_c0_seq1	GO:0006810
comp10779_c0_seq1	GO:0003674
comp10779_c0_seq1	EC:3.1
comp10779_c0_seq1	EC:3.1.4.11
comp10779_c0_seq1	EC:3.1.1
comp10829_c0_seq1	GO:0008150	ubiquitin conjugating enzyme
comp10829_c0_seq1	GO:0016874
comp10829_c0_seq2	GO:0008150	ubiquitin conjugating enzyme
comp10829_c0_seq2	GO:0016874
comp10859_c0_seq1	GO:0044281	orotate partial
comp10859_c0_seq1	GO:0016757
comp10859_c0_seq1	GO:0034641
comp10859_c0_seq1	GO:0009058
comp10859_c0_seq1	EC:2.4.2.10
comp10989_c0_seq1	GO:0005634	high mobility group protein
comp10989_c0_seq1	GO:0003677
comp10989_c0_seq1	GO:0008150
comp10989_c0_seq1	GO:0005829
comp10989_c0_seq1	GO:0005694
comp10989_c0_seq1	GO:0034641
comp10989_c0_seq1	GO:0009058
comp11012_c0_seq1	GO:0016887	vacuolar atp synthase subunit
comp11012_c0_seq1	GO:0008150
comp11012_c0_seq1	GO:0055085
comp11012_c0_seq1	GO:0022857
comp11012_c0_seq1	GO:0016023
comp11012_c0_seq1	GO:0043234
comp11012_c0_seq1	GO:0005764
comp11012_c0_seq1	EC:3.6.1
comp11012_c0_seq1	EC:3.6.1.3
comp11012_c0_seq1	EC:3.6.1.15
comp11012_c0_seq2	GO:0016887	vacuolar atp synthase subunit
comp11012_c0_seq2	GO:0008150
comp11012_c0_seq2	GO:0055085
comp11012_c0_seq2	GO:0022857
comp11012_c0_seq2	GO:0016023
comp11012_c0_seq2	GO:0043234
comp11012_c0_seq2	GO:0005764
comp11012_c0_seq2	EC:3.6.1
comp11012_c0_seq2	EC:3.6.1.3
comp11012_c0_seq2	EC:3.6.1.15
comp11040_c1_seq1	GO:0055085	mitochondrial carrier protein
comp11040_c1_seq1	GO:0005575
comp11067_c0_seq1	GO:0005575	coatomer zeta-1 subunit
comp11067_c0_seq1	GO:0006810
comp11160_c0_seq1	GO:0008150	human hepatopoietin-like
comp11160_c0_seq1	GO:0016491
comp11160_c0_seq1	EC:1.8.3.2
comp11183_c0_seq1	GO:0044281	ribonucleotide reductase small
comp11183_c0_seq1	GO:0008150
comp11183_c0_seq1	GO:0016491
comp11183_c0_seq1	GO:0009058
comp11183_c0_seq1	GO:0034641
comp11183_c0_seq1	GO:0006259
comp11183_c0_seq1	EC:1.17.4
comp11183_c0_seq1	EC:1.17.4.1
comp11255_c0_seq1	GO:0005737	hypothetical protein C922_03070
comp11255_c0_seq1	GO:0006914
comp11260_c0_seq1	GO:0043167	hypothetical protein PCYB_123280
comp11329_c0_seq1	GO:0016192	sybindin domain containing protein
comp11329_c0_seq1	GO:0043226
comp11329_c0_seq1	GO:0005622
comp11347_c0_seq1	GO:0005739	conserved protein, unknown function
comp11357_c0_seq1	GO:0009056	hypothetical protein C922_00578
comp11412_c0_seq1	GO:0043167	plasma membrane ca2+ atpase
comp11412_c0_seq1	GO:0005575
comp11412_c0_seq1	GO:0003674
comp11473_c0_seq1	GO:0003677	hypothetical protein
comp11473_c0_seq1	GO:0006259
comp11473_c0_seq1	GO:0006950
comp11473_c0_seq2	GO:0003677	hypothetical protein
comp11473_c0_seq2	GO:0006259
comp11473_c0_seq2	GO:0006950
comp11476_c0_seq1	GO:0003677	dna ligase 1
comp11476_c0_seq1	GO:0043167
comp11476_c0_seq1	GO:0009058
comp11476_c0_seq1	GO:0006259
comp11476_c0_seq1	GO:0016874
comp11476_c0_seq1	GO:0006950
comp11476_c0_seq1	EC:6.5.1
comp11476_c0_seq1	EC:6.5.1.1
comp11476_c0_seq2	GO:0003677	dna ligase 1 precursor
comp11476_c0_seq2	GO:0043167
comp11476_c0_seq2	GO:0009058
comp11476_c0_seq2	GO:0006259
comp11476_c0_seq2	GO:0016874
comp11476_c0_seq2	GO:0006950
comp11476_c0_seq2	EC:6.5.1
comp11476_c0_seq2	EC:6.5.1.1
comp11490_c0_seq1	GO:0042592	hypothetical protein
comp11505_c0_seq1	GO:0043167	hypothetical protein C922_04192
comp11517_c1_seq1	GO:0008150	camp-dependent protein kinase regulator
comp11517_c1_seq1	GO:0006464
comp11517_c1_seq1	GO:0043234
comp11517_c1_seq1	GO:0030234
comp11517_c1_seq1	GO:0016301
comp11517_c1_seq1	GO:0005622
comp11561_c0_seq1	GO:0055085	hypothetical protein
comp11561_c0_seq1	GO:0022857
comp11561_c0_seq1	GO:0016491
comp11561_c0_seq1	EC:1.10.2
comp11561_c0_seq1	EC:1.10.2.2
comp11561_c0_seq2	GO:0055085	hypothetical protein PCYB_084320, partial
comp11561_c0_seq2	GO:0022857
comp11561_c0_seq2	GO:0016491
comp11561_c0_seq2	EC:1.10.2
comp11561_c0_seq2	EC:1.10.2.2
comp11639_c0_seq1	GO:0016887	hypothetical protein C922_03112
comp11639_c0_seq1	GO:0044281
comp11639_c0_seq1	GO:0043167
comp11639_c0_seq1	GO:0034655
comp11639_c0_seq1	EC:3.6.1
comp11639_c0_seq1	EC:3.6.1.3
comp11639_c0_seq1	EC:3.6.1.15
comp11715_c0_seq1	GO:0003677	5 -3 n-terminal
comp11715_c0_seq1	GO:0004518
comp11715_c0_seq1	GO:0034641
comp11715_c0_seq1	EC:3.1
comp11732_c1_seq1	GO:0003735	40s ribosomal protein
comp11732_c1_seq1	GO:0005829
comp11732_c1_seq1	GO:0005840
comp11732_c1_seq1	GO:0006412
comp11746_c0_seq1	GO:0006629	phosphatidylserine decarboxylase
comp11746_c0_seq1	GO:0016829
comp11746_c0_seq1	GO:0009058
comp11746_c0_seq1	EC:4.1.1.65
comp11753_c0_seq1	GO:0003924	GTPase, putative
comp11753_c0_seq1	GO:0043167
comp11753_c0_seq1	GO:0005730
comp11753_c0_seq1	EC:3.6.1
comp11753_c0_seq1	EC:3.6.1.15
comp11861_c0_seq1	GO:0043167	serine threonine-protein kinase nek1
comp11861_c0_seq1	GO:0006464
comp11861_c0_seq1	GO:0016301
comp11861_c0_seq1	EC:2.7.11
comp12081_c0_seq1	GO:0008150	peptidyl-trna hydrolase
comp12081_c0_seq1	GO:0003674
comp12081_c0_seq1	EC:3.1.1.29
comp12081_c0_seq1	EC:3.1.1.1
comp12081_c0_seq2	GO:0008150	peptidyl-trna hydrolase
comp12081_c0_seq2	GO:0003674
comp12081_c0_seq2	EC:3.1.1.29
comp12081_c0_seq2	EC:3.1.1.1
comp12162_c0_seq1	GO:0005634	serine threonine protein phosphatase
comp12162_c0_seq1	GO:0005737
comp12162_c0_seq1	GO:0016791
comp12162_c0_seq1	GO:0006464
comp12162_c0_seq1	EC:3.1.3.16
comp12162_c0_seq1	EC:3.1
comp12162_c0_seq1	EC:3.1.3.41
comp12379_c0_seq1	GO:0016779	dna primase large
comp12379_c0_seq1	GO:0009058
comp12379_c0_seq1	GO:0006259
comp12379_c0_seq1	EC:2.7.7
comp12379_c0_seq1	EC:2.7.7.6
comp12539_c0_seq1	GO:0051604	hypothetical protein
comp12581_c0_seq1	GO:0016887	atp dependent rna partial
comp12581_c0_seq1	GO:0004386
comp12581_c0_seq1	GO:0009058
comp12581_c0_seq1	GO:0006259
comp12581_c0_seq1	GO:0003674
comp12581_c0_seq1	GO:0006950
comp12581_c0_seq1	EC:3.6.1
comp12581_c0_seq1	EC:3.6.1.3
comp12581_c0_seq1	EC:3.6.1.15
comp12593_c0_seq1	GO:0005737	histidine--trna ligase
comp12593_c0_seq1	GO:0006399
comp12593_c0_seq1	GO:0006520
comp12593_c0_seq1	GO:0016874
comp12593_c0_seq1	GO:0006412
comp12593_c0_seq1	EC:6.1.1.21
comp12593_c0_seq1	EC:6.1.1
comp12775_c0_seq1	GO:0009536	conserved Plasmodium protein, unknown function
comp13084_c1_seq1	GO:0005623	secreted protein with altered thrombospondin repeat
comp13084_c1_seq1	GO:0007155
comp13171_c0_seq1	GO:0008150	hypothetical protein
comp13171_c0_seq1	GO:0003674
comp13437_c0_seq1	GO:0008150	hypothetical protein C922_01479
comp13437_c0_seq1	GO:0005783
comp13437_c0_seq1	GO:0051604
comp13437_c0_seq1	GO:0043234
comp13437_c0_seq1	GO:0008233
comp13437_c0_seq1	GO:0034641
comp13437_c0_seq1	GO:0005575
comp13728_c0_seq1	GO:0008150	heat shock protein 101
comp13728_c0_seq1	GO:0043167
comp13728_c0_seq1	GO:0003674
comp13728_c0_seq1	GO:0006950
comp13728_c0_seq1	EC:3.6.1
comp13728_c0_seq1	EC:3.6.1.15
comp13734_c1_seq1	GO:0003723	nuclear cap-binding protein
comp13734_c1_seq1	GO:0043234
comp13734_c1_seq1	GO:0006397
comp13734_c1_seq1	GO:0005622
comp13734_c1_seq1	GO:0003674
comp14011_c0_seq1	GO:0044281	phosphoethanolamine n-methyltransferase
comp14011_c0_seq1	GO:0008150
comp14011_c0_seq1	GO:0006629
comp14011_c0_seq1	GO:0005794
comp14011_c0_seq1	GO:0008168
comp14011_c0_seq1	GO:0034641
comp14011_c0_seq1	GO:0009058
comp14011_c0_seq1	EC:2.1.1
comp14011_c0_seq1	EC:2.1.1.103
comp14239_c0_seq1	GO:0008150	atp-dependent partial
comp14239_c0_seq1	GO:0043167
comp14239_c0_seq1	GO:0008233
comp14239_c0_seq1	GO:0005575
comp14239_c0_seq1	GO:0003674
comp14239_c0_seq1	EC:3.4.24
comp14239_c0_seq1	EC:3.6.1
comp14239_c0_seq1	EC:3.6.1.15
comp14250_c1_seq1	GO:0009790	cyclin-dependent kinase 5 activator 1
comp14250_c1_seq1	GO:0008150
comp14250_c1_seq1	GO:0048646
comp14250_c1_seq1	GO:0043234
comp14250_c1_seq1	GO:0016301
comp14250_c1_seq1	GO:0030234
comp14252_c0_seq1	GO:0043167	nucleotide binding protein
comp14357_c0_seq1	GO:0006629	phosphatidylinositol synthase
comp14357_c0_seq1	GO:0009058
comp14357_c0_seq1	GO:0005575
comp14357_c0_seq1	GO:0003674
comp14357_c0_seq1	EC:2.7.8.11
comp14363_c0_seq1	GO:0008565	hypothetical protein C922_04498
comp14363_c0_seq1	GO:0005575
comp14363_c0_seq1	GO:0006810
comp14363_c0_seq2	GO:0008565	adapter-related protein complex 4 sigma 1 subunit
comp14363_c0_seq2	GO:0005575
comp14363_c0_seq2	GO:0006810
comp14514_c0_seq1	GO:0005737	tryptophan--trna ligase
comp14514_c0_seq1	GO:0043167
comp14514_c0_seq1	GO:0006399
comp14514_c0_seq1	GO:0006520
comp14514_c0_seq1	GO:0016874
comp14514_c0_seq1	GO:0006412
comp14514_c0_seq1	EC:6.1.1.2
comp14514_c0_seq1	EC:6.1.1
comp14573_c0_seq1	GO:0043167	st kinase
comp14573_c0_seq1	GO:0006464
comp14573_c0_seq1	GO:0016301
comp14573_c0_seq1	EC:2.7.11
comp14687_c0_seq1	GO:0003723	phenylalanine--trna ligase
comp14687_c0_seq1	GO:0005737
comp14687_c0_seq1	GO:0043167
comp14687_c0_seq1	GO:0006399
comp14687_c0_seq1	GO:0006520
comp14687_c0_seq1	GO:0016874
comp14687_c0_seq1	GO:0006412
comp14687_c0_seq1	EC:6.1.1.20
comp14687_c0_seq1	EC:6.1.1
comp14897_c1_seq1	GO:0016192	hypothetical protein PCYB_091110
comp14897_c1_seq1	GO:0005575
comp14920_c0_seq1	GO:0003677	helicase
comp14920_c0_seq1	GO:0008150
comp14920_c0_seq1	GO:0043167
comp14920_c0_seq1	GO:0004386
comp14920_c0_seq1	EC:3.6.1
comp14920_c0_seq1	EC:3.6.1.15
comp14973_c0_seq1	GO:0005575	conserved plasmodium membrane protein
comp14973_c0_seq2	GO:0005575	conserved plasmodium membrane protein
comp15024_c0_seq1	GO:0005737	seryl-trna synthetase
comp15024_c0_seq1	GO:0043167
comp15024_c0_seq1	GO:0006399
comp15024_c0_seq1	GO:0006520
comp15024_c0_seq1	GO:0016874
comp15024_c0_seq1	GO:0006412
comp15024_c0_seq1	EC:6.1.1.11
comp15024_c0_seq1	EC:6.1.1
comp15024_c0_seq2	GO:0005737	seryl-trna synthetase
comp15024_c0_seq2	GO:0043167
comp15024_c0_seq2	GO:0006399
comp15024_c0_seq2	GO:0006520
comp15024_c0_seq2	GO:0016874
comp15024_c0_seq2	GO:0006412
comp15024_c0_seq2	EC:6.1.1.11
comp15024_c0_seq2	EC:6.1.1
comp15078_c0_seq1	GO:0043167	translation elongation factor
comp15078_c0_seq1	GO:0008135
comp15078_c0_seq1	GO:0006412
comp15245_c1_seq1	GO:0008150	rna methyltransferase
comp15245_c1_seq1	GO:0008168
comp15314_c0_seq1	GO:0005634	hypothetical protein C922_02011
comp15314_c0_seq1	GO:0003674
comp15355_c0_seq1	GO:0044281	choline kinase
comp15355_c0_seq1	GO:0008150
comp15355_c0_seq1	GO:0006629
comp15355_c0_seq1	GO:0043167
comp15355_c0_seq1	GO:0005829
comp15355_c0_seq1	GO:0034641
comp15355_c0_seq1	GO:0009058
comp15355_c0_seq1	GO:0016301
comp15355_c0_seq1	GO:0003674
comp15355_c0_seq1	EC:2.7.1.32
comp15503_c0_seq1	GO:0005634	poly polymerase pap (poly polymerase pap
comp15503_c0_seq1	GO:0016779
comp15503_c0_seq1	GO:0003723
comp15503_c0_seq1	GO:0034641
comp15503_c0_seq1	EC:2.7.7.19
comp15571_c0_seq1	GO:0008150	helicase
comp15571_c0_seq1	GO:0043167
comp15571_c0_seq1	GO:0004386
comp15571_c0_seq1	GO:0003674
comp15571_c0_seq1	EC:3.6.1
comp15571_c0_seq1	EC:3.6.1.15
comp15733_c0_seq1	GO:0008092	hypothetical protein
comp15733_c0_seq2	GO:0008092	hypothetical protein
comp15980_c0_seq1	GO:0003674	hypothetical protein C922_00722
comp15999_c0_seq1	GO:0008135	eukaryotic translation initiation factor 3 subunit 5
comp15999_c0_seq1	GO:0006412
comp16594_c0_seq1	GO:0008150	zinc finger
comp16594_c0_seq1	GO:0016746
comp16594_c0_seq1	GO:0043167
comp16594_c0_seq1	GO:0005575
comp16594_c0_seq1	GO:0003674
comp16594_c0_seq1	EC:2.3.1.225
comp16594_c0_seq1	EC:2.3.1
comp16594_c0_seq2	GO:0008150	zinc finger
comp16594_c0_seq2	GO:0016746
comp16594_c0_seq2	GO:0043167
comp16594_c0_seq2	GO:0005575
comp16594_c0_seq2	GO:0003674
comp16594_c0_seq2	EC:2.3.1.225
comp16594_c0_seq2	EC:2.3.1
comp16760_c0_seq1	GO:0008150	ae014820_49 glutamate
comp16760_c0_seq1	GO:0016491
comp16760_c0_seq1	GO:0006520
comp16760_c0_seq1	GO:0009058
comp16760_c0_seq1	GO:0009536
comp16760_c0_seq1	EC:1.4.1.4
comp16940_c0_seq2	GO:0008150	protein serine threonine phosphatase
comp16940_c0_seq2	GO:0016791
comp16940_c0_seq2	GO:0043167
comp16940_c0_seq2	EC:3.1.3.16
comp16940_c0_seq2	EC:3.1
comp16940_c0_seq2	EC:3.1.3.41
comp17142_c0_seq1	GO:0005634	dna-directed rna polymerase ii 23 kda polypeptide
comp17142_c0_seq1	GO:0003677
comp17142_c0_seq1	GO:0016779
comp17142_c0_seq1	GO:0034641
comp17142_c0_seq1	GO:0009058
comp17142_c0_seq1	EC:2.7.7.6
comp17287_c0_seq1	GO:0051301	hypothetical protein PCYB_135330
comp17287_c0_seq1	GO:0051276
comp17287_c0_seq1	GO:0007059
comp17287_c0_seq1	GO:0007067
comp17287_c0_seq1	GO:0006259
comp17496_c0_seq1	GO:0003723	hypothetical protein C922_00445
comp17496_c0_seq1	GO:0006397
comp17496_c0_seq1	GO:0003674
comp17597_c0_seq1	GO:0005739	hypothetical protein, conserved
comp17597_c0_seq1	GO:0006810
comp17720_c0_seq1	GO:0016192	vacuolar protein-sorting protein
comp17881_c1_seq1	GO:0016192	clathrin coat assembly
comp17881_c1_seq1	GO:0005737
comp17881_c1_seq1	GO:0043234
comp17881_c1_seq1	GO:0006810
comp17960_c0_seq1	GO:0044281	coq4_plakh ame: full=ubiquinone biosynthesis protein coq4 mitochondrial ame: full=coenzyme q biosynthesis protein 4 homolog flags: precursor
comp17960_c0_seq1	GO:0005739
comp17960_c0_seq1	GO:0051186
comp17960_c0_seq1	GO:0009058
comp17982_c0_seq1	GO:0044281	eh (eps15 homology) protein
comp17982_c0_seq1	GO:0003924
comp17982_c0_seq1	GO:0043167
comp17982_c0_seq1	GO:0034655
comp17982_c0_seq1	EC:3.6.1
comp17982_c0_seq1	EC:3.6.1.15
comp18024_c0_seq1	GO:0008150	fad-dependent glycerol-3-phosphate
comp18024_c0_seq1	GO:0005737
comp18024_c0_seq1	GO:0016491
comp18024_c0_seq1	GO:0043234
comp18024_c0_seq1	EC:1.1.5.3
comp18118_c0_seq1	GO:0005634	dna mismatch repair enzyme
comp18118_c0_seq1	GO:0003677
comp18118_c0_seq1	GO:0043167
comp18118_c0_seq1	GO:0043234
comp18118_c0_seq1	GO:0006259
comp18118_c0_seq1	GO:0005622
comp18118_c0_seq1	GO:0006950
comp18356_c0_seq1	GO:0043167	protein kinase domain containing protein
comp18356_c0_seq1	GO:0006464
comp18356_c0_seq1	GO:0016301
comp18356_c0_seq1	EC:2.7.11
comp18462_c0_seq1	GO:0008135	translation initiation factor eif-2b subunit beta
comp18462_c0_seq1	GO:0006412
comp18542_c0_seq1	GO:0016810	hypothetical protein PCYB_022400
comp18542_c0_seq1	GO:0009056
comp18542_c0_seq1	GO:0034641
comp18542_c0_seq1	EC:3.5.3.4
comp18615_c0_seq1	GO:0008150	dna polymerase theta subunit
comp18615_c0_seq1	GO:0043167
comp18615_c0_seq1	GO:0004386
comp18615_c0_seq1	GO:0003674
comp18615_c0_seq1	EC:3.6.1
comp18615_c0_seq1	EC:3.6.1.15
comp19065_c0_seq1	GO:0006397	u6 snrna-associated sm-like protein
comp19304_c0_seq1	GO:0016887	hypothetical protein
comp19304_c0_seq1	GO:0044281
comp19304_c0_seq1	GO:0055085
comp19304_c0_seq1	GO:0022857
comp19304_c0_seq1	GO:0043234
comp19304_c0_seq1	GO:0034641
comp19304_c0_seq1	GO:0009058
comp19304_c0_seq1	GO:0005622
comp19304_c0_seq1	EC:3.6.1
comp19304_c0_seq1	EC:3.6.1.3
comp19304_c0_seq1	EC:3.6.1.15
comp19361_c0_seq1	GO:0005856	hypothetical protein, conserved in Plasmodium species
comp19361_c0_seq1	GO:0005815
comp19361_c0_seq1	GO:0007010
comp19655_c0_seq1	GO:0051186	ferrochelatase
comp19655_c0_seq1	GO:0016829
comp19655_c0_seq1	GO:0034641
comp19655_c0_seq1	GO:0009058
comp19655_c0_seq1	EC:4.99.1.1
comp19655_c0_seq2	GO:0051186	ferrochelatase
comp19655_c0_seq2	GO:0016829
comp19655_c0_seq2	GO:0034641
comp19655_c0_seq2	GO:0009058
comp19655_c0_seq2	EC:4.99.1.1
comp19714_c0_seq1	GO:0003674	rna binding protein
comp19734_c0_seq1	GO:0055085	transporter
comp19734_c0_seq1	GO:0005575
comp19734_c0_seq2	GO:0055085	hypothetical protein C922_02835
comp19734_c0_seq2	GO:0005575
comp19756_c0_seq1	GO:0008092	microtubule associated protein partial
comp19760_c0_seq1	GO:0009056	hypothetical protein PFFVO_00649
comp19760_c0_seq1	GO:0003674
comp19760_c0_seq2	GO:0009056	hypothetical protein PFFVO_00649
comp19760_c0_seq2	GO:0003674
comp19767_c0_seq2	GO:0008150	ham1 domain containing protein
comp19767_c0_seq2	GO:0003674
comp19767_c0_seq3	GO:0044281	ham1 family non-canonical purine ntp pyrophosphatase
comp19767_c0_seq3	GO:0005737
comp19767_c0_seq3	GO:0043167
comp19767_c0_seq3	GO:0034655
comp19767_c0_seq3	GO:0034641
comp19767_c0_seq3	GO:0003674
comp19767_c0_seq3	EC:3.6.1
comp19767_c0_seq3	EC:3.6.1.19
comp19772_c1_seq1	GO:0008150	quinone oxidoreductase
comp19772_c1_seq1	GO:0016491
comp19772_c1_seq1	GO:0043167
comp19774_c0_seq1	GO:0008150	Acetyltransferase, putative
comp19774_c0_seq1	GO:0016746
comp19774_c0_seq1	EC:2.3.1
comp19780_c0_seq4	GO:0008150	conserved plasmodium protein
comp19780_c0_seq4	GO:0003674
comp19782_c0_seq1	GO:0044281	tbc domain
comp19782_c0_seq1	GO:0007165
comp19782_c0_seq1	GO:0034655
comp19782_c0_seq1	GO:0030234
comp19782_c0_seq2	GO:0044281	hypothetical protein C922_01974
comp19782_c0_seq2	GO:0007165
comp19782_c0_seq2	GO:0034655
comp19782_c0_seq2	GO:0030234
comp19789_c1_seq1	GO:0005575	hypothetical protein PCYB_093840
comp19789_c1_seq1	GO:0006810
comp19801_c0_seq1	GO:0016887	dna repair protein rad51
comp19801_c0_seq1	GO:0044281
comp19801_c0_seq1	GO:0005634
comp19801_c0_seq1	GO:0003677
comp19801_c0_seq1	GO:0043167
comp19801_c0_seq1	GO:0034655
comp19801_c0_seq1	GO:0006259
comp19801_c0_seq1	GO:0003674
comp19801_c0_seq1	GO:0006950
comp19801_c0_seq1	EC:3.6.1
comp19801_c0_seq1	EC:3.6.1.3
comp19801_c0_seq1	EC:3.6.1.15
comp19805_c0_seq1	GO:0006629	patatin-like phospholipase
comp19805_c1_seq1	GO:0006629	patatin-like phospholipase
comp19814_c0_seq1	GO:0043167	acyl binding protein
comp19832_c0_seq1	GO:0007165	hypothetical protein, variant
comp19832_c0_seq1	GO:0043167
comp19832_c0_seq1	GO:0006810
comp19832_c1_seq1	GO:0007165	rab other
comp19832_c1_seq1	GO:0043167
comp19832_c1_seq1	GO:0006810
comp19833_c0_seq2	GO:0003677	dna-directed rna polymerases iii 39 kda polypeptide
comp19833_c0_seq2	GO:0016779
comp19833_c0_seq2	GO:0034641
comp19833_c0_seq2	GO:0009058
comp19833_c0_seq2	EC:2.7.7.6
comp19833_c0_seq3	GO:0003677	dna-directed rna polymerases iii 39 kda polypeptide
comp19833_c0_seq3	GO:0016779
comp19833_c0_seq3	GO:0034641
comp19833_c0_seq3	GO:0009058
comp19833_c0_seq3	EC:2.7.7.6
comp19875_c0_seq1	GO:0016887	atp-dependent transporter
comp19875_c0_seq1	GO:0044281
comp19875_c0_seq1	GO:0043167
comp19875_c0_seq1	GO:0034655
comp19875_c0_seq1	GO:0006810
comp19875_c0_seq1	EC:3.6.1
comp19875_c0_seq1	EC:3.6.1.3
comp19875_c0_seq1	EC:3.6.1.15
comp19968_c0_seq1	GO:0016887	abc transporter
comp19968_c0_seq1	GO:0044281
comp19968_c0_seq1	GO:0055085
comp19968_c0_seq1	GO:0022857
comp19968_c0_seq1	GO:0043167
comp19968_c0_seq1	GO:0034655
comp19968_c0_seq1	GO:0005575
comp19968_c0_seq1	EC:3.6.1
comp19968_c0_seq1	EC:3.6.1.3
comp19968_c0_seq1	EC:3.6.1.15
comp19996_c0_seq1	GO:0043167	hypothetical protein
comp19996_c0_seq2	GO:0043167	hypothetical protein, conserved in Plasmodium species
comp20001_c0_seq1	GO:0008150	hypothetical protein, conserved in Plasmodium species
comp20001_c0_seq1	GO:0003674
comp20017_c0_seq1	GO:0006629	prenyl transferase
comp20017_c0_seq1	GO:0009058
comp20017_c0_seq1	GO:0003674
comp20034_c1_seq1	GO:0016887	hypothetical protein C922_03423
comp20034_c1_seq1	GO:0008150
comp20034_c1_seq1	GO:0043234
comp20034_c1_seq1	GO:0009058
comp20034_c1_seq1	GO:0003674
comp20034_c1_seq1	GO:0048870
comp20034_c1_seq1	GO:0044281
comp20034_c1_seq1	GO:0003677
comp20034_c1_seq1	GO:0005856
comp20034_c1_seq1	GO:0005737
comp20034_c1_seq1	GO:0005929
comp20034_c1_seq1	GO:0001071
comp20034_c1_seq1	GO:0034655
comp20034_c1_seq1	GO:0034641
comp20034_c1_seq1	EC:3.6.1
comp20034_c1_seq1	EC:3.6.1.3
comp20034_c1_seq1	EC:3.6.1.15
comp20036_c0_seq2	GO:0008150	udp-n-acetylglucosamine-dolichyl-phosphate n-acetylglucosaminephosphotransferase
comp20036_c0_seq2	GO:0005575
comp20036_c0_seq2	GO:0003674
comp20036_c0_seq2	EC:2.7.8.13
comp20188_c0_seq1	GO:0003674	hypothetical protein
comp20191_c0_seq2	GO:0016779	rna polymerase n-terminal domain containing protein
comp20191_c0_seq2	GO:0034641
comp20191_c0_seq2	GO:0009058
comp20191_c0_seq2	EC:2.7.7.6
comp20196_c0_seq1	GO:0005634	chromatin assembly factor 1 p55 subunit
comp20196_c0_seq2	GO:0005634	chromatin assembly factor 1 p55 subunit
comp20200_c0_seq1	GO:0003677	POM1
comp20200_c0_seq1	GO:0016779
comp20200_c0_seq1	GO:0004518
comp20200_c0_seq1	GO:0043167
comp20200_c0_seq1	GO:0004386
comp20200_c0_seq1	GO:0009058
comp20200_c0_seq1	GO:0034641
comp20200_c0_seq1	GO:0006259
comp20200_c0_seq1	EC:3.6.1
comp20200_c0_seq1	EC:3.1
comp20200_c0_seq1	EC:2.7.7.7
comp20200_c0_seq1	EC:3.6.1.15
comp20200_c0_seq2	GO:0003677	pom1-like protein
comp20200_c0_seq2	GO:0016779
comp20200_c0_seq2	GO:0004518
comp20200_c0_seq2	GO:0043167
comp20200_c0_seq2	GO:0004386
comp20200_c0_seq2	GO:0009058
comp20200_c0_seq2	GO:0034641
comp20200_c0_seq2	GO:0006259
comp20200_c0_seq2	EC:3.6.1
comp20200_c0_seq2	EC:3.1
comp20200_c0_seq2	EC:2.7.7.7
comp20200_c0_seq2	EC:3.6.1.15
comp20224_c0_seq1	GO:0016887	multidrug resistance protein partial
comp20224_c0_seq1	GO:0044281
comp20224_c0_seq1	GO:0055085
comp20224_c0_seq1	GO:0022857
comp20224_c0_seq1	GO:0043167
comp20224_c0_seq1	GO:0034655
comp20224_c0_seq1	GO:0005575
comp20224_c0_seq1	EC:3.6.1
comp20224_c0_seq1	EC:3.6.1.3
comp20224_c0_seq1	EC:3.6.1.15
comp20224_c1_seq1	GO:0016887	multidrug resistance protein 2 (heavy metal transport family)
comp20224_c1_seq1	GO:0044281
comp20224_c1_seq1	GO:0055085
comp20224_c1_seq1	GO:0022857
comp20224_c1_seq1	GO:0043167
comp20224_c1_seq1	GO:0034655
comp20224_c1_seq1	GO:0005773
comp20224_c1_seq1	GO:0005575
comp20224_c1_seq1	GO:0006810
comp20224_c1_seq1	EC:3.6.1
comp20224_c1_seq1	EC:3.6.1.3
comp20224_c1_seq1	EC:3.6.1.15
comp20242_c0_seq1	GO:0009536	conserved plasmodium membrane protein
comp20242_c0_seq2	GO:0009536	conserved plasmodium membrane protein
comp20289_c1_seq1	GO:0005856	actin depolymerizing factor
comp20289_c1_seq1	GO:0007010
comp20289_c1_seq1	GO:0008092
comp20304_c0_seq2	GO:0008150	hypothetical protein PCYB_081890, partial
comp20304_c0_seq2	GO:0003674
comp20325_c0_seq1	GO:0005634	cmgc cdk protein kinase
comp20325_c0_seq1	GO:0005737
comp20325_c0_seq1	GO:0043167
comp20325_c0_seq1	GO:0006464
comp20325_c0_seq1	GO:0016301
comp20325_c0_seq1	EC:2.7.11
comp20325_c0_seq1	EC:2.7.11.17
comp20347_c2_seq1	GO:0008150	hypothetical protein C922_05307
comp20347_c2_seq1	GO:0016491
comp20347_c2_seq1	GO:0043167
comp20363_c0_seq2	GO:0005575	hypothetical protein PFFCH_00769
comp20363_c0_seq2	GO:0006810
comp20363_c0_seq2	GO:0003674
comp20368_c0_seq2	GO:0043167	atypical rio rio1 protein kinase
comp20368_c0_seq2	GO:0006464
comp20368_c0_seq2	GO:0016301
comp20368_c0_seq2	EC:2.7.11
comp20405_c0_seq1	GO:0005575	hypothetical protein
comp20405_c0_seq3	GO:0005575	hypothetical protein, conserved in Plasmodium species
comp20426_c0_seq1	GO:0016887	atp-dependent protease peptidase subunit
comp20426_c0_seq1	GO:0044281
comp20426_c0_seq1	GO:0009056
comp20426_c0_seq1	GO:0005739
comp20426_c0_seq1	GO:0034655
comp20426_c0_seq1	GO:0005829
comp20426_c0_seq1	GO:0043234
comp20426_c0_seq1	GO:0008233
comp20426_c0_seq1	GO:0005622
comp20426_c0_seq1	GO:0006950
comp20426_c0_seq1	EC:3.6.1
comp20426_c0_seq1	EC:3.6.1.3
comp20426_c0_seq1	EC:3.4.25
comp20426_c0_seq1	EC:3.6.1.15
comp20427_c0_seq1	GO:0005575	band 7-related protein
comp20434_c0_seq1	GO:0044281	ae014839_50 ethanolamine
comp20434_c0_seq1	GO:0008150
comp20434_c0_seq1	GO:0005737
comp20434_c0_seq1	GO:0006629
comp20434_c0_seq1	GO:0009058
comp20434_c0_seq1	GO:0034641
comp20434_c0_seq1	GO:0016301
comp20434_c0_seq1	EC:2.7.1.82
comp20465_c0_seq1	GO:0022857	hypothetical protein
comp20465_c0_seq1	GO:0005575
comp20465_c0_seq1	GO:0006810
comp20475_c0_seq1	GO:0003677	hypothetical protein PFFVO_04905
comp20475_c0_seq1	GO:0034641
comp20475_c0_seq1	GO:0009058
comp20475_c0_seq3	GO:0003677	hypothetical protein PFFVO_04905
comp20475_c0_seq3	GO:0034641
comp20475_c0_seq3	GO:0009058
comp20478_c0_seq1	GO:0043167	uga suppressor trna-associated antigenic protein
comp20478_c0_seq1	GO:0006399
comp20478_c0_seq1	GO:0009058
comp20478_c0_seq1	GO:0003674
comp20478_c0_seq4	GO:0043167	o-phosphoseryl-trna selenium transferase
comp20478_c0_seq4	GO:0006399
comp20478_c0_seq4	GO:0009058
comp20478_c0_seq4	GO:0003674
comp20500_c0_seq1	GO:0006464	cyclin
comp20500_c0_seq1	GO:0007049
comp20500_c0_seq1	GO:0019899
comp20501_c1_seq2	GO:0003677	dna mismatch repair protein msh2
comp20501_c1_seq2	GO:0043167
comp20501_c1_seq2	GO:0006259
comp20501_c1_seq2	GO:0006950
comp20501_c1_seq3	GO:0003677	dna mismatch-repair protein
comp20501_c1_seq3	GO:0043167
comp20501_c1_seq3	GO:0006259
comp20501_c1_seq3	GO:0006950
comp20519_c0_seq1	GO:0005634	hypothetical protein PCYB_122720
comp20519_c0_seq1	GO:0009058
comp20519_c0_seq1	GO:0006259
comp20524_c0_seq1	GO:0008150	diphthine synthase
comp20524_c0_seq1	GO:0006464
comp20524_c0_seq1	GO:0008168
comp20524_c0_seq1	GO:0009058
comp20524_c0_seq1	EC:2.1.1.98
comp20527_c1_seq1	GO:0006461	cg3 protein
comp20527_c1_seq1	GO:0042592
comp20527_c1_seq1	GO:0005739
comp20527_c1_seq1	GO:0043167
comp20527_c1_seq1	GO:0006810
comp20540_c1_seq1	GO:0016810	hypothetical protein SDRG_02976
comp20540_c1_seq1	GO:0008150
comp20560_c1_seq1	GO:0008150	casein kinase ii subunit beta
comp20560_c1_seq1	GO:0006464
comp20560_c1_seq1	GO:0043234
comp20560_c1_seq1	GO:0016301
comp20560_c1_seq1	GO:0030234
comp20560_c1_seq1	GO:0005622
comp20591_c0_seq1	GO:0004518	p1 s1
comp20591_c0_seq1	GO:0034655
comp20591_c0_seq1	GO:0034641
comp20591_c0_seq1	GO:0006259
comp20591_c0_seq1	GO:0003674
comp20591_c0_seq1	EC:3.1
comp20622_c1_seq1	GO:0061024	hypothetical protein in Plasmodium species
comp20622_c1_seq1	GO:0005575
comp20662_c0_seq1	GO:0003674	hypothetical protein PCYB_093960
comp20662_c1_seq1	GO:0003674	hypothetical protein PCYB_093960
comp20697_c0_seq1	GO:0005634	high mobility group protein
comp20697_c0_seq1	GO:0003677
comp20697_c0_seq1	GO:0005694
comp20697_c0_seq1	GO:0009058
comp20697_c0_seq1	GO:0034641
comp20697_c0_seq1	GO:0006259
comp20697_c0_seq1	GO:0003674
comp20697_c0_seq2	GO:0005634	high mobility group protein
comp20697_c0_seq2	GO:0003677
comp20697_c0_seq2	GO:0005694
comp20697_c0_seq2	GO:0009058
comp20697_c0_seq2	GO:0034641
comp20697_c0_seq2	GO:0006259
comp20697_c0_seq2	GO:0003674
comp20697_c0_seq3	GO:0005634	high mobility group protein
comp20697_c0_seq3	GO:0003677
comp20697_c0_seq3	GO:0005694
comp20697_c0_seq3	GO:0009058
comp20697_c0_seq3	GO:0034641
comp20697_c0_seq3	GO:0006259
comp20697_c0_seq3	GO:0003674
comp20736_c0_seq1	GO:0043167	developmentally-regulated gtp-binding protein 1
comp20751_c0_seq1	GO:0009056	ubiquitin conjugating
comp20751_c0_seq1	GO:0006464
comp20751_c0_seq1	GO:0003674
comp20751_c0_seq1	GO:0016874
comp20769_c0_seq1	GO:0016791	hypothetical protein, conserved in Plasmodium species
comp20769_c0_seq1	GO:0006464
comp20769_c0_seq1	EC:3.1.3.16
comp20769_c0_seq1	EC:3.1
comp20769_c0_seq1	EC:3.1.3.48
comp20769_c0_seq1	EC:3.1.3.41
comp20779_c0_seq1	GO:0008150	hypothetical protein
comp20779_c0_seq1	GO:0005856
comp20779_c0_seq1	GO:0005198
comp20779_c0_seq1	GO:0043167
comp20779_c0_seq1	GO:0043234
comp20807_c1_seq1	GO:0016887	hypothetical protein PCYB_071310
comp20807_c1_seq1	GO:0044281
comp20807_c1_seq1	GO:0008150
comp20807_c1_seq1	GO:0005856
comp20807_c1_seq1	GO:0043167
comp20807_c1_seq1	GO:0034655
comp20807_c1_seq1	GO:0043234
comp20807_c1_seq1	GO:0003674
comp20807_c1_seq1	EC:3.6.1
comp20807_c1_seq1	EC:3.6.1.3
comp20807_c1_seq1	EC:3.6.1.15
comp20822_c0_seq1	GO:0008150	sam-dependent methyltransferase
comp20822_c0_seq1	GO:0008168
comp20907_c1_seq1	GO:0055085	transporter
comp20907_c1_seq1	GO:0005575
comp20912_c0_seq1	GO:0042254	snornp protein gar1
comp20912_c0_seq1	GO:0034641
comp20912_c0_seq1	GO:0005730
comp20916_c0_seq1	GO:0007165	adp-ribosylation factor
comp20916_c0_seq1	GO:0043167
comp20916_c0_seq1	GO:0005622
comp20916_c2_seq1	GO:0007165	adp-ribosylation factor
comp20916_c2_seq1	GO:0043167
comp20916_c2_seq1	GO:0005622
comp20919_c0_seq1	GO:0008150	hypothetical protein PFTANZ_03424
comp20919_c0_seq1	GO:0006399
comp20919_c0_seq1	GO:0008168
comp21013_c0_seq1	GO:0008150	hypothetical protein
comp21013_c0_seq1	GO:0003674
comp21015_c1_seq2	GO:0005634	small nuclear ribonucleoprotein e
comp21015_c1_seq2	GO:0006397
comp21015_c1_seq2	GO:0005575
comp21024_c0_seq1	GO:0003677	hypothetical protein PFTANZ_00521
comp21024_c0_seq1	GO:0016779
comp21024_c0_seq1	GO:0009058
comp21024_c0_seq1	GO:0006259
comp21024_c0_seq1	EC:2.7.7.7
comp21042_c0_seq1	GO:0005739	mitochondrial import inner membrane translocase
comp21042_c0_seq1	GO:0043167
comp21042_c0_seq1	GO:0006810
comp21063_c0_seq1	GO:0008168	hypothetical protein C922_04436
comp21063_c0_seq1	GO:0034641
comp21079_c0_seq1	GO:0003677	dna-directed rna polymerase ii kda polypeptide
comp21079_c0_seq1	GO:0016779
comp21079_c0_seq1	GO:0034641
comp21079_c0_seq1	GO:0009058
comp21079_c0_seq1	GO:0003674
comp21079_c0_seq1	EC:2.7.7.6
comp21080_c1_seq1	GO:0043167	hypothetical protein
comp21080_c1_seq1	GO:0006464
comp21080_c1_seq1	GO:0016301
comp21083_c0_seq1	GO:0044281	hypothetical protein
comp21083_c0_seq1	GO:0008150
comp21083_c0_seq1	GO:0043167
comp21083_c0_seq1	GO:0016791
comp21083_c0_seq1	GO:0034641
comp21083_c0_seq1	EC:3.1
comp21083_c0_seq1	EC:3.1.3.41
comp21121_c0_seq1	GO:0043167	hypothetical protein PFUGPA_00460
comp21121_c0_seq1	GO:0034641
comp21121_c0_seq1	GO:0009058
comp21121_c0_seq1	GO:0003674
comp21133_c0_seq1	GO:0055085	transporter
comp21133_c0_seq1	GO:0005575
comp21133_c2_seq1	GO:0055085	transporter
comp21133_c2_seq1	GO:0005575
comp21145_c0_seq1	GO:0016887	hypothetical protein C922_03705
comp21145_c0_seq1	GO:0044281
comp21145_c0_seq1	GO:0008150
comp21145_c0_seq1	GO:0009056
comp21145_c0_seq1	GO:0043167
comp21145_c0_seq1	GO:0034655
comp21145_c0_seq1	GO:0008233
comp21145_c0_seq1	EC:3.4.21
comp21145_c0_seq1	EC:3.6.1
comp21145_c0_seq1	EC:3.6.1.3
comp21145_c0_seq1	EC:3.6.1.15
comp21145_c1_seq1	GO:0016887	atp-dependent partial
comp21145_c1_seq1	GO:0044281
comp21145_c1_seq1	GO:0008150
comp21145_c1_seq1	GO:0009056
comp21145_c1_seq1	GO:0043167
comp21145_c1_seq1	GO:0034655
comp21145_c1_seq1	GO:0008233
comp21145_c1_seq1	EC:3.4.21
comp21145_c1_seq1	EC:3.6.1
comp21145_c1_seq1	EC:3.6.1.3
comp21145_c1_seq1	EC:3.6.1.15
comp21172_c0_seq1	GO:0005634	transcription factor with ap2 domain
comp21172_c0_seq1	GO:0003677
comp21172_c0_seq1	GO:0001071
comp21172_c0_seq1	GO:0034641
comp21172_c0_seq1	GO:0009058
comp21172_c0_seq1	GO:0009536
comp21183_c0_seq1	GO:0006464	cyclin 4
comp21183_c0_seq1	GO:0034641
comp21183_c0_seq1	GO:0009058
comp21183_c0_seq1	GO:0007049
comp21183_c0_seq1	GO:0019899
comp21195_c0_seq1	GO:0008150	1-cys peroxiredoxin
comp21195_c0_seq1	GO:0016491
comp21195_c0_seq1	GO:0009536
comp21195_c0_seq1	GO:0003674
comp21195_c0_seq1	GO:0006950
comp21223_c0_seq1	GO:0044281	tubulin
comp21223_c0_seq1	GO:0005856
comp21223_c0_seq1	GO:0005815
comp21223_c0_seq1	GO:0007010
comp21223_c0_seq1	GO:0005737
comp21223_c0_seq1	GO:0006461
comp21223_c0_seq1	GO:0003924
comp21223_c0_seq1	GO:0043167
comp21223_c0_seq1	GO:0034655
comp21223_c0_seq1	GO:0043234
comp21223_c0_seq1	EC:3.6.1
comp21223_c0_seq1	EC:3.6.1.15
comp21223_c0_seq2	GO:0044281	tubulin
comp21223_c0_seq2	GO:0005856
comp21223_c0_seq2	GO:0005815
comp21223_c0_seq2	GO:0007010
comp21223_c0_seq2	GO:0005737
comp21223_c0_seq2	GO:0006461
comp21223_c0_seq2	GO:0003924
comp21223_c0_seq2	GO:0043167
comp21223_c0_seq2	GO:0034655
comp21223_c0_seq2	GO:0043234
comp21223_c0_seq2	EC:3.6.1
comp21223_c0_seq2	EC:3.6.1.15
comp21224_c0_seq1	GO:0055085	calcium antiporter
comp21224_c0_seq1	GO:0022857
comp21224_c0_seq1	GO:0005575
comp21230_c0_seq2	GO:0043167	hypothetical protein
comp21230_c0_seq2	GO:0006464
comp21230_c0_seq2	GO:0016301
comp21232_c0_seq1	GO:0001071	transcription factor with ap2 domain
comp21232_c0_seq1	GO:0034641
comp21232_c0_seq1	GO:0009058
comp21249_c1_seq1	GO:0003723	ribosome biogenesis protein nop10
comp21249_c1_seq1	GO:0042254
comp21249_c1_seq1	GO:0034641
comp21249_c1_seq1	GO:0005622
comp21273_c0_seq1	GO:0043167	calmodulin
comp21278_c1_seq1	GO:0043167	hypothetical protein, conserved in Plasmodium species
comp21278_c1_seq1	GO:0005622
comp21358_c0_seq1	GO:0016887	hypothetical protein C922_03423
comp21358_c0_seq1	GO:0008150
comp21358_c0_seq1	GO:0043234
comp21358_c0_seq1	GO:0009058
comp21358_c0_seq1	GO:0003674
comp21358_c0_seq1	GO:0048870
comp21358_c0_seq1	GO:0044281
comp21358_c0_seq1	GO:0003677
comp21358_c0_seq1	GO:0005856
comp21358_c0_seq1	GO:0005737
comp21358_c0_seq1	GO:0005929
comp21358_c0_seq1	GO:0001071
comp21358_c0_seq1	GO:0034655
comp21358_c0_seq1	GO:0034641
comp21358_c0_seq1	EC:3.6.1
comp21358_c0_seq1	EC:3.6.1.3
comp21358_c0_seq1	EC:3.6.1.15
comp21365_c0_seq1	GO:0005575	conserved plasmodium protein
comp21372_c1_seq1	GO:0003677	dna polymerase i
comp21372_c1_seq1	GO:0016779
comp21372_c1_seq1	GO:0009058
comp21372_c1_seq1	GO:0006259
comp21372_c1_seq1	EC:2.7.7.7
comp21437_c0_seq1	GO:0005634	rna binding
comp21437_c0_seq1	GO:0005737
comp21437_c0_seq1	GO:0003729
comp21437_c0_seq1	GO:0034641
comp21437_c0_seq1	GO:0003674
comp21442_c0_seq2	GO:0008150	1-cys-glutaredoxin-like protein-1
comp21442_c0_seq2	GO:0016491
comp21442_c0_seq2	GO:0042592
comp21442_c0_seq2	GO:0003674
comp21501_c0_seq1	GO:0008150	atp-dependent rna helicase protein
comp21501_c0_seq1	GO:0043167
comp21501_c0_seq1	GO:0004386
comp21501_c0_seq1	GO:0003674
comp21501_c0_seq1	EC:3.6.1
comp21501_c0_seq1	EC:3.6.1.15
comp21514_c0_seq2	GO:0008150	cgmp phosphodiesterase a4
comp21514_c0_seq2	GO:0007165
comp21514_c0_seq2	GO:0003674
comp21514_c0_seq2	EC:3.1.4
comp21514_c0_seq2	EC:3.1.4.17
comp21514_c0_seq2	EC:3.1
comp21518_c0_seq1	GO:0003677	mcm2 3 5 family
comp21518_c0_seq1	GO:0043167
comp21518_c0_seq1	GO:0009058
comp21518_c0_seq1	GO:0006259
comp21518_c0_seq1	GO:0003674
comp21518_c0_seq1	EC:3.6.1
comp21518_c0_seq1	EC:3.6.1.15
comp21530_c0_seq1	GO:0043167	hypothetical protein
comp21546_c0_seq1	GO:0003677	tata-binding protein
comp21546_c0_seq1	GO:0034641
comp21546_c0_seq1	GO:0009058
comp21616_c0_seq2	GO:0016887	f-type h+-transporting atpase oligomycin sensitivity conferral protein
comp21616_c0_seq2	GO:0044281
comp21616_c0_seq2	GO:0055085
comp21616_c0_seq2	GO:0022857
comp21616_c0_seq2	GO:0034641
comp21616_c0_seq2	GO:0009058
comp21616_c0_seq2	EC:3.6.1
comp21616_c0_seq2	EC:3.6.1.3
comp21616_c0_seq2	EC:3.6.1.15
comp21620_c0_seq2	GO:0008150	acylphosphatase, putative
comp21620_c0_seq2	GO:0003674
comp21620_c0_seq2	EC:3.6.1.7
comp21620_c0_seq3	GO:0008150	acylphosphatase, putative
comp21620_c0_seq3	GO:0003674
comp21620_c0_seq3	EC:3.6.1.7
comp21681_c0_seq1	GO:0006091	ferredoxin, putative
comp21681_c0_seq1	GO:0043167
comp21681_c0_seq1	GO:0009536
comp21681_c0_seq1	GO:0003674
comp21688_c1_seq1	GO:0005634	hypothetical protein, conserved in Plasmodium species
comp21688_c1_seq1	GO:0043167
comp21689_c0_seq2	GO:0055085	conserved plasmodium membrane protein
comp21689_c0_seq2	GO:0022857
comp21689_c0_seq2	GO:0005575
comp21689_c0_seq2	GO:0006810
comp21697_c0_seq1	GO:0044281	fatty acid elongation gns1 sur4
comp21697_c0_seq1	GO:0006629
comp21697_c0_seq1	GO:0009058
comp21697_c0_seq1	GO:0005575
comp21697_c0_seq1	GO:0003674
comp21704_c0_seq1	GO:0043167	serine threonine kinase
comp21704_c0_seq1	GO:0006464
comp21704_c0_seq1	GO:0016301
comp21704_c0_seq1	EC:2.7.11
comp21704_c1_seq1	GO:0043167	serine threonine-protein kinase 2
comp21704_c1_seq1	GO:0006464
comp21704_c1_seq1	GO:0016301
comp21704_c1_seq1	EC:2.7.11
comp21738_c1_seq1	GO:0042254	hypothetical protein PFFVO_00083
comp21738_c1_seq1	GO:0034641
comp21738_c1_seq1	GO:0005730
comp21752_c0_seq1	GO:0008150	phosphoesterase
comp21752_c0_seq1	GO:0003674
comp21762_c1_seq1	GO:0044281	trna-guanine partial
comp21762_c1_seq1	GO:0016757
comp21762_c1_seq1	GO:0006399
comp21762_c1_seq1	GO:0009058
comp21762_c1_seq1	EC:2.4.2.29
comp21806_c0_seq1	GO:0005737	hypothetical protein
comp21806_c0_seq1	GO:0006464
comp21806_c0_seq1	GO:0009058
comp21818_c0_seq1	GO:0003677	apoptosis-related protein, putative
comp21818_c0_seq1	GO:0005829
comp21878_c1_seq1	GO:0051186	pterin-4a-carbinolamine dehydratase
comp21878_c1_seq1	GO:0016829
comp21878_c1_seq1	GO:0034641
comp21878_c1_seq1	GO:0009058
comp21878_c1_seq1	EC:4.2.1.96
comp21924_c0_seq1	GO:0043234	conserved plasmodium protein
comp21924_c0_seq1	GO:0034641
comp21924_c0_seq1	GO:0009058
comp21924_c0_seq1	GO:0005654
comp21924_c0_seq2	GO:0043234	conserved plasmodium protein
comp21924_c0_seq2	GO:0034641
comp21924_c0_seq2	GO:0009058
comp21924_c0_seq2	GO:0005654
comp21927_c0_seq1	GO:0005634	nucleolar preribosomal assembly
comp21941_c3_seq1	GO:0008150	hypothetical protein
comp21941_c3_seq1	GO:0008168
comp21941_c3_seq1	GO:0003674
comp21951_c0_seq1	GO:0005856	f-actin capping protein beta subunit
comp21951_c0_seq1	GO:0007010
comp21951_c0_seq1	GO:0005737
comp21951_c0_seq1	GO:0043234
comp21951_c0_seq1	GO:0008092
comp21953_c0_seq1	GO:0043167	serine threonine protein kinase
comp21953_c0_seq1	GO:0006464
comp21953_c0_seq1	GO:0016301
comp21953_c0_seq1	EC:2.7.11
comp21978_c0_seq1	GO:0008135	conserved Plasmodium protein, unknown function
comp21978_c0_seq1	GO:0006412
comp22121_c0_seq1	GO:0008150	dead-box rna helicase
comp22121_c0_seq1	GO:0043167
comp22121_c0_seq1	GO:0004386
comp22121_c0_seq1	GO:0003674
comp22121_c0_seq1	EC:3.6.1
comp22121_c0_seq1	EC:3.6.1.15
comp22171_c0_seq1	GO:0016887	vacuolar atp synthase subunit h
comp22171_c0_seq1	GO:0055085
comp22171_c0_seq1	GO:0022857
comp22171_c0_seq1	GO:0043234
comp22171_c0_seq1	GO:0005773
comp22171_c0_seq1	EC:3.6.1
comp22171_c0_seq1	EC:3.6.1.3
comp22171_c0_seq1	EC:3.6.1.15
comp22171_c0_seq2	GO:0016887	v-type h+-transporting atpase 54 kda subunit
comp22171_c0_seq2	GO:0055085
comp22171_c0_seq2	GO:0022857
comp22171_c0_seq2	GO:0043234
comp22171_c0_seq2	GO:0005773
comp22171_c0_seq2	EC:3.6.1
comp22171_c0_seq2	EC:3.6.1.3
comp22171_c0_seq2	EC:3.6.1.15
comp22182_c0_seq3	GO:0005634	chromatin-binding protein, putative
comp22182_c0_seq3	GO:0006397
comp22214_c0_seq1	GO:0006464	ubiquitin-transferase
comp22214_c0_seq1	GO:0003674
comp22214_c0_seq1	GO:0016874
comp22251_c0_seq2	GO:0008150	hypothetical protein YYC_03478
comp22251_c0_seq2	GO:0005737
comp22251_c0_seq2	GO:0043167
comp22251_c0_seq2	GO:0003674
comp22251_c0_seq2	EC:3.6.1.1
comp22251_c0_seq2	EC:3.6.1
comp22261_c1_seq1	GO:0009536	conserved plasmodium membrane protein
comp22288_c0_seq1	GO:0008150	atp-dependent rna helicase
comp22288_c0_seq1	GO:0043167
comp22288_c0_seq1	GO:0004386
comp22288_c0_seq1	GO:0003674
comp22288_c0_seq1	EC:3.6.1
comp22288_c0_seq1	EC:3.6.1.15
comp22341_c0_seq1	GO:0005634	hypothetical protein
comp22341_c0_seq1	GO:0006397
comp22400_c0_seq1	GO:0016192	sec24-related protein
comp22400_c0_seq1	GO:0016023
comp22400_c0_seq1	GO:0043234
comp22400_c0_seq1	GO:0006810
comp22404_c0_seq1	GO:0003674	hypothetical protein PCYB_146890
comp22404_c1_seq1	GO:0003674	hypothetical protein C922_04739
comp22426_c2_seq1	GO:0008150	er lumen protein retaining receptor
comp22426_c2_seq1	GO:0005783
comp22426_c2_seq1	GO:0005575
comp22426_c2_seq1	GO:0006810
comp22426_c2_seq1	GO:0003674
comp22434_c0_seq1	GO:0016192	coat gamma subunit
comp22434_c0_seq1	GO:0005198
comp22434_c0_seq1	GO:0016023
comp22434_c0_seq1	GO:0005794
comp22434_c0_seq1	GO:0043234
comp22434_c0_seq1	GO:0006810
comp22452_c0_seq1	GO:0016887	arsenical pump-driving
comp22452_c0_seq1	GO:0044281
comp22452_c0_seq1	GO:0061024
comp22452_c0_seq1	GO:0022857
comp22452_c0_seq1	GO:0043167
comp22452_c0_seq1	GO:0034655
comp22452_c0_seq1	GO:0005783
comp22452_c0_seq1	GO:0005575
comp22452_c0_seq1	GO:0006810
comp22452_c0_seq1	EC:3.6.3.16
comp22452_c0_seq1	EC:3.6.1
comp22452_c0_seq1	EC:3.6.1.3
comp22452_c0_seq1	EC:3.6.1.15
comp22458_c1_seq1	GO:0055085	v-type atpase
comp22458_c1_seq1	GO:0022857
comp22458_c1_seq1	GO:0043234
comp22458_c1_seq1	GO:0005575
comp22508_c0_seq1	GO:0009056	hypothetical protein PFFVO_00755
comp22508_c0_seq1	GO:0043167
comp22508_c0_seq1	GO:0008233
comp22508_c0_seq1	GO:0003674
comp22508_c0_seq1	EC:3.4
comp22508_c0_seq1	EC:3.4.19
comp22508_c2_seq1	GO:0009056	ubiquitin carboxyl-terminal hydrolase
comp22508_c2_seq1	GO:0043167
comp22508_c2_seq1	GO:0043234
comp22508_c2_seq1	GO:0008233
comp22508_c2_seq1	GO:0005622
comp22508_c2_seq1	GO:0003674
comp22508_c2_seq1	EC:3.1.2.15
comp22508_c2_seq1	EC:3.4
comp22508_c2_seq1	EC:3.4.19
comp22512_c1_seq1	GO:0008150	hypothetical protein C922_03068
comp22512_c1_seq1	GO:0008233
comp22512_c1_seq1	EC:3.4.23
comp22531_c0_seq1	GO:0051082	prefoldin subunit 3
comp22531_c0_seq1	GO:0043234
comp22531_c0_seq1	GO:0006457
comp22538_c0_seq1	GO:0043167	binding protein
comp22544_c0_seq1	GO:0043167	serine threonine protein
comp22544_c0_seq1	GO:0006464
comp22544_c0_seq1	GO:0016301
comp22544_c0_seq1	EC:2.7.11
comp22545_c0_seq1	GO:0016887	rna helicase
comp22545_c0_seq1	GO:0044281
comp22545_c0_seq1	GO:0003723
comp22545_c0_seq1	GO:0043167
comp22545_c0_seq1	GO:0034655
comp22545_c0_seq1	GO:0004386
comp22545_c0_seq1	EC:3.6.1
comp22545_c0_seq1	EC:3.6.1.3
comp22545_c0_seq1	EC:3.6.1.15
comp22608_c0_seq4	GO:0008150	26s protease regulatory subunit 7
comp22608_c0_seq4	GO:0005737
comp22608_c0_seq4	GO:0009056
comp22608_c0_seq4	GO:0043167
comp22608_c0_seq4	GO:0008233
comp22608_c0_seq4	GO:0003674
comp22608_c0_seq4	EC:3.6.1
comp22608_c0_seq4	EC:3.6.1.15
comp22611_c1_seq1	GO:0003674	hypothetical protein PCYB_127360
comp22611_c1_seq2	GO:0003674	hypothetical protein PCYB_127360
comp22624_c1_seq1	GO:0003723	transcription or splicing factor-like protein
comp22624_c1_seq1	GO:0043167
comp22638_c0_seq1	GO:0008150	serine threonine kinase-1
comp22638_c0_seq1	GO:0016301
comp22713_c0_seq2	GO:0016192	Sybindin-like protein, putative
comp22713_c0_seq2	GO:0043226
comp22713_c0_seq2	GO:0005622
comp22926_c0_seq2	GO:0003735	40s ribosomal protein
comp22926_c0_seq2	GO:0005829
comp22926_c0_seq2	GO:0005840
comp22926_c0_seq2	GO:0006412
comp23017_c0_seq1	GO:0003723	hypothetical protein C922_00787
comp23017_c0_seq1	GO:0003674
comp23030_c0_seq1	GO:0043167	hsp70-like protein
comp23030_c1_seq2	GO:0043167	hsp70-like protein
comp23030_c1_seq3	GO:0005634	histone h4
comp23030_c1_seq3	GO:0003677
comp23030_c1_seq3	GO:0051276
comp23030_c1_seq3	GO:0006461
comp23030_c1_seq3	GO:0005694
comp23030_c1_seq3	GO:0043234
comp23030_c1_seq3	GO:0006259
comp23030_c1_seq3	GO:0003674
comp23064_c1_seq1	GO:0044281	elongation factor 2
comp23064_c1_seq1	GO:0003924
comp23064_c1_seq1	GO:0043167
comp23064_c1_seq1	GO:0034655
comp23064_c1_seq1	GO:0008135
comp23064_c1_seq1	GO:0006412
comp23064_c1_seq1	EC:3.6.1
comp23064_c1_seq1	EC:3.6.1.15
comp23165_c0_seq1	GO:0005575	small nuclear ribonucleoprotein
comp23165_c0_seq1	GO:0005622
comp23206_c0_seq1	GO:0005634	histone h2b
comp23206_c0_seq1	GO:0003677
comp23206_c0_seq1	GO:0051276
comp23206_c0_seq1	GO:0006461
comp23206_c0_seq1	GO:0005694
comp23206_c0_seq1	GO:0043234
comp23206_c0_seq1	GO:0006259
comp23206_c0_seq1	GO:0003674
comp23206_c0_seq3	GO:0005634	histone h2b
comp23206_c0_seq3	GO:0003677
comp23206_c0_seq3	GO:0051276
comp23206_c0_seq3	GO:0006461
comp23206_c0_seq3	GO:0005694
comp23206_c0_seq3	GO:0043234
comp23206_c0_seq3	GO:0006259
comp23206_c0_seq3	GO:0003674
comp23222_c0_seq1	GO:0003735	60s ribosomal protein
comp23222_c0_seq1	GO:0005840
comp23222_c0_seq1	GO:0006412
comp23222_c0_seq2	GO:0003735	60s ribosomal protein
comp23222_c0_seq2	GO:0005739
comp23222_c0_seq2	GO:0005829
comp23222_c0_seq2	GO:0005840
comp23222_c0_seq2	GO:0006412
comp23424_c1_seq1	GO:0005737	eukaryotic translation initiation factor 3 subunit 7
comp23424_c1_seq1	GO:0022618
comp23424_c1_seq1	GO:0008135
comp23424_c1_seq1	GO:0043234
comp23424_c1_seq1	GO:0006412
comp23424_c1_seq2	GO:0005737	eukaryotic translation initiation factor 3 subunit 7
comp23424_c1_seq2	GO:0022618
comp23424_c1_seq2	GO:0008135
comp23424_c1_seq2	GO:0043234
comp23424_c1_seq2	GO:0006412
comp23472_c0_seq2	GO:0044281	hypothetical protein
comp23472_c0_seq2	GO:0003924
comp23472_c0_seq2	GO:0043167
comp23472_c0_seq2	GO:0034655
comp23472_c0_seq2	EC:3.6.1
comp23472_c0_seq2	EC:3.6.1.15
comp23478_c0_seq1	GO:0044281	riboflavin kinase fad synthase family
comp23478_c0_seq1	GO:0008150
comp23478_c0_seq1	GO:0034641
comp23478_c0_seq1	GO:0009058
comp23478_c0_seq1	GO:0016301
comp23478_c0_seq1	EC:2.7.1.26
comp23501_c1_seq1	GO:0003677	hypothetical protein YYC_04398
comp23537_c0_seq1	GO:0003677	transcription initiation factor alpha
comp23537_c0_seq1	GO:0008135
comp23537_c0_seq1	GO:0043234
comp23537_c0_seq1	GO:0034641
comp23537_c0_seq1	GO:0009058
comp23537_c0_seq1	GO:0005654
comp23537_c0_seq1	GO:0006412
comp23667_c0_seq2	GO:0003677	replication factor c3
comp23667_c0_seq2	GO:0043167
comp23667_c0_seq2	GO:0009058
comp23667_c0_seq2	GO:0006259
comp23667_c0_seq2	GO:0003674
comp23667_c0_seq2	EC:3.6.1
comp23667_c0_seq2	EC:3.6.1.15
comp23712_c0_seq1	GO:0055085	nucleoside transporter 1
comp23712_c0_seq1	GO:0022857
comp23712_c0_seq1	GO:0005575
comp23735_c0_seq1	GO:0005634	conserved Plasmodium protein, unknown function
comp23735_c0_seq1	GO:0008150
comp23735_c0_seq1	GO:0005737
comp23735_c0_seq1	GO:0007165
comp23735_c0_seq1	GO:0030234
comp23760_c0_seq2	GO:0004518	#NAME?
comp23760_c0_seq2	GO:0034655
comp23760_c0_seq2	GO:0006259
comp23760_c0_seq2	EC:3.1.30
comp23760_c0_seq2	EC:3.1.21
comp23760_c0_seq2	EC:3.1
comp23760_c0_seq4	GO:0004518	TatD DNase
comp23760_c0_seq4	GO:0034655
comp23760_c0_seq4	GO:0006259
comp23760_c0_seq4	EC:3.1.30
comp23760_c0_seq4	EC:3.1.21
comp23760_c0_seq4	EC:3.1
comp23766_c0_seq2	GO:0016887	replication factor c subunit 1
comp23766_c0_seq2	GO:0044281
comp23766_c0_seq2	GO:0003677
comp23766_c0_seq2	GO:0043167
comp23766_c0_seq2	GO:0034655
comp23766_c0_seq2	GO:0043234
comp23766_c0_seq2	GO:0005694
comp23766_c0_seq2	GO:0009058
comp23766_c0_seq2	GO:0006259
comp23766_c0_seq2	EC:3.6.1
comp23766_c0_seq2	EC:3.6.1.3
comp23766_c0_seq2	EC:3.6.1.15
comp23793_c0_seq1	GO:0005575	hypothetical protein
comp23793_c0_seq1	GO:0006810
comp23793_c0_seq2	GO:0005575	transmembrane protein tmp21 homologue
comp23793_c0_seq2	GO:0006810
comp23811_c1_seq1	GO:0003674	hypothetical protein PFFVO_03593
comp23815_c1_seq1	GO:0003735	40s ribosomal protein s30
comp23815_c1_seq1	GO:0005840
comp23815_c1_seq1	GO:0006412
comp23854_c0_seq2	GO:0005634	splicing factor u2af 65 kda subunit
comp23854_c0_seq2	GO:0003723
comp23854_c0_seq2	GO:0006397
comp23854_c0_seq2	GO:0003674
comp23854_c0_seq3	GO:0005634	splicing factor u2af 65 kda subunit
comp23854_c0_seq3	GO:0003723
comp23854_c0_seq3	GO:0006397
comp23854_c0_seq3	GO:0034641
comp23854_c0_seq3	GO:0005575
comp23854_c0_seq3	GO:0003674
comp23854_c0_seq3	GO:0005654
comp23854_c0_seq3	GO:0019899
comp23918_c0_seq1	GO:0003735	mitochondrial ribosomal protein s8
comp23918_c0_seq1	GO:0005840
comp23918_c0_seq1	GO:0006412
comp23947_c1_seq1	GO:0005737	fe-s-cluster redox enzyme
comp23947_c1_seq1	GO:0042254
comp23947_c1_seq1	GO:0008168
comp23947_c1_seq1	GO:0034641
comp23947_c1_seq1	GO:0003674
comp23947_c1_seq1	EC:2.1.1
comp23959_c1_seq1	GO:0005623	conserved protein
comp23959_c1_seq1	GO:0005829
comp23997_c0_seq1	GO:0006461	kelch domain-containing protein
comp24015_c0_seq1	GO:0003723	small gtp-binding protein domain containing protein
comp24015_c0_seq1	GO:0043167
comp24015_c0_seq1	GO:0034641
comp24040_c0_seq1	GO:0043167	hypothetical protein
comp24040_c0_seq1	GO:0003674
comp24048_c0_seq1	GO:0006397	conserved Plasmodium protein, unknown function
comp24072_c0_seq1	GO:0008150	helicase
comp24072_c0_seq1	GO:0043167
comp24072_c0_seq1	GO:0004386
comp24072_c0_seq1	GO:0003674
comp24072_c0_seq1	EC:3.6.1
comp24072_c0_seq1	EC:3.6.1.15
comp24087_c0_seq1	GO:0043167	gtp-binding protein
comp24087_c1_seq1	GO:0043167	gtp binding protein
comp24087_c2_seq1	GO:0043167	gtp binding protein
comp24110_c0_seq1	GO:0005634	hypothetical protein
comp24110_c0_seq1	GO:0043234
comp24110_c0_seq1	GO:0005694
comp24110_c0_seq1	GO:0009058
comp24110_c0_seq1	GO:0006259
comp24113_c0_seq1	GO:0003735	mitochondrial ribosomal protein l3
comp24113_c0_seq1	GO:0005840
comp24113_c0_seq1	GO:0006412
comp24148_c0_seq1	GO:0043167	trna synthetases class i
comp24148_c0_seq1	GO:0006399
comp24148_c0_seq1	GO:0006520
comp24148_c0_seq1	GO:0016874
comp24148_c0_seq1	GO:0006412
comp24148_c0_seq1	EC:6.1.1
comp24148_c0_seq1	EC:6.1.1.9
comp24148_c0_seq2	GO:0043167	trna synthetases class i
comp24148_c0_seq2	GO:0006399
comp24148_c0_seq2	GO:0006520
comp24148_c0_seq2	GO:0016874
comp24148_c0_seq2	GO:0006412
comp24148_c0_seq2	EC:6.1.1
comp24148_c0_seq2	EC:6.1.1.9
comp24152_c0_seq1	GO:0005575	transporter
comp24152_c0_seq3	GO:0005575	transporter
comp24153_c0_seq1	GO:0003674	splicing factor
comp24155_c0_seq1	GO:0043167	hypothetical protein
comp24196_c0_seq1	GO:0016791	serine threonine protein phosphatase
comp24196_c0_seq1	GO:0006464
comp24196_c0_seq1	GO:0005576
comp24196_c0_seq1	GO:0003674
comp24196_c0_seq1	EC:3.1.3.16
comp24196_c0_seq1	EC:3.1
comp24196_c0_seq1	EC:3.1.3.41
comp24196_c0_seq2	GO:0016791	serine threonine protein phosphatase
comp24196_c0_seq2	GO:0006464
comp24196_c0_seq2	GO:0005576
comp24196_c0_seq2	GO:0003674
comp24196_c0_seq2	EC:3.1.3.16
comp24196_c0_seq2	EC:3.1
comp24196_c0_seq2	EC:3.1.3.41
comp24206_c0_seq1	GO:0006605	tim10 partial
comp24206_c0_seq1	GO:0061024
comp24206_c0_seq1	GO:0055085
comp24206_c0_seq1	GO:0005739
comp24206_c0_seq1	GO:0043167
comp24206_c0_seq1	GO:0007005
comp24281_c1_seq1	GO:0016192	hypothetical protein
comp24281_c1_seq1	GO:0005737
comp24281_c1_seq1	GO:0043234
comp24281_c1_seq1	GO:0006810
comp24281_c1_seq3	GO:0016192	adaptor complexes medium subunit family
comp24281_c1_seq3	GO:0005737
comp24281_c1_seq3	GO:0043234
comp24281_c1_seq3	GO:0006810
comp24287_c1_seq1	GO:0008150	hypothetical protein, conserved in Plasmodium species
comp24287_c1_seq1	GO:0005783
comp24287_c1_seq1	GO:0051604
comp24287_c1_seq1	GO:0043234
comp24287_c1_seq1	GO:0008233
comp24287_c1_seq1	GO:0034641
comp24287_c1_seq1	GO:0005575
comp24316_c1_seq1	GO:0005634	hypothetical protein C922_00457
comp24316_c1_seq1	GO:0003677
comp24316_c1_seq1	GO:0003674
comp24322_c1_seq1	GO:0042254	dimethyladenosine transferase
comp24322_c1_seq1	GO:0008168
comp24322_c1_seq1	GO:0034641
comp24322_c1_seq1	EC:2.1.1
comp24337_c1_seq1	GO:0008150	phosphatase
comp24337_c1_seq1	GO:0016791
comp24337_c1_seq1	EC:3.1
comp24337_c1_seq1	EC:3.1.3.41
comp24356_c0_seq1	GO:0016192	vesicle transport protein sec22
comp24356_c0_seq1	GO:0005575
comp24389_c0_seq1	GO:0016746	apicoplast glycerol-3-phosphate acyltransferase
comp24389_c0_seq1	GO:0006629
comp24389_c0_seq1	GO:0009058
comp24389_c0_seq1	GO:0009536
comp24389_c0_seq1	EC:2.3.1.15
comp24389_c0_seq1	EC:2.3.1
comp24389_c0_seq2	GO:0016746	glycerol-3-phosphate acyltransferase
comp24389_c0_seq2	GO:0006629
comp24389_c0_seq2	EC:2.3.1.15
comp24389_c0_seq2	EC:2.3.1
comp24416_c0_seq1	GO:0008150	ae014829_34 n-
comp24416_c0_seq1	GO:0016746
comp24416_c0_seq1	EC:2.3.1
comp24427_c0_seq1	GO:0005737	peptide chain release partial
comp24427_c0_seq1	GO:0008135
comp24427_c0_seq1	GO:0006412
comp24439_c0_seq1	GO:0001071	transcription factor with ap2 domain
comp24439_c0_seq1	GO:0034641
comp24439_c0_seq1	GO:0009058
comp24439_c0_seq2	GO:0001071	ap2 family
comp24439_c0_seq2	GO:0034641
comp24439_c0_seq2	GO:0009058
comp24440_c1_seq1	GO:0008150	acyltransferase
comp24440_c1_seq1	GO:0016746
comp24440_c1_seq2	GO:0008150	acyltransferase
comp24440_c1_seq2	GO:0016746
comp24445_c0_seq1	GO:0005634	splicing factor 3a subunit
comp24445_c0_seq1	GO:0043167
comp24445_c0_seq1	GO:0003674
comp24445_c1_seq1	GO:0005634	splicing factor 3a
comp24445_c1_seq1	GO:0043167
comp24445_c1_seq1	GO:0034641
comp24445_c1_seq1	GO:0003674
comp24468_c0_seq1	GO:0008150	hypothetical protein PFFVO_00405
comp24468_c0_seq1	GO:0016746
comp24468_c0_seq1	GO:0043167
comp24468_c0_seq1	GO:0005575
comp24468_c0_seq1	EC:2.3.1.225
comp24468_c0_seq1	EC:2.3.1
comp24475_c0_seq1	GO:0008150	nad h-dependent glutamate synthase
comp24475_c0_seq1	GO:0016491
comp24475_c0_seq1	GO:0006520
comp24475_c0_seq1	GO:0009058
comp24475_c0_seq1	GO:0003674
comp24475_c0_seq1	EC:1.4
comp24476_c0_seq1	GO:0055085	hypothetical protein PFTANZ_01401
comp24476_c0_seq1	GO:0022857
comp24476_c0_seq1	GO:0005575
comp24476_c0_seq1	GO:0006810
comp24476_c0_seq2	GO:0055085	transporter protein
comp24476_c0_seq2	GO:0022857
comp24476_c0_seq2	GO:0005575
comp24476_c0_seq2	GO:0006810
comp24488_c0_seq1	GO:0022857	gtp binding protein
comp24488_c0_seq1	GO:0043167
comp24488_c0_seq1	GO:0005575
comp24488_c0_seq1	GO:0006810
comp24503_c0_seq1	GO:0003677	POM1
comp24503_c0_seq1	GO:0016779
comp24503_c0_seq1	GO:0004518
comp24503_c0_seq1	GO:0043167
comp24503_c0_seq1	GO:0004386
comp24503_c0_seq1	GO:0009058
comp24503_c0_seq1	GO:0034641
comp24503_c0_seq1	GO:0006259
comp24503_c0_seq1	EC:3.6.1
comp24503_c0_seq1	EC:3.1
comp24503_c0_seq1	EC:2.7.7.7
comp24503_c0_seq1	EC:3.6.1.15
comp24505_c0_seq1	GO:0004518	exodeoxyribonuclease iii
comp24505_c0_seq1	GO:0034641
comp24505_c0_seq1	GO:0006259
comp24505_c0_seq1	GO:0006950
comp24505_c0_seq1	EC:3.1
comp24505_c0_seq2	GO:0004518	exodeoxyribonuclease iii
comp24505_c0_seq2	GO:0034641
comp24505_c0_seq2	GO:0006259
comp24505_c0_seq2	GO:0006950
comp24505_c0_seq2	EC:3.1
comp24522_c0_seq1	GO:0005634	phosphotyrosyl phosphatase
comp24522_c0_seq1	GO:0008150
comp24522_c0_seq1	GO:0007010
comp24522_c0_seq1	GO:0005737
comp24522_c0_seq1	GO:0006464
comp24522_c0_seq1	GO:0043234
comp24522_c0_seq1	GO:0030234
comp24522_c0_seq1	GO:0005622
comp24522_c0_seq1	GO:0007049
comp24522_c0_seq1	GO:0016853
comp24522_c0_seq1	GO:0019899
comp24522_c0_seq1	EC:5.2.1.8
comp24522_c0_seq2	GO:0008150	hypothetical protein PFNF135_06009
comp24522_c0_seq2	GO:0030234
comp24525_c0_seq1	GO:0044281	gtp-ase activating protein for arf containing protein
comp24525_c0_seq1	GO:0007165
comp24525_c0_seq1	GO:0043167
comp24525_c0_seq1	GO:0034655
comp24525_c0_seq1	GO:0030234
comp24540_c0_seq2	GO:0005634	hypothetical protein PFBG_02385
comp24540_c0_seq2	GO:0003677
comp24540_c0_seq2	GO:0034641
comp24540_c0_seq2	GO:0009058
comp24546_c0_seq1	GO:0008150	legumain
comp24546_c0_seq1	GO:0008233
comp24546_c0_seq1	EC:3.4.22
comp24546_c0_seq1	EC:3.4
comp24559_c0_seq1	GO:0008150	glutamyl-tRNA
comp24559_c0_seq1	GO:0016874
comp24559_c0_seq2	GO:0008150	glutamyl-tRNA
comp24559_c0_seq2	GO:0016874
comp24568_c0_seq1	GO:0043167	trna dimethylallyltransferase
comp24568_c0_seq1	GO:0006399
comp24568_c0_seq1	GO:0003674
comp24568_c1_seq1	GO:0043167	trna delta -isopentenylpyrophosphate
comp24568_c1_seq1	GO:0006399
comp24568_c1_seq1	GO:0009536
comp24568_c1_seq1	GO:0016765
comp24568_c1_seq1	EC:2.5.1.75
comp24607_c0_seq2	GO:0016887	dna topoisomerase 2
comp24607_c0_seq2	GO:0044281
comp24607_c0_seq2	GO:0003677
comp24607_c0_seq2	GO:0043167
[truncated: 6,550 more rows]
