# Supplementary material for: De novo assembly and transcriptome analysis of Plasmodium gallinaceum identifies the Rh5 interacting protein (ripr), and reveals a lack of EBL and RH gene family diversification
Source: Malar J. 2015 Aug 5;14:296. doi: 10.1186/s12936-015-0814-0 (PMC4524024; doi:10.1186/s12936-015-0814-0)
Supplement: Additional file 8: — Mapping file for the assembly without quality trimming. [file 12936_2015_814_MOESM8_ESM.xls]

## Sheet: blast2go_mapping_20150312_1748.
Sequence Name	length	score	eValue	hitName	GOs	ACC
comp136_c0_seq1	311	83.9593	2.55538e-18	hypothetical protein [Plasmodium yoelii yoelii 17XNL]	GO:0005524,GO:0004672,GO:0006468,GO:0016772	EAA20008.1
comp4810_c0_seq1	232	67.781	4.40012e-11	serine/threonine protein kinase [Plasmodium falciparum Vietnam Oak-Knoll (FVO)]	GO:0016301,GO:0005524,GO:0004672,GO:0016310,GO:0006468,GO:0016772,GO:0004674	EUT78841.1
comp6564_c0_seq1	372	69.3218	6.64406e-11	hypothetical protein PCYB_124260 [Plasmodium cynomolgi strain B]	GO:0006508,GO:0008237,GO:0008270	GAB67860.1
comp6666_c0_seq1	1126	390.193	1.3385e-119	helicase [Plasmodium vivax Sal-1]	GO:0004386,GO:0003676,GO:0005524,GO:0008152,GO:0090305,GO:0004519,GO:0003677	EDL46344.1
comp6699_c0_seq3	635	139.043	7.1409e-37	hypothetical protein PCYB_021780 [Plasmodium cynomolgi strain B]	GO:0005509	GAB64609.1
comp7078_c0_seq1	432	123.635	6.94037e-33	mitochondrial ribosomal protein L20 precursor, putative [Plasmodium falciparum 3D7]	GO:0003735,GO:0005739,GO:0006412,GO:0030529,GO:0005840,GO:0019843,GO:0005622,GO:0000315	AAN37322.1,ETW15617.1,ETW28878.1,ETW33599.1,ETW39481.1,ETW46347.1,ETW54417.1,ETW58734.1,EUR62106.1,EUT79280.1,EWC73431.1,EWC85389.1
comp7078_c1_seq1	204	90.1225	4.44625e-21	50S ribosomal protein L20 [Plasmodium vivax Sal-1]	GO:0003735,GO:0006412,GO:0030529,GO:0005840,GO:0019843,GO:0005622	XP_004224151.1,EDL46282.1,GAB68204.1
comp7098_c0_seq1	1615	432.95	1.47925e-138	hypothetical protein C922_03680 [Plasmodium inui San Antonio 1]	GO:0006508,GO:0006914,GO:0005737,GO:0016787,GO:0008234,GO:0008233,GO:0015031,GO:0006810	EUD65953.1
comp7100_c0_seq1	965	243.432	1.46648e-75	conserved Plasmodium protein, unknown function [Plasmodium falciparum 3D7]	GO:0008168,GO:0032259	CAD51849.1,ETW18564.1,ETW36783.1,ETW43108.1,ETW49527.1,ETW55108.1,ETW61766.1,EUR72407.1,EUT86541.1,EWC76746.1,EWC88632.1
comp7313_c0_seq1	1385	155.221	1.9503e-36	hypothetical protein [Plasmodium vivax Sal-1]	GO:0008152,GO:0016773,GO:0016772	EDL46846.1
comp7383_c0_seq1	753	125.561	2.02003e-42	prefoldin subunit 2 [Plasmodium vivax Sal-1]	GO:0051082,GO:0006457,GO:0016272	EDL47057.1
comp7484_c0_seq1	1074	115.931	6.56918e-26	hypothetical protein [Plasmodium vivax Sal-1]	GO:0003676,GO:0000166,GO:0044237,GO:0003824,GO:0005622	EDL47055.1
comp8079_c0_seq1	522	207.994	9.51743e-65	iron-sulfur assembly protein, putative [Plasmodium falciparum 3D7]	GO:0005739,GO:0016226,GO:0005198,GO:0051536	AAC71853.1,ETW20870.1,ETW39046.1,ETW45318.1,ETW51790.1,ETW57762.1,ETW58176.1,EUR79173.1,EUT93085.1,EWC79118.1,EWC90982.1
comp8186_c0_seq1	306	102.834	6.29244e-25	hypothetical protein [Plasmodium berghei strain ANKA]	GO:0005737,GO:0016788,GO:0019478,GO:0016787	CAH97582.1,CDS46866.1
comp8197_c0_seq1	654	282.722	1.80276e-92	DNA excision repair protein ERCC-1 [Plasmodium inui San Antonio 1]	GO:0006281,GO:0003684,GO:0090305,GO:0004519,GO:0005634	EUD66878.1
comp8642_c0_seq1	1127	233.802	1.09189e-70	ADP-ribosylation factor, partial [Plasmodium cynomolgi strain B]	GO:0005525,GO:0007264,GO:0000166,GO:0005622	GAB68828.1
comp9162_c0_seq1	1280	485.337	1.80448e-160	nucleotide excision repair protein [Plasmodium yoelii yoelii 17XNL]	GO:0004386,GO:0003676,GO:0005524,GO:0008152,GO:0008270,GO:0003677	EAA17582.1
comp9162_c0_seq2	782	397.512	5.06554e-124	DNA repair protein rhp16 [Plasmodium knowlesi strain H]	GO:0046872,GO:0004386,GO:0003676,GO:0005524,GO:0008152,GO:0008270,GO:0003677	CAQ42462.1
comp9162_c0_seq3	1250	611.683	0	nucleotide excision repair protein [Plasmodium yoelii yoelii 17XNL]	GO:0004386,GO:0003676,GO:0005524,GO:0008152,GO:0008270,GO:0003677	EAA17582.1
comp9163_c0_seq1	768	231.876	7.98841e-72	copper transporter putative [Plasmodium falciparum 3D7]	GO:0020002,GO:0035434,GO:0016021,GO:0006825,GO:0005375,GO:0005886	AAN36982.1,ETW16182.1,ETW33905.1,ETW39883.1,ETW46012.1,ETW54037.1,ETW58344.1,EUR62836.1,EUT78896.1,EWC85563.1
comp9163_c0_seq2	872	258.455	9.91718e-82	copper transporter putative [Plasmodium falciparum 3D7]	GO:0020002,GO:0035434,GO:0016021,GO:0006825,GO:0005375,GO:0005886	AAN36982.1,ETW16182.1,ETW33905.1,ETW39883.1,ETW46012.1,ETW54037.1,ETW58344.1,EUR62836.1,EUT78896.1,EWC85563.1
comp9179_c0_seq1	958	197.208	5.81806e-59	Tlp2; thioredoxin-like protein 2 [Plasmodium falciparum 3D7]	GO:0055114,GO:0005739,GO:0045454,GO:0006662,GO:0015035	CAX64238.1,ETW43212.1,ETW55211.1,ETW61598.1,CDO64314.1
comp9185_c0_seq1	1252	181.03	5.15481e-51	hypothetical protein [Plasmodium berghei strain ANKA]	GO:0008270	CAH97987.1
comp9185_c0_seq2	1164	181.03	2.53637e-51	hypothetical protein [Plasmodium berghei strain ANKA]	GO:0008270	CAH97987.1
comp9275_c0_seq1	786	85.1149	5.89207e-15	hypothetical protein PCYB_131870 [Plasmodium cynomolgi strain B]	GO:0008152,GO:0016773,GO:0016772	GAB68312.1
comp9277_c0_seq1	2861	1344.72	0	methionine--trna ligase [Plasmodium knowlesi strain H]	GO:0005524,GO:0016874,GO:0004825,GO:0005737,GO:0004812,GO:0000166,GO:0006431,GO:0006418	CAQ39036.1
comp9279_c0_seq1	1301	547.74	0	cyclin dependent kinase 7 (cdk7) [Plasmodium vivax Sal-1]	GO:0016740,GO:0016310,GO:0018108,GO:0004672,GO:0006468,GO:0000166,GO:0005524,GO:0016301,GO:0004713,GO:0016772	EDL44728.1
comp9361_c0_seq1	1427	471.855	7.21657e-159	CPW-WPC family protein [Plasmodium falciparum 3D7]	GO:0020011	CAD52454.1,ETW16916.1,ETW27733.1,ETW41113.1,EUT81362.1,EWC86852.1
comp9371_c0_seq1	2633	658.677	0	CMGC/CDK protein kinase [Plasmodium falciparum Vietnam Oak-Knoll (FVO)]	GO:0016301,GO:0005524,GO:0004672,GO:0016310,GO:0006468,GO:0016772,GO:0004674	EWC89947.1
comp9373_c0_seq1	779	419.468	2.45863e-145	conserved Plasmodium protein, unknown function [Plasmodium falciparum 3D7]	GO:0003723,GO:0000178	CAD52204.1,ETW17078.1,ETW35023.1,ETW47757.1,ETW54828.1,ETW59808.1,EUR66755.1,EUT81089.1,EWC74951.1
comp9390_c0_seq2	583	195.667	2.78055e-54	hypothetical protein [Plasmodium knowlesi strain H]	GO:0006289,GO:0000439,GO:0032508,GO:0005634,GO:0004003	CAQ42392.1
comp9417_c1_seq1	574	145.206	3.62969e-37	cysteine desulfurase, mitochondrial precursor [Plasmodium vivax Sal-1]	GO:0008152,GO:0003824,GO:0030170	EDL43881.1
comp9447_c0_seq1	695	276.944	4.39893e-91	cytochrome c [Plasmodium vivax Sal-1]	GO:0020037,GO:0009055,GO:0005506	EDL47319.1
comp9501_c0_seq1	818	348.206	7.05009e-105	dynein beta chain [Plasmodium vivax Sal-1]	GO:0030286,GO:0008152,GO:0003777,GO:0007018	EDL46003.1
comp9539_c0_seq1	1141	301.982	3.48869e-95	hypothetical protein [Plasmodium knowlesi strain H]	GO:0003723,GO:0009451,GO:0001522,GO:0009982	CAQ38455.1
comp9542_c0_seq1	432	120.553	3.73087e-31	n-terminal acetyltransferase [Plasmodium knowlesi strain H]	GO:0016740,GO:0008152,GO:0008080,GO:0004042,GO:0016746	CAQ38050.1
comp9542_c0_seq2	648	249.21	2.28352e-80	N-terminal acetyltransferase, putative [Plasmodium falciparum 3D7]	GO:0016740,GO:0008152,GO:0008080,GO:0004042,GO:0016746	CAD49053.1,ETW21076.1,ETW45577.1,ETW51873.1,ETW64053.1,EUR82530.1,EWC79230.1
comp9569_c0_seq1	1232	575.089	0	Hbeta58/Vps26 protein homolog, putative [Plasmodium falciparum 3D7]	GO:0042147,GO:0015031,GO:0006810	Q8I4T1.1,AAN36567.1,ETW17301.1,ETW35137.1,ETW41353.1,ETW57324.1,ETW59977.1,EUR67167.1,EUT82000.1,EWC75063.1,CDO65775.1
comp9613_c0_seq1	464	117.857	1.95762e-27	hypothetical protein C922_03080 [Plasmodium inui San Antonio 1]	GO:0005525	EUD66446.1
comp9620_c0_seq1	811	296.204	3.06095e-97	vesicle-associated membrane protein 7 [Plasmodium inui San Antonio 1]	GO:0016192,GO:0016021,GO:0016020,GO:0006810	EUD64989.1
comp9621_c0_seq1	1902	385.956	6.55387e-122	thiamin-phosphate pyrophosphorylase [Plasmodium knowlesi strain H]	GO:0004789,GO:0003824,GO:0009228	CAQ40937.1
comp9623_c0_seq1	861	280.026	1.40711e-90	60S ribosomal subunit protein L24-2, putative [Plasmodium falciparum 3D7]	GO:0003735,GO:0006412,GO:0015934,GO:0042254	CAD51426.1,ETW20050.1,ETW38243.1,ETW51032.1
comp9667_c0_seq4	236	83.9593	4.54514e-18	ribosomal protein S15 [Plasmodium yoelii yoelii 17XNL]	GO:0003735,GO:0006412,GO:0030529,GO:0005840,GO:0005622	EAA22937.1
comp9672_c0_seq1	390	142.895	2.33483e-36	minichromosome maintenance protein 3 [Plasmodium inui San Antonio 1]	GO:0004386,GO:0003678,GO:0016787,GO:0003677,GO:0005634,GO:0006260,GO:0000166,GO:0017111,GO:0005524,GO:0032508,GO:0042555,GO:0006270	EUD68393.1
comp9684_c0_seq1	1628	798.505	0	eukaryotic initiation factor, putative [Plasmodium falciparum 3D7]	GO:0004386,GO:0006446,GO:0016787,GO:0004004,GO:0006413,GO:0003676,GO:0006200,GO:0000166,GO:0005524,GO:0016281,GO:0008026,GO:0003743,GO:0008152	CAD49261.1,ABK58711.1,ETW20220.1,ETW27878.1,ETW44713.1,ETW51068.1,ETW57409.1,ETW63229.1,EUR78317.1,EWC78375.1,CDO62869.1
comp9708_c0_seq1	3411	1827.37	0	hypothetical protein PFFVO_02716 [Plasmodium falciparum Vietnam Oak-Knoll (FVO)]	GO:0005525,GO:0003924,GO:0006184,GO:0000166	ETW56776.1,ETW61269.1
comp9717_c0_seq1	785	461.07	8.18261e-160	26S protease regulatory subunit 6B [Plasmodium falciparum Vietnam Oak-Knoll (FVO)]	GO:0006508,GO:0005524,GO:0005737,GO:0030163,GO:0016787,GO:0000166,GO:0017111,GO:0008233	ETW51169.1
comp9722_c0_seq1	3913	1070.07	0	trancription factor [Plasmodium vivax Sal-1]	GO:0003735,GO:0006412,GO:0006351,GO:0005840,GO:0006357,GO:0032784,GO:0005634,GO:0005622	EDL46400.1
comp9749_c0_seq2	969	364.385	6.99648e-120	transcription elongation factor [Plasmodium vivax Sal-1]	GO:0032784,GO:0003677,GO:0005634,GO:0006414,GO:0003676,GO:0008270,GO:0006357,GO:0003746,GO:0006351	EDL47426.1
comp9756_c0_seq1	1219	427.557	4.23313e-146	vacuolar ATP synthase subunit D [Plasmodium vivax Sal-1]	GO:0042626,GO:0055085	EDL44471.1
comp9759_c1_seq1	1047	457.603	2.06616e-158	hypothetical protein PCYB_093830 [Plasmodium cynomolgi strain B]	GO:0003676	GAB66598.1
comp9767_c0_seq1	1230	313.923	2.63809e-101	hypothetical protein C922_04747 [Plasmodium inui San Antonio 1]	GO:0015031	EUD64903.1
comp9768_c0_seq1	807	407.912	3.15107e-126	hypothetical protein [Plasmodium vivax Sal-1]	GO:0006355,GO:0003700	EDL44201.1
comp9777_c0_seq1	784	144.821	1.86008e-39	60S ribosomal protein P1, putative [Plasmodium falciparum 3D7]	GO:0006414,GO:0003735,GO:0006412,GO:0015934,GO:0030529,GO:0005840,GO:0005622	AAN35632.1,ETW17905.1,ETW36130.1,ETW55362.1,ETW60863.1,EUR70631.1,EUT84032.1,EWC76114.1,CDO64844.1
comp9805_c0_seq1	825	374.4	2.69574e-128	ADP-ribosylation factor [Plasmodium falciparum 3D7]	GO:0015031,GO:0006471,GO:0006810,GO:0000166,GO:0005525,GO:0005794,GO:0020020,GO:0006886,GO:0005622,GO:0007264,GO:0016192	Q94650.3,Q7KQL3.1,3LRP,AAN35400.1,CAB02498.1,AAB63304.1,ETW61463.1,CDO64640.1
comp9821_c0_seq2	2078	557.37	0	hypothetical protein [Plasmodium vivax Sal-1]	GO:0046872,GO:0008270	EDL45804.1
comp9825_c0_seq1	1329	643.654	0	proliferation-associated protein 2g4 [Plasmodium cynomolgi strain B]	GO:0016787,GO:0008152	GAB68430.1
comp9827_c0_seq1	1326	472.241	3.12477e-163	20S proteasome alpha subunit D2 [Plasmodium vivax Sal-1]	GO:0051603,GO:0019773,GO:0004175,GO:0016787,GO:0005634,GO:0005737,GO:0004298,GO:0005839,GO:0000502,GO:0006511,GO:0008233,GO:0006508	EDL46598.1
comp9827_c0_seq2	1152	472.241	3.70548e-164	20S proteasome alpha subunit D2 [Plasmodium vivax Sal-1]	GO:0051603,GO:0019773,GO:0004175,GO:0016787,GO:0005634,GO:0005737,GO:0004298,GO:0005839,GO:0000502,GO:0006511,GO:0008233,GO:0006508	EDL46598.1
comp9846_c0_seq1	514	232.646	7.29522e-75	40S ribosomal protein S12, putative [Plasmodium falciparum 3D7]	GO:0003735,GO:0006412,GO:0022627,GO:0030529,GO:0005840,GO:0005622	O97249.1,3J7A,CAB39015.1,ETW20683.1,ETW32668.1,ETW45149.1,ETW63696.1,EUR80948.1,EUT92238.1,EWC78740.1,CDO62499.1
comp9859_c1_seq1	1557	859.366	0	disulfide isomerase [Plasmodium knowlesi strain H]	GO:0045454,GO:0003756,GO:0008152,GO:0006457,GO:0005783,GO:0016853	ABB72220.1,CAQ38580.1
comp9859_c2_seq1	1533	859.366	0	disulfide isomerase [Plasmodium knowlesi strain H]	GO:0045454,GO:0003756,GO:0008152,GO:0006457,GO:0005783,GO:0016853	ABB72220.1,CAQ38580.1
comp9863_c0_seq1	1183	472.626	3.68888e-158	Heat shock protein 70 (HSP70) homologue [Plasmodium falciparum 3D7]	GO:0005524,GO:0006950,GO:0000166,GO:0005783	CAD51861.1,ETW18578.1,ETW36796.1,ETW43121.1,ETW49541.1,ETW55122.1,ETW60041.1,EUR72420.1,EUT86555.1,CDO64239.1
comp9865_c0_seq1	1402	443.351	3.06035e-148	heat shock protein 81-2 [Plasmodium yoelii yoelii 17XNL]	GO:0051082,GO:0005524,GO:0006950,GO:0006457	EAA20722.1
comp9877_c1_seq1	1166	440.269	1.17937e-150	hypothetical protein PFFVO_05798 [Plasmodium falciparum Vietnam Oak-Knoll (FVO)]	GO:0046872,GO:0003723,GO:0003676,GO:0000166,GO:0005634	ETW30387.1,ETW41958.1,ETW48731.1,ETW52820.1,ETW61027.1,EUR70135.1,EUT84201.1,EWC75934.1
comp9883_c0_seq1	1888	964.526	0	asparagine - tRNA ligase [Plasmodium vivax Sal-1]	GO:0020037,GO:0016874,GO:0006979,GO:0006421,GO:0006418,GO:0003676,GO:0000166,GO:0005737,GO:0006412,GO:0005524,GO:0055114,GO:0004816,GO:0004601,GO:0004812	EDL43200.1
comp9903_c0_seq1	1531	786.949	0	26S proteasome regulatory subunit, putative [Plasmodium falciparum 3D7]	GO:0004175,GO:0030163,GO:0016787,GO:0000166,GO:0005737,GO:0017111,GO:0005524,GO:0000502,GO:0005838,GO:0006511	CAD52198.1,ETW17072.1,ETW29632.1,ETW35017.1,ETW41219.1,ETW47751.1,ETW54834.1,ETW59802.1,EUR66749.1,EUT81083.1,EWC74945.1,EWC86953.1,CDO65858.1
comp9921_c0_seq1	2349	469.159	6.85653e-156	hypothetical protein PFUGPA_05011 [Plasmodium falciparum Palo Alto/Uganda]	GO:0006351,GO:0005634,GO:0003677	EUR70680.1
comp9921_c1_seq1	1699	208.764	1.16893e-53	transcription factor with AP2 domain(s) [Plasmodium cynomolgi strain B]	GO:0006355,GO:0003700	GAB68611.1
comp9941_c0_seq1	1503	609.372	0	DNAJ domain protein, partial [Plasmodium cynomolgi strain B]	GO:0051082,GO:0006457	GAB67267.1
comp9956_c1_seq1	1090	601.282	0	protein phosphatase [Plasmodium inui San Antonio 1]	GO:0016311,GO:0016787,GO:0008152,GO:0004721	EUD65628.1
comp9956_c2_seq1	1319	488.804	1.30129e-169	2,3-bisphosphoglycerate-dependent phosphoglycerate mutase [Plasmodium vivax Sal-1]	GO:0004619,GO:0008152,GO:0003824,GO:0016868,GO:0006096,GO:0016853	EDL45592.1
comp9956_c3_seq1	4867	1695.63	0	Transportin [Plasmodium knowlesi strain H]	GO:0008536,GO:0006886,GO:0005634	CAQ40803.1
comp9958_c0_seq1	6865	803.512	0	proteasome regulatory component [Plasmodium knowlesi strain H]	GO:0050790,GO:0042176,GO:0000502,GO:0030234	CAQ41234.1
comp9961_c0_seq1	592	281.567	1.36218e-93	40S ribosomal protein S16 [Plasmodium vivax Sal-1]	GO:0003735,GO:0006412,GO:0030529,GO:0005840	XP_004224862.1,EDL47451.1,GAB68915.1
comp9961_c0_seq2	738	281.567	8.61506e-93	40S ribosomal protein S16 [Plasmodium vivax Sal-1]	GO:0003735,GO:0006412,GO:0030529,GO:0005840	XP_004224862.1,EDL47451.1,GAB68915.1
comp9972_c1_seq1	2414	649.432	0	3-methyl-2-oxobutanoate dehydrogenase (lipoamide) [Plasmodium knowlesi strain H]	GO:0055114,GO:0016491,GO:0003863,GO:0008152,GO:0003824	CAQ40547.1
comp9973_c0_seq1	1094	283.878	3.70759e-81	hypothetical protein C922_03016 [Plasmodium inui San Antonio 1]	GO:0016874,GO:0008152,GO:0016567,GO:0004842	EUD66691.1
comp9979_c0_seq2	2731	937.562	0	HD domain containing protein [Plasmodium vivax Sal-1]	GO:0046872,GO:0008152,GO:0008081,GO:0003824	EDL44199.1
comp9991_c0_seq1	1988	568.926	0	thioredoxin [Plasmodium vivax Sal-1]	GO:0045454	EDL43553.1
comp9996_c0_seq1	1762	608.601	0	diacylglycerol kinase [Plasmodium vivax Sal-1]	GO:0016301,GO:0003951,GO:0007205,GO:0016310,GO:0004143,GO:0008152	EDL45948.1
comp10012_c0_seq1	1626	450.284	1.31671e-142	zinc finger containing protein [Plasmodium cynomolgi strain B]	GO:0046872	GAB68314.1
comp10025_c0_seq1	1850	585.104	0	hypothetical protein PFUGPA_02866 [Plasmodium falciparum Palo Alto/Uganda]	GO:0005524	ETW61706.1
comp10027_c0_seq1	890	219.164	2.51902e-66	hypothetical protein [Plasmodium berghei strain ANKA]	GO:0000166	CAH98806.1
comp10028_c1_seq1	2102	950.658	0	Sec61 alpha subunit, PfSec61 [Plasmodium falciparum 3D7]	GO:0016021,GO:0016020,GO:0015031,GO:0006810	CAD52584.1,ETW16676.1,ETW34617.1,ETW40597.1,ETW47398.1,ETW55601.1,ETW59508.1,EUR65792.1,EUT80148.1,EWC74503.1,EWC86701.1,CDO66245.1
comp10039_c0_seq1	1580	754.207	0	hypothetical protein PCYB_133480 [Plasmodium cynomolgi strain B]	GO:0046872,GO:0008270	GAB68474.1
comp10051_c0_seq1	1760	798.89	0	seryl-trna synthetase [Plasmodium knowlesi strain H]	GO:0005524,GO:0016874,GO:0005737,GO:0004812,GO:0006434,GO:0000166,GO:0006418,GO:0004828	CAQ38288.1
comp10063_c0_seq1	766	337.421	3.67047e-114	DNA-directed RNA polymerase II [Plasmodium cynomolgi strain B]	GO:0003723,GO:0006351,GO:0003899	GAB65483.1
comp10072_c0_seq1	1180	366.311	2.67174e-121	Qa-SNARE protein [Plasmodium falciparum 3D7]	GO:0016192,GO:0031338,GO:0016020,GO:0005484,GO:0006886,GO:0031201,GO:0005886	AAC71885.1,ABG38016.1,ETW20909.1,ETW27983.1,ETW38939.1,ETW45356.1,ETW51674.1,ETW57803.1,ETW63867.1,EUR79133.1,EUT93123.1,EWC79053.1
comp10083_c0_seq1	1135	524.242	0	PREDICTED: ataxin-7-like protein 3 isoform X3 [Pelodiscus sinensis]	GO:0016578,GO:0005634,GO:0045893,GO:0008270,GO:0016568,GO:0071819,GO:0006355,GO:0003713,GO:0046872,GO:0006351,GO:0000124	XP_006125788.1
comp10085_c0_seq1	1087	459.144	5.36077e-157	hypothetical protein C922_01476 [Plasmodium inui San Antonio 1]	GO:0032313,GO:0032851,GO:0005097	EUD67864.1
comp10088_c0_seq1	2362	241.121	2.41474e-62	hypothetical protein PCYB_131870 [Plasmodium cynomolgi strain B]	GO:0008152,GO:0016773,GO:0016772	GAB68312.1
comp10099_c0_seq2	7247	604.364	2.27002e-171	E3 ubiquitin-protein ligase HUWE1 [Plasmodium inui San Antonio 1]	GO:0016874,GO:0008152,GO:0016567,GO:0004842	EUD67087.1
comp10105_c1_seq1	391	218.394	9.04691e-64	RNA binding protein [Plasmodium vivax Sal-1]	GO:0003723	EDL46349.1
comp10113_c1_seq1	737	281.952	1.4495e-90	hypothetical protein C922_00108 [Plasmodium inui San Antonio 1]	GO:0003735,GO:0006412,GO:0015934,GO:0030529,GO:0005840,GO:0005622	EUD69245.1
comp10121_c1_seq1	918	253.447	2.82359e-80	hypothetical protein C922_02214 [Plasmodium inui San Antonio 1]	GO:0006355,GO:0005634	EUD67508.1
comp10132_c0_seq1	2523	1239.56	0	vacuolar ATP synthase catalytic subunit A, partial [Plasmodium cynomolgi strain B]	GO:0006811,GO:0006810,GO:0046034,GO:0046961,GO:0005524,GO:0015992,GO:0015991,GO:0016820,GO:0033178,GO:0033180	GAB68786.1
comp10168_c0_seq1	706	296.975	1.68415e-95	casein kinase II beta chain [Plasmodium cynomolgi strain B]	GO:0016301,GO:0005956,GO:0045859,GO:0019887,GO:0016310	GAB67645.1
comp10208_c0_seq1	1692	345.895	2.10144e-109	pescadillo N-terminus domain containing protein, partial [Plasmodium cynomolgi strain B]	GO:0042254,GO:0005730	GAB66361.1
comp10215_c0_seq1	1344	585.874	0	zinc finger protein, putative [Plasmodium falciparum 3D7]	GO:0003950,GO:0008152,GO:0008270,GO:0005622	CAX63967.1,ETW20183.1,ETW44612.1,ETW53459.1,ETW63114.1,EUT90681.1
comp10220_c0_seq1	2196	1216.06	0	heat shock protein hsp70-like protein [Plasmodium knowlesi strain H]	GO:0051082,GO:0005524,GO:0006950,GO:0006457,GO:0000166	CAQ40120.1
comp10237_c0_seq1	1540	270.781	5.79082e-80	hypothetical protein PCYB_143780 [Plasmodium cynomolgi strain B]	GO:0016021,GO:0016020,GO:0006810,GO:0005215	GAB68950.1
comp10256_c1_seq1	610	103.99	4.29026e-25	50S ribosomal protein S28e [Plasmodium vivax Sal-1]	GO:0003735,GO:0006412,GO:0005840,GO:0005622	XP_002260257.1,XP_004223918.1,XP_008814009.1,EDL46046.1,CAQ41524.1,GAB67971.1,EUD69307.1
comp10290_c0_seq1	667	154.451	1.58591e-40	conserved Plasmodium protein, unknown function [Plasmodium falciparum 3D7]	GO:0030833,GO:0005856,GO:0020011	AAN36897.1,ETW16093.1,ETW28759.1,ETW39977.1,ETW46843.1,ETW53946.1,ETW58251.1,EUR63594.1,EUT78801.1,EWC73943.1,EWC85661.1
comp10365_c0_seq1	1554	659.448	0	RhoGAP protein [Plasmodium knowlesi strain H]	GO:0007165,GO:0005622	CAQ39473.1
comp10365_c0_seq2	1645	658.677	0	RhoGAP protein [Plasmodium knowlesi strain H]	GO:0007165,GO:0005622	CAQ39473.1
comp10406_c0_seq1	563	193.741	1.37155e-59	conserved Plasmodium protein, unknown function [Plasmodium falciparum 3D7]	GO:0030150,GO:0005744	CAD51499.1,ETW20136.1,ETW38175.1,ETW45988.1,ETW53504.1,ETW63069.1,EUT90634.1,EWC90230.1,CDO63015.1
comp10422_c0_seq1	1006	134.035	8.5095e-34	hypothetical protein [Plasmodium yoelii yoelii 17XNL]	GO:0008270	EAA16794.1,CDU16532.1,CDZ11056.1
comp10440_c0_seq1	1695	363.229	1.67463e-114	nucleolar preribosomal GTPase, putative [Plasmodium falciparum 3D7]	GO:0005525,GO:0005622	CAD51649.1,ETW19902.1,ETW31733.1,ETW38016.1,ETW47153.1,ETW53353.1,ETW62929.1,EUR76764.1,EWC78030.1,EWC90124.1
comp10463_c1_seq1	646	350.132	8.34231e-119	ATP-dependent Clp endopeptidase, proteolytic subunit ClpP [Plasmodium falciparum Vietnam Oak-Knoll (FVO)]	GO:0006508,GO:0004252	ETW28481.1,ETW33947.1,ETW39910.1,ETW46742.1,ETW54012.1,ETW58320.1,EUT78871.1,EWC73846.1
comp10556_c0_seq2	1154	226.098	1.61038e-63	serine-threonine protein kinase, plant-type, putative [Perkinsus marinus ATCC 50983]	GO:0016301,GO:0005524,GO:0004672,GO:0016310,GO:0000166,GO:0006468,GO:0016772,GO:0004674	EER17937.1
comp10578_c0_seq1	528	203.371	1.62201e-62	guanylate kinase [Plasmodium vivax Sal-1]	GO:0016301,GO:0006163,GO:0004385,GO:0046939,GO:0016310	EDL45100.1
comp10578_c1_seq1	237	69.3218	1.6015e-12	guanylate kinase [Plasmodium falciparum 3D7]	GO:0016301,GO:0019206,GO:0006163,GO:0004385,GO:0006186,GO:0046939,GO:0016310,GO:0016740	CAD51970.1,ETW18700.1,ETW30888.1,ETW36667.1,ETW49408.1,ETW55247.1,ETW61636.1,EUR72544.1,EUT86679.1,EWC77805.1,EWC88567.1
comp10588_c0_seq2	814	289.271	1.45915e-94	hypothetical protein PFFVO_04493 [Plasmodium falciparum Vietnam Oak-Knoll (FVO)]	GO:0005525,GO:0000166	ETW40754.1,ETW47200.1,ETW59362.1,EUT80309.1,EWC74348.1
comp10610_c0_seq1	724	297.36	5.79054e-95	hypothetical protein C922_00881 [Plasmodium inui San Antonio 1]	GO:0005525,GO:0007264,GO:0000166	EUD68485.1
comp10679_c0_seq1	946	345.125	2.13462e-115	hypothetical protein, variant [Plasmodium falciparum Tanzania (2000708)]	GO:0003676,GO:0000166	ETW42629.1,ETW49247.1,EUT85702.1
comp10714_c0_seq1	1509	371.318	1.63165e-117	mRNA capping enzyme subunit beta [Plasmodium yoelii yoelii 17XNL]	GO:0016740,GO:0008152,GO:0098507,GO:0004651	EAA15421.1,CDU19362.1,CDZ13665.1
comp10730_c1_seq1	1313	626.32	0	GDP-mannose 4,6-dehydratase, putative [Plasmodium falciparum 3D7]	GO:0050662,GO:0044237,GO:0005737,GO:0016829,GO:0003824,GO:0008446,GO:0005622,GO:0006004,GO:0019673	CAD51236.1,ETW19052.1,ETW37136.1,ETW43282.1,ETW49900.1,ETW52522.1,ETW61934.1,EUR72911.1,EWC77152.1,EWC88931.1
comp10779_c0_seq1	443	225.713	8.25513e-65	phospholipase C-like [Plasmodium vivax Sal-1]	GO:0035556,GO:0004435,GO:0006629,GO:0016787,GO:0016042,GO:0032065,GO:0007165,GO:0008081,GO:0004871,GO:0005543,GO:0005938	EDL44719.1
comp10829_c0_seq1	1135	365.54	2.69539e-121	ubiquitin conjugating enzyme [Plasmodium knowlesi strain H]	GO:0008152,GO:0016881	CAQ42840.1
comp10829_c0_seq2	1111	374.015	7.68226e-125	ubiquitin conjugating enzyme [Plasmodium knowlesi strain H]	GO:0008152,GO:0016881	CAQ42840.1
comp10859_c0_seq1	758	247.284	9.27844e-78	orotate phosphoribosyltransferase, partial [Plasmodium cynomolgi strain B]	GO:0009116,GO:0004588,GO:0006221,GO:0016740,GO:0016757	GAB66939.1
comp10989_c0_seq1	501	163.31	2.37865e-48	high mobility group protein [Plasmodium falciparum 3D7]	GO:0006355,GO:0005694,GO:0001819,GO:0005829,GO:0008301,GO:0005634	AAF15357.1,AAN36118.1,ETW17791.1,ETW29510.1,ETW35611.1,ETW41669.1,ETW48365.1,ETW56304.1,ETW60490.1,EUR69505.1,EUT82909.1,EWC75600.1,CDO65312.1
comp11012_c0_seq1	1351	436.032	6.20025e-149	vacuolar ATP synthase subunit E, putative [Plasmodium falciparum 3D7]	GO:0033178,GO:0016787,GO:0008152,GO:0046961,GO:0020020,GO:0015991	CAD52020.2,ETW18761.1,ETW30821.1,ETW36616.1,ETW42888.1,ETW46053.1,ETW56834.1,ETW61521.1,EUR72198.1,EUT86152.1
comp11012_c0_seq2	1390	442.965	2.17732e-151	vacuolar ATP synthase subunit E, putative [Plasmodium falciparum 3D7]	GO:0033178,GO:0016787,GO:0008152,GO:0046961,GO:0020020,GO:0015991	CAD52020.2,ETW18761.1,ETW30821.1,ETW36616.1,ETW42888.1,ETW46053.1,ETW56834.1,ETW61521.1,EUR72198.1,EUT86152.1
comp11040_c1_seq1	217	80.4925	3.63913e-16	mitochondrial carrier protein [Plasmodium cynomolgi strain B]	GO:0016021,GO:0016020,GO:0055085,GO:0006810	GAB64739.1
comp11067_c0_seq1	831	318.931	5.99524e-106	coatomer zeta-1 subunit [Plasmodium cynomolgi strain B]	GO:0016020,GO:0015031,GO:0006810	GAB65267.1
comp11160_c0_seq1	929	212.231	1.07426e-64	human hepatopoietin-like protein, putative [Plasmodium falciparum 3D7]	GO:0016972,GO:0055114,GO:0016491	CAD49060.1,EWC91133.1
comp11183_c0_seq1	1082	620.157	0	ribonucleotide reductase small subunit, putative [Plasmodium falciparum 3D7]	GO:0006260,GO:0055114,GO:0016491,GO:0009186,GO:0004748	AAN35352.2,ETW42726.1,ETW56574.1,ETW61405.1,EUT85797.1
comp11255_c0_seq1	1968	196.052	2.29559e-50	hypothetical protein C922_03070 [Plasmodium inui San Antonio 1]	GO:0006914,GO:0005737	EUD66436.1
comp11260_c0_seq1	1429	356.295	4.7136e-115	hypothetical protein PCYB_123280 [Plasmodium cynomolgi strain B]	GO:0005509	GAB67762.1
comp11329_c0_seq1	817	276.174	1.55338e-89	sybindin domain containing protein [Plasmodium vivax Sal-1]	GO:0006888,GO:0006810,GO:0005801	EDL47171.1
comp11347_c0_seq1	1246	441.425	2.16765e-151	conserved protein, unknown function [Plasmodium falciparum 3D7]	GO:0005759	AAN36942.1,ETW16140.1,ETW28460.1,ETW33980.1,ETW39932.1,ETW46761.1,ETW53990.1,ETW58300.1,EUR62788.1,EUT78851.1,EWC73875.1,EWC85712.1
comp11357_c0_seq1	664	171.4	2.33691e-49	hypothetical protein C922_00578 [Plasmodium inui San Antonio 1]	GO:0030163	EUD68890.1
comp11412_c0_seq1	774	181.8	1.10351e-47	plasma membrane Ca2+ ATPase [Plasmodium cynomolgi strain B]	GO:0046872,GO:0016021,GO:0000166,GO:0016020	GAB67581.1
comp11473_c0_seq1	880	80.4925	2.03462e-13	hypothetical protein [Plasmodium vivax Sal-1]	GO:0006281,GO:0003677	EDL44011.1
comp11473_c0_seq2	1082	80.4925	4.78923e-13	hypothetical protein [Plasmodium vivax Sal-1]	GO:0006281,GO:0003677	EDL44011.1
comp11476_c0_seq1	2957	1367.44	0	DNA ligase 1 [Plasmodium knowlesi strain H]	GO:0016874,GO:0006310,GO:0006974,GO:0003677,GO:0003909,GO:0006260,GO:0003910,GO:0000166,GO:0005524,GO:0006281,GO:0051103	CAQ41811.1
comp11476_c0_seq2	2778	1339.71	0	DNA ligase 1 precursor [Plasmodium cynomolgi strain B]	GO:0016874,GO:0006310,GO:0006974,GO:0003677,GO:0003909,GO:0006260,GO:0003910,GO:0000166,GO:0005524,GO:0006281,GO:0051103	GAB68708.1
comp11490_c0_seq1	601	296.975	6.66771e-99	hypothetical protein [Plasmodium knowlesi strain H]	GO:0045454	CAQ39467.1
comp11505_c0_seq1	629	209.149	2.88683e-62	hypothetical protein C922_04192 [Plasmodium inui San Antonio 1]	GO:0000062	EUD65452.1
comp11517_c1_seq1	1419	526.939	0	cAMP-dependent protein kinase regulator [Plasmodium inui San Antonio 1]	GO:0016301,GO:0001932,GO:0045859,GO:0016310,GO:0005952,GO:0008603	EUD69082.1
comp11561_c0_seq1	421	121.709	4.97852e-32	hypothetical protein [Plasmodium berghei strain ANKA]	GO:0008121,GO:1902600	CAH98064.1,CDS44924.1
comp11561_c0_seq2	353	95.1301	4.13391e-22	hypothetical protein PCYB_084320, partial [Plasmodium cynomolgi strain B]	GO:0008121,GO:1902600	GAB66271.1
comp11639_c0_seq1	1446	161.77	2.06398e-38	hypothetical protein C922_03112 [Plasmodium inui San Antonio 1]	GO:0016887,GO:0005524,GO:0008152,GO:0000166,GO:0017111,GO:0006200	EUD66478.1
comp11715_c0_seq1	1029	192.971	1.14221e-78	5'-3' exonuclease, N-terminal resolvase,putative [Plasmodium knowlesi strain H]	GO:0004527,GO:0008152,GO:0003824,GO:0090305,GO:0003677	CAQ38533.1
comp11732_c1_seq1	494	169.088	1.0094e-50	40S ribosomal protein S27, putative [Plasmodium falciparum 3D7]	GO:0003735,GO:0006412,GO:0022627,GO:0005840,GO:0005622	3J7A,CAD52217.1,ETW35037.1,ETW59824.1,EWC86974.1,CDO65877.1
comp11746_c0_seq1	1161	578.556	0	phosphatidylserine decarboxylase [Plasmodium vivax Sal-1]	GO:0004609,GO:0008654	EDL45090.1
comp11753_c0_seq1	1681	691.419	0	GTPase, putative [Plasmodium falciparum 3D7]	GO:0005525,GO:0003924,GO:0005730	AAN36834.1,ETW16315.1,ETW34149.1,ETW40056.1,ETW46884.1,ETW53871.1,EUR64106.1,EUT78729.1,EWC85588.1
comp11861_c0_seq1	1159	399.438	1.38076e-134	serine/threonine-protein kinase Nek1 [Plasmodium vivax Sal-1]	GO:0016301,GO:0005524,GO:0004672,GO:0016310,GO:0006468,GO:0016772,GO:0004674	EDL46764.1
comp12081_c0_seq1	1327	189.119	1.46054e-53	peptidyl-tRNA hydrolase [Plasmodium cynomolgi strain B]	GO:0016787,GO:0008152,GO:0004045	GAB64736.1
comp12081_c0_seq2	1261	201.83	1.20544e-58	peptidyl-tRNA hydrolase [Plasmodium cynomolgi strain B]	GO:0016787,GO:0008152,GO:0004045	GAB64736.1
comp12162_c0_seq1	2356	958.748	0	serine/threonine protein phosphatase [Plasmodium knowlesi strain H]	GO:0005737,GO:0016787,GO:0006470,GO:0005634,GO:0004721	CAQ40742.1
comp12379_c0_seq1	1665	943.725	0	DNA primase large subunit, putative [Plasmodium falciparum 3D7]	GO:0016779,GO:0006269,GO:0016740,GO:0003896	CAX64208.1,ETW18501.1,ETW36887.1,ETW43044.1,ETW49467.1,ETW55045.1,ETW61707.1,EUR72349.1,EUT86482.1,EWC76863.1,EWC88682.1
comp12539_c0_seq1	888	101.293	6.85757e-20	hypothetical protein [Plasmodium knowlesi strain H]	GO:0016539	CAQ41835.1
comp12581_c0_seq1	1677	193.741	1.66887e-49	ATP dependent RNA helicase, partial [Plasmodium cynomolgi strain B]	GO:0043140,GO:0006260,GO:0004386,GO:0006281,GO:0000166,GO:0044237,GO:0003824,GO:0032508	GAB68414.1
comp12593_c0_seq1	3408	1216.45	0	histidine--tRNA ligase [Plasmodium knowlesi strain H]	GO:0016874,GO:0005737,GO:0004812,GO:0004821,GO:0006418	CAQ41689.1
comp12775_c0_seq1	1150	217.238	2.46892e-65	conserved Plasmodium protein, unknown function [Plasmodium falciparum 3D7]	GO:0020011	CAD51011.1
comp13084_c1_seq1	778	280.026	1.6364e-90	SPATR protein, putative [Plasmodium falciparum 3D7]	GO:0016337,GO:0009986,GO:0020008	AAC71903.1,ETW20930.1,ETW38961.1,ETW45377.1,ETW57826.1,ETW63886.1,EUR79114.1,EUT93143.1,EWC79026.1,CDO62353.1
comp13171_c0_seq1	558	144.821	1.05584e-35	hypothetical protein [Plasmodium vivax Sal-1]	GO:0008152,GO:0016773,GO:0016772	EDL47242.1
comp13437_c0_seq1	296	142.895	1.51131e-36	hypothetical protein C922_01479 [Plasmodium inui San Antonio 1]	GO:0006508,GO:0005787,GO:0016021,GO:0008233,GO:0006465	EUD67867.1
comp13728_c0_seq1	3039	1345.1	0	heat shock protein 101 [Plasmodium vivax Sal-1]	GO:0005524,GO:0006950,GO:0019538,GO:0000166,GO:0017111	EDL45558.1
comp13734_c1_seq1	812	234.958	7.19763e-73	nuclear cap-binding protein [Plasmodium vivax Sal-1]	GO:0003676,GO:0005846,GO:0000166,GO:0045292,GO:0000339	EDL45309.1
comp14011_c0_seq1	1128	376.711	3.01175e-126	phosphoethanolamine N-methyltransferase [Plasmodium falciparum 3D7]	GO:0008168,GO:0016740,GO:0005794,GO:0000234,GO:0032259,GO:0006656	3UJ7,3UJ7,3UJ8,3UJ9,3UJA,3UJB,3UJB,4FGZ,4FGZ,CAD52560.1,AAR08195.1,ETW29426.1,ETW34631.1,ETW40564.1,ETW59474.1,EUT80114.1,EWC74523.1,EWC86671.1
comp14239_c0_seq1	2259	1243.8	0	ATP-dependent metalloprotease, partial [Plasmodium cynomolgi strain B]	GO:0006508,GO:0005524,GO:0008237,GO:0000166,GO:0016020,GO:0017111,GO:0008233,GO:0004222	GAB67935.1
comp14250_c1_seq1	206	124.405	1.96627e-32	cyclin-dependent kinase 5 activator 1 [Danio rerio]	GO:0016301,GO:0016310,GO:0016740,GO:0010842,GO:0016534,GO:0016533,GO:0060059	AAH76283.1,AAY85511.1
comp14252_c0_seq1	2086	748.429	0	Nucleotide binding protein [Plasmodium knowlesi strain H]	GO:0005524	CAQ40366.1
comp14357_c0_seq1	912	326.635	1.1251e-108	phosphatidylinositol synthase [Plasmodium falciparum 3D7]	GO:0016780,GO:0016740,GO:0006661,GO:0008654,GO:0016020,GO:0003881	ABC58672.1,CAX64295.1,EWC74867.1,CDO65950.1
comp14363_c0_seq1	575	287.345	5.78341e-96	hypothetical protein C922_04498 [Plasmodium inui San Antonio 1]	GO:0016020,GO:0015031,GO:0008565,GO:0006810	EUD65098.1
comp14363_c0_seq2	389	154.066	1.40529e-44	adapter-related protein complex 4 sigma 1 subunit [Plasmodium vivax Sal-1]	GO:0016020,GO:0015031,GO:0008565,GO:0006810	XP_004221294.1,EDL45404.1,GAB65347.1
comp14514_c0_seq1	2150	955.281	0	tryptophan--tRNA ligase [Plasmodium vivax Sal-1]	GO:0005524,GO:0016874,GO:0006436,GO:0005737,GO:0004812,GO:0000166,GO:0006418,GO:0004830	EDL44428.1
comp14573_c0_seq1	1238	723.391	0	ST kinase [Plasmodium knowlesi strain H]	GO:0016740,GO:0004674,GO:0016310,GO:0004672,GO:0006468,GO:0000166,GO:0005524,GO:0016301,GO:0016772	CAQ41030.1
comp14687_c0_seq1	737	253.832	6.26742e-78	phenylalanine--tRNA ligase [Plasmodium berghei strain ANKA]	GO:0016874,GO:0006418,GO:0008033,GO:0004826,GO:0005737,GO:0005524,GO:0006432,GO:0000049,GO:0004812,GO:0000287,GO:0043039	CAH97893.1
comp14897_c1_seq1	253	101.293	1.72808e-23	hypothetical protein PCYB_091110 [Plasmodium cynomolgi strain B]	GO:0016192,GO:0016020	GAB66325.1
comp14920_c0_seq1	2705	1189.87	0	helicase [Plasmodium cynomolgi strain B]	GO:0004386,GO:0003676,GO:0005524,GO:0008152,GO:0003677	GAB67210.1
comp14973_c0_seq1	892	286.96	1.82288e-93	conserved Plasmodium membrane protein [Plasmodium falciparum 3D7]	GO:0016020	ACT82988.1,ETW15214.1,ETW47031.1,EUT83721.1,EWC87693.1
comp14973_c0_seq2	644	251.906	5.0636e-81	conserved Plasmodium membrane protein [Plasmodium falciparum 3D7]	GO:0016020	ACT82988.1,ETW15214.1,ETW47031.1,EUT83721.1,EWC87693.1
comp15024_c0_seq1	961	227.254	2.12229e-68	seryl-tRNA synthetase [Plasmodium berghei strain ANKA]	GO:0005524,GO:0005737,GO:0004812,GO:0006434,GO:0000166,GO:0006418,GO:0004828	CAI01487.1
comp15024_c0_seq2	1545	387.111	2.36475e-124	seryl-tRNA synthetase [Plasmodium vivax Sal-1]	GO:0005524,GO:0005737,GO:0004812,GO:0006434,GO:0000166,GO:0006418,GO:0004828	EDL47530.1
comp15078_c0_seq1	1455	644.425	0	translation elongation factor [Plasmodium cynomolgi strain B]	GO:0006414,GO:0005525,GO:0003746	GAB67586.1
comp15245_c1_seq1	1561	702.59	0	RNA methyltransferase [Plasmodium yoelii yoelii 17XNL]	GO:0008168,GO:0016740,GO:0032259	EAA15541.1,ETB61810.1,CDU20823.1,CDZ14451.1
comp15314_c0_seq1	1611	585.489	0	hypothetical protein C922_02011 [Plasmodium inui San Antonio 1]	GO:0003676,GO:0005634	EUD67822.1
comp15355_c0_seq1	1415	644.81	0	choline kinase [Plasmodium falciparum 3D7]	GO:0006629,GO:0016310,GO:0006657,GO:0006656,GO:0000166,GO:0016301,GO:0004103,GO:0033265,GO:0046474,GO:0016772,GO:0005829	AAN36632.1,ETW16371.1,ETW27389.1,ETW33084.1,ETW40376.1,ETW47055.1,ETW53647.1,ETW59094.1,EUR65052.1,EUT79582.1,EWC74150.1,EWC86118.1
comp15503_c0_seq1	2102	904.049	0	putative poly(a) polymerase pap (poly(a) polymerase pap [Plasmodium knowlesi strain H]	GO:0003723,GO:0016779,GO:0031123,GO:0016740,GO:0004652,GO:0043631,GO:0005634	CAQ40824.1
comp15571_c0_seq1	738	266.159	2.60746e-78	helicase [Plasmodium cynomolgi strain B]	GO:0004386,GO:0003676,GO:0005524,GO:0016787,GO:0008152	GAB67749.1
comp15733_c0_seq1	2101	127.102	7.10614e-27	hypothetical protein [Plasmodium vivax Sal-1]	GO:0008017	EDL45930.1
comp15733_c0_seq2	2213	126.716	1.05632e-26	hypothetical protein [Plasmodium vivax Sal-1]	GO:0008017	EDL45930.1
comp15980_c0_seq1	928	243.817	1.89119e-69	hypothetical protein C922_00722 [Plasmodium inui San Antonio 1]	GO:0003676,GO:0000166	EUD69030.1
comp15999_c0_seq1	1157	568.926	0	eukaryotic translation initiation factor 3 subunit 5 [Plasmodium vivax Sal-1]	GO:0006413,GO:0003743	EDL44989.1
comp16594_c0_seq1	950	370.933	1.00409e-124	zinc finger protein, putative [Plasmodium falciparum 3D7]	GO:0016740,GO:0016021,GO:0016020,GO:0019706,GO:0003676,GO:0008270,GO:0016746,GO:0046872,GO:0008152	CAG25340.1
comp16594_c0_seq2	1147	467.233	1.83279e-161	zinc finger protein, putative [Plasmodium falciparum 3D7]	GO:0016740,GO:0016021,GO:0016020,GO:0019706,GO:0003676,GO:0008270,GO:0016746,GO:0046872,GO:0008152	CAG25340.1
comp16760_c0_seq1	1842	904.049	0	glutamate dehydrogenase, putative [Plasmodium falciparum 3D7]	GO:0055114,GO:0006520,GO:0016491,GO:0020011,GO:0004354,GO:0016639,GO:0006537	AAN36899.1,ETW16095.1,ETW39975.1,ETW46845.1,ETW53948.1,ETW58253.1,EUR63596.1,EUT78803.1,EWC85664.1
comp16940_c0_seq2	939	622.854	0	protein serine/threonine phosphatase [Plasmodium cynomolgi strain B]	GO:0016311,GO:0016787,GO:0008152,GO:0005506,GO:0030145,GO:0004721	GAB67923.1
comp17142_c0_seq1	1239	406.371	2.2614e-138	DNA-directed RNA polymerase II 23 kDa polypeptide [Plasmodium vivax Sal-1]	GO:0006351,GO:0003899,GO:0005634,GO:0003677	EDL46703.1
comp17287_c0_seq1	699	247.669	7.17328e-71	hypothetical protein PCYB_135330 [Plasmodium cynomolgi strain B]	GO:0007076	GAB68659.1
comp17496_c0_seq1	2001	436.032	9.91847e-142	hypothetical protein C922_00445 [Plasmodium inui San Antonio 1]	GO:0003676,GO:0000398,GO:0017069,GO:0000166	EUD68757.1
comp17597_c0_seq1	623	176.792	8.62785e-53	hypothetical protein, conserved [Plasmodium knowlesi strain H]	GO:0006850,GO:0005743	CAQ41211.1
comp17720_c0_seq1	1732	698.738	0	Vacuolar protein-sorting protein VPS45,putative [Plasmodium knowlesi strain H]	GO:0006904,GO:0016192	CAQ38407.1
comp17881_c1_seq1	1274	669.463	0	clathrin coat assembly protein, putative [Plasmodium falciparum 3D7]	GO:0030131,GO:0016192,GO:0016020,GO:0006886,GO:0015031,GO:0006810	AAN35786.1,ETW41960.1,ETW48733.1,ETW61029.1,EUT84203.1,EWC75936.1
comp17960_c0_seq1	1329	577.4	0	hypothetical protein [Plasmodium knowlesi strain H]	GO:0005739,GO:0031314,GO:0006744,GO:0016020,GO:0005743	B3L4S4.1,CAQ39895.1
comp17982_c0_seq1	1817	957.977	0	EH (Eps15 homology) protein [Plasmodium falciparum 3D7]	GO:0005525,GO:0003924,GO:0005509,GO:0006184	CAB38994.2,ETW34170.1,ETW45118.1,ETW51459.1,ETW52285.1,ETW63664.1,EUT92205.1,EWC78868.1
comp18024_c0_seq1	2058	925.62	0	FAD-dependent glycerol-3-phosphate dehydrogenase, [Plasmodium berghei strain ANKA]	GO:0055114,GO:0009331,GO:0016491,GO:0004368,GO:0006072	CAH98401.1,CDS44934.1
comp18118_c0_seq1	2922	1023.46	0	DNA mismatch repair enzyme [Plasmodium cynomolgi strain B]	GO:0005524,GO:0032300,GO:0030983,GO:0006298,GO:0005634	GAB66453.1
comp18356_c0_seq1	4175	1295.8	0	protein kinase domain containing protein [Plasmodium vivax Sal-1]	GO:0016301,GO:0005524,GO:0004672,GO:0016310,GO:0000166,GO:0006468,GO:0016772,GO:0004674	EDL45862.1
comp18462_c0_seq1	941	442.58	3.78476e-150	translation initiation factor eIF-2B subunit beta [Plasmodium inui San Antonio 1]	GO:0006413,GO:0003743,GO:0044237	EUD64637.1
comp18542_c0_seq1	3290	466.463	1.57081e-136	hypothetical protein PCYB_022400 [Plasmodium cynomolgi strain B]	GO:0004037,GO:0000256	GAB64670.1
comp18615_c0_seq1	1802	547.74	1.61978e-180	DNA polymerase theta subunit [Plasmodium inui San Antonio 1]	GO:0004386,GO:0003676,GO:0005524,GO:0016787,GO:0008152	EUD65888.1
comp19065_c0_seq1	479	193.741	3.38035e-60	U6 snRNA-associated sm-like protein Lsm2, putative [Plasmodium falciparum 3D7]	GO:0006397	CAD51568.1,ETW14911.1,ETW50811.1,ETW63143.1,EUT90709.1,CDO63081.1
comp19304_c0_seq1	1045	239.195	1.49662e-74	hypothetical protein [Plasmodium knowlesi strain H]	GO:0015986,GO:0045261,GO:0046961,GO:0046933	CAQ40249.1
comp19361_c0_seq1	763	124.405	4.96685e-28	hypothetical protein, conserved in Plasmodium species [Plasmodium knowlesi strain H]	GO:0000922,GO:0000226,GO:0005815	CAQ41608.1
comp19655_c0_seq1	1071	308.531	1.00144e-98	ferrochelatase [Plasmodium cynomolgi strain B]	GO:0004325,GO:0006783,GO:0006779,GO:0016829	GAB67136.1
comp19655_c0_seq2	1071	461.455	1.34553e-158	ferrochelatase [Plasmodium cynomolgi strain B]	GO:0004325,GO:0006783,GO:0006779,GO:0016829	GAB67136.1
comp19714_c0_seq1	608	126.331	9.58636e-33	RNA binding protein [Plasmodium knowlesi strain H]	GO:0003676,GO:0000166	CAQ40087.1
comp19734_c0_seq1	1381	746.888	0	transporter [Plasmodium vivax Sal-1]	GO:0016021,GO:0055085	EDL43261.1
comp19734_c0_seq2	261	71.633	2.18181e-12	hypothetical protein C922_02835 [Plasmodium inui San Antonio 1]	GO:0016021,GO:0055085	EUD66850.1
comp19756_c0_seq1	817	305.064	1.49553e-100	microtubule associated protein EB1, partial [Plasmodium cynomolgi strain B]	GO:0008017	GAB66259.1
comp19760_c0_seq1	406	98.9821	8.09989e-22	hypothetical protein PFFVO_00649 [Plasmodium falciparum Vietnam Oak-Knoll (FVO)]	GO:0036459,GO:0006511	ETW32229.1,ETW51262.1,ETW57519.1,ETW63449.1,EWC78603.1
comp19760_c0_seq2	937	397.127	2.28783e-133	hypothetical protein PFFVO_00649 [Plasmodium falciparum Vietnam Oak-Knoll (FVO)]	GO:0036459,GO:0006511	ETW32229.1,ETW51262.1,ETW57519.1,ETW63449.1,EWC78603.1
comp19767_c0_seq2	775	270.396	1.81993e-87	HAM1 domain containing protein [Plasmodium vivax Sal-1]	GO:0016787,GO:0008152	EDL43085.1
comp19767_c0_seq3	586	226.868	2.26384e-71	Ham1-like protein, putative [Plasmodium falciparum 3D7]	GO:0046872,GO:0009117,GO:0005737,GO:0016787,GO:0000166,GO:0047429,GO:0009204,GO:0009143	Q8IBP3.1,CAD50956.1,ETW50130.1,EUR73762.1
comp19772_c1_seq1	280	113.62	8.87126e-28	quinone oxidoreductase [Plasmodium berghei strain ANKA]	GO:0055114,GO:0016491,GO:0008270	CAH98554.1
comp19774_c0_seq1	1206	238.424	1.40763e-72	Acetyltransferase, putative [Plasmodium falciparum 3D7]	GO:0016740,GO:0008152,GO:0008080	CAX64091.1,ETW19122.1,ETW37236.1,ETW43565.1,ETW49968.1,ETW52616.1,ETW62158.1,EUR73148.1,EUT87614.1,EWC77244.1,EWC89091.1
comp19780_c0_seq4	1504	92.0485	2.9056e-16	conserved Plasmodium protein [Plasmodium falciparum 3D7]	GO:0016740,GO:0008152	AAN36040.2
comp19782_c0_seq1	1088	610.142	0	TBC domain protein, putative [Plasmodium falciparum 3D7]	GO:0032313,GO:0032851,GO:0005097	CAD52607.1,ETW28376.1,ETW34604.1,ETW40627.1,ETW47248.1,ETW55629.1,EUR65583.1,EUT80179.1,EWC74452.1,EWC86413.1,CDO66269.1
comp19782_c0_seq2	891	401.364	4.4578e-136	hypothetical protein C922_01974 [Plasmodium inui San Antonio 1]	GO:0032313,GO:0032851,GO:0005097	EUD67785.1
comp19789_c1_seq1	2286	215.698	1.41422e-55	hypothetical protein PCYB_093840 [Plasmodium cynomolgi strain B]	GO:0016021,GO:0006810	GAB66599.1
comp19801_c0_seq1	1249	671.774	0	Rad51 homolog [Plasmodium falciparum 3D7]	GO:0000150,GO:0003684,GO:0008094,GO:0006310,GO:0006259,GO:0005634,GO:0003677,GO:0006200,GO:0000166,GO:0017111,GO:0005524,GO:0006281	AAN76809.1,AAN35675.2,ETW17947.1,ETW30522.1,ETW42313.1,ETW48835.1,ETW60906.1,EUR70672.1,EUT84073.1,CDO64885.1
comp19805_c0_seq1	1388	216.468	3.99924e-57	patatin-like phospholipase [Plasmodium cynomolgi strain B]	GO:0006629,GO:0008152	GAB67205.1
comp19805_c1_seq1	986	403.675	2.86862e-124	patatin-like phospholipase [Plasmodium knowlesi strain H]	GO:0006629,GO:0008152	CAQ40717.1
comp19814_c0_seq1	382	118.242	2.1714e-31	acyl CoA binding protein [Plasmodium vivax Sal-1]	GO:0000062	EDL47490.1
comp19832_c0_seq1	600	174.866	1.95703e-51	hypothetical protein, variant [Plasmodium falciparum Vietnam Oak-Knoll (FVO)]	GO:0005525,GO:0007264,GO:0000166,GO:0015031	ETW39241.1,ETW45549.1,ETW51941.1,ETW57908.1,ETW64027.1,EUR82502.1,EUT94389.1,EWC79276.1,EWC91101.1
comp19832_c1_seq1	402	256.529	9.8268e-84	rab family, other [Plasmodium inui San Antonio 1]	GO:0005525,GO:0007264,GO:0000166,GO:0015031	EUD64758.1
comp19833_c0_seq2	990	398.282	5.30755e-135	DNA-directed RNA polymerases III 39 kDa polypeptide [Plasmodium vivax Sal-1]	GO:0006351,GO:0003899,GO:0003677	EDL47019.1
comp19833_c0_seq3	405	173.711	2.22635e-50	DNA-directed RNA polymerases III 39 kDa polypeptide [Plasmodium vivax Sal-1]	GO:0006351,GO:0003899,GO:0003677	EDL47019.1
comp19875_c0_seq1	1535	461.84	1.24472e-156	ATP-dependent transporter [Plasmodium knowlesi strain H]	GO:0016887,GO:0005524,GO:0008152,GO:0000166,GO:0017111,GO:0006810,GO:0006200	CAQ42834.1
comp19968_c0_seq1	2049	813.527	0	ABC transporter [Plasmodium vivax Sal-1]	GO:0042626,GO:0016021,GO:0006810,GO:0006200,GO:0000166,GO:0017111,GO:0005524,GO:0016887,GO:0055085,GO:0008152	EDL44571.1
comp19996_c0_seq1	638	382.874	3.0524e-132	hypothetical protein [Plasmodium vivax Sal-1]	GO:0005509	EDL46223.1
comp19996_c0_seq2	900	399.438	2.03307e-137	hypothetical protein, conserved in Plasmodium species [Plasmodium knowlesi strain H]	GO:0005509	CAQ41698.1
comp20001_c0_seq1	1097	402.905	6.07027e-136	hypothetical protein, conserved in Plasmodium species [Plasmodium knowlesi strain H]	GO:0008152,GO:0003824	CAQ41554.1
comp20017_c0_seq1	1936	591.652	0	prenyl transferase [Plasmodium vivax Sal-1]	GO:0008299,GO:0016740	EDL43227.1
comp20034_c1_seq1	579	130.568	9.77091e-31	hypothetical protein C922_03423 [Plasmodium inui San Antonio 1]	GO:0007018,GO:0043565,GO:0003700,GO:0006200,GO:0016887,GO:0003777,GO:0006355,GO:0008152,GO:0005858,GO:0001539	EUD66228.1
comp20036_c0_seq2	1371	578.556	0	UDP-N-acetylglucosamine-dolichyl-phosphate N-acetylglucosaminephosphotransferase [Plasmodium inui San Antonio 1]	GO:0016740,GO:0016021,GO:0008152,GO:0008963	EUD67375.1
comp20188_c0_seq1	760	212.231	3.16575e-64	hypothetical protein [Plasmodium vivax Sal-1]	GO:0003676,GO:0000166	EDL46577.1
comp20191_c0_seq2	695	327.405	2.04437e-110	RNA polymerase Rpb7, N-terminal domain containing protein [Plasmodium vivax Sal-1]	GO:0006351,GO:0003899	EDL45449.1
comp20196_c0_seq1	1371	625.935	0	chromatin assembly factor 1 P55 subunit [Plasmodium cynomolgi strain B]	GO:0005634	GAB68381.1
comp20196_c0_seq2	1376	679.863	0	chromatin assembly factor 1 P55 subunit [Plasmodium cynomolgi strain B]	GO:0005634	GAB68381.1
comp20200_c0_seq1	939	547.74	7.0783e-177	POM1 [Plasmodium vivax Sal-1]	GO:0090305,GO:0043139,GO:0006261,GO:0003678,GO:0003677,GO:0006260,GO:0003676,GO:0003887,GO:0005524,GO:0032508,GO:0003697,GO:0006139,GO:0008408	EDL47112.1
comp20200_c0_seq2	1286	391.349	1.21167e-118	POM1-like protein [Plasmodium knowlesi strain H]	GO:0090305,GO:0043139,GO:0006261,GO:0003678,GO:0003677,GO:0006260,GO:0003676,GO:0003887,GO:0005524,GO:0032508,GO:0003697,GO:0006139,GO:0008408	CAQ42855.1
comp20224_c0_seq1	1111	545.428	1.90394e-178	multidrug resistance protein 2, partial [Plasmodium cynomolgi strain B]	GO:0042626,GO:0016021,GO:0006810,GO:0006200,GO:0000166,GO:0017111,GO:0005524,GO:0016887,GO:0055085,GO:0008152	GAB68107.1
comp20224_c1_seq1	1825	627.091	0	multidrug resistance protein 2 (heavy metal transport family) [Plasmodium falciparum 3D7]	GO:0042626,GO:0016021,GO:0005773,GO:0030001,GO:0006810,GO:0006200,GO:0000166,GO:0017111,GO:0005524,GO:0016887,GO:0006855,GO:0055085,GO:0046873,GO:0046872,GO:0008152	AAN37068.1,EWC85547.1
comp20242_c0_seq1	989	340.887	5.05564e-113	conserved Plasmodium membrane protein [Plasmodium falciparum 3D7]	GO:0020011	AAN36039.2,ETW15236.1,ETW35703.1,ETW42236.1,ETW47007.1
comp20242_c0_seq2	1009	269.24	6.75325e-85	conserved Plasmodium membrane protein [Plasmodium falciparum 3D7]	GO:0020011	AAN36039.2,ETW15236.1,ETW35703.1,ETW42236.1,ETW47007.1
comp20289_c1_seq1	612	207.223	1.41196e-64	actin depolymerizing factor [Plasmodium vivax Sal-1]	GO:0003779,GO:0030042,GO:0015629,GO:0005622	EDL43482.1
comp20304_c0_seq2	250	124.79	1.3435e-31	hypothetical protein PCYB_081890, partial [Plasmodium cynomolgi strain B]	GO:0008152,GO:0003824	GAB66028.1
comp20325_c0_seq1	1580	514.612	1.76035e-177	protein kinase 6 [Plasmodium falciparum 3D7]	GO:0016740,GO:0004674,GO:0016310,GO:0004672,GO:0005634,GO:0005737,GO:0006468,GO:0000166,GO:0005524,GO:0016301,GO:0004683,GO:0016772	AAC61592.1,CAD52508.1,ETW16854.1,ETW34679.1,ETW40504.1,ETW47473.1,ETW59417.1,EUR65933.1,EUT76822.1
comp20347_c2_seq1	1633	517.694	5.60877e-176	hypothetical protein C922_05307 [Plasmodium inui San Antonio 1]	GO:0055114,GO:0016705,GO:0005506,GO:0031418	EUD64315.1
comp20363_c0_seq2	2031	677.167	0	hypothetical protein PFFCH_00769 [Plasmodium falciparum FCH/4]	GO:0016020,GO:0006810,GO:0005215	EUT90746.1
comp20368_c0_seq2	2540	616.305	0	Atypical/RIO/RIO1 protein kinase [Plasmodium inui San Antonio 1]	GO:0016301,GO:0005524,GO:0016310,GO:0006468,GO:0003824,GO:0016772,GO:0004674	EUD66025.1
comp20405_c0_seq1	1436	355.14	5.76131e-110	hypothetical protein [Plasmodium vivax Sal-1]	GO:0016021,GO:0016020	EDL46929.1
comp20405_c0_seq3	1065	454.521	2.80075e-150	hypothetical protein, conserved in Plasmodium species [Plasmodium knowlesi strain H]	GO:0016021,GO:0016020	CAQ42677.1
comp20426_c0_seq1	1092	402.905	9.85584e-138	Heat shock protein hslv [Plasmodium falciparum 3D7]	GO:0051603,GO:0004176,GO:0009376,GO:0006950,GO:0016787,GO:0005739,GO:0006200,GO:0004298,GO:0070011,GO:0005839,GO:0009408,GO:0008233,GO:0006508,GO:0006986	AAN36379.2,ETW41474.1,ETW48149.1,ETW60343.1,EWC75284.1,EWC89184.1,CDO65579.1
comp20427_c0_seq1	1362	513.842	2.53725e-177	band 7-related protein [Plasmodium falciparum 3D7]	GO:0016020	CAB11132.1,ETW20502.1,ETW32292.1,ETW38676.1,ETW44993.1,ETW51392.1,ETW52137.1,ETW63505.1,EUR80426.1,EUT92353.1,EWC78707.1,EWC90627.1
comp20434_c0_seq1	1427	603.208	0	ethanolamine kinase, putative [Plasmodium falciparum 3D7]	GO:0016310,GO:0006629,GO:0006656,GO:0005737,GO:0016301,GO:0006646,GO:0008152,GO:0016772,GO:0004305	AAN35841.1,ETW15451.1,ETW29027.1,ETW33125.1,ETW42015.1,ETW45854.1,EUR70190.1,EUT83470.1,EWC75906.1,EWC87985.1
comp20465_c0_seq1	614	81.6481	2.95467e-14	hypothetical protein [Plasmodium vivax Sal-1]	GO:0016021,GO:0005328,GO:0006836	EDL45712.1
comp20475_c0_seq1	1221	231.491	6.60604e-68	hypothetical protein PFFVO_04905 [Plasmodium falciparum Vietnam Oak-Knoll (FVO)]	GO:0006352,GO:0003677	ETW34079.1,ETW40002.1,ETW46822.1,ETW53925.1,ETW58229.1,EUR63572.1,EUT78782.1,EWC73923.1,EWC85642.1
comp20475_c0_seq3	1220	231.106	6.96624e-68	hypothetical protein PFFVO_04905 [Plasmodium falciparum Vietnam Oak-Knoll (FVO)]	GO:0006352,GO:0003677	ETW34079.1,ETW40002.1,ETW46822.1,ETW53925.1,ETW58229.1,EUR63572.1,EUT78782.1,EWC73923.1,EWC85642.1
comp20478_c0_seq1	1465	200.675	1.39464e-66	UGA suppressor tRNA-associated antigenic protein [Plasmodium cynomolgi strain B]	GO:0016740,GO:0003824,GO:0097056,GO:0016785,GO:0030170	GAB68262.1
comp20478_c0_seq4	1823	751.895	0	O-phosphoseryl-tRNA(Sec) selenium transferase [Plasmodium falciparum Vietnam Oak-Knoll (FVO)]	GO:0016740,GO:0003824,GO:0097056,GO:0016785,GO:0030170	ETW35630.1,ETW41691.1,ETW48383.1,ETW56229.1,ETW60510.1,EUR69526.1,EUT82930.1,EWC87468.1
comp20500_c0_seq1	892	322.783	5.20186e-107	cyclin [Plasmodium yoelii yoelii 17XNL]	GO:0019901,GO:0000079	EAA22167.1,ETB62391.1,CDU19528.1,CDZ13832.1
comp20501_c1_seq2	1673	511.916	3.58609e-168	DNA mismatch repair protein MSH2 [Plasmodium inui San Antonio 1]	GO:0005524,GO:0030983,GO:0006298	EUD66672.1
comp20501_c1_seq3	1328	613.609	0	DNA mismatch-repair protein [Plasmodium knowlesi strain H]	GO:0005524,GO:0030983,GO:0006298	CAQ37883.1
comp20519_c0_seq1	438	267.314	9.49713e-88	hypothetical protein PCYB_122720 [Plasmodium cynomolgi strain B]	GO:0006260,GO:0005634	GAB67705.1
comp20524_c0_seq1	674	353.599	1.42233e-119	diphthine synthase [Plasmodium knowlesi strain H]	GO:0008168,GO:0008152,GO:0004164,GO:0032259,GO:0017183	CAQ39499.1
comp20527_c1_seq1	589	261.536	2.36592e-83	Cg3 protein [Plasmodium falciparum 3D7]	GO:0006878,GO:0008535,GO:0005507,GO:0006825,GO:0005743	CAD50841.1,ETW19488.1,ETW31484.1,ETW37567.1,ETW43862.1,ETW50282.1,ETW57277.1,ETW62491.1,EUR74087.1,EUT88775.1,EWC77584.1,EWC89511.1
comp20540_c1_seq1	2114	130.954	1.22654e-28	hypothetical protein SDRG_02976 [Saprolegnia diclina VS20]	GO:0016810,GO:0008152	EQC39539.1
comp20560_c1_seq1	1143	436.802	3.35342e-150	casein kinase II subunit beta [Plasmodium inui San Antonio 1]	GO:0016301,GO:0005956,GO:0045859,GO:0019887,GO:0016310	EUD65502.1
comp20591_c0_seq1	1255	390.578	2.71037e-130	p1/s1 nuclease, putative [Plasmodium falciparum 3D7]	GO:0003676,GO:0016788,GO:0090305,GO:0004519,GO:0006308	AAN36731.1,ETW16204.1,ETW31343.1,ETW34210.1,ETW40272.1,ETW46983.1,ETW53754.1,ETW59039.1,EUR64912.1,EWC86221.1
comp20622_c1_seq1	1260	253.832	2.68306e-75	hypothetical protein in Plasmodium species [Plasmodium knowlesi strain H]	GO:0016021,GO:0051205,GO:0016020	CAQ38575.1
comp20662_c0_seq1	307	146.362	2.47877e-38	hypothetical protein PCYB_093960 [Plasmodium cynomolgi strain B]	GO:0003676,GO:0000166	GAB66611.1
comp20662_c1_seq1	1628	474.167	6.89116e-155	hypothetical protein PCYB_093960 [Plasmodium cynomolgi strain B]	GO:0003676,GO:0000166	GAB66611.1
comp20697_c0_seq1	600	198.364	1.79933e-59	high mobility group protein 4, putative [Plasmodium falciparum 3D7]	GO:0006355,GO:0006268,GO:0003697,GO:0043565,GO:0000785,GO:0046982,GO:0005634,GO:0005622	CAD52710.2,ETW34487.1,ETW40746.1,ETW59354.1,EUT80300.1
comp20697_c0_seq2	952	305.064	2.81039e-99	high mobility group protein 4, putative [Plasmodium falciparum 3D7]	GO:0006355,GO:0006268,GO:0003697,GO:0043565,GO:0000785,GO:0046982,GO:0005634,GO:0005622	CAD52710.2,ETW34487.1,ETW40746.1,ETW59354.1,EUT80300.1
comp20697_c0_seq3	1060	291.582	1.65592e-93	high mobility group protein 4, putative [Plasmodium falciparum 3D7]	GO:0006355,GO:0006268,GO:0003697,GO:0043565,GO:0000785,GO:0046982,GO:0005634,GO:0005622	CAD52710.2,ETW34487.1,ETW40746.1,ETW59354.1,EUT80300.1
comp20736_c0_seq1	1224	665.226	0	cytosolic preribosomal GTP-binding protein, putative [Plasmodium falciparum 3D7]	GO:0005525,GO:0000166	CAD51607.1,ETW19937.1,ETW31810.1,ETW38117.1,ETW44376.1,ETW50764.1,ETW53397.1,ETW63184.1,EUR76713.1,EUT90752.1,EWC78088.1,EWC90080.1,CDO63122.1
comp20751_c0_seq1	925	320.087	1.23045e-106	ubiquitin conjugating enzyme, putative [Plasmodium falciparum 3D7]	GO:0016874,GO:0008152,GO:0016881,GO:0016567,GO:0004842,GO:0006511	CAD51248.1,ETW19040.1,ETW31197.1,ETW37200.1,ETW49886.1,ETW52534.1,ETW61921.1,EUT87191.1,EWC88920.1,CDO63895.1
comp20769_c0_seq1	1350	314.694	1.16303e-100	hypothetical protein, conserved in Plasmodium species [Plasmodium knowlesi strain H]	GO:0016791,GO:0016311,GO:0016787,GO:0035335,GO:0004725	CAQ40048.1
comp20779_c0_seq1	275	94.7449	1.21955e-22	hypothetical protein [Plasmodium berghei strain ANKA]	GO:0005525,GO:0005200,GO:0000166,GO:0007017,GO:0005874	CAI02402.1
comp20807_c1_seq1	2592	553.903	2.16182e-167	hypothetical protein PCYB_071310 [Plasmodium cynomolgi strain B]	GO:0030286,GO:0016887,GO:0005524,GO:0008152,GO:0003777,GO:0007018,GO:0006200	GAB65629.1
comp20822_c0_seq1	735	155.992	3.22064e-40	SAM-dependent methyltransferase [Plasmodium yoelii yoelii 17XNL]	GO:0008168,GO:0016740,GO:0032259	EAA20982.1,CDU85162.1,CDZ16928.1
comp20907_c1_seq1	1721	591.652	0	transporter [Plasmodium vivax Sal-1]	GO:0016021,GO:0055085	EDL46965.1
comp20912_c0_seq1	995	187.963	3.06395e-54	snoRNP protein GAR1 [Plasmodium vivax Sal-1]	GO:0001522,GO:0042254,GO:0031429	EDL47297.1
comp20916_c0_seq1	377	201.83	8.24912e-63	ADP-ribosylation factor [Plasmodium knowlesi strain H]	GO:0005525,GO:0007264,GO:0000166,GO:0005622	CAQ41720.1
comp20916_c2_seq1	542	305.449	1.06385e-102	ADP-ribosylation factor [Plasmodium knowlesi strain H]	GO:0005525,GO:0007264,GO:0000166,GO:0005622	CAQ41720.1
comp20919_c0_seq1	558	267.314	6.33433e-84	hypothetical protein PFTANZ_03424 [Plasmodium falciparum Tanzania (2000708)]	GO:0008168,GO:0008033,GO:0032259	EWC88048.1
comp21013_c0_seq1	1692	220.32	1.41913e-62	hypothetical protein [Plasmodium berghei strain ANKA]	GO:0008152,GO:0003824	CAH94023.1
comp21015_c1_seq2	244	147.902	1.10581e-43	small nuclear ribonucleoprotein E [Plasmodium cynomolgi strain B]	GO:0005681,GO:0000398,GO:0019013,GO:0030529	GAB67567.1
comp21024_c0_seq1	1723	645.58	0	hypothetical protein PFTANZ_00521 [Plasmodium falciparum Tanzania (2000708)]	GO:0006260,GO:0003887,GO:0006261,GO:0003677	ETW45158.1,ETW51503.1,EUR80959.1
comp21042_c0_seq1	202	95.9005	1.12041e-23	mitochondrial import inner membrane translocase [Plasmodium knowlesi strain H]	GO:0046872,GO:0005739,GO:0015031,GO:0006810	CAQ40606.1
comp21063_c0_seq1	592	88.1965	1.63496e-16	hypothetical protein C922_04436 [Plasmodium inui San Antonio 1]	GO:0009452,GO:0008168,GO:0001510	EUD65150.1
comp21079_c0_seq1	800	203.371	4.76952e-62	DNA-directed RNA polymerase II 13.3 kDa polypeptide [Plasmodium vivax Sal-1]	GO:0006351,GO:0003899,GO:0046983,GO:0003677	EDL47252.1
comp21080_c1_seq1	552	94.3597	1.17126e-18	hypothetical protein [Plasmodium yoelii yoelii 17XNL]	GO:0005524,GO:0004672,GO:0006468,GO:0016772	EAA20007.1
comp21083_c0_seq1	1155	561.607	0	hypothetical protein [Plasmodium vivax Sal-1]	GO:0009117,GO:0016791,GO:0016311,GO:0000287	EDL46808.1
comp21121_c0_seq1	651	284.263	9.18016e-92	hypothetical protein PFUGPA_00460 [Plasmodium falciparum Palo Alto/Uganda]	GO:0003676,GO:0006351,GO:0008270	ETW63372.1
comp21133_c0_seq1	475	222.631	1.39888e-66	transporter [Plasmodium knowlesi strain H]	GO:0016021,GO:0016020,GO:0055085,GO:0006810	CAQ39133.1
comp21133_c2_seq1	711	361.688	4.43072e-119	transporter [Plasmodium knowlesi strain H]	GO:0016021,GO:0016020,GO:0055085,GO:0006810	CAQ39133.1
comp21145_c0_seq1	1204	218.394	2.45469e-59	hypothetical protein C922_03705 [Plasmodium inui San Antonio 1]	GO:0006508,GO:0005524,GO:0004252,GO:0030163,GO:0000166,GO:0004176,GO:0017111,GO:0006200	EUD65978.1
comp21145_c1_seq1	1156	448.358	1.14129e-147	ATP-dependent protease, partial [Plasmodium cynomolgi strain B]	GO:0004176,GO:0004252,GO:0030163,GO:0006200,GO:0000166,GO:0017111,GO:0005524,GO:0008233,GO:0006508	GAB68544.1
comp21172_c0_seq1	1040	244.973	4.65626e-75	transcription factor with AP2 domain(s), putative [Plasmodium falciparum 3D7]	GO:0006355,GO:0042162,GO:0020011,GO:0043565,GO:0034399,GO:0003677,GO:0005634,GO:0003700	CAG25353.1,ETW19740.1,ETW37850.1,ETW44210.1,ETW50652.1,ETW62856.1,EUR55447.1,EUT90120.1
comp21183_c0_seq1	921	464.922	6.14671e-162	cyclin 4 [Plasmodium vivax Sal-1]	GO:0019901,GO:0006355,GO:0006396,GO:0000079	EDL47251.1
comp21195_c0_seq1	857	332.413	1.158e-110	1-cys peroxiredoxin [Plasmodium falciparum 3D7]	GO:0055114,GO:0016491,GO:0020011,GO:0016209,GO:0006979	AAQ76285.1,CAX64072.1,ETW19303.1,ETW31398.1,ETW37355.1,ETW50053.1,ETW62284.1,EUR73561.1,EWC89246.1
comp21223_c0_seq1	598	284.263	6.57455e-90	tubulin [Plasmodium knowlesi strain H]	GO:0007017,GO:0051258,GO:0006184,GO:0005874,GO:0000166,GO:0005525,GO:0000242,GO:0043234,GO:0051297,GO:0003924	CAQ41775.1
comp21223_c0_seq2	808	403.29	4.58221e-135	tubulin [Plasmodium knowlesi strain H]	GO:0007017,GO:0051258,GO:0006184,GO:0005874,GO:0000166,GO:0005525,GO:0000242,GO:0043234,GO:0051297,GO:0003924	CAQ41775.1
comp21224_c0_seq1	1225	642.114	0	calcium antiporter [Plasmodium vivax Sal-1]	GO:0070588,GO:0008324,GO:0006816,GO:0016021,GO:0016020,GO:0055085,GO:0015369,GO:0006812	EDL46333.1
comp21230_c0_seq2	238	78.9518	4.85223e-16	hypothetical protein [Plasmodium knowlesi strain H]	GO:0005524,GO:0004672,GO:0006468,GO:0016772	CAQ41090.1
comp21232_c0_seq1	1015	110.538	1.19041e-22	transcription factor with AP2 domain(s) [Plasmodium cynomolgi strain B]	GO:0006355,GO:0003700	GAB64705.1
comp21249_c1_seq1	499	83.5741	6.04809e-18	ribosome biogenesis protein Nop10 [Plasmodium vivax Sal-1]	GO:0001522,GO:0072588,GO:0042254,GO:0030515	EDL46918.1
comp21273_c0_seq1	1050	145.976	1.32118e-37	calmodulin [Plasmodium vivax Sal-1]	GO:0005509	EDL42438.1
comp21278_c1_seq1	5601	550.436	2.21753e-161	hypothetical protein, conserved in Plasmodium species [Plasmodium knowlesi strain H]	GO:0008270,GO:0005622	CAQ39737.1
comp21358_c0_seq1	1036	173.711	1.22898e-43	hypothetical protein C922_03423 [Plasmodium inui San Antonio 1]	GO:0007018,GO:0043565,GO:0003700,GO:0006200,GO:0016887,GO:0003777,GO:0006355,GO:0008152,GO:0005858,GO:0001539	EUD66228.1
comp21365_c0_seq1	1563	466.463	7.24536e-156	conserved Plasmodium protein [Plasmodium falciparum 3D7]	GO:0016020	AAN35484.1,ETW18100.1,ETW36252.1,ETW42480.1,ETW61111.1,EUR71342.1,EUT85287.1,EWC76229.1,EWC88302.1
comp21372_c1_seq1	2661	498.819	2.72842e-154	DNA polymerase I [Plasmodium inui San Antonio 1]	GO:0006260,GO:0003676,GO:0003887,GO:0006261,GO:0003677	EUD68565.1
comp21437_c0_seq1	388	198.749	1.15207e-62	RNA binding protein, putative [Plasmodium falciparum 3D7]	GO:0003723,GO:0003676,GO:0005737,GO:0003729,GO:0000166,GO:0006396,GO:0005634	AAN36669.1,ETW16416.1,ETW46915.1,EUR64844.1,EWC74196.1,EWC86155.1,CDO66544.1
comp21442_c0_seq2	704	182.57	8.02265e-54	1-cys-glutaredoxin-like protein-1 [Plasmodium vivax Sal-1]	GO:0055114,GO:0045454,GO:0009055,GO:0015035	AAF99475.1,EDL43340.1
comp21501_c0_seq1	946	427.172	5.17046e-143	ATP-dependent RNA helicase protein [Plasmodium cynomolgi strain B]	GO:0004386,GO:0003676,GO:0005524,GO:0016787,GO:0008152	GAB64715.1
comp21514_c0_seq2	879	165.622	4.96488e-42	cGMP phosphodiesterase A4 [Cryptosporidium parvum Iowa II]	GO:0008152,GO:0008081,GO:0003824,GO:0007165,GO:0004114	EAZ51437.1
comp21518_c0_seq1	1597	562.377	0	hypothetical protein [Plasmodium yoelii yoelii 17XNL]	GO:0006260,GO:0005524,GO:0000166,GO:0017111,GO:0003677	EAA21874.1
comp21530_c0_seq1	720	276.559	5.09518e-86	hypothetical protein [Plasmodium vivax Sal-1]	GO:0046872,GO:0008270	EDL46555.1
comp21546_c0_seq1	784	322.783	1.98184e-107	RecName: Full=TATA-box-binding protein; AltName: Full=TATA sequence-binding protein; AltName: Full=TATA-binding factor; AltName: Full=TATA-box factor; AltName: Full=Transcription initiation factor TFIID TBP subunit [Plasmodium falciparum]	GO:0006352,GO:0003677	AAD55768.1,AAA29769.1,AAR13208.1
comp21616_c0_seq2	839	304.679	9.35256e-100	F-type H+-transporting ATPase oligomycin sensitivity conferral protein [Plasmodium inui San Antonio 1]	GO:0015986,GO:0046933	EUD68787.1
comp21620_c0_seq2	660	148.673	2.07126e-41	acylphosphatase, putative [Plasmodium falciparum 3D7]	GO:0003998,GO:0008152	ACT82970.1,ETW15582.1,ETW36020.1,ETW42355.1,ETW48805.1,ETW60941.1,EUR70049.1,EUT84110.1,EWC88157.1
comp21620_c0_seq3	680	86.6557	3.89112e-28	acylphosphatase, putative [Plasmodium falciparum 3D7]	GO:0003998,GO:0008152	ACT82970.1,ETW15582.1,ETW36020.1,ETW42355.1,ETW48805.1,ETW60941.1,EUR70049.1,EUT84110.1,EWC88157.1
comp21681_c0_seq1	1273	237.269	3.24737e-72	ferredoxin, putative [Plasmodium falciparum 3D7]	GO:0046872,GO:0055114,GO:0009055,GO:0020011,GO:0022900,GO:0051537,GO:0005515,GO:0051536	CAD52325.1,ETW34898.1,ETW47681.1,ETW54701.1,ETW59582.1,EUT81213.1,EWC74813.1
comp21688_c1_seq1	684	206.068	3.68299e-58	hypothetical protein, conserved in Plasmodium species [Plasmodium knowlesi strain H]	GO:0008270,GO:0005634	CAQ40390.1
comp21689_c0_seq2	986	303.138	2.76031e-97	conserved Plasmodium membrane protein [Plasmodium falciparum 3D7]	GO:0016020,GO:0055085,GO:0030001,GO:0046873	AAN35413.2,ETW18398.1,ETW36313.1,ETW42403.1,ETW49037.1,ETW56648.1,ETW61213.1,EUR71968.1,EUT85542.1,EWC76336.1,EWC85760.1
comp21697_c0_seq1	692	309.301	2.06767e-101	fatty acid elongation protein, GNS1/SUR4 family, putative [Plasmodium falciparum 3D7]	GO:0006629,GO:0016740,GO:0016021,GO:0016020,GO:0006633,GO:0006631	CAD49051.1,ETW21075.1,ETW39161.1,ETW45575.1,ETW57932.1,EUR82528.1,EUT94417.1,EWC91125.1
comp21704_c0_seq1	1552	719.539	0	serine/threonine protein, kinase [Plasmodium knowlesi strain H]	GO:0016301,GO:0005524,GO:0004672,GO:0016310,GO:0000166,GO:0006468,GO:0016772,GO:0004674	CAQ42309.1
comp21704_c1_seq1	328	114.775	1.14456e-27	serine/threonine-protein kinase 2 [Plasmodium vivax Sal-1]	GO:0016301,GO:0005524,GO:0004672,GO:0016310,GO:0000166,GO:0006468,GO:0016772,GO:0004674	EDL44198.1
comp21738_c1_seq1	675	121.709	2.08371e-30	hypothetical protein PFFVO_00083 [Plasmodium falciparum Vietnam Oak-Knoll (FVO)]	GO:0006364,GO:0042254,GO:0005730,GO:0005634	ETW28183.1,ETW39166.1,ETW45579.1,ETW51876.1,EUR82531.1,EUT73927.1
comp21752_c0_seq1	1062	301.597	1.14385e-96	phosphoesterase [Plasmodium knowlesi strain H]	GO:0016787,GO:0008152	CAQ42535.1
comp21762_c1_seq1	1625	523.857	1.4197e-179	tRNA-guanine transglycosylases, partial [Plasmodium cynomolgi strain B]	GO:0008479,GO:0006400,GO:0008616	GAB68373.1
comp21806_c0_seq1	1798	493.041	2.73448e-163	hypothetical protein [Plasmodium berghei strain ANKA]	GO:0005737,GO:0017183	CAH94612.1
comp21818_c0_seq1	823	123.635	3.37377e-31	apoptosis-related protein, putative [Plasmodium falciparum 3D7]	GO:0005829,GO:0003677	CAD51776.2,ETW43027.1,ETW61874.1,EUR72333.1,EUT86464.1,CDO64154.1
comp21878_c1_seq1	598	136.346	3.04522e-37	pterin-4a-carbinolamine dehydratase [Plasmodium falciparum 3D7]	GO:0006729,GO:0008124,GO:0016829	ABB53415.1,ACT82966.1,ETW17959.1,ETW42325.1,ETW46242.1,ETW52709.1,EUR70686.1,EUT84083.1
comp21924_c0_seq1	944	254.218	1.8209e-80	conserved Plasmodium protein [Plasmodium falciparum 3D7]	GO:0006367,GO:0005672	AAN36571.1,ETW17304.1,ETW35141.1,ETW41358.1,ETW47871.1,ETW55759.1,ETW59981.1,EUR67171.1,EUT82004.1,EWC75067.1
comp21924_c0_seq2	1131	254.218	1.3391e-79	conserved Plasmodium protein [Plasmodium falciparum 3D7]	GO:0006367,GO:0005672	AAN36571.1,ETW17304.1,ETW35141.1,ETW41358.1,ETW47871.1,ETW55759.1,ETW59981.1,EUR67171.1,EUT82004.1,EWC75067.1
comp21927_c0_seq1	1563	505.753	2.71699e-171	nucleolar preribosomal assembly protein, putative [Plasmodium falciparum 3D7]	GO:0005634	CAD51213.1,ETW29004.1,ETW37159.1,ETW49923.1,ETW52501.1,ETW61959.1,EUR72935.1,EUT87225.1,EWC77131.1,EWC88949.1
comp21941_c3_seq1	1624	574.704	0	hypothetical protein [Plasmodium berghei strain ANKA]	GO:0003676,GO:0008168,GO:0032259	CAH93995.1
comp21951_c0_seq1	1116	412.535	7.97261e-140	f-actin capping protein beta subunit [Plasmodium knowlesi strain H]	GO:0008290,GO:0003779,GO:0071203,GO:0030036	CAQ40414.1
comp21953_c0_seq1	898	492.271	1.69955e-171	serine/threonine protein kinase [Plasmodium knowlesi strain H]	GO:0016740,GO:0004674,GO:0016310,GO:0004672,GO:0006468,GO:0000166,GO:0005524,GO:0016301,GO:0016772	CAQ41925.1
comp21978_c0_seq1	991	266.544	3.13937e-85	conserved Plasmodium protein, unknown function [Plasmodium falciparum 3D7]	GO:0006414,GO:0003746	CAD51817.1,ETW18527.1,ETW32064.1,ETW38296.1,ETW43071.1,ETW49492.1,ETW55072.1,ETW61734.1,EUR72372.1,EUT86504.1,EWC76843.1,EWC88709.1
comp22121_c0_seq1	2235	807.749	0	DEAD-box RNA helicase [Plasmodium berghei strain ANKA]	GO:0004386,GO:0003676,GO:0005524,GO:0016787,GO:0008152	CAH95979.1
comp22171_c0_seq1	565	336.265	1.12579e-114	vacuolar ATP synthase subunit h [Plasmodium cynomolgi strain B]	GO:0046961,GO:0016820,GO:0015991,GO:0000221	GAB68733.1
comp22171_c0_seq2	881	422.935	5.53909e-143	V-type H+-transporting ATPase 54 kDa subunit [Plasmodium inui San Antonio 1]	GO:0046961,GO:0016820,GO:0015991,GO:0000221	EUD68754.1
comp22182_c0_seq3	947	374.4	3.002e-123	chromatin-binding protein, putative [Plasmodium falciparum 3D7]	GO:0005681,GO:0000398,GO:0005634	AAC71964.3,ETW20780.1,ETW38919.1,ETW45443.1,ETW51614.1,ETW57652.1,ETW63780.1,EUR81532.1,EUT80020.1,EWC78965.1,EWC90868.1
comp22214_c0_seq1	26948	4521.84	0	ubiquitin-transferase [Plasmodium knowlesi strain H]	GO:0016874,GO:0016740,GO:0008152,GO:0016567,GO:0004842	CAQ40799.1
comp22251_c0_seq2	2161	473.781	6.12203e-157	hypothetical protein YYC_03478 [Plasmodium yoelii 17X]	GO:0006796,GO:0005737,GO:0000287,GO:0004427	ETB59233.1
comp22261_c1_seq1	742	239.195	3.71609e-72	conserved Plasmodium membrane protein [Plasmodium falciparum 3D7]	GO:0020011	AAN35404.2,EWC85770.1
comp22288_c0_seq1	2134	685.641	0	ATP-dependent RNA helicase [Plasmodium knowlesi strain H]	GO:0004386,GO:0003676,GO:0005524,GO:0016787,GO:0008152	CAQ39606.1
comp22341_c0_seq1	658	135.576	1.31947e-34	hypothetical protein [Plasmodium vivax Sal-1]	GO:0005681,GO:0000398	EDL43073.1
comp22400_c0_seq1	3230	1344.33	0	Sec24-related protein [Plasmodium vivax Sal-1]	GO:0030127,GO:0006888,GO:0006886,GO:0015031,GO:0006810	EDL43643.1
comp22404_c0_seq1	1211	265.388	6.16638e-76	hypothetical protein PCYB_146890 [Plasmodium cynomolgi strain B]	GO:0003676,GO:0000166	GAB69261.1
comp22404_c1_seq1	673	157.147	8.46316e-40	hypothetical protein C922_04739 [Plasmodium inui San Antonio 1]	GO:0000166	EUD64895.1
comp22426_c2_seq1	941	437.958	4.37482e-151	ER lumen protein retaining receptor 1, putative [Plasmodium falciparum 3D7]	GO:0005046,GO:0016021,GO:0005783,GO:0046923,GO:0006886,GO:0006621	CAD52445.1,ETW16903.1,ETW34782.1,ETW59718.1,EUR66313.1,EUT81352.1,EWC74679.1,EWC86845.1
comp22434_c0_seq1	3358	1379.39	0	coat protein, gamma subunit [Plasmodium vivax Sal-1]	GO:0015031,GO:0016020,GO:0000139,GO:0030663,GO:0006810,GO:0005737,GO:0005794,GO:0031410,GO:0030126,GO:0006886,GO:0030117,GO:0016192,GO:0005198	EDL45837.1
comp22452_c0_seq1	1653	571.622	0	arsenical pump-driving ATPase, putative [Plasmodium falciparum 3D7]	GO:0006820,GO:0045048,GO:0016020,GO:0006812,GO:0016787,GO:0006811,GO:0015446,GO:0006810,GO:0006200,GO:0000166,GO:0005737,GO:0005524,GO:0016887,GO:0008152,GO:0005783	Q8I1T8.1,CAD49186.1,ETW20291.1,ETW32101.1,ETW38436.1,ETW44786.1,ETW51183.1,ETW56718.1,ETW63309.1,EUR78651.1,EUT91385.1,EWC78485.1,EWC89975.1
comp22458_c1_seq1	922	284.263	2.55292e-92	v-type atpase [Plasmodium knowlesi strain H]	GO:0015078,GO:0033179,GO:0033177,GO:0016021,GO:0016020,GO:0015991,GO:0006811,GO:0006810	CAQ40755.1
comp22508_c0_seq1	1207	599.356	0	hypothetical protein PFFVO_00755 [Plasmodium falciparum Vietnam Oak-Knoll (FVO)]	GO:0016787,GO:0008242,GO:0036459,GO:0008270,GO:0006511,GO:0008234,GO:0008233,GO:0006508,GO:0046872	ETW56729.1,EUR78637.1
comp22508_c2_seq1	1489	548.895	0	ubiquitin carboxyl-terminal hydrolase a, putative [Plasmodium falciparum 3D7]	GO:0004221,GO:0016787,GO:0008242,GO:0036459,GO:0008270,GO:0000502,GO:0006511,GO:0008234,GO:0008233,GO:0006508,GO:0046872	CAD49176.1,ETW44772.1,ETW51172.1,ETW63295.1,EUT91371.1,EWC90250.1
comp22512_c1_seq1	1964	598.971	0	hypothetical protein C922_03068 [Plasmodium inui San Antonio 1]	GO:0006508,GO:0004190	EUD66434.1
comp22531_c0_seq1	1145	342.428	5.65241e-114	prefoldin subunit 3 [Plasmodium vivax Sal-1]	GO:0051082,GO:0006457,GO:0016272	EDL43105.1
comp22538_c0_seq1	1511	522.702	6.23056e-178	Binding protein [Plasmodium knowlesi strain H]	GO:0046872,GO:0008270	CAQ39663.1
comp22544_c0_seq1	1274	561.607	0	serine/threonine protein kinase, putative [Plasmodium falciparum 3D7]	GO:0016740,GO:0004674,GO:0016310,GO:0004672,GO:0006468,GO:0000166,GO:0005524,GO:0016301,GO:0016772	AAN37089.2,EUR62954.1,EUT79017.1,CDO66964.1
comp22545_c0_seq1	550	121.709	5.07647e-28	RNA helicase [Plasmodium cynomolgi strain B]	GO:0004386,GO:0016787,GO:0003676,GO:0006200,GO:0000166,GO:0005524,GO:0003723,GO:0008026,GO:0008152	GAB65511.1
comp22608_c0_seq4	1065	608.986	0	26S protease regulatory subunit 7 [Plasmodium inui San Antonio 1]	GO:0006508,GO:0005524,GO:0005737,GO:0030163,GO:0016787,GO:0000166,GO:0017111,GO:0008233	EUD68802.1
comp22611_c1_seq1	860	302.368	2.372e-95	hypothetical protein PCYB_127360 [Plasmodium cynomolgi strain B]	GO:0017134	GAB68171.1
comp22611_c1_seq2	845	238.81	6.70252e-71	hypothetical protein PCYB_127360 [Plasmodium cynomolgi strain B]	GO:0017134	GAB68171.1
comp22624_c1_seq1	1406	127.872	2.41551e-28	transcription or splicing factor-like protein [Plasmodium berghei strain ANKA]	GO:0003723,GO:0003676,GO:0008270	CAH94647.1,CDS48575.1
comp22638_c0_seq1	1124	117.472	8.7819e-26	serine/threonine kinase-1 [Plasmodium cynomolgi strain B]	GO:0016301,GO:0016310	GAB68132.1
comp22713_c0_seq2	1155	273.863	1.19668e-87	Sybindin-like protein, putative [Plasmodium falciparum 3D7]	GO:0006888,GO:0006810,GO:0005801	CAA15613.2,ETW38710.1,ETW45190.1,ETW52218.1,ETW63734.1,EUR80990.1,EUT92282.1,EWC78778.1,CDO62533.1
comp22926_c0_seq2	1376	307.76	3.26406e-99	40S ribosomal protein S7, putative [Plasmodium falciparum 3D7]	GO:0003735,GO:0006412,GO:0022627,GO:0005840,GO:0005622	3J7A,CAD52162.1,ETW17036.1,ETW29597.1,ETW35066.1,ETW41183.1,ETW47859.1,ETW55852.1,ETW59766.1,EUR66713.1,EUT81045.1,EWC74978.1,CDO65823.1
comp23017_c0_seq1	2796	553.518	1.22098e-178	hypothetical protein C922_00787 [Plasmodium inui San Antonio 1]	GO:0003723,GO:0003676,GO:0000166	EUD69095.1
comp23030_c0_seq1	1095	541.191	0	hsp70-like protein [Plasmodium yoelii 17X]	GO:0005524,GO:0000166	ETB56538.1
comp23030_c1_seq2	1117	684.871	0	hsp70-like protein [Plasmodium falciparum MaliPS096_E11]	GO:0005524,GO:0000166	ETW52470.1,ETW61991.1
comp23030_c1_seq3	1082	163.696	6.87176e-46	histone H4 [Plasmodium falciparum 3D7]	GO:0005694,GO:0000786,GO:0051276,GO:0006334,GO:0046982,GO:0005634,GO:0003677	XP_001615179.1,XP_002259050.1,XP_004222281.1,XP_008624607.1,XP_008817828.1,AAN35650.1,AAP45783.1,AAP45784.1,AAP45785.1,EDL45452.1,CAQ39823.1,GAB66334.1,ETB57955.1,ETW17923.1,ETW30500.1,ETW36094.1,ETW42287.1,ETW48813.1,ETW52671.1,ETW60882.1,EUD65515.1,EUD72676.1,EUR70650.1,EUT84049.1,EWC76082.1,EWC88104.1,CDO64861.1,KEG01994.1,CDS46943.1,CDS46898.1,CDU18211.1,CDZ12484.1
comp23064_c1_seq1	2512	1224.15	0	elongation factor 2 [Plasmodium falciparum 3D7]	GO:0006414,GO:0005525,GO:0003746,GO:0003924,GO:0006184,GO:0000166	AAN37099.1,ETW16031.1,ETW33375.1,ETW39752.1,ETW46432.1,ETW54170.1,ETW58480.1,EUR62968.1,EUT79029.1,EWC73692.1,EWC86356.1,CDO66975.1
comp23165_c0_seq1	1641	229.18	6.66128e-69	small nuclear ribonucleoprotein (snRNP), putative [Plasmodium falciparum 3D7]	GO:0019013,GO:0030529	CAX64206.1,ETW18490.1,ETW36875.1,ETW43033.1,ETW49456.1,ETW55034.1,ETW61879.1,EUT86470.1,EWC76852.1,EWC88671.1,CDO64159.1
comp23206_c0_seq1	420	84.3445	8.60357e-18	hypothetical protein [Plasmodium chabaudi chabaudi]	GO:0005694,GO:0000786,GO:0006334,GO:0046982,GO:0005634,GO:0003677	XP_008624608.1,CAH80729.1,ETB57954.1,EUD72677.1,KEG01995.1,CDS46944.1,CDU18210.1,CDZ12483.1
comp23206_c0_seq3	243	111.694	7.06111e-30	histone H2B [Plasmodium falciparum Palo Alto/Uganda]	GO:0005694,GO:0000786,GO:0006334,GO:0046982,GO:0005634,GO:0003677	EUR70651.1,EWC76083.1
comp23222_c0_seq1	572	84.3445	6.3601e-17	ribosomal protein L21e [Plasmodium yoelii yoelii 17XNL]	GO:0003735,GO:0006412,GO:0005840,GO:0005622	EAA17126.1,CDU85039.1,CDZ16806.1
comp23222_c0_seq2	448	202.216	6.05806e-63	60S ribosomal protein L21e, putative [Plasmodium falciparum 3D7]	GO:0003735,GO:0005739,GO:0006412,GO:0022625,GO:0005840,GO:0005622	1VX7,AAN36853.1,ETW16338.1,ETW26932.1,ETW34048.1,ETW40031.1,ETW53894.1,ETW58898.1,EUR63539.1,EUT78752.1,EWC73966.1,EWC85609.1,CDO66727.1
comp23424_c1_seq1	1493	640.958	0	eukaryotic translation initiation factor 3 subunit 7 [Plasmodium knowlesi strain H]	GO:0005852,GO:0006446,GO:0006413,GO:0005737,GO:0006412,GO:0016282,GO:0001731,GO:0003743,GO:0033290	CAQ39482.1
comp23424_c1_seq2	1493	728.783	0	eukaryotic translation initiation factor 3 subunit 7 [Plasmodium knowlesi strain H]	GO:0005852,GO:0006446,GO:0006413,GO:0005737,GO:0006412,GO:0016282,GO:0001731,GO:0003743,GO:0033290	CAQ39482.1
comp23472_c0_seq2	4636	1726.45	0	hypothetical protein [Plasmodium knowlesi strain H]	GO:0005525,GO:0003924,GO:0006184	CAQ41515.1
comp23478_c0_seq1	734	77.411	8.9487e-13	Riboflavin kinase/FAD synthetase [Plasmodium yoelii yoelii 17XNL]	GO:0016301,GO:0016310,GO:0009231,GO:0008531	EAA22195.1,CDU19056.1,CDZ13339.1
comp23501_c1_seq1	396	77.0258	3.34664e-14	hypothetical protein YYC_04398 [Plasmodium yoelii 17X]	GO:0003677	ETB57515.1,ETB57516.1,ETB57517.1,ETB57518.1,ETB57519.1
comp23537_c0_seq1	1413	489.574	3.02315e-167	transcription initiation factor IIE, alpha subunit, putative [Plasmodium falciparum 3D7]	GO:0006367,GO:0006413,GO:0003743,GO:0043565,GO:0005673	CAX64053.1,ETW19390.1,ETW37498.1,ETW43758.1
comp23667_c0_seq2	400	85.5001	3.51535e-17	replication factor C3 [Plasmodium knowlesi strain H]	GO:0006260,GO:0005524,GO:0000166,GO:0017111,GO:0003677	CAQ41501.1
comp23712_c0_seq1	2162	554.288	0	nucleoside transporter 1 [Plasmodium falciparum]	GO:0016021,GO:0005337,GO:1901642,GO:0006810	EUT80159.1
comp23735_c0_seq1	583	202.986	1.05926e-62	conserved Plasmodium protein, unknown function [Plasmodium falciparum 3D7]	GO:0043666,GO:0004864,GO:0009966,GO:0005737,GO:0043086,GO:0005634,GO:0004865	CAX64439.1,ETW20523.1,ETW45017.1,ETW51416.1,ETW52113.1,ETW63527.1,EUR79884.1,EUT92377.1,EWC90650.1
comp23760_c0_seq2	844	402.519	2.78371e-135	TatD-like deoxyribonuclease [Plasmodium knowlesi strain H]	GO:0016888,GO:0000737	CAQ38023.1
comp23760_c0_seq4	559	224.172	1.08007e-67	TatD DNase [Plasmodium inui San Antonio 1]	GO:0016888,GO:0000737	EUD64711.1
comp23766_c0_seq2	2904	1080.86	0	replication factor C subunit 1 [Plasmodium inui San Antonio 1]	GO:0006260,GO:0005524,GO:0000166,GO:0005663,GO:0017111,GO:0006200,GO:0003689,GO:0003677	EUD66720.1
comp23793_c0_seq1	696	110.923	7.75617e-26	hypothetical protein [Plasmodium vivax Sal-1]	GO:0016021,GO:0016020,GO:0006810	EDL44393.1
comp23793_c0_seq2	1119	226.483	1.99181e-68	transmembrane protein Tmp21 homologue [Plasmodium cynomolgi strain B]	GO:0016021,GO:0016020,GO:0006810	GAB67728.1
comp23811_c1_seq1	390	121.709	3.794e-32	hypothetical protein PFFVO_03593 [Plasmodium falciparum Vietnam Oak-Knoll (FVO)]	GO:0020037	ETW29856.1,EWC75239.1
comp23815_c1_seq1	441	100.138	1.71916e-24	40S ribosomal protein S30 [Plasmodium vivax Sal-1]	GO:0003735,GO:0006412,GO:0005840,GO:0005622	XP_002257846.1,EDL43130.1,CAQ38382.1
comp23854_c0_seq2	789	358.607	3.16824e-118	PREDICTED: splicing factor U2AF 65 kDa subunit [Alligator mississippiensis]	GO:0003723,GO:0003676,GO:0000166,GO:0006397,GO:0005634	XP_007432990.1,ETE73070.1
comp23854_c0_seq3	703	373.244	1.18925e-126	PREDICTED: splicing factor U2AF 65 kDa subunit [Balaenoptera acutorostrata scammoni]	GO:0044822,GO:0048025,GO:0006397,GO:0030529,GO:0019899,GO:0005634,GO:0008380,GO:0003676,GO:0000166,GO:0003723,GO:0019013,GO:0019012,GO:0005681,GO:0005515,GO:0016607,GO:0070742	AAI06135.1,EPY86622.1,ERE47370.1
comp23918_c0_seq1	942	269.24	4.59066e-87	mitochondrial ribosomal protein S8 [Plasmodium berghei strain ANKA]	GO:0003735,GO:0006412,GO:0005840	XP_743378.1,XP_008625525.1,CAH96106.1,CAH88125.1,EUD71042.1,KEG01558.1,CDR11726.1,CDS45534.1
comp23947_c1_seq1	896	463.766	1.17716e-160	Fe-S-cluster redox enzyme [Plasmodium vivax Sal-1]	GO:0006364,GO:0005737,GO:0001510,GO:0003824,GO:0008173,GO:0051536	EDL47153.1
comp23959_c1_seq1	1114	272.322	3.05452e-87	conserved protein [Plasmodium falciparum 3D7]	GO:0045177,GO:0005829,GO:0070258	AAN35305.2,ETW18273.1,ETW42674.1,ETW49091.1,ETW56524.1,ETW61348.1,EUR71840.1,EUT85746.1
comp23997_c0_seq1	3305	1015.37	0	kelch domain-containing protein [Plasmodium vivax Sal-1]	GO:0051260	EDL44488.1
comp24015_c0_seq1	1621	370.933	2.27399e-118	small GTP-binding protein domain containing protein [Plasmodium vivax Sal-1]	GO:0005525,GO:0003723,GO:0005524,GO:0000166,GO:0006576	EDL46889.1
comp24040_c0_seq1	1793	441.81	2.77038e-142	hypothetical protein [Plasmodium berghei strain ANKA]	GO:0046872,GO:0003676,GO:0000166,GO:0008270	CAH98387.1
comp24048_c0_seq1	646	254.603	4.20295e-81	conserved Plasmodium protein, unknown function [Plasmodium falciparum 3D7]	GO:0006397	CAG25382.1,EWC89871.1
comp24072_c0_seq1	218	85.8853	2.68265e-17	helicase [Plasmodium vivax Sal-1]	GO:0004386,GO:0003676,GO:0005524,GO:0016787,GO:0008152	EDL44372.1
comp24087_c0_seq1	907	428.713	7.17656e-142	GTP-binding protein HflX [Plasmodium falciparum MaliPS096_E11]	GO:0005525	EUT84133.1
comp24087_c1_seq1	1113	177.178	6.20557e-46	GTP binding protein [Plasmodium cynomolgi strain B]	GO:0005525	GAB66412.1
comp24087_c2_seq1	389	138.658	2.22226e-35	GTP binding protein [Plasmodium cynomolgi strain B]	GO:0005525	GAB66412.1
comp24110_c0_seq1	2590	994.571	0	hypothetical protein [Plasmodium knowlesi strain H]	GO:0006260,GO:0000808,GO:0005634	CAQ38412.1
comp24113_c0_seq1	1100	533.487	0	ribosomal protein L3 [Plasmodium yoelii yoelii 17XNL]	GO:0003735,GO:0006412,GO:0005840,GO:0005622	EAA16732.1,ETB62009.1,CDU20955.1,CDZ14584.1
comp24148_c0_seq1	1792	270.011	2.09607e-75	tRNA synthetases class I [Plasmodium yoelii yoelii 17XNL]	GO:0006438,GO:0005524,GO:0016874,GO:0006412,GO:0004812,GO:0000166,GO:0006418,GO:0004832	EAA19986.1
comp24148_c0_seq2	1897	251.906	1.19438e-68	tRNA synthetases class I [Plasmodium yoelii yoelii 17XNL]	GO:0006438,GO:0005524,GO:0016874,GO:0006412,GO:0004812,GO:0000166,GO:0006418,GO:0004832	EAA19986.1
comp24152_c0_seq1	1163	392.889	6.09192e-130	transporter [Plasmodium vivax Sal-1]	GO:0016020	EDL47435.1
comp24152_c0_seq3	968	384.415	1.25e-127	transporter [Plasmodium vivax Sal-1]	GO:0016020	EDL47435.1
comp24153_c0_seq1	705	81.2629	1.66892e-14	splicing factor [Plasmodium yoelii yoelii 17XNL]	GO:0003676,GO:0000166	EAA20814.1
comp24155_c0_seq1	1572	401.749	2.29914e-125	hypothetical protein [Plasmodium vivax Sal-1]	GO:0046872,GO:0008270	EDL46834.1
comp24196_c0_seq1	984	519.62	0	serine/threonine protein phosphatase [Plasmodium falciparum 3D7]	GO:0016311,GO:0020036,GO:0006470,GO:0016787,GO:0008152,GO:0005515,GO:0004721	XP_001616809.1,XP_002260848.1,XP_004224496.1,AAM54063.1,AAN36754.1,EDL47082.1,CAQ42820.1,GAB68549.1,ETW34169.1,EWC86023.1,CDO66628.1
comp24196_c0_seq2	1138	625.55	0	serine/threonine protein phosphatase [Plasmodium falciparum 3D7]	GO:0016311,GO:0020036,GO:0006470,GO:0016787,GO:0008152,GO:0005515,GO:0004721	XP_001616809.1,XP_002260848.1,XP_004224496.1,AAM54063.1,AAN36754.1,EDL47082.1,CAQ42820.1,GAB68549.1,ETW34169.1,EWC86023.1,CDO66628.1
comp24206_c0_seq1	336	147.132	3.96416e-43	Tim10 homologue, partial [Plasmodium cynomolgi strain B]	GO:0046872,GO:0005739,GO:0045039,GO:0015031,GO:0006810	GAB68297.1
comp24281_c1_seq1	1661	405.986	1.92197e-130	hypothetical protein [Plasmodium berghei strain ANKA]	GO:0030131,GO:0016192,GO:0016020,GO:0006886,GO:0015031,GO:0006810	CAH98504.1
comp24281_c1_seq3	338	89.7373	3.23438e-18	hypothetical protein [Plasmodium yoelii yoelii 17XNL]	GO:0030131,GO:0016192,GO:0016020,GO:0006886,GO:0015031,GO:0006810	EAA22050.1
comp24287_c1_seq1	720	198.364	1.09278e-59	hypothetical protein, conserved in Plasmodium species [Plasmodium knowlesi strain H]	GO:0006508,GO:0005787,GO:0016021,GO:0008233,GO:0006465	CAQ39615.1
comp24316_c1_seq1	896	171.4	6.84894e-49	hypothetical protein C922_00457 [Plasmodium inui San Antonio 1]	GO:0043565,GO:0046982,GO:0005634,GO:0005622	EUD68769.1
comp24322_c1_seq1	609	227.639	3.9045e-69	dimethyladenosine transferase, putative [Plasmodium falciparum 3D7]	GO:0016433,GO:0006364,GO:0016740,GO:0000179,GO:0000154,GO:0032259,GO:0031167,GO:0008649	AAN36768.1,ETW16244.1,ETW29222.1,ETW34185.1,ETW40319.1,ETW45806.1,ETW53793.1,ETW58941.1,EUR64192.1,EUT78654.1,EWC74063.1
comp24337_c1_seq1	680	274.633	2.5112e-81	phosphatase [Plasmodium cynomolgi strain B]	GO:0016791,GO:0016311	GAB68715.1
comp24356_c0_seq1	750	207.223	6.36359e-63	vesicle transport protein Sec22 [Plasmodium vivax Sal-1]	GO:0016192,GO:0016021,GO:0016020,GO:0006810	EDL44785.1
comp24389_c0_seq1	1001	391.349	9.23191e-131	apicoplast glycerol-3-phosphate acyltransferase [Plasmodium falciparum 3D7]	GO:0016740,GO:0006650,GO:0020011,GO:0008152,GO:0045017,GO:0004366,GO:0016746	CAD52326.1,ETW17202.1,ETW34899.1,ETW40953.1,ETW47682.1,ETW54699.1,ETW59583.1,EUR66881.1,EUT81214.1,EWC74814.1,EWC87078.1
comp24389_c0_seq2	1000	461.455	2.57049e-158	glycerol-3-phosphate acyltransferase [Plasmodium vivax Sal-1]	GO:0016740,GO:0006650,GO:0008152,GO:0004366,GO:0016746	EDL47382.1
comp24416_c0_seq1	873	242.276	1.45579e-76	N-acetyltransferase, putative [Plasmodium falciparum 3D7]	GO:0016740,GO:0008152,GO:0008080	AAN35234.1,ETW18195.1,ETW27131.1,ETW36547.1,ETW42592.1,ETW49203.1,ETW56771.1,ETW61264.1,EUR72004.1,EUT85984.1,EWC76570.1,EWC88406.1,CDO64464.1
comp24427_c0_seq1	342	196.052	3.29867e-59	peptide chain release factor, partial [Plasmodium cynomolgi strain B]	GO:0003747,GO:0005737,GO:0016149,GO:0006415	GAB64390.1
comp24439_c0_seq1	1125	246.514	1.05623e-74	transcription factor with AP2 domain(s) [Plasmodium cynomolgi strain B]	GO:0006355,GO:0003700	GAB68025.1
comp24439_c0_seq2	1436	197.208	5.90413e-52	AP2 family [Plasmodium knowlesi strain H]	GO:0006355,GO:0003700	CAQ41578.1
comp24440_c1_seq1	995	361.688	8.84347e-121	acyltransferase [Plasmodium knowlesi strain H]	GO:0016740,GO:0008152,GO:0016746	CAQ41697.1
comp24440_c1_seq2	933	379.022	8.11638e-128	acyltransferase [Plasmodium knowlesi strain H]	GO:0016740,GO:0008152,GO:0016746	CAQ41697.1
comp24445_c0_seq1	245	103.219	8.31168e-25	splicing factor 3a subunit [Plasmodium cynomolgi strain B]	GO:0003676,GO:0008270,GO:0005634	GAB67356.1
comp24445_c1_seq1	914	341.273	5.87235e-114	splicing factor 3a subunit, putative [Plasmodium falciparum 3D7]	GO:0046872,GO:0003676,GO:0005681,GO:0008380,GO:0008270,GO:0005634	CAG25015.1,ETW19653.1,ETW27812.1,ETW37761.1,ETW43971.1,ETW50474.1,ETW53140.1,ETW62632.1,EUR75023.1,EUT89275.1,EWC77767.1,EWC77769.1,EWC89635.1,CDO63385.1
comp24468_c0_seq1	1962	726.472	0	hypothetical protein PFFVO_00405 [Plasmodium falciparum Vietnam Oak-Knoll (FVO)]	GO:0046872,GO:0019706,GO:0016740,GO:0016021,GO:0008152,GO:0016020,GO:0008270,GO:0016746	ETW52293.1,ETW63656.1,EWC78858.1
comp24475_c0_seq1	4584	2508.41	0	NAD(P)H-dependent glutamate synthase [Plasmodium knowlesi strain H]	GO:0015930,GO:0006807,GO:0055114,GO:0016491,GO:0051536,GO:0003824,GO:0006537,GO:0016639,GO:0016638,GO:0008152	CAQ42631.1
comp24476_c0_seq1	680	126.716	8.88897e-33	hypothetical protein PFTANZ_01401 [Plasmodium falciparum Tanzania (2000708)]	GO:0016020,GO:0055085,GO:0030001,GO:0046873	EWC90123.1
comp24476_c0_seq2	1412	335.109	2.40044e-107	transporter protein [Plasmodium knowlesi strain H]	GO:0016020,GO:0055085,GO:0030001,GO:0046873	CAQ40988.1
comp24488_c0_seq1	2129	731.095	0	GTP binding protein [Plasmodium knowlesi strain H]	GO:0005525,GO:0015684,GO:0016021,GO:0015093	CAQ38734.1
comp24503_c0_seq1	3388	1192.18	0	POM1 [Plasmodium vivax Sal-1]	GO:0090305,GO:0043139,GO:0006261,GO:0003678,GO:0003677,GO:0006260,GO:0003676,GO:0003887,GO:0005524,GO:0032508,GO:0003697,GO:0006139,GO:0008408	EDL47112.1
comp24505_c0_seq1	261	122.865	3.98788e-30	exodeoxyribonuclease III [Plasmodium vivax Sal-1]	GO:0006281,GO:0090305,GO:0004518	EDL46941.1
comp24505_c0_seq2	1095	245.743	1.21266e-69	exodeoxyribonuclease III [Plasmodium knowlesi strain H]	GO:0006281,GO:0090305,GO:0004518	CAQ42689.1
comp24522_c0_seq1	1307	520.39	0	phosphotyrosyl phosphatase activator, putative [Plasmodium falciparum 3D7]	GO:0019211,GO:0005634,GO:0003755,GO:0043085,GO:0005737,GO:0050790,GO:0008160,GO:0051721,GO:0030472,GO:0000159,GO:0008601,GO:0000413	AAN36893.1,ETW16088.1,ETW53942.1,EUT78797.1
comp24522_c0_seq2	1434	263.077	1.37738e-81	hypothetical protein PFNF135_06009 [Plasmodium falciparum NF135/5.C10]	GO:0043085,GO:0019211	ETW46839.1,EUR63587.1,EWC85657.1
comp24525_c0_seq1	1110	332.798	9.33217e-109	GTP-ase activating protein for Arf containing protein [Plasmodium cynomolgi strain B]	GO:0046872,GO:0008060,GO:0032312,GO:0008270,GO:0043547	GAB69263.1
comp24540_c0_seq2	457	102.064	9.26661e-22	hypothetical protein PFBG_02385 [Plasmodium falciparum 7G8]	GO:0006351,GO:0005634,GO:0003677	EUT86420.1
comp24546_c0_seq1	1835	561.607	0	legumain [Plasmodium inui San Antonio 1]	GO:0006508,GO:0004197	EUD67137.1
comp24559_c0_seq1	1623	481.871	4.40642e-159	glutamyl-tRNA [Plasmodium vivax Sal-1]	GO:0016874,GO:0016884,GO:0008152	EDL46569.1
comp24559_c0_seq2	1624	412.92	2.6668e-132	glutamyl-tRNA [Plasmodium vivax Sal-1]	GO:0016874,GO:0016884,GO:0008152	EDL46569.1
comp24568_c0_seq1	688	286.574	1.0089e-89	tRNA dimethylallyltransferase [Plasmodium inui San Antonio 1]	GO:0005524,GO:0016740,GO:0008033,GO:0000166	EUD64416.1
comp24568_c1_seq1	742	162.155	2.40623e-42	tRNA delta(2)-isopentenylpyrophosphate transferase, putative [Plasmodium falciparum 3D7]	GO:0005524,GO:0016740,GO:0008033,GO:0020011,GO:0052381	AAN36165.1,ETW17683.1,ETW30164.1,ETW35580.1,ETW48353.1,ETW56260.1,ETW60368.1,EUR69220.1,EUT82960.1,EWC75521.1,EWC87495.1
comp24607_c0_seq2	3594	1984.53	0	DNA topoisomerase 2 [Plasmodium inui San Antonio 1]	GO:0003918,GO:0003916,GO:0006265,GO:0006259,GO:0003677,GO:0006200,GO:0000166,GO:0005524,GO:0016853	EUD66467.1
comp24610_c0_seq1	1653	620.928	0	WD domain G-beta repeat domain containing protein [Plasmodium cynomolgi strain B]	GO:0035091	GAB64385.1
comp24610_c0_seq2	885	91.2781	5.25259e-17	WD domain, G-beta repeat domain containing protein [Plasmodium vivax Sal-1]	GO:0035091	EDL43686.1
comp24620_c0_seq1	1235	564.688	0	hypothetical protein [Plasmodium vivax Sal-1]	GO:0032313,GO:0032851,GO:0005097	EDL45535.1
comp24680_c1_seq1	3665	1053.51	0	alpha adaptin-like protein [Plasmodium knowlesi strain H]	GO:0030131,GO:0030117,GO:0016192,GO:0016020,GO:0006886,GO:0015031,GO:0006810	CAQ40906.1
comp24680_c2_seq1	979	343.969	5.01706e-104	hypothetical protein, conserved in Plasmodium species [Plasmodium knowlesi strain H]	GO:0006260,GO:0005664,GO:0003677	CAQ38980.1
comp24683_c0_seq1	2504	726.857	0	histone deactylase [Plasmodium vivax Sal-1]	GO:0016787,GO:0008152	EDL45941.1
comp24683_c0_seq2	2580	725.702	0	histone deactylase [Plasmodium vivax Sal-1]	GO:0016787,GO:0008152	EDL45941.1
comp24711_c0_seq1	1868	657.907	0	TFIIH basal transcription factor subunit [Plasmodium falciparum 3D7]	GO:0046872,GO:0006281,GO:0006351,GO:0006289,GO:0000439,GO:0008270	CAD52293.1,ETW17163.1,ETW27217.1,ETW34930.1,ETW40918.1,ETW54738.1,EUR66844.1,EUT81175.1,EWC74862.1
comp24785_c0_seq1	2314	532.717	5.6535e-172	protein phosphatase 2C [Plasmodium vivax Sal-1]	GO:0008152,GO:0003824	EDL43593.1
comp24815_c1_seq2	2679	469.929	3.97094e-154	ribosomal protein L15, partial [Plasmodium cynomolgi strain B]	GO:0003735,GO:0006412,GO:0015934,GO:0030529,GO:0005840	GAB68416.1
comp24861_c0_seq1	2118	232.646	1.12988e-61	conserved Plasmodium protein [Plasmodium falciparum 3D7]	GO:0005786,GO:0005048	AAN35959.1,EWC87795.1
comp24862_c0_seq2	4329	2395.54	0	6-phosphofructokinase [Plasmodium vivax Sal-1]	GO:0046835,GO:0016310,GO:0005524,GO:0016301,GO:0005945,GO:0006096,GO:0047334,GO:0006002,GO:0003872	EDL44963.1
comp24863_c0_seq1	1830	707.212	0	hypothetical protein [Plasmodium vivax Sal-1]	GO:0006355,GO:0003700	EDL43911.1
comp24876_c0_seq1	3555	1052.74	0	Ser/Thr protein phosphatase family protein [Plasmodium vivax Sal-1]	GO:0016787,GO:0008152	EDL46014.1
comp24902_c0_seq1	2505	708.368	0	adapter-related protein complex 1 gamma 2 subunit [Plasmodium cynomolgi strain B]	GO:0015031,GO:0016020,GO:0008565,GO:0006810,GO:0030131,GO:0005794,GO:0006886,GO:0030117,GO:0016192	GAB68030.1
comp24902_c1_seq1	700	399.053	4.92734e-138	hypothetical protein [Plasmodium berghei strain ANKA]	GO:0030117,GO:0016192,GO:0016020,GO:0006886,GO:0005794,GO:0015031,GO:0008565,GO:0006810	CAI03728.1
comp24911_c0_seq1	1427	330.102	5.23943e-127	subunit of proteaseome activator complex, putative [Plasmodium falciparum 3D7]	GO:0006508,GO:0008537,GO:0008233	CAD51760.1,ETW18466.1,ETW36852.1,ETW43011.1,EUT86443.1,EWC76895.1,EWC86563.1,CDO64138.1
comp24990_c0_seq1	1857	613.224	0	hypothetical protein PFTANZ_05440 [Plasmodium falciparum Tanzania (2000708)]	GO:0008152,GO:0003824	ETW54118.1,ETW58425.1,EUR62913.1
comp25032_c1_seq1	3252	454.521	1.52283e-135	protein kinase domain containing protein [Plasmodium vivax Sal-1]	GO:0016301,GO:0005524,GO:0004672,GO:0016310,GO:0006468,GO:0016772,GO:0004674	EDL45451.1
comp25050_c0_seq1	3313	726.857	0	hypothetical protein [Plasmodium vivax Sal-1]	GO:0016020	EDL44301.1
comp25120_c0_seq1	1042	501.901	2.95641e-172	hypothetical protein C922_01761 [Plasmodium inui San Antonio 1]	GO:0003676,GO:0000166	EUD67576.1
comp25162_c0_seq2	1386	212.616	1.63967e-63	60S ribosomal protein L30 [Plasmodium vivax Sal-1]	GO:0003735,GO:0006412,GO:0005840,GO:0005622	XP_002261708.1,EDL43001.1,CAQ38871.1
comp25197_c0_seq2	897	349.362	7.04401e-117	aquaglyceroporin [Plasmodium falciparum 3D7]	GO:0051475,GO:0005215,GO:0072488,GO:0016021,GO:0016020,GO:0006810,GO:0048471,GO:0015791,GO:0006833,GO:0008519,GO:0009247	3C02,CAC88373.1,AAN35922.1,ABX82904.1,ABX82905.1,ETW15362.1,ETW32964.1,ETW42104.1,ETW48577.1,ETW52965.1,ETW60691.1,EUR70279.1,EWC75814.1,EWC88075.1,CDO65130.1
comp25210_c0_seq1	1003	284.263	1.78037e-91	hypothetical protein [Plasmodium vivax Sal-1]	GO:0048193,GO:0016192,GO:0016020	EDL46137.1
comp25244_c0_seq1	598	131.724	1.2789e-33	hypothetical protein [Plasmodium vivax Sal-1]	GO:0003676,GO:0008270	EDL43531.1
comp25246_c0_seq1	593	239.965	8.72641e-76	proteasome subunit [Plasmodium knowlesi strain H]	GO:0051603,GO:0019773,GO:0004175,GO:0016787,GO:0005634,GO:0005737,GO:0004298,GO:0005839,GO:0000502,GO:0006511,GO:0008233,GO:0006508	CAQ40760.1
comp25246_c1_seq1	374	187.963	1.31067e-56	proteasome subunit [Plasmodium knowlesi strain H]	GO:0051603,GO:0019773,GO:0004175,GO:0016787,GO:0005634,GO:0005737,GO:0004298,GO:0005839,GO:0000502,GO:0006511,GO:0008233,GO:0006508	CAQ40760.1
comp25246_c1_seq2	334	190.66	6.06829e-58	proteasome subunit [Plasmodium knowlesi strain H]	GO:0051603,GO:0019773,GO:0004175,GO:0016787,GO:0005634,GO:0005737,GO:0004298,GO:0005839,GO:0000502,GO:0006511,GO:0008233,GO:0006508	CAQ40760.1
comp25252_c2_seq1	271	90.1225	2.19903e-18	hypothetical protein [Plasmodium knowlesi strain H]	GO:0016539	CAQ41835.1
comp25271_c1_seq2	764	318.546	1.08159e-104	SMN-like protein [Plasmodium falciparum 3D7]	GO:0003723,GO:0005681,GO:0090305,GO:0004518	CAB39051.1,ETW38603.1,ETW45054.1,ETW51342.1,ETW63569.1,EUR79551.1,EUT92420.1,EWC90691.1
comp25278_c0_seq2	2014	923.694	0	serine/threonine protein phosphatase [Plasmodium knowlesi strain H]	GO:0016311,GO:0016787,GO:0008152,GO:0004721	CAQ37987.1
comp25291_c0_seq1	1589	590.112	0	pre-mrna splicing factor [Plasmodium berghei strain ANKA]	GO:0000398,GO:0046540,GO:0000244	CAI04750.1
comp25291_c0_seq4	1319	201.445	1.61189e-52	hypothetical protein PCYB_022350 [Plasmodium cynomolgi strain B]	GO:0046872,GO:0008270	GAB64665.1
comp25293_c1_seq1	1505	613.994	0	hypothetical protein [Plasmodium vivax Sal-1]	GO:0006464	EDL44680.1
comp25293_c1_seq2	570	203.371	1.00662e-58	hypothetical protein [Plasmodium vivax Sal-1]	GO:0006464	EDL44680.1
comp25293_c1_seq4	571	142.895	2.27994e-36	hypothetical protein [Plasmodium vivax Sal-1]	GO:0006464	EDL44680.1
comp25337_c0_seq1	1945	818.92	0	phenylalanyl-tRNA synthetase beta chain, putative [Plasmodium falciparum 3D7]	GO:0016874,GO:0006418,GO:0004826,GO:0000166,GO:0005737,GO:0005524,GO:0006432,GO:0000049,GO:0004812,GO:0043039	CAD49056.1,ETW21080.1,ETW28182.1,ETW45580.1,ETW51874.1,EWC91128.1
comp25360_c0_seq1	954	397.512	2.55878e-123	chromosome condensation protein [Plasmodium knowlesi strain H]	GO:0005694,GO:0005524,GO:0051276,GO:0005634	CAQ40501.1
comp25360_c1_seq2	2516	429.098	5.76156e-130	3'-5' exonuclease domain containing protein [Plasmodium cynomolgi strain B]	GO:0090305,GO:0044237,GO:0003676,GO:0000166,GO:0004527,GO:0003824,GO:0005622,GO:0006139,GO:0008408	GAB68089.1
comp25365_c0_seq1	3559	655.596	0	ATP-dependent RNA helicase prh1, partial [Plasmodium cynomolgi strain B]	GO:0004386,GO:0003676,GO:0005524,GO:0016787,GO:0008152,GO:0000166	GAB65181.1
comp25444_c2_seq1	848	268.085	7.06054e-87	hypothetical protein [Plasmodium vivax Sal-1]	GO:0005681,GO:0007067	XP_002262387.1,XP_004225090.1,XP_008817315.1,EDL44124.1,CAQ42265.1,GAB69143.1,EUD66031.1
comp25456_c1_seq1	732	148.673	7.06651e-37	para-aminobenzoic acid synthetase [Plasmodium knowlesi strain H]	GO:0009058,GO:0016829	CAQ39267.1
comp25492_c0_seq1	304	96.2857	1.58969e-21	hypothetical protein C922_00026 [Plasmodium inui San Antonio 1]	GO:0008152,GO:0008080	EUD69163.1
comp25492_c0_seq3	597	182.185	1.00792e-52	acetyltransferase [Plasmodium yoelii yoelii 17XNL]	GO:0016740,GO:0008152,GO:0008080	EAA16486.1
comp25511_c1_seq1	2387	564.303	0	hypothetical protein [Plasmodium vivax Sal-1]	GO:0016020	EDL43924.1
comp25520_c0_seq1	1112	555.829	0	hypothetical protein C922_03701 [Plasmodium inui San Antonio 1]	GO:0003723	EUD65974.1
comp25532_c2_seq1	367	143.28	2.48167e-41	hypothetical protein C922_02516 [Plasmodium inui San Antonio 1]	GO:0043231,GO:0051537	EUD66932.1
comp25618_c0_seq1	1438	352.058	3.94664e-112	dolichyl-diphosphooligosaccharide-protein glycosyltransferase, putative [Plasmodium falciparum 3D7]	GO:0005789,GO:0018279,GO:0016740,GO:0004579,GO:0016757	CAD51878.1,ETW18594.1,ETW27513.1,ETW36810.1,ETW43139.1,ETW49557.1,ETW55142.1,ETW61667.1,EUR72437.1,EUT86572.1,EWC76776.1,EWC85895.1
comp25620_c1_seq1	1872	435.261	1.84806e-142	hypothetical protein PCYB_142930 [Plasmodium cynomolgi strain B]	GO:0032313,GO:0032851,GO:0005097	GAB68865.1
comp25623_c0_seq1	759	114.39	3.13019e-28	microsomal signal peptidase 12 kDa subunit [Plasmodium knowlesi strain H]	GO:0006508,GO:0005787,GO:0016021,GO:0008233,GO:0006465	CAQ42648.1
comp25623_c0_seq2	636	135.961	5.39012e-37	microsomal signal peptidase 12 kDa subunit [Plasmodium knowlesi strain H]	GO:0006508,GO:0005787,GO:0016021,GO:0008233,GO:0006465	CAQ42648.1
comp25634_c1_seq1	1169	521.161	0	pre-mRNA-splicing factor [Plasmodium inui San Antonio 1]	GO:0046872,GO:0003723,GO:0003676,GO:0000166	EUD64858.1
comp25639_c0_seq1	752	320.087	1.12665e-105	hypothetical protein C922_01600 [Plasmodium inui San Antonio 1]	GO:0006511	EUD67988.1
comp25639_c0_seq2	815	319.316	5.22414e-105	hypothetical protein C922_01600 [Plasmodium inui San Antonio 1]	GO:0006511	EUD67988.1
comp25649_c0_seq1	695	230.335	2.19672e-72	Chain A, Ispf (plasmodium Falciparum) Cdp Complex	GO:0046872,GO:0008299,GO:0019288,GO:0020011,GO:0016114,GO:0016829,GO:0008685	4C82
comp25649_c0_seq2	810	174.481	1.6328e-51	Chain A, Ispf (plasmodium Falciparum) Cdp Complex	GO:0046872,GO:0008299,GO:0019288,GO:0020011,GO:0016114,GO:0016829,GO:0008685	4C82
comp25650_c1_seq1	1301	242.276	2.04351e-68	Phosphoglucomutase 2, related [Neospora caninum Liverpool]	GO:0000287,GO:0005975,GO:0016868	CBZ51651.1
comp25655_c2_seq1	587	292.352	2.61955e-97	polypeptide deformylase [Plasmodium inui San Antonio 1]	GO:0042586,GO:0008152,GO:0005506	EUD67903.1
comp25658_c0_seq1	1196	320.857	9.59448e-103	triosephophate isomerase, putative [Plasmodium falciparum 3D7]	GO:0020011,GO:0008152,GO:0003824,GO:0004807,GO:0006096,GO:0016853	CAB11126.3,ETW20510.1,ETW52128.1,ETW63514.1
comp25659_c0_seq1	1802	573.933	0	RNA 3'-terminal phosphate cyclase-like protein [Plasmodium vivax Sal-1]	GO:0003824,GO:0006396	EDL45952.1
comp25665_c0_seq1	3017	684.485	0	farnesyltransferase beta subunit [Plasmodium knowlesi strain H]	GO:0018343,GO:0042127,GO:0005965,GO:0016740,GO:0003824	CAQ40247.1
comp25666_c1_seq1	2523	872.078	0	hypothetical protein PFFVO_04433 [Plasmodium falciparum Vietnam Oak-Knoll (FVO)]	GO:0008152,GO:0042578	ETW40692.1,ETW47314.1,EUR65234.1
comp25671_c1_seq2	1202	321.242	3.22165e-95	conserved Plasmodium protein, unknown function [Plasmodium falciparum 3D7]	GO:0008270,GO:0005622	AAN36996.2
comp25676_c1_seq1	904	339.732	3.35552e-110	actin [Plasmodium cynomolgi strain B]	GO:0005885,GO:0005524,GO:0030833,GO:0005856,GO:0034314	GAB66321.1
comp25679_c0_seq1	220	114.775	2.12607e-27	hypothetical protein [Plasmodium vivax Sal-1]	GO:0008270	EDL44907.1
comp25685_c1_seq2	3706	301.982	2.35675e-81	protein kinase, putative [Plasmodium falciparum 3D7]	GO:0016301,GO:0005524,GO:0004672,GO:0016310,GO:0000166,GO:0006468,GO:0016772	CAD51941.1
comp25686_c3_seq1	549	181.8	4.5348e-55	pre-mRNA branch site protein p14 [Plasmodium vivax Sal-1]	GO:0003676,GO:0000166	EDL47610.1
comp25690_c0_seq2	651	306.22	5.03562e-102	glutathione S-transferase [Plasmodium inui San Antonio 1]	GO:0016740,GO:0008152	EUD65937.1
comp25690_c0_seq3	331	71.633	5.57164e-13	glutathione s-transferase [Plasmodium knowlesi strain H]	GO:0016740,GO:0008152,GO:0004364	CAQ42789.1
comp25697_c0_seq3	2085	750.355	0	hypothetical protein [Plasmodium vivax Sal-1]	GO:0006629,GO:0016787,GO:0004806	EDL46975.1
comp25698_c0_seq1	1446	296.59	5.47966e-89	hypothetical protein, conserved in Plasmodium species [Plasmodium knowlesi strain H]	GO:0006355,GO:0008270,GO:0005634	CAQ41240.1
comp25713_c0_seq1	3152	647.121	0	hypothetical protein C922_04069 [Plasmodium inui San Antonio 1]	GO:0030904,GO:0042147,GO:0015031	EUD65563.1
comp25716_c1_seq1	2639	476.093	7.76915e-152	hypothetical protein [Plasmodium knowlesi strain H]	GO:0005869,GO:0007067,GO:0007017	CAQ41161.1
comp25717_c0_seq2	694	160.614	7.3139e-45	conserved Plasmodium protein, unknown function [Plasmodium falciparum 3D7]	GO:0005737	CAB62880.1,ETW20403.1,ETW32181.1,ETW38538.1,ETW44868.1,ETW45638.1,ETW57584.1,ETW63402.1,EUR46790.1,EUT91682.1,EWC78555.1,EWC90550.1
comp25719_c0_seq3	495	94.3597	5.83885e-19	UvrD/REP helicase [Plasmodium cynomolgi strain B]	GO:0004386,GO:0005524,GO:0016787,GO:0008152,GO:0032508,GO:0004003,GO:0003677	GAB66925.1
comp25722_c0_seq1	1389	302.753	4.27593e-97	ubiquitin-conjugating enzyme [Plasmodium knowlesi strain H]	GO:0016874,GO:0008152,GO:0016881	CAQ40734.1
comp25722_c1_seq1	1189	409.068	4.34906e-126	DNA repair protein rhp16 [Plasmodium knowlesi strain H]	GO:0046872,GO:0004386,GO:0003676,GO:0005524,GO:0008152,GO:0008270,GO:0003677	CAQ42462.1
comp25722_c4_seq1	416	194.126	7.73804e-54	adenosinetriphosphatase [Plasmodium inui San Antonio 1]	GO:0046872,GO:0004386,GO:0003676,GO:0005524,GO:0008152,GO:0008270,GO:0003677	EUD64639.1
comp25723_c2_seq1	601	259.225	1.68449e-82	RING zinc finger protein [Plasmodium vivax Sal-1]	GO:0046872,GO:0008270	EDL43168.1
comp25724_c1_seq1	2054	546.584	1.10756e-178	ATP-dependent RNA helicase [Plasmodium knowlesi strain H]	GO:0004386,GO:0003723,GO:0003676,GO:0005524,GO:0016787,GO:0008152,GO:0000166	CAQ42791.1
comp25724_c2_seq1	440	84.3445	9.98368e-16	hypothetical protein PFFVO_04814 [Plasmodium falciparum Vietnam Oak-Knoll (FVO)]	GO:0003723,GO:0004386,GO:0003676,GO:0005524,GO:0016787,GO:0000166,GO:0008152	ETW29180.1,ETW40099.1
comp25728_c0_seq1	368	73.559	1.28301e-12	pseudouridine synthase, putative [Plasmodium falciparum 3D7]	GO:0003723,GO:0009451,GO:0001522,GO:0006396,GO:0009982	AAN36786.1,ETW16263.1,ETW29206.1,ETW34203.1,ETW40338.1,ETW45787.1,ETW53815.1,ETW58958.1,EUR64053.1,EUT78672.1,EWC74079.1,EWC85986.1
comp25728_c0_seq2	367	73.559	1.24804e-12	pseudouridine synthase, putative [Plasmodium falciparum 3D7]	GO:0003723,GO:0009451,GO:0001522,GO:0006396,GO:0009982	AAN36786.1,ETW16263.1,ETW29206.1,ETW34203.1,ETW40338.1,ETW45787.1,ETW53815.1,ETW58958.1,EUR64053.1,EUT78672.1,EWC74079.1,EWC85986.1
comp25728_c0_seq3	340	73.559	9.65929e-13	pseudouridine synthase, putative [Plasmodium falciparum 3D7]	GO:0003723,GO:0009451,GO:0001522,GO:0006396,GO:0009982	AAN36786.1,ETW16263.1,ETW29206.1,ETW34203.1,ETW40338.1,ETW45787.1,ETW53815.1,ETW58958.1,EUR64053.1,EUT78672.1,EWC74079.1,EWC85986.1
comp25728_c1_seq1	2116	749.969	0	H/ACA ribonucleoprotein complex subunit 4 [Plasmodium vinckei vinckei]	GO:0003723,GO:0009451,GO:0019013,GO:0001522,GO:0030529,GO:0006396,GO:0009982	EUD73771.1,KEG03151.1
comp25739_c0_seq1	1440	706.057	0	metabolite/drug transporter, putative [Plasmodium falciparum 3D7]	GO:0016021,GO:0055085,GO:0006810,GO:0005886,GO:0005215	CAX63963.1,ETW20169.1,ETW44596.1,ETW63097.1,EUT90666.1,CDO63043.1
comp25742_c0_seq2	990	97.8265	1.22479e-18	serine/threonine protein kinase [Plasmodium vivax Sal-1]	GO:0016301,GO:0005524,GO:0004672,GO:0016310,GO:0006468,GO:0016772,GO:0004674	EDL43827.1
comp25748_c1_seq1	1255	615.15	0	acetyl-CoA acetyltransferase, putative [Plasmodium falciparum 3D7]	GO:0003985,GO:0016740,GO:0008152,GO:0003824,GO:0016747,GO:0006631	AAN37097.1,ETW33858.1,ETW46430.1,ETW54167.1,ETW58478.1,EUR62965.1,EUT79027.1,EWC86358.1
comp25748_c1_seq2	1427	587.03	0	acetyl-CoA acetyltransferase, putative [Plasmodium falciparum 3D7]	GO:0003985,GO:0016740,GO:0008152,GO:0003824,GO:0016747,GO:0006631	AAN37097.1,ETW33858.1,ETW46430.1,ETW54167.1,ETW58478.1,EUR62965.1,EUT79027.1,EWC86358.1
comp25754_c0_seq3	978	283.493	1.03096e-91	protein kinase C inhibitor [Plasmodium vivax Sal-1]	GO:0016301,GO:0016310,GO:0003824	EDL45270.1
comp25755_c0_seq1	442	86.2705	9.50335e-17	hypothetical protein [Plasmodium yoelii yoelii 17XNL]	GO:0004671,GO:0016021,GO:0006481	EAA17576.1
comp25755_c0_seq3	1023	153.68	1.97402e-38	protein-S-isoprenylcysteine O-methyltransferase, putative [Plasmodium falciparum 3D7]	GO:0006481,GO:0016740,GO:0032259,GO:0016021,GO:0008171,GO:0008168,GO:0004671,GO:0016458,GO:0005783,GO:0020011	AAN36442.2,EWC87302.1
comp25757_c0_seq2	2427	942.184	0	succinyl CoA ligase, putative [Plasmodium falciparum 3D7]	GO:0003987,GO:0048037,GO:0016874,GO:0006099,GO:0006096	AAN36970.1,ETW16169.1,ETW28490.1,ETW33270.1,ETW39900.1,ETW46751.1,EUR62820.1,EUT78881.1,EWC73823.1,EWC85740.1
comp25757_c0_seq4	803	278.485	9.74065e-83	succinyl CoA ligase, putative [Plasmodium falciparum 3D7]	GO:0003987,GO:0048037,GO:0016874,GO:0006099,GO:0006096	AAN36970.1,ETW16169.1,ETW28490.1,ETW33270.1,ETW39900.1,ETW46751.1,EUR62820.1,EUT78881.1,EWC73823.1,EWC85740.1
comp25760_c0_seq2	858	335.109	1.19578e-101	elongation factor Tu [Plasmodium knowlesi strain H]	GO:0006414,GO:0005525,GO:0003746,GO:0003924,GO:0006184,GO:0000166	CAQ41133.1
comp25761_c0_seq2	636	329.717	7.83501e-112	RNA binding protein, putative [Plasmodium falciparum 3D7]	GO:0003723,GO:0042255,GO:0042254,GO:0005634	AAN37248.2,ETW15696.1,ETW33620.1,ETW39572.1,ETW46606.1,ETW58654.1,EUR62024.1,EUT79192.1,EWC85308.1,CDO67131.1
comp25763_c0_seq1	1947	878.241	0	organelle processing peptidase, putative [Plasmodium falciparum 3D7]	GO:0046872,GO:0006508,GO:0003824,GO:0004222	AAL73121.1,CAD52011.1,ETW18754.1,ETW30849.1,ETW36608.1,ETW42879.1,ETW49318.1,ETW56824.1,ETW61512.1,EUR72188.1,EUT86143.1,EWC76661.1,EWC88616.1
comp25763_c0_seq2	458	118.627	5.39177e-31	signal recognition particle subunit SRP14 [Plasmodium inui San Antonio 1]	GO:0008312,GO:0030942,GO:0006614,GO:0005786,GO:0048500	EUD65157.1
comp25765_c0_seq1	976	334.724	6.92916e-112	ADP-ribosylation factor-like protein, partial [Plasmodium cynomolgi strain B]	GO:0005525,GO:0007264,GO:0000166,GO:0005622	GAB65558.1
comp25774_c0_seq3	674	185.652	1.02547e-55	prefoldin subunit, putative [Plasmodium falciparum 3D7]	GO:0051082,GO:0006457,GO:0016272	CAD51730.1,ETW18430.1,ETW30817.1,ETW36919.1,ETW42974.1,ETW61821.1,EUR72664.1,EUT86405.1,EWC88764.1
comp25780_c1_seq1	985	88.5817	8.42493e-16	hypothetical protein C922_04310 [Plasmodium inui San Antonio 1]	GO:0006355,GO:0003700	EUD65367.1
comp25782_c0_seq1	1533	887.1	0	eukaryotic translation initiation factor [Plasmodium knowlesi strain H]	GO:0005525,GO:0006413,GO:0003924,GO:0006184,GO:0003743,GO:0000166	CAQ42864.1
comp25788_c1_seq1	1020	454.907	3.66455e-157	pyridoxine/pyridoxal 5-phosphate biosynthesis enzyme [Plasmodium falciparum 3D7]	GO:0000304,GO:0004359,GO:0008615,GO:0042802,GO:0042823,GO:0003824,GO:0042819,GO:0008152,GO:0005829	CAG25026.1,ETW19663.1,ETW27798.1,ETW37773.1,ETW43983.1,ETW50486.1,ETW53128.1,ETW62644.1,EUR75035.1,EUT89287.1,EWC77781.1,EWC89647.1,CDO63396.1
comp25789_c0_seq1	1762	251.521	1.6861e-68	hypothetical protein PFBG_04673 [Plasmodium falciparum 7G8]	GO:0008152,GO:0003824,GO:0016114,GO:0008661	EUT76821.1
comp25791_c0_seq1	2883	875.544	0	hypothetical protein [Plasmodium berghei strain ANKA]	GO:0030286,GO:0008152,GO:0003777,GO:0007018	CAH98311.1
comp25793_c0_seq3	2127	508.834	5.06547e-166	hypothetical protein [Plasmodium knowlesi strain H]	GO:0016779,GO:0008152	CAQ40415.1
comp25794_c0_seq3	935	379.407	7.66239e-128	peptide chain release factor 1, putative [Plasmodium falciparum 3D7]	GO:0003747,GO:0005737,GO:0020011,GO:0016149,GO:0006415	AAN36878.1,ETW40004.1,ETW58227.1,EUT78780.1,EWC85639.1
comp25799_c0_seq1	2433	1044.26	0	DEAD-box subfamily ATP-dependant helicase [Plasmodium knowlesi strain H]	GO:0004386,GO:0003676,GO:0005524,GO:0016787,GO:0008152,GO:0008026,GO:0006200	CAQ40367.1
comp25801_c1_seq1	1325	211.846	9.6507e-63	hypothetical protein [Plasmodium chabaudi chabaudi]	GO:0016020,GO:0015693,GO:0015095	XP_738751.1,CAH81576.1,CAH87690.1
comp25806_c0_seq1	787	214.542	5.33512e-63	hypothetical protein [Plasmodium vivax Sal-1]	GO:0005634	EDL47271.1
comp25813_c1_seq2	986	555.058	0	recombinase, putative [Plasmodium falciparum 3D7]	GO:0015074,GO:0006310,GO:0003677	CAX64286.1
comp25822_c0_seq4	1287	216.083	6.84418e-63	coatomer epsilon subunit, putative [Plasmodium falciparum 3D7]	GO:0006890,GO:0005198	CAX64107.1,ETW43599.1,ETW49951.1,EUR73186.1,EWC89122.1
comp25826_c0_seq1	1371	446.432	4.44147e-145	hypothetical protein, conserved in Plasmodium species [Plasmodium knowlesi strain H]	GO:0005868,GO:0008152,GO:0003777,GO:0007018	CAQ39108.1
comp25826_c0_seq4	546	175.637	2.24702e-50	translation initiation factor eIF-2B subunit alpha [Plasmodium inui San Antonio 1]	GO:0006413,GO:0003743,GO:0044237	EUD67111.1
comp25832_c0_seq1	1807	651.744	0	flavodoxin-like protein [Plasmodium falciparum 3D7]	GO:0055114,GO:0016491,GO:0003958,GO:0005506,GO:0010181	CAX64230.1,ETW18640.1,ETW27474.1,ETW36747.1,ETW43181.1,ETW49429.1,EUR72479.1,EUT86615.1,EWC76810.1,EWC85930.1
comp25832_c0_seq2	660	289.656	3.21115e-89	NADPH-cytochrome p450 reductase [Plasmodium cynomolgi strain B]	GO:0055114,GO:0016491,GO:0010181	GAB65806.1
comp25834_c0_seq2	3983	1291.95	0	Ubiquitination-mediated degradation component [Plasmodium knowlesi strain H]	GO:0034450,GO:0000151,GO:0016567,GO:0004842,GO:0006511	CAQ38593.1
comp25837_c0_seq1	750	414.075	5.33239e-144	PfRab6, GTPase [Plasmodium falciparum 3D7]	GO:0015031,GO:0016020,GO:0060627,GO:0000166,GO:0005525,GO:0005794,GO:0006891,GO:0006886,GO:0007264	AAN36041.2,ETW15234.1,ETW35705.1,ETW42238.1,ETW47009.1,ETW60821.1,EUR69795.1,EUT83699.1,EWC75681.1,EWC87879.1,CDO65248.1
comp25842_c1_seq1	386	154.066	4.11789e-41	ubiquitin-like 1-activating enzyme E1 B [Plasmodium inui San Antonio 1]	GO:0005524,GO:0008641,GO:0003824,GO:0006464	EUD66081.1
comp25842_c2_seq1	1660	710.294	0	Ubiquitin activating enzyme [Plasmodium knowlesi strain H]	GO:0005524,GO:0008641,GO:0003824,GO:0006464	CAQ42334.1
comp25847_c0_seq4	1171	291.967	2.16851e-92	co-chaperone GrpE [Plasmodium vivax Sal-1]	GO:0050790,GO:0005739,GO:0006457,GO:0005759,GO:0051087,GO:0000774,GO:0042803	EDL45635.1
comp25848_c1_seq1	859	315.079	2.11442e-94	S-adenosylmethionine decarboxylase-ornithine decarboxylase [Plasmodium vivax Sal-1]	GO:0004014,GO:0008295,GO:0003824,GO:0006597,GO:0006596	EDL42415.1
comp25848_c2_seq1	365	144.821	5.56281e-37	s-adenosylmethionine decarboxylase-ornithine decarboxylase [Plasmodium knowlesi strain H]	GO:0004014,GO:0008295,GO:0003824,GO:0006597,GO:0006596	CAQ39013.1
comp25848_c2_seq2	576	207.223	1.12914e-57	S-adenosylmethionine decarboxylase-ornithine decarboxylase [Plasmodium cynomolgi strain B]	GO:0004014,GO:0008295,GO:0003824,GO:0006597,GO:0006596	GAB65542.1
comp25848_c2_seq4	575	334.724	3.94063e-103	S-adenosylmethionine decarboxylase-ornithine decarboxylase [Plasmodium cynomolgi strain B]	GO:0004014,GO:0008295,GO:0003824,GO:0006597,GO:0006596	GAB65542.1
comp25848_c3_seq1	2882	310.457	3.85396e-85	S-adenosylmethionine decarboxylase-ornithine decarboxylase-like protein [Plasmodium inui San Antonio 1]	GO:0004014,GO:0008295,GO:0003824,GO:0006597,GO:0006596	EUD66153.1
comp25851_c0_seq4	2575	724.931	0	long-chain-fatty-acid--CoA ligase [Plasmodium knowlesi strain H]	GO:0016874,GO:0008152,GO:0003824	CAQ42308.1
comp25851_c1_seq2	2611	621.313	0	splicing factor 3B subunit 2 [Plasmodium vivax Sal-1]	GO:0005634	EDL46043.1
comp25855_c3_seq1	1308	246.514	1.19707e-76	nuclear transport factor 2, putative [Plasmodium falciparum 3D7]	GO:0006810,GO:0006606,GO:0005622	AAN36734.2,ETW16207.1,ETW34213.1,ETW40275.1,ETW53757.1,ETW58903.1,EUT78613.1,EWC74117.1,EWC86225.1,CDO66607.1
comp25857_c0_seq1	1295	218.779	1.23069e-58	CCAAT-box DNA binding protein subunit B [Plasmodium cynomolgi strain B]	GO:0043565,GO:0046982,GO:0005634,GO:0005622	GAB66736.1
comp25859_c0_seq1	1395	488.419	7.44907e-168	sec14-like cytosolic factor or phosphatidylinositol/phosphatidylcholine transfer protein, putative [Plasmodium falciparum 3D7]	GO:0016192,GO:0005794	CAG25111.1,ETW37653.1,ETW44084.1,ETW62565.1,EUR74744.1,EUT89380.1
comp25859_c0_seq4	1464	475.322	2.11947e-162	sec14-like cytosolic factor or phosphatidylinositol/phosphatidylcholine transfer protein, putative [Plasmodium falciparum 3D7]	GO:0016192,GO:0005794	CAG25111.1,ETW37653.1,ETW44084.1,ETW62565.1,EUR74744.1,EUT89380.1
comp25861_c0_seq1	2723	314.309	1.54443e-88	hypothetical protein PCYB_061390 [Plasmodium cynomolgi strain B]	GO:0032065,GO:0005938,GO:0005543	GAB65407.1
comp25868_c0_seq2	2004	454.907	1.58653e-146	zinc finger protein [Plasmodium knowlesi strain H]	GO:0046872,GO:0008270	CAQ39697.1
comp25869_c1_seq1	1186	187.193	1.28033e-51	glutaredoxin domain containing protein, partial [Plasmodium cynomolgi strain B]	GO:0055114,GO:0045454,GO:0009055,GO:0015035	GAB64430.1
comp25869_c1_seq2	1155	186.808	1.5805e-51	glutaredoxin domain containing protein, partial [Plasmodium cynomolgi strain B]	GO:0055114,GO:0045454,GO:0009055,GO:0015035	GAB64430.1
comp25871_c2_seq1	774	159.844	8.77058e-46	lsm3 homologue, putative [Plasmodium falciparum 3D7]	GO:0000375,GO:0008380,GO:0005732	CAX64140.1,ETW18933.1,ETW37102.1,ETW43347.1,ETW62002.1,EUR72976.1,EUT87269.1
comp25876_c0_seq1	2701	592.808	0	SUMO ligase [Plasmodium cynomolgi strain B]	GO:0046872,GO:0016874,GO:0008152,GO:0008270	GAB67178.1
comp25876_c0_seq2	2543	744.191	0	hypothetical protein [Plasmodium vivax Sal-1]	GO:0003676,GO:0008270	EDL46663.1
comp25876_c1_seq1	493	148.288	1.13386e-38	MIZ zinc finger protein [Plasmodium knowlesi strain H]	GO:0046872,GO:0003676,GO:0008270	CAQ40688.1
comp25879_c1_seq2	293	165.622	7.90512e-45	hypothetical protein [Plasmodium vivax Sal-1]	GO:0005525,GO:0003924,GO:0006184,GO:0000166	EDL47553.1
comp25882_c0_seq1	1569	409.453	7.15294e-129	cholinephosphate cytidylyltransferase [Plasmodium vivax Sal-1]	GO:0009058,GO:0016779,GO:0016740,GO:0003824	EDL47366.1
comp25883_c0_seq1	3858	1138.64	0	ABC transporter [Plasmodium vivax Sal-1]	GO:0016887,GO:0005524,GO:0008152,GO:0000166,GO:0017111,GO:0006200	EDL45607.1
comp25886_c0_seq1	2484	798.89	0	3',5'-cyclic-nucleotide phosphodiesterase [Plasmodium vivax Sal-1]	GO:0004114,GO:0016787,GO:0003676,GO:0008270,GO:0007165,GO:0003824,GO:0008081,GO:0046872,GO:0008152	EDL45957.1
comp25886_c0_seq2	999	353.984	8.07014e-115	U1 small nuclear ribonucleoprotein 70 kDa [Plasmodium cynomolgi strain B]	GO:0003676,GO:0019013,GO:0000166,GO:0030529	GAB67113.1
comp25886_c1_seq1	219	88.1965	3.80441e-18	3',5'-cyclic-nucleotide phosphodiesterase [Plasmodium vivax Sal-1]	GO:0004114,GO:0016787,GO:0003676,GO:0008270,GO:0007165,GO:0003824,GO:0008081,GO:0046872,GO:0008152	EDL45957.1
comp25886_c2_seq1	904	209.534	6.17477e-58	3',5'-cyclic-nucleotide phosphodiesterase [Plasmodium cynomolgi strain B]	GO:0046872,GO:0016787,GO:0008152,GO:0008081,GO:0003824,GO:0007165,GO:0004114	GAB67879.1
comp25896_c1_seq2	3114	437.958	1.93999e-138	hypothetical protein C922_05477 [Plasmodium inui San Antonio 1]	GO:0006508,GO:0008234	EUD64147.1
comp25901_c0_seq1	699	438.343	6.81647e-148	RecName: Full=Nuclear RNA export factor 1; AltName: Full=Tip-associated protein; AltName: Full=Tip-associating protein; AltName: Full=mRNA export factor TAP [Coturnix japonica]	GO:0003723,GO:0005737,GO:0051028,GO:0000166,GO:0006406,GO:0006810,GO:0005634,GO:0005622	AAK58910.1
comp25906_c0_seq1	1158	488.034	5.50494e-170	40S ribosomal protein S4, putative [Plasmodium falciparum 3D7]	GO:0003735,GO:0003723,GO:0006412,GO:0015935,GO:0005840,GO:0005622	3J7A,AAN35654.2,ETW17927.1,ETW42292.1,ETW48817.1,ETW60886.1,EUR70654.1,EUT84052.1,CDO64865.1
comp25909_c0_seq2	698	150.214	3.77063e-40	hypothetical protein [Plasmodium knowlesi strain H]	GO:0046872,GO:0008270	CAQ40409.1
comp25909_c0_seq4	820	110.153	9.35177e-25	hypothetical protein [Plasmodium knowlesi strain H]	GO:0046872,GO:0008270	CAQ40409.1
comp25909_c0_seq5	746	110.153	5.5968e-25	hypothetical protein [Plasmodium knowlesi strain H]	GO:0046872,GO:0008270	CAQ40409.1
comp25909_c0_seq6	624	150.214	1.73555e-40	hypothetical protein [Plasmodium knowlesi strain H]	GO:0046872,GO:0008270	CAQ40409.1
comp25916_c0_seq1	1170	388.267	3.91122e-122	vacuolar proton-translocating ATPase subunit A, [Plasmodium berghei strain ANKA]	GO:0015078,GO:0033179,GO:0015991,GO:0000220	CAH94701.1,CDS49376.1
comp25917_c0_seq1	939	205.682	5.12782e-62	60s ribosomal protein L34-a [Plasmodium knowlesi strain H]	GO:0003735,GO:0006412,GO:0005840,GO:0005622	CAQ37920.1
comp25917_c1_seq3	4149	207.223	3.81449e-50	hypothetical protein [Plasmodium vivax Sal-1]	GO:0008152,GO:0016773,GO:0016772	EDL47242.1
comp25918_c0_seq1	1690	998.808	0	hypothetical protein PFFVO_04579 [Plasmodium falciparum Vietnam Oak-Knoll (FVO)]	GO:0016887,GO:0005524,GO:0008152,GO:0000166,GO:0017111,GO:0051536,GO:0006200	ETW32876.1,ETW40456.1,ETW47140.1,ETW55472.1,EUT80396.1,EWC74257.1,CDO66461.1
comp25918_c1_seq1	673	174.481	4.9199e-47	RNase L inhibitor [Plasmodium vivax Sal-1]	GO:0016887,GO:0005524,GO:0008152,GO:0000166,GO:0017111,GO:0051536,GO:0006200	EDL46737.1
comp25919_c0_seq4	1977	709.909	0	hypothetical protein, conserved in Plasmodium species [Plasmodium knowlesi strain H]	GO:0032313,GO:0032851,GO:0005097	CAQ41399.1
comp25922_c0_seq3	981	410.994	6.15533e-137	adenosine/AMP deaminase [Plasmodium cynomolgi strain B]	GO:0006188,GO:0003876,GO:0019239	GAB67765.1
comp25924_c0_seq1	890	360.918	4.95386e-122	hypothetical protein [Plasmodium yoelii yoelii 17XNL]	GO:0016192,GO:0016021,GO:0016020,GO:0006810	EAA15668.1,ETB62906.1,CDU20066.1,CDZ17499.1
comp25927_c0_seq1	1212	92.8189	6.66798e-17	hypothetical protein [Plasmodium vivax Sal-1]	GO:0008152,GO:0003824	EDL43690.1
comp25930_c2_seq1	718	197.978	1.59445e-53	hypothetical protein C922_00060 [Plasmodium inui San Antonio 1]	GO:0016787,GO:0008152	EUD69197.1
comp25937_c0_seq3	1302	472.241	9.00036e-159	hypothetical protein, conserved in Plasmodium species [Plasmodium knowlesi strain H]	GO:0003723,GO:0008168,GO:0032259	CAQ41634.1
comp25938_c0_seq2	715	141.354	5.53958e-34	hypothetical protein [Plasmodium vivax Sal-1]	GO:0008270	EDL47299.1
comp25938_c2_seq1	871	257.684	9.40625e-74	hypothetical protein [Plasmodium vivax Sal-1]	GO:0008270	EDL47299.1
comp25944_c1_seq2	991	326.635	6.27672e-108	ribosomal protein S11 [Plasmodium cynomolgi strain B]	GO:0003735,GO:0006412,GO:0005840	GAB68041.1
comp25951_c2_seq1	557	80.4925	5.34856e-14	hypothetical protein C922_03218 [Plasmodium inui San Antonio 1]	GO:0046872,GO:0008270	EUD66302.1
comp25954_c0_seq1	1076	431.024	1.03115e-147	mitochondrial ribosomal protein L28 precursor, putative [Plasmodium falciparum 3D7]	GO:0003735,GO:0006412,GO:0005840,GO:0005622	AAN37152.1,ETW15865.1,ETW28970.1,ETW33684.1,ETW39687.1,ETW46498.1,ETW54230.1,ETW58543.1,EUR62417.1,EUT79090.1,EWC73618.1,EWC86301.1
comp25958_c0_seq4	1759	662.529	0	dihydrofolate synthase/folylpolyglutamate synthase [Plasmodium falciparum 3D7]	GO:0009058,GO:0006761,GO:0005524,GO:0016874,GO:0046901,GO:0008841,GO:0009396,GO:0004326	AAD43960.2,CAD52396.1,ETW16998.1,ETW41031.1,ETW54617.1,ETW59656.1,EUR66252.1,EUT81288.1,EWC86786.1
comp25962_c0_seq2	392	135.191	1.26705e-34	hypothetical protein PCYB_122860 [Plasmodium cynomolgi strain B]	GO:0001671,GO:0032781,GO:0051087	GAB67719.1
comp25963_c1_seq1	962	319.701	4.67165e-106	cell cycle regulator protein, putative [Plasmodium falciparum 3D7]	GO:0051726,GO:0003723,GO:0005737	CAD51656.1,CDO63171.1
comp25965_c1_seq1	264	100.138	3.48536e-23	hypothetical protein [Plasmodium yoelii yoelii 17XNL]	GO:0003723,GO:0005840	EAA15202.1,ETB58309.1,CDU16963.1,CDZ14773.1
comp25976_c0_seq1	657	176.792	4.28565e-51	RecName: Full=28 kDa ookinete surface antigen; AltName: Full=Pgs28; Flags: Precursor [Plasmodium gallinaceum]	GO:0009986,GO:0016020,GO:0031225,GO:0005886	AAA29726.1
comp25976_c2_seq1	516	239.195	3.38398e-76	RecName: Full=28 kDa ookinete surface antigen; AltName: Full=Pgs28; Flags: Precursor [Plasmodium gallinaceum]	GO:0009986,GO:0016020,GO:0031225,GO:0005886	AAA29726.1
comp25980_c0_seq1	2135	459.529	4.74437e-137	hypothetical protein C922_04791 [Plasmodium inui San Antonio 1]	GO:0046872	EUD64844.1
comp25980_c0_seq2	355	105.916	2.21219e-23	hypothetical protein C922_04791 [Plasmodium inui San Antonio 1]	GO:0046872	EUD64844.1
comp25980_c1_seq1	283	140.584	8.04792e-36	hypothetical protein PCYB_031100 [Plasmodium cynomolgi strain B]	GO:0046872	GAB64697.1
comp25980_c1_seq2	1243	179.104	8.33426e-45	hypothetical protein, conserved in Plasmodium species [Plasmodium knowlesi strain H]	GO:0046872	CAQ38177.1
comp25985_c0_seq1	2593	1342.41	0	serine/threonine protein phosphatase [Plasmodium falciparum 3D7]	GO:0005737,GO:0005509,GO:0016787,GO:0006470,GO:0004722,GO:0005634,GO:0004721	AAN36837.1,ETW16318.1
comp25991_c1_seq2	2902	828.165	0	replication factor a protein [Plasmodium cynomolgi strain B]	GO:0003676	GAB64760.1
comp25992_c0_seq1	1530	590.112	0	lecithin-cholesterol acyltransferase [Plasmodium inui San Antonio 1]	GO:0006629,GO:0016740,GO:0016746,GO:0008374	EUD68606.1
comp25994_c0_seq1	4894	526.168	9.82008e-151	hypothetical protein [Plasmodium vivax Sal-1]	GO:0018024,GO:0008270,GO:0034968,GO:0005634	EDL45920.1
comp25994_c1_seq1	993	420.239	2.9292e-129	hypothetical protein [Plasmodium vivax Sal-1]	GO:0018024,GO:0008270,GO:0034968,GO:0005634	EDL45920.1
comp26000_c0_seq2	1220	445.277	6.30404e-152	hypothetical protein C922_00183 [Plasmodium inui San Antonio 1]	GO:0046872	EUD69320.1
comp26000_c1_seq1	1640	130.183	3.7225e-28	endonuclease/exonuclease/phosphatase domain containing protein [Plasmodium vivax Sal-1]	GO:0004527,GO:0090305,GO:0004519	EDL44871.1
comp26003_c0_seq1	2815	252.677	4.17451e-72	hypothetical protein C922_03749 [Plasmodium inui San Antonio 1]	GO:0003676,GO:0016788,GO:0090305,GO:0004519,GO:0006308	EUD65766.1
comp26005_c0_seq1	3110	506.138	3.36482e-167	spermidine synthase [Plasmodium vivax Sal-1]	GO:0016740,GO:0008152,GO:0003824	EDL45679.1
comp26005_c0_seq2	2476	506.138	9.99464e-170	spermidine synthase [Plasmodium vivax Sal-1]	GO:0016740,GO:0008152,GO:0003824	EDL45679.1
comp26005_c1_seq1	2276	843.188	0	glutamine synthetase, putative [Plasmodium falciparum 3D7]	GO:0006807,GO:0016874,GO:0006542,GO:0004356,GO:0003824	CAX64228.1,ETW18632.1,ETW36739.1,ETW43174.1,ETW46135.1,ETW55175.1,ETW61565.1,EUR72471.1
comp26014_c0_seq1	3427	1095.11	0	hypothetical protein [Plasmodium knowlesi strain H]	GO:0006886	CAQ39379.1
comp26021_c0_seq1	2010	370.163	7.70319e-115	phosphatidylglycerophosphate synthase (ec 2.7.8.5) [Plasmodium knowlesi strain H]	GO:0008444,GO:0016780,GO:0016740,GO:0008654,GO:0008152,GO:0003824	CAQ38660.1
comp26024_c1_seq1	1174	649.432	0	replication factor C subunit 4 [Plasmodium vivax Sal-1]	GO:0006260,GO:0005524,GO:0000166,GO:0017111,GO:0003677	EDL44216.1
comp26025_c0_seq1	1514	521.546	1.09422e-179	mitogen-activated protein kinase organizer 1, putative [Plasmodium falciparum 3D7]	GO:0016301,GO:0016310	CAD51330.1,ETW19100.1,ETW32579.1,ETW43544.1,ETW50012.1,ETW52642.1,ETW62234.1,EUR73372.1,EUT87590.1
comp26025_c0_seq2	1462	330.487	2.07871e-129	mitogen-activated protein kinase organizer 1, putative [Plasmodium falciparum 3D7]	GO:0016301,GO:0016310	CAD51330.1,ETW19100.1,ETW32579.1,ETW43544.1,ETW50012.1,ETW52642.1,ETW62234.1,EUR73372.1,EUT87590.1
comp26025_c0_seq4	1600	310.457	8.98659e-137	mitogen-activated protein kinase organizer 1, putative [Plasmodium falciparum 3D7]	GO:0016301,GO:0016310	CAD51330.1,ETW19100.1,ETW32579.1,ETW43544.1,ETW50012.1,ETW52642.1,ETW62234.1,EUR73372.1,EUT87590.1
comp26028_c1_seq1	3709	788.875	0	hypothetical protein, conserved in Plasmodium species [Plasmodium knowlesi strain H]	GO:0008270	CAQ41636.1
comp26029_c0_seq1	2795	1013.45	0	GTP-binding protein [Plasmodium knowlesi strain H]	GO:0016021,GO:0016020,GO:0006184,GO:0016787,GO:0000166,GO:0005525,GO:0005789,GO:0005783,GO:0008152,GO:0003924	B3LAJ9.1,CAQ42803.1
comp26033_c0_seq1	1262	461.84	2.95364e-151	hypothetical protein C922_03757 [Plasmodium inui San Antonio 1]	GO:0006508,GO:0004252,GO:0016021	EUD65774.1
comp26038_c0_seq1	2102	605.905	0	hypothetical protein [Plasmodium vivax Sal-1]	GO:0046872,GO:0016740,GO:0008152,GO:0008270	EDL47425.1
comp26038_c1_seq1	1699	321.242	5.41996e-100	cyclophilin [Plasmodium knowlesi strain H]	GO:0003755,GO:0006457,GO:0000413,GO:0016853	CAQ42751.1
comp26053_c0_seq1	1389	294.278	7.91833e-91	hypothetical protein PCYB_115330 [Plasmodium cynomolgi strain B]	GO:0003676,GO:0000166	GAB67513.1
comp26053_c0_seq3	317	146.362	8.0521e-41	hypothetical protein C922_01670 [Plasmodium inui San Antonio 1]	GO:0016538,GO:0045859,GO:0007049,GO:0051301	EUD68058.1
comp26053_c0_seq4	266	125.561	1.33316e-34	hypothetical protein PCYB_073110 [Plasmodium cynomolgi strain B]	GO:0016538,GO:0045859,GO:0007049,GO:0051301	GAB65809.1
comp26056_c3_seq1	2186	1393.64	0	DNA replication licensing factor mcm4-like protein [Plasmodium knowlesi strain H]	GO:0006260,GO:0005524,GO:0006270,GO:0000166,GO:0042555,GO:0032508,GO:0003678,GO:0003677	CAQ41945.1
comp26057_c0_seq2	1309	550.821	0	hypothetical protein, conserved [Plasmodium knowlesi strain H]	GO:0043412,GO:0009451,GO:0016740,GO:0003824,GO:0051539,GO:0051536	CAQ40860.1
comp26061_c0_seq1	1762	637.106	0	hypothetical protein PCYB_091490 [Plasmodium cynomolgi strain B]	GO:0005509,GO:0016020,GO:0055085	GAB66363.1
comp26061_c0_seq3	1057	105.531	4.23329e-21	hypothetical protein, conserved in Plasmodium species [Plasmodium knowlesi strain H]	GO:0005509,GO:0016020,GO:0055085	CAQ39853.1
comp26073_c0_seq1	488	130.183	2.44792e-35	hypothetical protein PCYB_111900 [Plasmodium cynomolgi strain B]	GO:0016226	GAB67169.1
comp26088_c0_seq1	1449	525.783	1.33161e-178	delta tubulin [Plasmodium cynomolgi strain B]	GO:0007017,GO:0051258,GO:0006184,GO:0005874,GO:0000166,GO:0005525,GO:0043234,GO:0005200,GO:0003924	GAB65911.1
comp26090_c0_seq2	404	153.68	4.47527e-41	hypothetical protein [Plasmodium knowlesi strain H]	GO:0006355,GO:0043565,GO:0003700	CAQ39885.1
comp26130_c2_seq3	387	94.7449	5.36793e-20	hypothetical protein [Plasmodium yoelii yoelii 17XNL]	GO:0005524,GO:0004672,GO:0006468,GO:0016772	EAA21640.1
comp26172_c0_seq1	333	149.828	1.24425e-43	GABA(A) receptor-associated protein (autophagy-like protein 8) [Plasmodium vinckei vinckei]	GO:0006914	EUD69861.1,KEG01188.1
comp26190_c0_seq1	867	343.969	7.82445e-110	hypothetical protein PCYB_144010 [Plasmodium cynomolgi strain B]	GO:0019236,GO:0007186	GAB68973.1
comp26190_c0_seq2	936	182.185	1.70353e-48	hypothetical protein PCYB_144010 [Plasmodium cynomolgi strain B]	GO:0019236,GO:0007186	GAB68973.1
comp26190_c0_seq4	631	147.902	1.14025e-37	hypothetical protein C922_00688 [Plasmodium inui San Antonio 1]	GO:0019236,GO:0007186	EUD68997.1
comp26190_c0_seq6	595	271.937	1.36849e-83	hypothetical protein PCYB_144010 [Plasmodium cynomolgi strain B]	GO:0019236,GO:0007186	GAB68973.1
comp26192_c5_seq1	4022	465.307	2.88277e-145	phenylalanyl-tRNA synthetase alpha chain, putative [Plasmodium falciparum 3D7]	GO:0016874,GO:0008033,GO:0004826,GO:0005737,GO:0005524,GO:0006432,GO:0000049,GO:0004812,GO:0000287,GO:0020011,GO:0043039	AAN36394.2
comp26200_c0_seq1	982	133.265	1.13287e-31	cytochrome c oxidase assembly protein subunit 15 [Plasmodium inui San Antonio 1]	GO:0055114,GO:0006784,GO:0016020,GO:0016627	EUD66483.1
comp26200_c0_seq3	1080	133.265	2.08145e-31	cytochrome c oxidase assembly protein subunit 15 [Plasmodium inui San Antonio 1]	GO:0055114,GO:0006784,GO:0016020,GO:0016627	EUD66483.1
comp26200_c0_seq4	1242	570.081	0	cytochrome c oxidase assembly protein [Plasmodium cynomolgi strain B]	GO:0055114,GO:0006784,GO:0016020,GO:0016627	GAB68364.1
comp26200_c0_seq5	1243	629.787	0	cytochrome c oxidase assembly protein, putative [Plasmodium falciparum 3D7]	GO:0055114,GO:0005739,GO:0006784,GO:0008535,GO:0016020,GO:0016627,GO:0005743	AAN36944.1,ETW28462.1,ETW33982.1,EUR62790.1,EUT78853.1,EWC73877.1,EWC85714.1
comp26202_c1_seq2	215	99.7525	1.1488e-22	diacylglycerol O-acyltransferase, partial [Plasmodium cynomolgi strain B]	GO:0016740,GO:0016021,GO:0008152,GO:0016020,GO:0016746,GO:0008374	GAB66114.1
comp26209_c0_seq1	662	153.68	3.97889e-43	PREDICTED: ribonuclease kappa [Heterocephalus glaber]	GO:0090502,GO:0009303,GO:0004521	XP_004857409.1,EHB04772.1
comp26220_c0_seq1	939	459.914	2.59912e-159	mitochondrial carrier protein, putative [Plasmodium falciparum 3D7]	GO:0016021,GO:0016020,GO:0006810	AAN36315.1,ETW30040.1,ETW32922.1,ETW48079.1,EUR61508.1,EUT82511.1,EWC75360.1,EWC87662.1
comp26225_c1_seq1	1233	105.531	6.5809e-21	hypothetical protein C922_04577 [Plasmodium inui San Antonio 1]	GO:0005524,GO:0005737,GO:0008033,GO:0000166,GO:0016879	EUD65064.1
comp26225_c3_seq1	695	129.028	5.24495e-30	3'-5' exonuclease domain containing protein [Plasmodium cynomolgi strain B]	GO:0090305,GO:0044237,GO:0003676,GO:0000166,GO:0004527,GO:0003824,GO:0005622,GO:0006139,GO:0008408	GAB68089.1
comp26225_c4_seq1	1004	250.366	3.2451e-71	hypothetical protein C922_04577 [Plasmodium inui San Antonio 1]	GO:0005524,GO:0005737,GO:0008033,GO:0000166,GO:0016879	EUD65064.1
comp26239_c0_seq2	282	130.568	1.26089e-35	kinase binding protein CGI-121, putative [Plasmodium falciparum 3D7]	GO:0016301,GO:0016310,GO:0005634	CAD51481.1,ETW20116.1,ETW38158.1,ETW44542.1,ETW53522.1,EUT90614.1,EWC78163.1,EWC90168.1
comp26245_c0_seq1	1098	349.362	1.19838e-114	tubulin binding cofactor c [Plasmodium cynomolgi strain B]	GO:0000902	GAB66094.1
comp26245_c0_seq2	579	121.709	1.83353e-29	tubulin binding cofactor c [Plasmodium cynomolgi strain B]	GO:0000902	GAB66094.1
comp26249_c0_seq1	976	263.077	4.68087e-75	hypothetical protein [Plasmodium vivax Sal-1]	GO:0016788,GO:0006505,GO:0006886	EDL45732.1
comp26250_c1_seq1	700	282.722	5.40423e-89	coproporphyrinogen oxidase, putative [Plasmodium falciparum 3D7]	GO:0004109,GO:0055114,GO:0006783,GO:0016491,GO:0006779,GO:0005829	AAN36018.1,ETW30280.1,ETW35753.1,ETW42213.1,ETW48519.1,ETW54961.1,ETW60793.1,EUR70387.1,EUT83672.1,EWC75731.1,EWC87857.1
comp26251_c2_seq2	965	89.7373	3.85597e-16	hypothetical protein [Plasmodium knowlesi strain H]	GO:0016539	CAQ41835.1
comp26255_c0_seq1	1073	418.698	1.88672e-138	preprocathepsin c precursor, putative [Plasmodium falciparum 3D7]	GO:0008239,GO:0006508,GO:0005764,GO:0016787,GO:0008234,GO:0008233	AAN36542.2
comp26283_c0_seq2	540	167.548	1.08036e-48	thioredoxin reductase 3 [Plasmodium falciparum 3D7]	GO:0055114,GO:0045454,GO:0006662,GO:0015035,GO:0005783	CAX64215.1
comp26283_c0_seq4	540	197.208	2.63354e-60	thioredoxin 3 [Plasmodium falciparum 3D7]	GO:0055114,GO:0045454,GO:0006662,GO:0015035	ETW18559.1,ETW36775.1,EUR72402.1
comp26283_c0_seq5	4379	936.021	0	calcium-dependent protein kinase 1 [Plasmodium vivax Sal-1]	GO:0004674,GO:0016310,GO:0004672,GO:0006468,GO:0000166,GO:0005524,GO:0016301,GO:0016772,GO:0005509	EDL43145.1
comp26313_c1_seq1	1523	124.02	2.84821e-26	hypothetical protein, conserved in Plasmodium species [Plasmodium knowlesi strain H]	GO:0003723	CAQ39644.1
comp26320_c1_seq3	1260	173.326	4.62369e-49	anaphase-promoting complex subunit [Plasmodium knowlesi strain H]	GO:0046872,GO:0008270	CAQ40837.1
comp26324_c1_seq1	2636	1038.48	0	T-complex protein 1, delta subunit [Plasmodium vivax Sal-1]	GO:0051082,GO:0044267,GO:0005524,GO:0005737,GO:0006457,GO:0000166	EDL46635.1
comp26329_c0_seq1	709	85.5001	9.22587e-18	plastid 50S ribosomal protein L33 [Plasmodium berghei strain ANKA]	GO:0003735,GO:0006412,GO:0005840,GO:0005622	CAI00087.1
comp26329_c0_seq2	632	97.0561	3.4677e-22	ribosomal protein L33 [Plasmodium falciparum Tanzania (2000708)]	GO:0003735,GO:0006412,GO:0005840,GO:0005622	EUR72867.1,EUT87162.1,EWC77189.1
comp26329_c0_seq3	870	90.5077	2.2402e-19	plastid 50S ribosomal protein L33 [Plasmodium berghei strain ANKA]	GO:0003735,GO:0006412,GO:0005840,GO:0005622	CAI00087.1
comp26330_c2_seq1	1239	352.443	9.52656e-105	E1-E2_ATPase/hydrolase [Plasmodium vivax Sal-1]	GO:0016021,GO:0030001,GO:0006812,GO:0016787,GO:0000166,GO:0005524,GO:0019829,GO:0046872,GO:0008152	EDL44861.1
comp26330_c4_seq3	1457	466.463	1.08438e-158	pre-mRNA splicing factor, putative [Plasmodium falciparum 3D7]	GO:0005681,GO:0008380	CAD51909.1,ETW18633.1,EWC76806.1
comp26360_c1_seq1	1695	353.599	2.565e-109	hypothetical protein [Plasmodium berghei strain ANKA]	GO:0005789,GO:0006506,GO:0016021,GO:0016746	CAH93916.1
comp26364_c1_seq2	1356	405.216	3.52857e-132	hypothetical protein [Plasmodium vivax Sal-1]	GO:0006508,GO:0004252,GO:0016021	EDL44504.1
comp26366_c1_seq4	876	280.411	1.6909e-90	FKBP-type peptidyl-prolyl cis-trans isomerase [Plasmodium knowlesi strain H]	GO:0003755,GO:0006457,GO:0000413,GO:0016853	CAQ41906.1
comp26366_c1_seq5	654	207.223	1.79427e-63	FKBP-type peptidyl-prolyl cis-trans isomerase [Plasmodium cynomolgi strain B]	GO:0003755,GO:0006457,GO:0000413,GO:0016853	GAB68799.1
comp26411_c1_seq1	2018	691.804	0	Subtilisin-like protease 2 [Plasmodium knowlesi strain H]	GO:0006508,GO:0004252,GO:0008236,GO:0016787,GO:0008233	CAQ40149.1
comp26417_c2_seq1	1497	662.144	0	hypothetical protein C922_02084 [Plasmodium inui San Antonio 1]	GO:0006508,GO:0008236	EUD67378.1
comp26447_c1_seq1	551	135.576	3.68492e-34	hypothetical protein [Plasmodium yoelii yoelii 17XNL]	GO:0046912,GO:0044262	EAA20621.1,CDU15923.1,CDZ10444.1
comp26478_c0_seq1	358	85.1149	2.82658e-16	plasma membrane Ca2+ ATPase [Plasmodium vivax Sal-1]	GO:0046872,GO:0016021,GO:0000166,GO:0016020	EDL44539.1
comp26478_c2_seq1	422	97.0561	3.96355e-20	plasma membrane Ca2+ ATPase [Plasmodium cynomolgi strain B]	GO:0046872,GO:0016021,GO:0000166,GO:0016020	GAB67581.1
comp26478_c3_seq1	607	159.844	8.34123e-41	hypothetical protein C922_01977 [Plasmodium inui San Antonio 1]	GO:0046872,GO:0016021,GO:0000166,GO:0016020	EUD67788.1
comp26483_c0_seq1	802	58.5362	2.68485e-14	hypothetical protein [Plasmodium vivax Sal-1]	GO:0008152,GO:0016773,GO:0016772	EDL46846.1
comp26823_c0_seq1	775	334.339	2.82584e-111	zinc-finger protein [Plasmodium knowlesi strain H]	GO:0046872,GO:0019706,GO:0016740,GO:0016021,GO:0008152,GO:0016020,GO:0008270,GO:0016746	CAQ38960.1
comp26864_c0_seq1	352	130.183	2.90451e-32	circumsporozoite protein [Plasmodium vivax Sal-1]	GO:0046872,GO:0008270	EDL47166.1
comp26869_c0_seq3	1116	437.187	1.63779e-149	protein phosphatase [Plasmodium inui San Antonio 1]	GO:0008152,GO:0003824	EUD68975.1
comp26869_c0_seq4	1103	523.472	0	protein phosphatase [Plasmodium inui San Antonio 1]	GO:0008152,GO:0003824	EUD68975.1
comp26869_c0_seq5	842	348.591	3.14139e-116	protein phosphatase [Plasmodium inui San Antonio 1]	GO:0008152,GO:0003824	EUD68975.1
comp27120_c0_seq1	694	335.109	6.62565e-112	GTPase [Plasmodium cynomolgi strain B]	GO:0005525	GAB68932.1
comp27120_c0_seq2	621	310.457	9.93373e-103	GTPase [Plasmodium cynomolgi strain B]	GO:0005525	GAB68932.1
comp27136_c0_seq1	803	400.593	7.79175e-138	dolichyl-phosphate b-D-mannosyltransferase [Plasmodium vivax Sal-1]	GO:0016740,GO:0008152,GO:0016757	EDL45802.1
comp27174_c0_seq1	420	88.1965	1.35398e-18	hypothetical protein PCYB_121120 [Plasmodium cynomolgi strain B]	GO:0005509	GAB67544.1
comp27307_c1_seq1	263	68.9366	3.41752e-12	conserved Plasmodium protein [Plasmodium falciparum 3D7]	GO:0003676,GO:0090502,GO:0090501,GO:0006388,GO:0000213,GO:0090305,GO:0004518	AAN36544.1,ETW17334.1,ETW41328.1,ETW45925.1,ETW57296.1,ETW59951.1,EUR67535.1,EUT81977.1,EWC87217.1
comp27388_c0_seq1	964	220.705	5.47093e-62	protoporphyrinogen oxidase [Plasmodium vivax Sal-1]	GO:0055114,GO:0004729,GO:0016491,GO:0006779	EDL42464.1
comp27430_c1_seq1	939	219.935	7.58904e-67	hypothetical protein PFFVO_03986 [Plasmodium falciparum Vietnam Oak-Knoll (FVO)]	GO:0016021,GO:0016020,GO:0006810	ETW33187.1,ETW40911.1,ETW47703.1,EUR66838.1,EUT81169.1,EWC74857.1
comp27531_c0_seq1	573	339.732	3.02628e-116	ubiquitin conjugating enzyme, putative [Plasmodium falciparum 3D7]	GO:0016874,GO:0008152,GO:0016881	CAD51892.1,ETW18613.1,ETW43157.1,ETW49572.1,ETW61685.1,EUR72453.1,EUT86587.1,CDO64269.1
comp27531_c0_seq2	575	340.117	1.95468e-116	ubiquitin conjugating enzyme, putative [Plasmodium falciparum 3D7]	GO:0016874,GO:0008152,GO:0016881	CAD51892.1,ETW18613.1,ETW43157.1,ETW49572.1,ETW61685.1,EUR72453.1,EUT86587.1,CDO64269.1
comp27585_c1_seq1	735	155.992	1.49073e-44	ubiquitin domain containing protein [Plasmodium vivax Sal-1]	GO:0005840	XP_002262025.1,XP_004224743.1,XP_008814341.1,EDL47330.1,CAQ41903.1,GAB68796.1,EUD68815.1
comp27600_c0_seq1	843	361.303	1.67239e-109	dynein heavy chain [Plasmodium vivax Sal-1]	GO:0030286,GO:0008152,GO:0003777,GO:0007018	EDL46772.1
comp27600_c3_seq1	841	325.865	5.22481e-97	dynein heavy chain [Plasmodium cynomolgi strain B]	GO:0030286,GO:0008152,GO:0003777,GO:0007018	GAB68237.1
comp27617_c0_seq1	692	199.519	1.14712e-56	4-diphosphocytidyl-2c-methyl-D-erythritol kinase [Plasmodium cynomolgi strain B]	GO:0016301,GO:0016310,GO:0016114,GO:0050515	GAB67048.1
comp27617_c0_seq2	921	165.236	5.84146e-43	4-diphosphocytidyl-2c-methyl-D-erythritol kinase (CMK) [Plasmodium knowlesi strain H]	GO:0016301,GO:0016310,GO:0016114,GO:0050515	CAQ40567.1
comp27665_c5_seq1	1110	231.876	1.56254e-67	DEAD box helicase, putative [Plasmodium falciparum 3D7]	GO:0004386,GO:0016020,GO:0003677,GO:0004003,GO:0003676,GO:0006200,GO:0005524,GO:0032508,GO:0008026,GO:0006139,GO:0016818,GO:0016817	CAD52393.1,ETW41027.1
comp27665_c5_seq2	1081	278.485	5.84451e-81	DEAD box helicase, putative [Plasmodium falciparum 3D7]	GO:0004386,GO:0016020,GO:0003677,GO:0004003,GO:0003676,GO:0006200,GO:0005524,GO:0032508,GO:0008026,GO:0006139,GO:0016818,GO:0016817	CAD52393.1,ETW41027.1
comp27857_c0_seq1	781	273.092	1.05051e-83	hypothetical protein, conserved in Plasmodium species [Plasmodium knowlesi strain H]	GO:0003723,GO:0009451,GO:0001522,GO:0009982	CAQ40427.1
comp27859_c0_seq1	1100	303.908	4.2679e-94	hypothetical protein, variant 3 [Plasmodium yoelii 17X]	GO:0044599	ETB57684.1
comp27872_c3_seq2	1370	390.193	8.84967e-127	hypothetical protein [Plasmodium yoelii yoelii 17XNL]	GO:0006508,GO:0008897,GO:0006364,GO:0000287,GO:0004222,GO:0006633,GO:0009059	EAA18476.1,CDU16816.1,CDZ11346.1
comp27872_c3_seq3	1574	390.193	8.45526e-126	hypothetical protein [Plasmodium yoelii yoelii 17XNL]	GO:0006508,GO:0008897,GO:0006364,GO:0000287,GO:0004222,GO:0006633,GO:0009059	EAA18476.1,CDU16816.1,CDZ11346.1
comp27877_c1_seq1	619	163.696	4.6781e-46	glyoxalase [Plasmodium berghei strain ANKA]	GO:0006750,GO:0004416,GO:0016787,GO:0008270	CAH95663.1
comp27964_c0_seq3	294	126.716	1.71093e-33	Chain D, Chicken Cytochrome Bc1 Complex Inhibited By An Iodinated Analogue Of The Polyketide Crocacin-d	GO:0046872,GO:0008121,GO:1902600,GO:0020037,GO:0009055,GO:0005506	3CWB,3H1H,3H1H,3H1I,3H1I,3H1J,3H1J,3H1K,3H1K,3H1L,3H1L,3L70,3L70,3L71,3L71,3L72,3L72,3L73,3L73,3L74,3L74,3L75,3L75,3TGU,3TGU
comp27964_c0_seq4	475	294.664	5.60314e-98	Chain D, Chicken Cytochrome Bc1 Complex Inhibited By An Iodinated Analogue Of The Polyketide Crocacin-d	GO:0046872,GO:0008121,GO:1902600,GO:0020037,GO:0009055,GO:0005506	3CWB,3H1H,3H1H,3H1I,3H1I,3H1J,3H1J,3H1K,3H1K,3H1L,3H1L,3L70,3L70,3L71,3L71,3L72,3L72,3L73,3L73,3L74,3L74,3L75,3L75,3TGU,3TGU
comp28193_c1_seq1	1785	369.777	5.33885e-117	calcium-dependent protein kinase 3 [Plasmodium vivax Sal-1]	GO:0016301,GO:0005524,GO:0004672,GO:0016310,GO:0006468,GO:0016772,GO:0004674	EDL47430.1
comp28457_c0_seq1	284	102.064	6.46106e-26	signal recognition particle, RNP, putative [Plasmodium falciparum 3D7]	GO:0004004,GO:0006200	AAN36795.2,ETW16273.1,ETW34105.1,ETW40102.1,ETW50838.1,ETW53829.1,ETW58969.1,EUR64065.1,EUT78683.1,EWC74025.1
comp28462_c0_seq1	1225	501.516	9.50016e-167	conserved Plasmodium protein, unknown function [Plasmodium falciparum 3D7]	GO:0006355,GO:0006352,GO:0020011,GO:0016987,GO:0003700,GO:0003677	CAG25024.1,EWC89645.1
comp28465_c0_seq3	3648	201.06	1.70108e-48	SET-domain protein [Plasmodium knowlesi strain H]	GO:0046872,GO:0008168,GO:0016740,GO:0008270,GO:0032259	CAQ40779.1
comp28498_c0_seq3	678	201.445	1.9678e-58	peptide release factor, putative [Plasmodium falciparum 3D7]	GO:0003747,GO:0005737,GO:0016787,GO:0004045,GO:0016149,GO:0006415	CAD52001.1,ETW18741.1,ETW36706.1,ETW42866.1,ETW49306.1,ETW56813.1,ETW61498.1,EUR72176.1,EUT86129.1,EWC76649.1,EWC88606.1
comp28499_c1_seq4	1879	529.635	1.25289e-178	dual-specificity protein phosphatase [Plasmodium knowlesi strain H]	GO:0016791,GO:0016311,GO:0016787,GO:0006470,GO:0035335,GO:0008138,GO:0004725	CAQ39729.1
comp28502_c0_seq1	394	111.694	3.57128e-25	hypothetical protein C922_01829 [Plasmodium inui San Antonio 1]	GO:0005524,GO:0008641,GO:0003824,GO:0006464	EUD67644.1
comp28510_c0_seq2	1206	504.982	2.53897e-175	hypothetical protein [Plasmodium berghei strain ANKA]	GO:0006355,GO:0006289,GO:0000439	CAI02316.1,CDS48726.1
comp28513_c3_seq1	1471	699.123	0	hypothetical protein [Plasmodium berghei strain ANKA]	GO:0008152,GO:0003824,GO:0051536	CAH99493.1
comp28515_c0_seq1	504	281.567	2.7017e-89	lipoic acid synthetase [Plasmodium yoelii yoelii 17XNL]	GO:0016740,GO:0009107,GO:0051539,GO:0016783,GO:0051536,GO:0003824,GO:0016992,GO:0046872,GO:0009249,GO:0020011,GO:0009536	Q7RBD6.1,EAA18375.1
comp28516_c2_seq2	358	134.42	1.88888e-33	hypothetical protein [Plasmodium vivax Sal-1]	GO:0008152,GO:0003824	EDL47513.1
comp28516_c3_seq1	5359	145.976	2.77648e-31	hypothetical protein C922_03100 [Plasmodium inui San Antonio 1]	GO:0008270	EUD66466.1
comp28533_c0_seq2	790	277.33	1.02634e-90	hypothetical protein PFFVO_03794 [Plasmodium falciparum Vietnam Oak-Knoll (FVO)]	GO:0030117,GO:0016192,GO:0016020,GO:0030123,GO:0006886,GO:0015031,GO:0008565,GO:0006810	ETW35139.1,ETW41356.1,ETW47869.1,EUR67169.1,EUT82002.1,EWC75065.1
comp28534_c2_seq4	828	162.925	3.60948e-46	hypothetical protein PFUGPA_03698 [Plasmodium falciparum Palo Alto/Uganda]	GO:0005509	ETW58968.1
comp28536_c0_seq1	735	194.512	1.50252e-68	conserved Plasmodium protein [Plasmodium falciparum 3D7]	GO:0003676,GO:0000166	AAC71840.3,ETW20854.1,ETW51773.1,ETW63958.1
comp28553_c2_seq1	729	151.754	2.00278e-38	DNA-directed RNA polymerase III largest subunit [Plasmodium yoelii yoelii 17XNL]	GO:0003899,GO:0032774	EAA22412.1,CDU20988.1,CDZ14617.1
comp28554_c0_seq3	1262	315.849	1.85715e-100	conserved Plasmodium protein, unknown function [Plasmodium falciparum 3D7]	GO:0003723	CAX64142.1,ETW18935.1,ETW37105.1,ETW43349.1
comp28566_c1_seq1	714	333.954	2.44333e-108	Coatomer delta subunit [Plasmodium knowlesi strain H]	GO:0030131,GO:0016192,GO:0030126,GO:0006890,GO:0016020,GO:0006886,GO:0015031,GO:0006810	CAQ40128.1
comp28566_c1_seq3	670	377.867	1.04805e-125	Coatomer delta subunit [Plasmodium knowlesi strain H]	GO:0030131,GO:0016192,GO:0030126,GO:0006890,GO:0016020,GO:0006886,GO:0015031,GO:0006810	CAQ40128.1
comp28566_c3_seq1	7816	642.884	0	hypothetical protein [Plasmodium vivax Sal-1]	GO:0008152,GO:0016773,GO:0016772	EDL47242.1
comp28574_c1_seq4	1311	380.178	4.094e-122	hypothetical protein [Plasmodium berghei strain ANKA]	GO:0005524,GO:0004672,GO:0006468,GO:0016772	CAH93544.1
comp28574_c1_seq5	652	164.466	1.72753e-42	hypothetical protein in Plasmodium species [Plasmodium knowlesi strain H]	GO:0005524,GO:0004672,GO:0006468,GO:0016772	CAQ38630.1
comp28579_c1_seq2	2012	753.051	0	dynein beta chain putative [Plasmodium cynomolgi strain B]	GO:0030286,GO:0008152,GO:0003777,GO:0007018	GAB67926.1
comp28580_c0_seq1	855	385.185	3.19932e-130	uracil-DNA glycosylase, putative [Plasmodium falciparum 3D7]	GO:0005634,GO:0016787,GO:0006974,GO:0005739,GO:0006284,GO:0006281,GO:0004844,GO:0008152,GO:0016799,GO:0016798	AAN36760.1,ETW16235.1,ETW27950.1,ETW34177.1,ETW40307.1,ETW55332.1,ETW58933.1,EUR64184.1,EUT78645.1,EWC74055.1,EWC86031.1
comp28585_c0_seq1	1177	213.386	4.6596e-64	centrin [Plasmodium knowlesi strain H]	GO:0005509	CAQ38729.1
comp28585_c0_seq2	1204	228.794	8.44517e-70	centrin [Plasmodium knowlesi strain H]	GO:0005509	CAQ38729.1
comp28589_c0_seq1	684	257.299	4.39773e-81	hypothetical protein PFBG_00365 [Plasmodium falciparum 7G8]	GO:0006508,GO:0016787,GO:0004190,GO:0008233	EUT92292.1
comp28589_c0_seq3	1324	618.616	0	plasmepsin VI [Plasmodium falciparum 3D7]	GO:0006508,GO:0016787,GO:0004190,GO:0008233	CAA15605.3
comp28613_c0_seq1	496	107.842	2.61419e-23	hypothetical protein [Plasmodium vivax Sal-1]	GO:0032012,GO:0005086,GO:0043547	EDL46235.1
comp28613_c1_seq1	3435	778.474	0	guanine-nucleotide-exchange-factor [Plasmodium cynomolgi strain B]	GO:0032012,GO:0005086,GO:0043547	GAB68157.1
comp28613_c2_seq1	3374	356.295	1.72634e-99	DNA repair endonuclease [Plasmodium knowlesi strain H]	GO:0090305,GO:0006289,GO:0016788,GO:0003677,GO:0005634,GO:0006281,GO:0003824,GO:0003697,GO:0004519,GO:0004518	CAQ38510.1
comp28613_c2_seq2	3163	356.295	5.54319e-100	DNA repair endonuclease [Plasmodium knowlesi strain H]	GO:0090305,GO:0006289,GO:0016788,GO:0003677,GO:0005634,GO:0006281,GO:0003824,GO:0003697,GO:0004519,GO:0004518	CAQ38510.1
comp28661_c0_seq2	3685	654.44	0	hypothetical protein [Plasmodium vivax Sal-1]	GO:0003723	EDL47471.1
comp28673_c0_seq1	1400	466.463	1.77323e-149	hypothetical protein PCYB_143700 [Plasmodium cynomolgi strain B]	GO:0072546	GAB68942.1
comp28673_c1_seq1	1511	215.312	7.50991e-57	hypothetical protein PCYB_143700 [Plasmodium cynomolgi strain B]	GO:0072546	GAB68942.1
comp28673_c2_seq1	474	138.658	2.4538e-34	hypothetical protein [Plasmodium vivax Sal-1]	GO:0072546	EDL47478.1
comp28674_c0_seq1	1097	305.449	1.51736e-97	hypothetical protein [Plasmodium knowlesi strain H]	GO:0006355,GO:0003700	CAQ41822.1
comp28693_c0_seq1	1418	375.941	1.58285e-123	rna methyltransferase [Plasmodium knowlesi strain H]	GO:0003723,GO:0008168,GO:0016740,GO:0001510,GO:0006396,GO:0032259,GO:0008173	CAQ40327.1
comp28693_c0_seq2	2446	686.411	0	hypothetical protein C922_00439 [Plasmodium inui San Antonio 1]	GO:0001510,GO:0006396,GO:0008173	EUD68751.1
comp28698_c0_seq1	986	509.99	3.99574e-179	60S ribosomal protein L5, putative [Plasmodium falciparum 3D7]	GO:0003735,GO:0008097,GO:0006412,GO:0022625,GO:0005840,GO:0005622	1VX7,AAN36843.1
comp28718_c0_seq3	595	225.713	3.93214e-67	cysteine desulfurase [Plasmodium knowlesi strain H]	GO:0008152,GO:0003824,GO:0030170,GO:0016829	CAQ38274.1
comp28720_c0_seq1	960	170.244	3.8677e-43	mitochondrial carrier protein [Plasmodium vivax Sal-1]	GO:0016021,GO:0016020,GO:0006810	EDL44864.1
comp28729_c0_seq1	795	342.813	3.51461e-112	deoxyhypusine synthase [Plasmodium knowlesi strain H]	GO:0016740,GO:0034038,GO:0050983,GO:0008612	CAQ42843.1
comp28729_c1_seq2	970	293.123	2.33197e-92	deoxyhypusine synthase [Plasmodium cynomolgi strain B]	GO:0008612	GAB68567.1
comp28747_c0_seq1	2078	696.041	0	hypothetical protein, conserved in Plasmodium species [Plasmodium knowlesi strain H]	GO:0032039,GO:0016180,GO:0016787	CAQ39501.1
comp28747_c1_seq1	391	99.3673	3.50651e-21	hypothetical protein PCYB_081880 [Plasmodium cynomolgi strain B]	GO:0032039,GO:0016180,GO:0016787	GAB66027.1
comp28748_c0_seq1	701	176.792	1.2601e-52	RNA polymerase small subunit, putative [Plasmodium falciparum 3D7]	GO:0005666,GO:0001056,GO:0003677,GO:0001054,GO:0005736,GO:0006360,GO:0046983,GO:0006383,GO:0006351,GO:0003899	AAN36762.1,ETW40309.1,ETW45813.1,ETW58935.1,EUT78647.1,CDO66636.1
comp28753_c0_seq2	244	79.7221	5.28089e-15	hypothetical protein C922_04259 [Plasmodium inui San Antonio 1]	GO:0004386,GO:0003676,GO:0005524,GO:0008152	EUD65316.1
comp28815_c0_seq1	513	169.088	1.32254e-46	hypothetical protein C922_02451 [Plasmodium inui San Antonio 1]	GO:0008168,GO:0032259	EUD67301.1
comp28815_c0_seq2	584	120.939	8.85004e-29	hypothetical protein, conserved in Plasmodium species [Plasmodium knowlesi strain H]	GO:0008168,GO:0032259	CAQ40233.1
comp28828_c0_seq1	3365	1327.38	0	hypothetical protein C922_03204 [Plasmodium inui San Antonio 1]	GO:0004386,GO:0003676,GO:0005524,GO:0016787,GO:0008152,GO:0016818,GO:0016817	EUD66288.1
comp28831_c1_seq1	850	364.77	1.72352e-122	F-actin capping protein, alpha subunit [Plasmodium knowlesi strain H]	GO:0008290,GO:0003779,GO:0071203,GO:0030036	CAQ40299.1
comp28833_c0_seq2	1079	459.144	9.77161e-148	DNA-repair helicase, putative [Plasmodium falciparum 3D7]	GO:0004386,GO:0003678,GO:0016787,GO:0003677,GO:0005634,GO:0004003,GO:0003676,GO:0006200,GO:0000166,GO:0005524,GO:0032508,GO:0008026,GO:0006139,GO:0016818,GO:0016817	AAN36693.1,EWC86181.1
comp28833_c1_seq1	2072	1083.17	0	DNA repair helicase [Plasmodium vivax Sal-1]	GO:0004386,GO:0016787,GO:0003677,GO:0005634,GO:0004003,GO:0003676,GO:0006200,GO:0000166,GO:0005524,GO:0032508,GO:0008026,GO:0006139,GO:0016818,GO:0016817	EDL47141.1
comp28835_c0_seq3	1600	432.95	1.0732e-143	Myb1 protein [Plasmodium falciparum 3D7]	GO:0006355,GO:0006351,GO:0007346,GO:0045893,GO:0003682,GO:0005634,GO:0003700,GO:0003677	Q8IEF6.2,CAC18334.1,CAD52303.2,ETW17172.1,ETW27209.1,ETW34937.1,ETW40926.1,ETW47719.1,ETW54728.1,ETW59907.1,EUR66853.1,EUT81185.1,EWC74870.1,EWC87054.1
comp28835_c1_seq2	1122	100.908	1.65131e-19	hypothetical protein PCYB_124070 [Plasmodium cynomolgi strain B]	GO:0008270	GAB67841.1
comp28835_c1_seq5	945	101.293	7.53116e-20	hypothetical protein PCYB_124070 [Plasmodium cynomolgi strain B]	GO:0008270	GAB67841.1
comp28841_c0_seq3	1111	306.22	2.50748e-97	hypothetical protein [Plasmodium vivax Sal-1]	GO:0046872	EDL44677.1
comp28841_c0_seq4	1121	312.383	8.79616e-100	hypothetical protein [Plasmodium vivax Sal-1]	GO:0046872	EDL44677.1
comp28847_c0_seq1	3587	1065.45	0	dynein beta chain [Plasmodium vivax Sal-1]	GO:0030286,GO:0008152,GO:0003777,GO:0007018	EDL46003.1
comp28847_c0_seq2	1618	465.307	1.90472e-147	1 beta dynein heavy chain [Plasmodium yoelii yoelii 17XNL]	GO:0008152,GO:0003777,GO:0007018	EAA21415.1
comp28848_c0_seq1	1004	441.039	1.14053e-150	GTP-binding protein [Plasmodium cynomolgi strain B]	GO:0005525,GO:0000166	GAB67196.1
comp28853_c1_seq4	1672	973	0	hypothetical protein PFFCH_05623 [Plasmodium falciparum FCH/4]	GO:0006099,GO:0008964,GO:0003824,GO:0015977	EUR63545.1
comp28853_c2_seq1	545	129.798	5.85078e-31	phosphoenolpyruvate carboxylase [Plasmodium vivax Sal-1]	GO:0006099,GO:0008964,GO:0003824,GO:0015977	EDL46979.1
comp28861_c3_seq2	1297	301.212	8.61754e-92	cation diffusion facilitator transporter domain containing protein [Plasmodium vivax Sal-1]	GO:0008324,GO:0016021,GO:0055085,GO:0006812	EDL47436.1
comp28861_c5_seq1	1070	292.352	1.13293e-89	hypothetical protein C922_00618 [Plasmodium inui San Antonio 1]	GO:0008324,GO:0016021,GO:0055085,GO:0006812	EUD68927.1
comp28882_c0_seq2	1523	321.627	3.8883e-101	thiamin pyrophosphokinase 1 [Plasmodium vivax Sal-1]	GO:0016301,GO:0005524,GO:0006772,GO:0016310,GO:0004788,GO:0009229	EDL45049.1
comp28903_c1_seq2	1232	585.104	0	G-protein associated signal transduction protein, putative [Plasmodium falciparum 3D7]	GO:0016021	CAG25244.2,ETW37941.1,EUR75575.1,EUT90079.1
comp28910_c0_seq1	422	151.369	3.50559e-42	hypothetical protein PFFVO_01739 [Plasmodium falciparum Vietnam Oak-Knoll (FVO)]	GO:0005737	ETW37487.1,ETW43747.1,ETW50229.1,EUR73708.1,EUT88235.1,EWC77488.1
comp28913_c1_seq1	711	179.489	4.07918e-47	hypothetical protein, conserved in Plasmodium species [Plasmodium knowlesi strain H]	GO:0006508,GO:0004198,GO:0005622	CAQ40670.1
comp28921_c1_seq1	738	137.887	1.25055e-37	ATP synthase epsilon chain mitochondrial [Plasmodium cynomolgi strain B]	GO:0015986,GO:0000275,GO:0046961,GO:0046933	GAB68897.1
comp28933_c1_seq3	898	148.673	2.54152e-40	RNA binding protein, putative [Plasmodium falciparum 3D7]	GO:0003676,GO:0000166	CAD52242.1,ETW17116.1,ETW29679.1,ETW40869.1,EUT81126.1,EWC87000.1
comp28936_c0_seq1	2663	1552.73	0	DNA replication licensing factor MCM5 [Plasmodium vivax Sal-1]	GO:0006260,GO:0004386,GO:0005524,GO:0016787,GO:0000166,GO:0005634,GO:0003677	EDL46863.1
comp28941_c0_seq3	238	78.9518	2.4129e-15	glycerol-3-phosphate dehydrogenase [Plasmodium vivax Sal-1]	GO:0051287,GO:0050662,GO:0042803,GO:0046168,GO:0005737,GO:0006072,GO:0055114,GO:0005975,GO:0016616,GO:0016491,GO:0004367,GO:0009331	EDL45540.1
comp28947_c0_seq1	1141	565.844	0	DNA-directed RNA polymerase I, partial [Plasmodium cynomolgi strain B]	GO:0006351,GO:0003899,GO:0046983	GAB66705.1
comp28979_c1_seq4	1101	278.1	3.76265e-147	translation initiation factor EIF-2B gamma subunit, putative [Plasmodium falciparum 3D7]	GO:0006413,GO:0003743	CAX64315.1,ETW17019.1,ETW47517.1,ETW59674.1,EUR66271.1,EUT81306.1,EWC86802.1
comp28999_c0_seq1	408	195.667	3.06217e-60	signal peptidase, putative [Plasmodium falciparum 3D7]	GO:0006508,GO:0005787,GO:0016787,GO:0016021,GO:0008233,GO:0006465	CAD51729.1,ETW18429.1,ETW30824.1,ETW36918.1,ETW42973.1,ETW49620.1,ETW56913.1,ETW61820.1,EUR72663.1,EUT86404.1,EWC76904.1,EWC88763.1
comp28999_c1_seq1	342	133.265	2.59391e-36	signal peptidase, putative [Plasmodium falciparum 3D7]	GO:0006508,GO:0005787,GO:0016787,GO:0016021,GO:0008233,GO:0006465	CAD51729.1,ETW18429.1,ETW30824.1,ETW36918.1,ETW42973.1,ETW49620.1,ETW56913.1,ETW61820.1,EUR72663.1,EUT86404.1,EWC76904.1,EWC88763.1
comp29012_c1_seq1	1612	623.239	0	PPR repeat protein [Plasmodium falciparum 3D7]	GO:0003676,GO:0020011	AAN36673.1,ETW29964.1,ETW40426.1,ETW46919.1,ETW53690.1,ETW59144.1,EUR64848.1,EUT78547.1,EWC74200.1,EWC86160.1
comp29017_c0_seq1	1248	250.366	7.78473e-77	hypothetical protein C922_00372 [Plasmodium inui San Antonio 1]	GO:0015031	EUD69509.1
comp29017_c0_seq2	1118	224.172	2.23922e-67	hypothetical protein C922_00372 [Plasmodium inui San Antonio 1]	GO:0015031	EUD69509.1
comp29023_c0_seq4	1315	413.69	1.70284e-138	hypothetical protein PFFVO_04571 [Plasmodium falciparum Vietnam Oak-Knoll (FVO)]	GO:0055114,GO:0016491	ETW27680.1,ETW34417.1,ETW40449.1,ETW47133.1,ETW55466.1,ETW59241.1,EUR65383.1,EUT80388.1,EWC74251.1
comp29023_c0_seq5	2125	387.111	2.58233e-124	hypothetical protein PFFVO_04571 [Plasmodium falciparum Vietnam Oak-Knoll (FVO)]	GO:0055114,GO:0016491	ETW27680.1,ETW34417.1,ETW40449.1,ETW47133.1,ETW55466.1,ETW59241.1,EUR65383.1,EUT80388.1,EWC74251.1
comp29031_c0_seq1	1218	197.593	3.68633e-53	hypothetical protein PFFVO_00410 [Plasmodium falciparum Vietnam Oak-Knoll (FVO)]	GO:0046872,GO:0008270	ETW45114.1
comp29035_c0_seq1	1099	358.992	3.96528e-113	hypothetical protein PCYB_141740 [Plasmodium cynomolgi strain B]	GO:0008270,GO:0005622	GAB68746.1
comp29035_c1_seq1	1395	385.571	7.76352e-122	hypothetical protein C922_00455 [Plasmodium inui San Antonio 1]	GO:0046872,GO:0008270,GO:0005622	EUD68767.1
comp29047_c0_seq1	825	356.295	1.67822e-118	Leu/Phe-tRNA protein transferase, putative [Plasmodium falciparum 3D7]	GO:0030163,GO:0016740,GO:0003824,GO:0008914	AAC71906.1,ABG02898.1,ETW20933.1,ETW28005.1,ETW38964.1,ETW45380.1,ETW51698.1,ETW57829.1,ETW63889.1,EUR79111.1,EUT93146.1,EWC79029.1,EWC90193.1
comp29047_c0_seq2	653	163.696	1.31071e-44	Leu/Phe-tRNA protein transferase, putative [Plasmodium falciparum 3D7]	GO:0030163,GO:0016740,GO:0003824,GO:0008914	AAC71906.1,ABG02898.1,ETW20933.1,ETW28005.1,ETW38964.1,ETW45380.1,ETW51698.1,ETW57829.1,ETW63889.1,EUR79111.1,EUT93146.1,EWC79029.1,EWC90193.1
comp29051_c0_seq2	1130	642.884	0	hypothetical protein [Plasmodium berghei strain ANKA]	GO:0055114,GO:0016491,GO:0008152	CAI01717.1
comp29051_c0_seq3	2231	891.338	0	NAD(P)H-dependent glutamate synthase [Plasmodium knowlesi strain H]	GO:0015930,GO:0006807,GO:0055114,GO:0016491,GO:0051536,GO:0003824,GO:0006537,GO:0016639,GO:0016638,GO:0008152	CAQ42631.1
comp29056_c0_seq1	2038	413.305	5.87015e-136	Cell division control protein 2 homolog [Plasmodium knowlesi strain H]	GO:0016740,GO:0016310,GO:0004674,GO:0008353,GO:0004672,GO:0051726,GO:0006468,GO:0000166,GO:0005737,GO:0051301,GO:0005524,GO:0016301,GO:0004693,GO:0016772	O96821.1,CAA11852.1,CAQ40728.1
comp29056_c0_seq3	1739	578.556	0	Chain A, Crystal Structure Of The T198a Mutant Of Pfpk5	GO:0016740,GO:0016310,GO:0004674,GO:0008353,GO:0004672,GO:0051726,GO:0006468,GO:0000166,GO:0005737,GO:0005524,GO:0016301,GO:0004693,GO:0016772	1V0B
comp29056_c0_seq7	2178	319.701	4.91695e-102	Chain A, Crystal Structure Of The T198a Mutant Of Pfpk5	GO:0016740,GO:0016310,GO:0004674,GO:0008353,GO:0004672,GO:0051726,GO:0006468,GO:0000166,GO:0005737,GO:0005524,GO:0016301,GO:0004693,GO:0016772	1V0B
comp29056_c0_seq9	1377	214.927	3.85193e-70	Chain A, Crystal Structure Of The T198a Mutant Of Pfpk5	GO:0016740,GO:0016310,GO:0004674,GO:0008353,GO:0004672,GO:0051726,GO:0006468,GO:0000166,GO:0005737,GO:0005524,GO:0016301,GO:0004693,GO:0016772	1V0B
comp29058_c0_seq1	1239	367.466	1.87765e-120	elongation factor (EF-TS) [Plasmodium chabaudi chabaudi]	GO:0006414,GO:0005739,GO:0003746,GO:0006412,GO:0005622	Q4XUG7.1,CAH79443.1,CDR11192.1
comp29058_c0_seq2	854	250.366	2.00746e-79	RNA binding protein, putative [Plasmodium falciparum 3D7]	GO:0003676,GO:0000166	CAD52721.1,ETW16636.1,ETW34498.1,ETW40758.1,ETW59365.1,EUR65300.1,EWC86398.1,CDO66382.1
comp29069_c0_seq1	1954	298.901	2.34725e-89	hypothetical protein C922_02532 [Plasmodium inui San Antonio 1]	GO:0003676,GO:0000166	EUD66948.1
comp29069_c0_seq3	1881	298.901	1.26145e-89	hypothetical protein C922_02532 [Plasmodium inui San Antonio 1]	GO:0003676,GO:0000166	EUD66948.1
comp29070_c0_seq1	470	252.292	3.16123e-75	hypothetical protein [Plasmodium yoelii yoelii 17XNL]	GO:0006139,GO:0005524,GO:0019205,GO:0016310	EAA17988.1,CDU16446.1,CDZ10970.1
comp29102_c0_seq1	1774	565.459	0	metacaspase 1 [Plasmodium vivax]	GO:0006508,GO:0004197	AEJ84393.1
comp29104_c0_seq2	843	382.489	3.28566e-131	ubiquitin-conjugating enzyme [Plasmodium cynomolgi strain B]	GO:0016874,GO:0008152,GO:0016881	GAB65550.1
comp29106_c0_seq1	495	105.916	8.36028e-23	hypothetical protein [Plasmodium yoelii yoelii 17XNL]	GO:0055114,GO:0006520,GO:0016491,GO:0019551,GO:0004352	EAA15456.1,CDU19480.1,CDZ13783.1
comp29106_c1_seq1	3315	1480.31	0	gluatamate dehydrogenase [Plasmodium knowlesi strain H]	GO:0055114,GO:0006520,GO:0016491,GO:0019551,GO:0004352	CAQ37995.1
comp29116_c0_seq1	3749	1925.21	0	hypothetical protein [Plasmodium knowlesi strain H]	GO:0008536,GO:0006886	CAQ39146.1
comp29122_c0_seq1	273	167.162	8.41602e-51	hypothetical protein C922_00316 [Plasmodium inui San Antonio 1]	GO:0003735,GO:0006412,GO:0005840,GO:0005622	EUD69453.1
comp29125_c0_seq1	647	261.922	6.73157e-82	conserved Plasmodium protein [Plasmodium falciparum 3D7]	GO:0020011,GO:0016020,GO:0006886	AAN36434.1,ETW29895.1,ETW35303.1,ETW48049.1,ETW56049.1,ETW60174.1,EUR68100.1,EUT82652.1,EWC75231.1
comp29129_c0_seq1	1975	1016.53	0	isoleucine--tRNA ligase [Plasmodium knowlesi strain H]	GO:0016874,GO:0006450,GO:0002161,GO:0006418,GO:0000166,GO:0005737,GO:0006412,GO:0004822,GO:0005524,GO:0006428,GO:0004812	CAQ41277.1
comp29134_c0_seq1	853	392.504	8.71387e-132	ATPase, putative [Plasmodium falciparum 3D7]	GO:0016887,GO:0005524,GO:0005737,GO:0008152,GO:0000166,GO:0017111,GO:0006886,GO:0006200	AAN37161.1,ETW15876.1,ETW28980.1,ETW33693.1,ETW39675.1,ETW46510.1,ETW54241.1,ETW58878.1,EUR62429.1,EUT79100.1,EWC73627.1,EWC86292.1
comp29134_c0_seq2	767	392.504	2.85236e-132	ATPase, putative [Plasmodium falciparum 3D7]	GO:0016887,GO:0005524,GO:0005737,GO:0008152,GO:0000166,GO:0017111,GO:0006886,GO:0006200	AAN37161.1,ETW15876.1,ETW28980.1,ETW33693.1,ETW39675.1,ETW46510.1,ETW54241.1,ETW58878.1,EUR62429.1,EUT79100.1,EWC73627.1,EWC86292.1
comp29134_c0_seq3	659	362.459	5.46013e-121	ATPase [Plasmodium vivax Sal-1]	GO:0005524,GO:0008152,GO:0000166,GO:0017111	EDL46085.1
comp29136_c0_seq1	1585	426.787	3.73406e-131	hypothetical protein [Plasmodium knowlesi strain H]	GO:0045910,GO:0016887,GO:0005524,GO:0030983,GO:0006298,GO:0006200,GO:0003677	CAQ42910.1
comp29136_c1_seq1	1301	302.753	5.76276e-88	hypothetical protein PCYB_135110 [Plasmodium cynomolgi strain B]	GO:0045910,GO:0016887,GO:0005524,GO:0030983,GO:0006298,GO:0006200,GO:0003677	GAB68637.1
comp29136_c3_seq3	1083	135.961	6.57968e-31	hypothetical protein C922_03815 [Plasmodium inui San Antonio 1]	GO:0045910,GO:0016887,GO:0005524,GO:0030983,GO:0006298,GO:0006200,GO:0003677	EUD65832.1
comp29136_c3_seq4	607	291.582	3.36995e-87	hypothetical protein PFUGPA_03553 [Plasmodium falciparum Palo Alto/Uganda]	GO:0045910,GO:0016887,GO:0005524,GO:0030983,GO:0006298,GO:0006200,GO:0003677	ETW59133.1
comp29136_c3_seq5	657	238.81	2.59217e-68	hypothetical protein C922_03815 [Plasmodium inui San Antonio 1]	GO:0045910,GO:0016887,GO:0005524,GO:0030983,GO:0006298,GO:0006200,GO:0003677	EUD65832.1
comp29140_c0_seq2	1809	731.865	0	cullin-like protein [Plasmodium knowlesi strain H]	GO:0031461,GO:0031625,GO:0006511	CAQ42058.1
comp29140_c0_seq3	732	381.333	3.79585e-123	cullin [Plasmodium vivax Sal-1]	GO:0031461,GO:0031625,GO:0006511	EDL47480.1
comp29141_c0_seq4	1827	206.453	2.54376e-52	tubulin-tyrosine ligase [Plasmodium yoelii yoelii 17XNL]	GO:0016874,GO:0006464	EAA21855.1
comp29150_c2_seq1	958	324.324	2.13524e-100	n-acetyl glucosamine phosphate mutase [Plasmodium knowlesi strain H]	GO:0000287,GO:0005975,GO:0016868	CAQ40078.1
comp29173_c0_seq1	1173	723.776	0	hypothetical protein [Plasmodium berghei strain ANKA]	GO:0016740,GO:0006261,GO:0003677,GO:0006260,GO:0003676,GO:0000166,GO:0003887,GO:0016779,GO:0006139	CAI02404.1
comp29173_c1_seq1	1452	585.489	0	DNA polymerase delta catalytic subunit [Plasmodium falciparum 3D7]	GO:0051536,GO:0004527,GO:0016787,GO:0005634,GO:0003677,GO:0003676,GO:0006261,GO:0006260,GO:0090305,GO:0046872,GO:0008310,GO:0006139,GO:0003887,GO:0000166,GO:0004518,GO:0016779,GO:0000738,GO:0016740,GO:0043625,GO:0051539	P30315.1,AAN35363.1,CAA44289.1,AAA29589.1,ETW18341.1,ETW30679.1,ETW36362.1,ETW42737.1,ETW49157.1,ETW56591.1,ETW61419.1,EUR71911.1,EUT85812.1,EWC76383.1,EWC85819.1
comp29179_c0_seq1	2152	880.167	0	RuvB-like 2 [Plasmodium inui San Antonio 1]	GO:0005524,GO:0008152,GO:0000166,GO:0017111,GO:0032508,GO:0003678,GO:0043141	EUD68710.1
comp29188_c0_seq1	1020	128.642	1.17361e-31	polypeptide chain release factor 2 [Plasmodium cynomolgi strain B]	GO:0003747,GO:0006415	GAB64761.1
comp29188_c0_seq2	902	154.066	1.20509e-41	polypeptide chain release factor 2 [Plasmodium cynomolgi strain B]	GO:0003747,GO:0006415	GAB64761.1
comp29196_c1_seq6	1502	417.542	6.87859e-135	hypothetical protein C922_03760 [Plasmodium inui San Antonio 1]	GO:0042254	EUD65777.1
comp29196_c2_seq1	7561	838.565	0	chromatin assembly factor 1 subunit [Plasmodium berghei strain ANKA]	GO:0005634	CAH99707.1,CDS50751.1
comp29196_c5_seq1	973	379.793	6.088e-128	Drosophila nmda1-like protein [Plasmodium knowlesi strain H]	GO:0016021,GO:0016020	CAQ42435.1
comp29207_c0_seq1	1685	926.776	0	hypothetical protein C922_01422 [Plasmodium inui San Antonio 1]	GO:0004386,GO:0003676,GO:0005524,GO:0016787,GO:0008152,GO:0008270	EUD68400.1
comp29209_c0_seq1	2185	807.749	0	hypothetical protein [Plasmodium knowlesi strain H]	GO:0005525	CAQ41547.1
comp29216_c0_seq2	1282	424.861	8.51672e-145	alpha/beta hydrolase, putative [Plasmodium falciparum 3D7]	GO:0020011,GO:0016787,GO:0008152	CAX64090.1,ETW19119.1,ETW37232.1,ETW49963.1,ETW52621.1,ETW62154.1,EUR73145.1
comp29224_c0_seq1	1915	330.102	1.60944e-94	conserved Plasmodium protein, unknown function [Plasmodium falciparum 3D7]	GO:0032313,GO:0032851,GO:0005097	AAN37260.1,EWC85320.1
comp29225_c0_seq2	1657	687.182	0	acetyl-CoA transporter, putative [Plasmodium falciparum 3D7]	GO:0015876,GO:0016021,GO:0008521	AAN35557.2,ETW48929.1
comp29242_c0_seq1	2003	845.114	0	hypothetical protein [Plasmodium yoelii yoelii 17XNL]	GO:0005525,GO:0042254,GO:0005730,GO:0005634	EAA22630.1,ETB63407.1,CDU15957.1,CDZ10478.1
comp29259_c0_seq1	242	138.658	2.57325e-35	phosphatidylinositol 3- and 4-kinase [Plasmodium cynomolgi strain B]	GO:0048015,GO:0016301,GO:0016310,GO:0016740,GO:0046854,GO:0016773,GO:0016772	GAB65324.1
comp29275_c0_seq1	3124	1338.94	0	heat shock protein [Plasmodium knowlesi strain H]	GO:0051082,GO:0005524,GO:0006950,GO:0006457	CAQ41701.1
comp29275_c0_seq2	3114	1338.94	0	heat shock protein [Plasmodium knowlesi strain H]	GO:0051082,GO:0005524,GO:0006950,GO:0006457	CAQ41701.1
comp29279_c0_seq4	470	132.109	6.40647e-35	mitochondrial ribosomal protein S6 precursor, putative [Plasmodium falciparum 3D7]	GO:0003735,GO:0006412,GO:0020011,GO:0005840,GO:0019843	CAD52003.1,ETW18743.1,ETW36708.1,ETW42868.1,ETW49308.1,ETW56815.1,ETW61500.1,EUR72178.1,EUT86131.1
comp29294_c1_seq1	1191	198.364	1.07917e-87	Qa-SNARE protein, putative [Plasmodium falciparum 3D7]	GO:0031338,GO:0005484,GO:0006886,GO:0005768,GO:0031201	AAN36190.1,ABG38019.1,ETW17710.1,ETW30104.1,ETW35551.1,ETW41750.1,ETW48318.1,EUR69246.1,EUT82988.1,EWC75490.1,EWC87518.1
comp29310_c0_seq2	1294	427.172	4.86789e-141	Major Facilitator Superfamily [Plasmodium knowlesi strain H]	GO:0016021,GO:0055085	CAQ41732.1
comp29310_c0_seq4	390	117.857	4.49591e-30	hypothetical protein [Plasmodium berghei strain ANKA]	GO:0016021,GO:0055085	CAH98505.1
comp29327_c2_seq1	270	129.798	3.20526e-32	hypothetical protein C922_02519 [Plasmodium inui San Antonio 1]	GO:0016573,GO:0006348,GO:0004402,GO:0016568,GO:0005634	EUD66935.1
comp29339_c0_seq1	1412	671.003	0	26S proteasome regulatory complex subunit [Plasmodium vivax Sal-1]	GO:0000502	EDL45681.1
comp29387_c0_seq1	1000	387.497	2.43926e-130	phosphatidylinositol-4-phosphate-5-kinase [Plasmodium cynomolgi strain B]	GO:0016301,GO:0016310	GAB67970.1
comp29414_c0_seq1	307	159.458	1.33461e-42	adenosinetriphosphatase [Plasmodium inui San Antonio 1]	GO:0004386,GO:0003676,GO:0005524,GO:0016787,GO:0008152,GO:0000166,GO:0008026,GO:0006200	EUD66032.1
comp29430_c1_seq1	665	83.9593	8.00532e-26	ubiquitin-like protein, putative [Plasmodium falciparum 3D7]	GO:0006511	AAN36452.1,ETW17503.1,ETW29913.1,ETW35277.1,ETW41554.1,ETW56066.1,ETW60193.1,EUT82671.1,EWC75212.1,CDO65652.1
comp29430_c1_seq2	742	83.9593	1.0339e-25	ubiquitin-like protein, putative [Plasmodium falciparum 3D7]	GO:0006511	AAN36452.1,ETW17503.1,ETW29913.1,ETW35277.1,ETW41554.1,ETW56066.1,ETW60193.1,EUT82671.1,EWC75212.1,CDO65652.1
comp29433_c2_seq1	780	293.893	2.37576e-86	guanylyl cyclase [Plasmodium vivax Sal-1]	GO:0046872,GO:0035556,GO:0009190,GO:0016849,GO:0000166	EDL46662.1
comp29450_c2_seq1	783	241.121	8.79e-72	actin-like protein, putative [Plasmodium falciparum 3D7]	GO:0005885,GO:0005524,GO:0030833,GO:0005856,GO:0034314	CAD51790.1,ETW18499.1,ETW27638.1,EUR72347.1,EUT86480.1,EWC76861.1,EWC88680.1
comp29459_c1_seq1	425	212.616	3.63549e-65	hypothetical protein [Plasmodium vivax Sal-1]	GO:0055114,GO:0004392,GO:0006788	EDL44703.1
comp29459_c1_seq2	322	142.51	1.09962e-38	hypothetical protein [Plasmodium vivax Sal-1]	GO:0055114,GO:0004392,GO:0006788	EDL44703.1
comp29476_c0_seq1	1657	81.2629	1.47238e-12	protein kinase domain containing protein [Plasmodium cynomolgi strain B]	GO:0016301,GO:0005524,GO:0004672,GO:0016310,GO:0006468,GO:0016772	GAB64805.1
comp29476_c1_seq1	1714	215.698	1.27752e-55	protein kinase domain containing protein [Plasmodium cynomolgi strain B]	GO:0016301,GO:0005524,GO:0004672,GO:0016310,GO:0006468,GO:0016772	GAB64805.1
comp29485_c2_seq2	385	167.933	5.08119e-47	RNA-binding protein mei2 homologue, putative [Plasmodium falciparum 3D7]	GO:0003723,GO:0045836,GO:0000166	CAG25046.1,ETW19568.1,ETW27777.1,ETW37799.1,ETW44006.1,ETW50359.1,ETW53104.1,ETW62667.1,EUR75060.1,EUT89311.1,EWC77736.1,EWC86049.1
comp29485_c2_seq4	263	172.17	2.52435e-49	RNA-binding protein mei2 homologue, putative [Plasmodium falciparum 3D7]	GO:0003723,GO:0045836,GO:0000166	CAG25046.1,ETW19568.1,ETW27777.1,ETW37799.1,ETW44006.1,ETW50359.1,ETW53104.1,ETW62667.1,EUR75060.1,EUT89311.1,EWC77736.1,EWC86049.1
comp29490_c0_seq1	642	70.4774	5.77089e-11	hypothetical protein PCYB_104070, partial [Plasmodium cynomolgi strain B]	GO:0016021	GAB67057.1
comp29490_c2_seq1	330	108.997	7.96089e-26	hypothetical protein [Plasmodium vivax Sal-1]	GO:0016021	EDL43456.1
comp29490_c2_seq3	634	220.32	2.71827e-66	hypothetical protein [Plasmodium vivax Sal-1]	GO:0016021	EDL43456.1
comp29545_c2_seq1	1326	541.962	0	Arginase [Plasmodium knowlesi strain H]	GO:0046872,GO:0016813,GO:0016787,GO:0008152,GO:0004053	CAQ39109.1
comp29546_c0_seq1	628	402.905	4.38445e-135	calcium-dependent protein kinase [Plasmodium vivax Sal-1]	GO:0004674,GO:0016310,GO:0004672,GO:0006468,GO:0000166,GO:0005524,GO:0016301,GO:0016772,GO:0005509	EDL44436.1
comp29546_c1_seq1	889	379.793	1.30924e-124	calcium-dependent protein kinase [Plasmodium vivax Sal-1]	GO:0004674,GO:0016310,GO:0004672,GO:0006468,GO:0000166,GO:0005524,GO:0016301,GO:0016772,GO:0005509	EDL44436.1
comp29550_c3_seq1	697	354.755	1.35925e-120	eukaryotic translation initiation factor 2 beta, putative [Plasmodium falciparum 3D7]	GO:0003723,GO:0006413,GO:0003743,GO:0005850	AAN35301.1,ETW18269.1,ETW61344.1,EUR71837.1,EUT85742.1
comp29569_c0_seq9	392	65.0846	3.10993e-11	PREDICTED: DNA-directed RNA polymerase II subunit RPB7-like [Gorilla gorilla gorilla]	GO:0003727,GO:0003723,GO:0006370,GO:0000932,GO:0005634,GO:0005665,GO:0003674,GO:0060213,GO:0006915,GO:0000291,GO:0050434,GO:0006351,GO:0045948,GO:0006368,GO:0006367,GO:0006366,GO:0016032,GO:0031369,GO:0006289,GO:0000398,GO:0008380,GO:0005730,GO:0006283,GO:0003697,GO:0005654,GO:0006281,GO:0010467,GO:0003899,GO:0005575	EAW74090.1,EDM12723.1
comp29607_c0_seq3	1060	133.65	7.70425e-33	DHHC zinc finger [Plasmodium knowlesi strain H]	GO:0046872,GO:0019706,GO:0016740,GO:0016021,GO:0008152,GO:0016020,GO:0008270,GO:0016746	CAQ38411.1
comp29613_c0_seq1	1284	327.405	3.29415e-104	hypothetical protein C922_04403 [Plasmodium inui San Antonio 1]	GO:0009966	EUD65274.1
comp29671_c0_seq1	4751	1824.29	0	carbamoyl phosphate synthetase II [Plasmodium vivax Sal-1]	GO:0046872,GO:0006807,GO:0005524,GO:0008152,GO:0003824	EDL47284.1
comp29671_c1_seq1	985	83.5741	3.67273e-14	carbamoyl-phosphate synthase, large subunit [Plasmodium falciparum Palo Alto/Uganda]	GO:0046872,GO:0006807,GO:0005524,GO:0008152,GO:0003824	ETW59823.1
comp29693_c0_seq1	239	129.798	8.65066e-35	persulfide dioxygenase ETHE1, mitochondrial precursor [Mus musculus]	GO:0005506,GO:0070813,GO:0050313,GO:0005634,GO:0005739,GO:0005737,GO:0055114,GO:0016491,GO:0006749,GO:0051213,GO:0046872	XP_006540342.1,Q9DCM0.2,BAB16409.1,AAH10592.1,BAB22271.2,AAH83162.1,AAH94044.1,EDL24325.1
comp29771_c0_seq2	274	148.288	2.54525e-40	aspartate aminotransferase [Plasmodium knowlesi strain H]	GO:0009058,GO:0006520,GO:0016740,GO:0004069,GO:0003824,GO:0080130,GO:0030170,GO:0008483	CAQ38525.1
comp29771_c1_seq1	367	151.369	6.33422e-41	aspartate aminotransferase mitochondrial precursor [Plasmodium cynomolgi strain B]	GO:0009058,GO:0006520,GO:0016740,GO:0004069,GO:0003824,GO:0080130,GO:0030170,GO:0008483	GAB65053.1
comp29771_c4_seq1	680	282.722	5.12698e-93	U2 small nuclear ribonucleoprotein A [Plasmodium cynomolgi strain B]	GO:0019013,GO:0030529	GAB67087.1
comp29771_c4_seq2	720	274.248	1.60806e-89	U2 small nuclear ribonucleoprotein A [Plasmodium vivax Sal-1]	GO:0019013,GO:0030529	EDL46752.1
comp29779_c0_seq1	877	172.555	3.85094e-48	hypothetical protein [Plasmodium vivax Sal-1]	GO:0006508,GO:0008242	EDL45513.1
comp29779_c0_seq2	732	201.83	5.43873e-60	hypothetical protein [Plasmodium vivax Sal-1]	GO:0006508,GO:0008242	EDL45513.1
comp29802_c3_seq1	1157	535.413	0	14-3-3 protein, putative [Plasmodium falciparum 3D7]	GO:0042393,GO:0005737,GO:0020020,GO:0019904,GO:0005634	CAX64133.1,EWC88970.1,CDO63950.1
comp29802_c4_seq1	1177	453.366	6.6803e-155	membrane-associated calcum-binding protein [Plasmodium cynomolgi strain B]	GO:0005509	GAB66369.1
comp29839_c0_seq1	1456	460.299	8.79325e-154	microtubule-associated protein ytm1 homologue [Plasmodium vivax Sal-1]	GO:0042254,GO:0005634	EDL46586.1
comp29896_c0_seq1	1494	415.231	0	hypothetical protein [Plasmodium vivax Sal-1]	GO:0007076	EDL45744.1
comp29909_c0_seq1	5527	250.751	3.26147e-63	hypothetical protein PCYB_081740 [Plasmodium cynomolgi strain B]	GO:0046872,GO:0008270	GAB66013.1
comp29909_c0_seq6	1708	578.941	0	signal peptide peptidase [Plasmodium falciparum 3D7]	GO:0006508,GO:0020011,GO:0016021,GO:0004190,GO:0005783,GO:0004222,GO:0008233	ACN22086.1,ACN22087.1,ACN22088.1,ACN22089.1,ACN22090.1,AAN37156.2
comp29923_c0_seq1	1398	539.265	0	transporter [Plasmodium vivax Sal-1]	GO:0016021,GO:0055085	EDL44955.1
comp29937_c0_seq2	540	267.314	2.89794e-80	DEAD/DEAH box helicase [Plasmodium vivax Sal-1]	GO:0004386,GO:0003676,GO:0005524,GO:0016787,GO:0008152,GO:0000166,GO:0008026,GO:0006200	EDL47484.1
comp29937_c1_seq1	1319	642.499	0	DEAD/DEAH box helicase [Plasmodium vivax Sal-1]	GO:0004386,GO:0003676,GO:0005524,GO:0016787,GO:0008152,GO:0000166,GO:0008026,GO:0006200	EDL47484.1
comp29945_c0_seq4	1055	432.565	2.30139e-146	hypothetical protein C922_02651 [Plasmodium inui San Antonio 1]	GO:0006139,GO:0003676,GO:0090305,GO:0008408	EUD67067.1
comp29956_c0_seq3	929	267.7	4.34757e-82	hypothetical protein [Plasmodium knowlesi strain H]	GO:0016787,GO:0008152	CAQ42338.1
comp29956_c0_seq6	1476	482.256	2.40362e-163	hypothetical protein PFFVO_03650 [Plasmodium falciparum Vietnam Oak-Knoll (FVO)]	GO:0016787,GO:0008152	ETW35274.1,EUT82667.1
comp29982_c0_seq1	405	179.874	2.57191e-54	translation initiation factor IF-3, putative [Plasmodium falciparum 3D7]	GO:0006413,GO:0003743,GO:0020011	CAD51121.1,ETW18986.1,ETW36968.1,ETW43404.1,ETW49678.1,ETW56949.1,ETW62059.1,EUR73032.1,EUT87327.1,EWC88807.1,CDO64020.1
comp29982_c0_seq3	375	158.688	2.50917e-46	translation initiation factor IF-3, putative [Plasmodium falciparum 3D7]	GO:0006413,GO:0003743,GO:0020011	CAD51121.1,ETW18986.1,ETW36968.1,ETW43404.1,ETW49678.1,ETW56949.1,ETW62059.1,EUR73032.1,EUT87327.1,EWC88807.1,CDO64020.1
comp29994_c0_seq1	314	85.5001	4.32078e-17	mannose-1-phosphate guanyltransferase [Plasmodium vivax Sal-1]	GO:0009058,GO:0016779,GO:0016740	EDL47024.1
comp29994_c0_seq2	434	85.5001	1.46621e-16	mannose-1-phosphate guanyltransferase [Plasmodium vivax Sal-1]	GO:0009058,GO:0016779,GO:0016740	EDL47024.1
comp29997_c0_seq1	421	153.68	9.35679e-45	mitochondrial protein import protein TIM13, putative [Plasmodium falciparum 3D7]	GO:0046872,GO:0005739,GO:0015031,GO:0006810	AAN36821.1,ETW40074.1,ETW53857.1,ETW58999.1,EUR64094.1,EUT78713.1,CDO66694.1
comp30022_c0_seq9	829	406.371	8.53565e-139	hypothetical protein [Plasmodium berghei strain ANKA]	GO:0006508,GO:0004190	CAI04127.1
comp30058_c0_seq1	1058	159.073	9.14053e-39	nucleoside diphosphate kinase [Plasmodium knowlesi strain H]	GO:0016301,GO:0005524,GO:0016310,GO:0004550,GO:0006183,GO:0006241,GO:0006228,GO:0006165	CAQ41027.1
comp30076_c0_seq1	1679	924.465	0	inosine-5'-monophosphate dehydrogenase [Plasmodium inui San Antonio 1]	GO:0003938,GO:0000166,GO:0005737,GO:0006177,GO:0030554,GO:0055114,GO:0016491,GO:0003824,GO:0046872,GO:0006164	EUD68030.1
comp30119_c0_seq1	1408	560.451	0	AP endonuclease 1 [Plasmodium yoelii yoelii 17XNL]	GO:0006281,GO:0090305,GO:0008270,GO:0004519,GO:0005622,GO:0003677	EAA17792.1,ETB62773.1,CDU20141.1,CDZ17574.1
comp30132_c0_seq1	1089	208.764	9.57393e-56	hypothetical protein, conserved in Plasmodium species [Plasmodium knowlesi strain H]	GO:0016021,GO:0005328,GO:0006836	CAQ40104.1
comp30136_c0_seq1	493	165.236	2.886e-49	DNA excision repair protein ERCC-5 [Plasmodium inui San Antonio 1]	GO:0046872,GO:0005739,GO:0015031,GO:0006810	EUD68149.1
comp30136_c0_seq4	642	164.851	2.00164e-48	DNA excision repair protein ERCC-5 [Plasmodium inui San Antonio 1]	GO:0046872,GO:0005739,GO:0015031,GO:0006810	EUD68149.1
comp30148_c0_seq1	535	196.823	4.5572e-57	nucleolar preribosomal associated cytoplasmic ATPase, putative [Plasmodium falciparum 3D7]	GO:0005524,GO:0000166	CAD52620.1,ETW16721.1,ETW28363.1,ETW34615.1,ETW40641.1,ETW47260.1,ETW55644.1,ETW59253.1,EUR65596.1,EUT80192.1,EWC74466.1,EWC86428.1
comp30148_c1_seq1	1731	335.88	2.16588e-105	ATP binding protein [Plasmodium knowlesi strain H]	GO:0000166	CAQ41118.1
comp30166_c0_seq1	2558	617.076	0	hypothetical protein C922_01473 [Plasmodium inui San Antonio 1]	GO:0007017,GO:0051258,GO:0006184,GO:0005874,GO:0000166,GO:0005737,GO:0005525,GO:0043234,GO:0005200,GO:0003924,GO:0005856	EUD67861.1
comp30166_c0_seq4	2670	364.385	8.19292e-179	hypothetical protein C922_01473 [Plasmodium inui San Antonio 1]	GO:0007017,GO:0051258,GO:0006184,GO:0005874,GO:0000166,GO:0005737,GO:0005525,GO:0043234,GO:0005200,GO:0003924,GO:0005856	EUD67861.1
comp30209_c0_seq1	493	214.927	4.20899e-67	histidine triad protein, putative [Plasmodium falciparum 3D7]	GO:0008152,GO:0003824,GO:0008270	AAN36962.1,ETW16161.1,ETW33948.1,ETW39909.1,ETW54013.1,ETW58321.1,EUR62813.1,EUT78872.1,EWC73847.1,EWC85732.1
comp30209_c0_seq3	430	164.466	3.48055e-48	hypothetical protein PFFCH_04113 [Plasmodium falciparum FCH/4]	GO:0008152,GO:0003824	ETW46743.1
comp30209_c0_seq4	407	157.147	1.87815e-45	histidine triad protein [Plasmodium vivax Sal-1]	GO:0008152,GO:0003824	EDL46879.1
comp30209_c0_seq5	810	85.8853	9.91894e-17	histidine triad protein [Plasmodium knowlesi strain H]	GO:0008152,GO:0003824	CAQ42615.1
comp30209_c0_seq7	407	147.517	2.55763e-41	histidine triad protein [Plasmodium cynomolgi strain B]	GO:0008152,GO:0003824	GAB68346.1
comp30252_c1_seq2	2785	193.741	4.41083e-48	hypothetical protein [Plasmodium yoelii yoelii 17XNL]	GO:0003677	EAA15514.1
comp30255_c0_seq1	1142	481.871	6.28314e-156	RNA helicase [Plasmodium vivax Sal-1]	GO:0004386,GO:0003676,GO:0005524,GO:0016787,GO:0008152,GO:0008026,GO:0006200	EDL47231.1
comp30255_c1_seq2	575	238.81	1.44848e-68	atp-dependent dead box helicase [Plasmodium knowlesi strain H]	GO:0004386,GO:0003676,GO:0005524,GO:0016787,GO:0008152,GO:0008026,GO:0006200	CAQ41797.1
comp30255_c1_seq4	384	157.532	2.27769e-41	RNA helicase [Plasmodium vivax Sal-1]	GO:0004386,GO:0003676,GO:0005524,GO:0016787,GO:0008152,GO:0008026,GO:0006200	EDL47231.1
comp30270_c0_seq1	570	402.905	1.40423e-136	TRAF2 and NCK interacting kinase [Xenopus laevis]	GO:0005524,GO:0004672,GO:0000166,GO:0006468,GO:0016772,GO:0004674	AAI08457.1
comp30276_c1_seq3	2147	540.421	6.08932e-170	hypothetical protein C922_01481 [Plasmodium inui San Antonio 1]	GO:0004843,GO:0036459,GO:0006511	EUD67869.1
comp30280_c0_seq1	1905	330.102	1.58629e-101	hypothetical protein C922_01405 [Plasmodium inui San Antonio 1]	GO:0046872,GO:0008060,GO:0032312,GO:0008270,GO:0043547	EUD68385.1
comp30280_c0_seq2	1761	330.102	4.22094e-102	hypothetical protein C922_01405 [Plasmodium inui San Antonio 1]	GO:0046872,GO:0008060,GO:0032312,GO:0008270,GO:0043547	EUD68385.1
comp30280_c0_seq4	2489	330.102	1.67733e-99	hypothetical protein C922_01405 [Plasmodium inui San Antonio 1]	GO:0046872,GO:0008060,GO:0032312,GO:0008270,GO:0043547	EUD68385.1
comp30294_c0_seq2	404	166.777	1.4241e-49	hypothetical protein C922_00079 [Plasmodium inui San Antonio 1]	GO:0006850,GO:0005743	EUD69216.1
comp30294_c0_seq3	817	200.29	1.25958e-60	hypothetical protein C922_00079 [Plasmodium inui San Antonio 1]	GO:0006850,GO:0005743	EUD69216.1
comp30294_c0_seq5	462	202.986	1.88532e-63	hypothetical protein PCYB_124460 [Plasmodium cynomolgi strain B]	GO:0006850,GO:0005743	GAB67880.1
comp30303_c0_seq1	334	180.259	1.13442e-49	kinesin, putative [Plasmodium falciparum 3D7]	GO:0016740,GO:0007018,GO:0005874,GO:0006200,GO:0000166,GO:0005524,GO:0005871,GO:0016887,GO:0003777,GO:0008017,GO:0008152	CAB39023.1
comp30303_c6_seq2	1537	813.913	0	26S protease subunit regulatory subunit 6a, putative [Plasmodium falciparum 3D7]	GO:0004175,GO:0030163,GO:0016787,GO:0006200,GO:0000166,GO:0005737,GO:0017111,GO:0005524,GO:0016887,GO:0000502,GO:0008233,GO:0006508	AAN35898.1,ETW15387.1,ETW28634.1,ETW35829.1,ETW42078.1,ETW48554.1,ETW52938.1,ETW60666.1,EUR70253.1,EUT83535.1,EWC75788.1,EWC88044.1,CDO65106.1
comp30303_c8_seq1	325	169.859	1.0627e-46	hypothetical protein PCYB_071450 [Plasmodium cynomolgi strain B]	GO:0046872	GAB65643.1
comp30303_c10_seq2	2109	261.151	1.86664e-79	histone H2a [Plasmodium yoelii yoelii 17XNL]	GO:0005694,GO:0000786,GO:0006334,GO:0046982,GO:0005634,GO:0003677	XP_001616191.1,XP_002261498.1,XP_004223324.1,XP_008624417.1,XP_008814723.1,EAA17042.1,EDL46464.1,CAQ40903.1,GAB67377.1,ETB56778.1,EUD68493.1,EUD73283.1,KEG02707.1,CDR13891.1,CDS48410.1,CDU18872.1,CDZ13156.1
comp30303_c11_seq1	243	98.2117	1.46771e-21	hypothetical protein PCYB_071450 [Plasmodium cynomolgi strain B]	GO:0046872	GAB65643.1
comp30307_c0_seq3	1632	385.571	2.22904e-125	DNA-damage inducible protein, partial [Plasmodium cynomolgi strain B]	GO:0006508,GO:0004190	GAB68601.1
comp30312_c2_seq1	419	165.622	4.97273e-48	thymidylate kinase [Plasmodium inui San Antonio 1]	GO:0016301,GO:0005524,GO:0006233,GO:0046939,GO:0016310,GO:0004798	EUD64644.1
comp30312_c4_seq1	474	102.064	6.69093e-22	cathepsin C precursor [Plasmodium cynomolgi strain B]	GO:0006508,GO:0008234	GAB66442.1
comp30312_c5_seq1	646	229.95	5.06322e-67	cathepsin C precursor [Plasmodium vivax Sal-1]	GO:0006508,GO:0008234	EDL45557.1
comp30312_c6_seq1	456	182.57	1.64643e-54	Chain A, Plasmodium Falciparum Thymidylate Kinase In Complex With Tmp And Adp	GO:0046939,GO:0006235,GO:0016310,GO:0006233,GO:0006227,GO:0000166,GO:0005524,GO:0016301,GO:0004798	2WWF,2WWF,2WWG,2WWG,2WWG,2WWH,2WWH,2WWH,2WWI,2WWI,2WWI
comp30315_c1_seq2	2780	259.225	5.8015e-75	sec20 homolog, putative [Plasmodium falciparum 3D7]	GO:0020011	CAD52312.1,ETW17184.1,ETW59565.1,EUT81196.1,EWC87064.1
comp30319_c1_seq2	467	204.912	3.25702e-64	clathrin coat assembly protein AP17 [Plasmodium vivax Sal-1]	GO:0030117,GO:0016192,GO:0016020,GO:0006886,GO:0030122,GO:0015031,GO:0008565,GO:0006810	XP_008816546.1,EDL43147.1,EUD66740.1
comp30353_c0_seq1	1377	518.85	1.2417e-167	DNA replication licensing factor [Plasmodium vivax Sal-1]	GO:0006260,GO:0005524,GO:0000166,GO:0003677	EDL45346.1
comp30353_c1_seq1	549	157.147	2.31514e-40	hypothetical protein C922_02520 [Plasmodium inui San Antonio 1]	GO:0006260,GO:0005524,GO:0000166,GO:0003677	EUD66936.1
comp30362_c2_seq3	283	194.512	2.72109e-58	actin II [Plasmodium cynomolgi strain B]	GO:0005524,GO:0005737,GO:0005856,GO:0000166	GAB68568.1
comp30367_c1_seq1	635	171.014	1.71774e-46	hypothetical protein PFFVO_03707 [Plasmodium falciparum Vietnam Oak-Knoll (FVO)]	GO:0018342,GO:0008318	ETW35234.1,ETW55824.1,ETW60024.1,EUR67477.1,EWC75131.1
comp30367_c1_seq3	632	222.246	5.94912e-66	prenyltransferase alpha subunit [Plasmodium vivax Sal-1]	GO:0018342,GO:0016740,GO:0008318	EDL44225.1
comp30370_c3_seq2	665	95.1301	9.50492e-19	hypothetical protein C922_00365 [Plasmodium inui San Antonio 1]	GO:0018342,GO:0008318	EUD69502.1
comp30385_c0_seq5	2243	409.068	1.15652e-129	cyclin dependent kinase binding protein [Plasmodium vivax Sal-1]	GO:0051726,GO:0016301,GO:0016538,GO:0045859,GO:0016310,GO:0051302	EDL46353.1
comp30402_c3_seq1	1136	256.914	2.85258e-72	krox-like protein. putative [Plasmodium cynomolgi strain B]	GO:0046872,GO:0003676	GAB68304.1
comp30402_c3_seq2	3202	155.221	7.54052e-35	krox-like protein. putative [Plasmodium cynomolgi strain B]	GO:0046872,GO:0003676	GAB68304.1
comp30420_c0_seq2	503	94.3597	3.20484e-21	phosphatidylinositol N-acetylglucosaminyltransferase subunit P, putative [Plasmodium falciparum 3D7]	GO:0016740,GO:0008152,GO:0016757	CAD52027.1,ETW18769.1,ETW30829.1,ETW49335.1,ETW56842.1,ETW61531.1,EUR72208.1,EUT86160.1,EWC90404.1
comp30435_c0_seq3	1471	186.422	3.00011e-48	hypothetical protein PFUGPA_04605 [Plasmodium falciparum Palo Alto/Uganda]	GO:0008643,GO:0016021,GO:0015992,GO:0005351,GO:0000139	ETW62977.1
comp30443_c1_seq1	614	133.65	6.87118e-32	helicase [Plasmodium cynomolgi strain B]	GO:0004386,GO:0003676,GO:0005524,GO:0016787,GO:0008152	GAB67749.1
comp30443_c2_seq1	558	241.506	9.06003e-71	helicase [Plasmodium vivax Sal-1]	GO:0004386,GO:0003676,GO:0005524,GO:0016787,GO:0008152	EDL44372.1
comp30449_c0_seq2	807	335.88	5.81559e-104	hypothetical protein [Plasmodium vivax Sal-1]	GO:0032313,GO:0032851,GO:0005097	EDL47172.1
comp30481_c0_seq3	957	169.474	7.57473e-44	hypothetical protein [Plasmodium vivax Sal-1]	GO:0006355,GO:0005634	EDL46020.1
comp30481_c0_seq4	568	156.377	5.47744e-41	YL1 nuclear protein [Plasmodium knowlesi strain H]	GO:0006355,GO:0005634	CAQ41493.1
comp30482_c0_seq4	354	213.386	7.74802e-61	lysine decarboxylase [Plasmodium vivax Sal-1]	GO:0008152,GO:0003824,GO:0030170	EDL43637.1
comp30510_c0_seq1	2212	474.937	7.2592e-142	hypothetical protein C922_03100 [Plasmodium inui San Antonio 1]	GO:0008270	EUD66466.1
comp30510_c2_seq1	1065	282.337	2.48969e-91	40S ribosomal protein S13 [Plasmodium vivax Sal-1]	GO:0003735,GO:0006412,GO:0005840,GO:0005622	XP_002261302.1,XP_004223144.1,EDL46644.1,CAQ40707.1,GAB67197.1
comp30510_c2_seq2	1129	282.337	6.0909e-91	40S ribosomal protein S13 [Plasmodium vivax Sal-1]	GO:0003735,GO:0006412,GO:0005840,GO:0005622	XP_002261302.1,XP_004223144.1,EDL46644.1,CAQ40707.1,GAB67197.1
comp30510_c2_seq3	1153	283.878	1.84757e-91	40S ribosomal protein S13 [Plasmodium vivax Sal-1]	GO:0003735,GO:0006412,GO:0005840,GO:0005622	XP_002261302.1,XP_004223144.1,EDL46644.1,CAQ40707.1,GAB67197.1
comp30511_c5_seq2	1495	430.254	3.6212e-131	conserved Plasmodium membrane protein, unknown function [Plasmodium falciparum 3D7]	GO:0020011	AAN36955.2
comp30511_c8_seq1	1204	422.165	8.79368e-130	hypothetical protein [Plasmodium knowlesi strain H]	GO:0003676,GO:0000166,GO:0008270	CAQ42363.1
comp30511_c8_seq3	1334	304.679	1.15955e-90	CTP synthase [Plasmodium cynomolgi strain B]	GO:0005524,GO:0016874,GO:0006221,GO:0006541,GO:0000166,GO:0003883,GO:0044210	GAB68591.1
comp30522_c0_seq5	210	131.724	1.99908e-33	PREDICTED: MHC class II regulatory factor RFX1 isoform X1 [Ictidomys tridecemlineatus]	GO:0006355,GO:0005634,GO:0003677	XP_005336299.1
comp30526_c0_seq1	2441	570.852	3.68784e-175	endonuclease/exonuclease/phosphatase domain containing protein [Plasmodium vivax Sal-1]	GO:0004527,GO:0046856,GO:0090305,GO:0042578,GO:0004519	EDL43697.1
comp30537_c0_seq1	848	308.916	5.55549e-95	tRNA nucleotidyltransferase, putative [Plasmodium falciparum 3D7]	GO:0003723,GO:0016779,GO:0016740,GO:0020011,GO:0006396	AAN35796.1,EWC87944.1
comp30537_c1_seq1	838	322.013	4.59267e-100	hypothetical protein PFUGPA_05143 [Plasmodium falciparum Palo Alto/Uganda]	GO:0003723,GO:0016779,GO:0006396	ETW61039.1
comp30552_c5_seq2	826	103.99	5.29936e-21	hypothetical protein C922_02067 [Plasmodium inui San Antonio 1]	GO:0016887,GO:0005524,GO:0008152,GO:0000166,GO:0017111,GO:0006200	EUD67361.1
comp30593_c0_seq5	1085	406.371	1.2548e-127	NAD(P) transhydrogenase [Plasmodium inui San Antonio 1]	GO:0055114,GO:0016021,GO:0008750,GO:0050661	EUD69387.1
comp30593_c0_seq6	663	263.077	1.85463e-77	pyridine nucleotide transhydrogenase [Plasmodium knowlesi strain H]	GO:1902600,GO:0055114,GO:0016491,GO:0016021,GO:0008750,GO:0003957,GO:0050661	CAQ41607.1
comp30600_c0_seq1	1054	529.25	0	eukaryotic translation initiation factor 2 alpha subunit, putative [Plasmodium falciparum 3D7]	GO:0003723,GO:0006413,GO:0003743,GO:0005850	CAD51023.1,ETW19292.1,ETW37340.1,EUR73548.1,EWC77359.1,EWC89233.1,CDO63732.1
comp30600_c4_seq1	429	129.798	7.38875e-36	nucleotide excision repair protein [Plasmodium knowlesi strain H]	GO:0006355,GO:0006289,GO:0000439	XP_004224114.1,XP_008814210.1,CAQ41721.1,GAB68167.1,EUD69508.1
comp30606_c1_seq1	598	247.669	2.6059e-72	hypothetical protein [Plasmodium vivax Sal-1]	GO:0005044,GO:0016020,GO:0006898	EDL44156.1
comp30615_c0_seq3	1234	285.034	2.51643e-85	hypothetical protein PCYB_126210 [Plasmodium cynomolgi strain B]	GO:0005869	GAB68055.1
comp30627_c0_seq3	272	114.005	1.42938e-29	hypothetical protein [Plasmodium yoelii yoelii 17XNL]	GO:0005509	EAA22092.1
comp30654_c0_seq5	1126	293.508	6.55393e-95	Chain A, 5'-Diphenyl Nucleoside Inhibitors Of Plasmodium Falciparum Dutpase	GO:0006260,GO:0004170,GO:0046080,GO:0006399,GO:0016787	3T64,3T64,3T6Y,3T6Y,3T6Y,3T70,3T70,3T70
comp30654_c0_seq6	2214	293.508	1.20338e-90	Chain A, 5'-Diphenyl Nucleoside Inhibitors Of Plasmodium Falciparum Dutpase	GO:0006260,GO:0004170,GO:0046080,GO:0006399,GO:0016787	3T64,3T64,3T6Y,3T6Y,3T6Y,3T70,3T70,3T70
comp30654_c3_seq1	3648	1656.73	0	hypothetical protein C922_04066 [Plasmodium inui San Antonio 1]	GO:0000398,GO:0006396,GO:0005634,GO:0005622	EUD65560.1
comp30677_c1_seq2	815	152.14	2.42388e-42	glutaredoxin 3 [Plasmodium inui San Antonio 1]	GO:0055114,GO:0045454,GO:0009055,GO:0015035	EUD65703.1
comp30677_c1_seq4	425	114.775	1.44085e-29	glutaredoxin [Plasmodium knowlesi strain H]	GO:0055114,GO:0045454,GO:0009055,GO:0015035	CAQ39754.1
comp30677_c1_seq7	909	152.525	3.91927e-42	glutaredoxin 3 [Plasmodium inui San Antonio 1]	GO:0055114,GO:0045454,GO:0009055,GO:0015035	EUD65703.1
comp30680_c1_seq1	1089	501.13	2.62925e-168	hypothetical protein PFFCH_01208 [Plasmodium falciparum FCH/4]	GO:0006139,GO:0008168,GO:0032259	ETW43642.1,EUT87938.1
comp30680_c1_seq2	373	158.688	2.81829e-42	mRNA (N6-adenosine)-methyltransferase [Plasmodium knowlesi strain H]	GO:0006139,GO:0008168,GO:0016740,GO:0032259,GO:0080009,GO:0016422	CAQ38152.1
comp30680_c1_seq3	1122	358.221	9.57797e-113	mRNA (N6-adenosine)-methyltransferase, putative [Plasmodium falciparum 3D7]	GO:0006139,GO:0008168,GO:0009451,GO:0016740,GO:0032259,GO:0080009,GO:0016422	CAD51036.1,EWC89249.1
comp30692_c1_seq1	1711	235.343	3.90164e-62	hypothetical protein [Plasmodium vivax Sal-1]	GO:0008152,GO:0016773,GO:0016772	EDL46846.1
comp30701_c0_seq1	1104	492.656	1.18086e-154	hypothetical protein [Plasmodium vivax Sal-1]	GO:0008152,GO:0003777,GO:0007018	EDL46771.1
comp30701_c1_seq1	347	69.3218	6.69618e-11	dynein heavy chain [Plasmodium knowlesi strain H]	GO:0008152,GO:0003777,GO:0007018	CAQ42501.1
comp30701_c2_seq1	2441	943.34	0	dynein heavy chain [Plasmodium cynomolgi strain B]	GO:0030286,GO:0008152,GO:0003777,GO:0007018	GAB68237.1
comp30701_c3_seq1	1613	817.379	0	hypothetical protein [Plasmodium vivax Sal-1]	GO:0008152,GO:0003777,GO:0007018	EDL46771.1
comp30704_c1_seq1	551	231.106	1.05783e-69	actin [Plasmodium yoelii yoelii 17XNL]	GO:0006355,GO:0035267,GO:0006281,GO:0006338,GO:0000812,GO:0031011	EAA21218.1,CDU85060.1,CDZ16826.1
comp30712_c0_seq3	394	118.242	1.29037e-27	Ser/Thr protein kinase [Plasmodium knowlesi strain H]	GO:0016301,GO:0005524,GO:0004672,GO:0016310,GO:0006468,GO:0016772,GO:0004674	CAQ41710.1
comp30712_c0_seq5	1735	128.257	1.45967e-27	serine/threonine protein kinase [Plasmodium vivax Sal-1]	GO:0016301,GO:0005524,GO:0004672,GO:0016310,GO:0006468,GO:0016772,GO:0004674	EDL46234.1
comp30712_c0_seq6	355	70.0922	3.37093e-11	CMGC/DYRK protein kinase [Plasmodium inui San Antonio 1]	GO:0016301,GO:0005524,GO:0004672,GO:0016310,GO:0006468,GO:0016772,GO:0004674	EUD69496.1
comp30716_c1_seq2	3072	771.155	0	methionyl aminopeptidase [Plasmodium inui San Antonio 1]	GO:0016787,GO:0005737,GO:0008235,GO:0070006,GO:0008233,GO:0006508,GO:0046872,GO:0070084,GO:0004177	EUD66479.1
comp30719_c2_seq1	1094	243.047	1.94586e-69	hypothetical protein PCYB_127750 [Plasmodium cynomolgi strain B]	GO:0005524,GO:0004672,GO:0006468,GO:0016772,GO:0004674	GAB68210.1
comp30719_c4_seq1	2415	623.624	0	GTP-binding protein [Plasmodium knowlesi strain H]	GO:0005525,GO:0003924,GO:0006184,GO:0000166	CAQ39362.1
comp30719_c5_seq1	2466	110.153	4.57015e-21	allantoicase [Plasmodium inui San Antonio 1]	GO:0004037,GO:0000256	EUD65355.1
comp30719_c8_seq1	1998	94.3597	2.03563e-16	hypothetical protein [Plasmodium vivax Sal-1]	GO:0004037,GO:0000256	EDL43899.1
comp30729_c1_seq3	975	274.248	7.76441e-82	ATP-dependent helicase [Plasmodium vivax Sal-1]	GO:0004386,GO:0016787,GO:0005634,GO:0003676,GO:0006200,GO:0000166,GO:0005524,GO:0003723,GO:0008026,GO:0008152	EDL43490.1
comp30729_c5_seq1	384	142.124	1.05403e-35	hypothetical protein C922_00515 [Plasmodium inui San Antonio 1]	GO:0003723,GO:0006278,GO:0003964	EUD68827.1
comp30737_c0_seq1	1160	578.556	0	farnesyl pyrophosphate synthase [Plasmodium vivax Sal-1]	GO:0046872,GO:0008299,GO:0016740	EDL45674.1
comp30765_c0_seq1	1170	137.502	4.19706e-58	prefoldin-like protein [Plasmodium cynomolgi strain B]	GO:0051082,GO:0006457,GO:0016272	GAB66359.1
comp30766_c0_seq2	2551	631.328	0	hypothetical protein [Plasmodium vivax Sal-1]	GO:0003723,GO:0009451,GO:0001522,GO:0009982	EDL47200.1
comp30789_c0_seq1	1912	526.939	6.0829e-169	calcium-dependent protein kinase 3 [Plasmodium knowlesi strain H]	GO:0016301,GO:0005524,GO:0004672,GO:0016310,GO:0006468,GO:0016772,GO:0004674	CAQ37860.1
comp30819_c1_seq1	1754	627.091	0	protein disulfide isomerase [Plasmodium knowlesi strain H]	GO:0045454,GO:0008152,GO:0016853	CAQ41404.1
comp30820_c1_seq3	1178	497.278	1.25453e-165	kinesin motor domain containing protein [Plasmodium cynomolgi strain B]	GO:0005524,GO:0005871,GO:0008152,GO:0000166,GO:0003777,GO:0008017,GO:0007018,GO:0005874	GAB66737.1
comp30845_c1_seq2	914	187.578	4.07928e-49	hypothetical protein [Plasmodium vivax Sal-1]	GO:0006281,GO:0003677	EDL44011.1
comp30845_c1_seq3	672	184.882	2.65478e-49	hypothetical protein [Plasmodium vivax Sal-1]	GO:0006281,GO:0003677	EDL44011.1
comp30861_c2_seq1	1182	270.396	7.13531e-138	hypothetical protein [Plasmodium berghei strain ANKA]	GO:0008152,GO:0016772	CAH94166.1
comp30864_c0_seq3	978	194.897	9.65197e-58	myosin light chain, putative [Plasmodium falciparum 3D7]	GO:0005509	CAG25085.2
comp30864_c0_seq4	806	145.976	1.22793e-39	myosin light chain, putative [Plasmodium falciparum 3D7]	GO:0005509	CAG25085.2
comp30872_c8_seq1	855	148.673	5.47277e-36	hypothetical protein [Plasmodium knowlesi strain H]	GO:0046872,GO:0003676,GO:0000166,GO:0008270	CAQ42317.1
comp30875_c0_seq2	1226	436.417	2.57639e-135	nucleoside diphosphate kinase [Plasmodium knowlesi strain H]	GO:0016301,GO:0005524,GO:0016310,GO:0004550,GO:0006183,GO:0006241,GO:0006228,GO:0006165	CAQ41027.1
comp30875_c1_seq1	298	100.908	5.78974e-22	nucleoside diphosphate kinase [Plasmodium vivax Sal-1]	GO:0016301,GO:0005524,GO:0016310,GO:0004550,GO:0006183,GO:0006241,GO:0006228,GO:0006165	EDL46354.1
comp30879_c1_seq1	1325	837.795	0	ATP-dependent RNA Helicase, putative [Plasmodium falciparum 3D7]	GO:0004386,GO:0016787,GO:0004004,GO:0003676,GO:0006200,GO:0000166,GO:0005737,GO:0005524,GO:0008026,GO:0016887,GO:0005515,GO:0008152	CAB39031.1,ABK58709.1,ABK58710.1,ETW20531.1,ETW45023.1,ETW52105.1,ETW63536.1,EUR79893.1,EUT92388.1,EWC78665.1
comp30879_c3_seq1	1516	532.332	0	hypothetical protein [Plasmodium vivax Sal-1]	GO:0016787,GO:0008152	EDL47063.1
comp30879_c3_seq2	2854	526.939	2.16697e-160	hypothetical protein PCYB_126190 [Plasmodium cynomolgi strain B]	GO:0000922,GO:0000226,GO:0005815	GAB68053.1
comp30893_c2_seq2	475	105.916	1.83431e-41	protein kinase [Plasmodium falciparum 3D7]	GO:0004674,GO:0016310,GO:0004672,GO:0006468,GO:0000166,GO:0005524,GO:0016301,GO:0007165,GO:0016772	CAX64058.1,ETW37427.1,ETW57118.1,EUR73743.1,EUT88269.1,CDO63649.1
comp30948_c0_seq2	1024	201.06	7.06916e-60	BIS(5'-nucleosyl)-tetraphosphatase (Diadenosine tetraphosphatase), putative [Plasmodium falciparum 3D7]	GO:0016787,GO:0008152,GO:0004081,GO:0008796	CAX63975.1,ETW53433.1,ETW63146.1,EUR76674.1,EWC90040.1
comp30957_c5_seq1	356	113.235	3.08247e-26	ribonuclease Z [Plasmodium inui San Antonio 1]	GO:0016787,GO:0008152	EUD69266.1
comp30957_c5_seq5	749	229.565	3.81101e-75	ribonuclease Z [Plasmodium inui San Antonio 1]	GO:0016787,GO:0008152	EUD69266.1
comp30957_c5_seq6	879	480.33	1.04052e-159	ribonuclease Z [Plasmodium inui San Antonio 1]	GO:0016787,GO:0008152	EUD69266.1
comp30957_c5_seq8	921	333.183	4.88659e-103	ribonuclease Z [Plasmodium inui San Antonio 1]	GO:0016787,GO:0008152	EUD69266.1
comp30964_c0_seq2	1080	179.489	5.90452e-52	conserved Plasmodium protein, unknown function [Plasmodium falciparum 3D7]	GO:0046872,GO:0003676,GO:0008270	AAN37225.2,CDO67108.1
comp30968_c1_seq6	900	128.257	7.78037e-29	hypothetical protein [Plasmodium vivax Sal-1]	GO:0003723,GO:0001510,GO:0006396,GO:0008173	EDL46953.1
comp30971_c2_seq1	1104	295.819	3.88007e-93	ubiquitin-activating enzyme, putative [Plasmodium falciparum 3D7]	GO:0005524,GO:0008641,GO:0003824,GO:0016881,GO:0006464	CAX64128.1,ETW18899.1,ETW29012.1,ETW37116.1,ETW49765.1,ETW52491.1,ETW61969.1,EUR72944.1,EUT87236.1,EWC77142.1,EWC88958.1
comp30999_c1_seq1	492	95.9005	1.75374e-22	hypothetical protein PFFVO_00340 [Plasmodium falciparum Vietnam Oak-Knoll (FVO)]	GO:0005783	EWC90872.1
comp30999_c2_seq1	1204	396.741	1.00276e-132	pseudouridine synthase, putative [Plasmodium falciparum 3D7]	GO:0003723,GO:0009451,GO:0004730,GO:0001522,GO:0020011,GO:0000154,GO:0016866,GO:0009982	AAC71967.1,ETW20787.1,ETW38923.1,ETW39323.1,ETW51619.1,ETW57656.1,ETW63785.1,EUT80015.1,EWC78969.1,EWC90873.1
comp31000_c0_seq1	772	426.402	3.19513e-146	aspartyl proteinase [Plasmodium vivax Sal-1]	GO:0006508,GO:0016787,GO:0004190,GO:0008233	EDL46004.1
comp31009_c0_seq1	650	221.09	1.22585e-66	conserved Plasmodium protein [Plasmodium falciparum 3D7]	GO:0005524	AAN35997.1,ETW15284.1,ETW30258.1,ETW42186.1,ETW48495.1,ETW54984.1,ETW60769.1,EUR70362.1,EUT83645.1,EWC75707.1,EWC87832.1
comp31015_c1_seq1	2174	388.652	1.93306e-121	hypothetical protein, conserved in Plasmodium species [Plasmodium knowlesi strain H]	GO:0003951,GO:0019674,GO:0016310,GO:0008152	CAQ39177.1
comp31015_c1_seq2	1953	403.29	6.27209e-128	hypothetical protein, conserved in Plasmodium species [Plasmodium knowlesi strain H]	GO:0003951,GO:0019674,GO:0016310,GO:0008152	CAQ39177.1
comp31040_c3_seq8	1551	392.119	1.36161e-126	aminomethyltransferase, putative [Plasmodium falciparum 3D7]	GO:0008168,GO:0016740,GO:0032259	AAN37110.1,ETW15907.1,ETW33783.1,ETW39737.1,ETW46447.1,ETW54184.1,ETW58494.1,EUR62371.1,EUT79043.1,EWC73688.1,EWC86345.1
comp31040_c6_seq1	1808	730.709	0	hypothetical protein PCYB_092810 [Plasmodium cynomolgi strain B]	GO:0042765,GO:0016255	GAB66496.1
comp31042_c2_seq1	1495	573.933	0	eukaryotic translation initiation factor 5 [Plasmodium cynomolgi strain B]	GO:0006413,GO:0003743	GAB68278.1
comp31042_c2_seq2	2607	509.99	4.81115e-165	aminopeptidase [Plasmodium vivax Sal-1]	GO:0006508,GO:0004177	EDL45174.1
comp31088_c0_seq3	581	212.616	1.24501e-66	actin-depolymerizing factor, putative [Plasmodium falciparum 3D7]	GO:0051015,GO:0003785,GO:0015629,GO:0005737,GO:0003779,GO:0060327,GO:0005622,GO:0008154,GO:0030042,GO:0030036,GO:0005856	Q8ID92.1,P86293.1,CAD52734.1,ETW16649.1,ETW29364.1,ETW40771.1,ETW47218.1,ETW55398.1,ETW59378.1,EUR65315.1,EUT80324.1,EWC74335.1,EWC86532.1,CDO66394.1
comp31100_c0_seq2	435	244.588	9.65588e-79	rab5 protein [Plasmodium berghei strain ANKA]	GO:0005525,GO:0007264,GO:0000166,GO:0015031	CAI04334.1,CDS44714.1
comp31154_c0_seq2	1186	194.512	8.39013e-56	hypothetical protein, conserved in Plasmodium species [Plasmodium knowlesi strain H]	GO:0000724,GO:0016197,GO:0030119	CAQ39486.1
comp31154_c0_seq3	1026	239.195	1.00182e-73	hypothetical protein, conserved in Plasmodium species [Plasmodium knowlesi strain H]	GO:0000724,GO:0016197,GO:0030119	CAQ39486.1
comp31171_c2_seq1	1216	144.821	2.16742e-33	hypothetical protein [Plasmodium vivax Sal-1]	GO:0008152,GO:0016772	EDL47081.1
comp31185_c0_seq1	4218	1129.78	0	hypothetical protein [Plasmodium vivax Sal-1]	GO:0006508,GO:0004198,GO:0005622	EDL46679.1
comp31201_c0_seq1	2482	715.687	0	Ubiquitin fusion degradation protein UFD1 [Plasmodium knowlesi strain H]	GO:0006511	CAQ40336.1
comp31208_c1_seq1	387	127.102	5.07005e-33	predicted nucleotidyltransferase [Plasmodium knowlesi strain H]	GO:0009058,GO:0016779,GO:0016740,GO:0009435,GO:0003824	CAQ41330.1
comp31208_c1_seq2	659	190.66	1.27017e-55	hypothetical protein [Plasmodium vivax Sal-1]	GO:0009058,GO:0016779,GO:0009435,GO:0003824	EDL45867.1
comp31211_c0_seq1	794	321.242	5.40681e-98	hypothetical protein C922_02359 [Plasmodium inui San Antonio 1]	GO:0003676,GO:0016788,GO:0008152	EUD67209.1
comp31211_c1_seq2	2316	484.567	8.05313e-163	proliferating cell nuclear antigen [Plasmodium cynomolgi strain B]	GO:0006260,GO:0043626,GO:0030337,GO:0006275,GO:0005634,GO:0003677	GAB67166.1
comp31228_c0_seq1	825	440.654	2.01805e-152	ATP synthase gamma chain, mitochondrial precursor [Plasmodium knowlesi strain H]	GO:0015986,GO:0045261,GO:0006811,GO:0016787,GO:0006810,GO:0046933,GO:0046961,GO:0006754,GO:0015992	CAQ41884.1
comp31267_c0_seq1	916	348.206	3.35947e-110	phosphatidylinositol glycan, class B [Plasmodium inui San Antonio 1]	GO:0008152,GO:0016757	EUD67713.1
comp31267_c1_seq2	1252	291.967	4.74671e-87	mannosyltransferase [Plasmodium knowlesi strain H]	GO:0016740,GO:0008152,GO:0016757	CAQ41206.1
comp31267_c1_seq3	289	105.531	4.10649e-24	mannosyltransferase-III [Plasmodium cynomolgi strain B]	GO:0016740,GO:0008152,GO:0016757	GAB67653.1
comp31268_c0_seq4	303	102.064	7.72446e-24	hypothetical protein, variant 6 [Plasmodium yoelii 17X]	GO:0044237,GO:0003824,GO:0050662	ETB58227.1,ETB58228.1,ETB58229.1,ETB58230.1
comp31276_c1_seq1	2567	139.428	3.63923e-30	hypothetical protein [Plasmodium vivax Sal-1]	GO:0005524,GO:0030870,GO:0006281	EDL46356.1
comp31276_c2_seq1	1022	185.267	3.96395e-54	prefoldin subunit 6 [Plasmodium vivax Sal-1]	GO:0051082,GO:0006457,GO:0016272	EDL44109.1
comp31276_c2_seq4	515	158.688	3.62936e-46	prefoldin subunit 6 [Plasmodium vivax Sal-1]	GO:0051082,GO:0006457,GO:0016272	EDL44109.1
comp31276_c3_seq1	1766	518.464	3.97612e-162	hypothetical protein [Plasmodium vivax Sal-1]	GO:0005524,GO:0030870,GO:0006281	EDL46356.1
comp31290_c1_seq3	1337	380.178	8.1117e-116	helicase [Plasmodium cynomolgi strain B]	GO:0004386,GO:0003676,GO:0005524,GO:0008152,GO:0090305,GO:0004519,GO:0003677	GAB67498.1
comp31290_c2_seq1	1324	369.392	1.27031e-117	n-glycosylase/dna lyase [Plasmodium knowlesi strain H]	GO:0003684,GO:0006289,GO:0016787,GO:0008534,GO:0006284,GO:0016829,GO:0006281,GO:0003824,GO:0000737,GO:0008152,GO:0016798	CAQ39215.1
comp31290_c4_seq1	872	146.747	3.09106e-36	N-glycosylase/DNA lyase [Plasmodium inui San Antonio 1]	GO:0006284,GO:0006281,GO:0003684,GO:0008534,GO:0006289,GO:0003824,GO:0000737,GO:0016829	EUD67994.1
comp31290_c5_seq1	901	223.016	1.54622e-61	DNA helicase [Plasmodium knowlesi strain H]	GO:0004386,GO:0003676,GO:0005524,GO:0008152,GO:0090305,GO:0004519,GO:0003677	CAQ41037.1
comp31309_c0_seq1	333	87.8113	3.66718e-18	hypothetical protein [Plasmodium berghei strain ANKA]	GO:0006259,GO:0090305,GO:0004518,GO:0003677	CAH96098.1
comp31309_c2_seq1	3964	702.205	0	DNA repair endonuclease [Plasmodium vivax Sal-1]	GO:0006259,GO:0090305,GO:0004519,GO:0004518,GO:0003677	EDL46743.1
comp31311_c0_seq1	1005	228.794	1.72749e-70	adenylate cyclase-associated protein, putative [Plasmodium falciparum 3D7]	GO:0003779,GO:0007010,GO:0000902	CAD49012.1,ETW28226.1,ETW39221.1,ETW45529.1,ETW51961.1,EUR82703.1,EUT94370.1,EWC79259.1,CDO62150.1
comp31320_c3_seq1	656	249.21	1.90747e-71	u5 small nuclear ribonucleoprotein-specific protein [Plasmodium cynomolgi strain B]	GO:0004386,GO:0030529,GO:0016787,GO:0003676,GO:0000166,GO:0017111,GO:0005524,GO:0019013,GO:0008152	GAB65341.1
comp31320_c5_seq1	5520	1892.09	0	adenosinetriphosphatase [Plasmodium inui San Antonio 1]	GO:0004386,GO:0003676,GO:0005524,GO:0016787,GO:0008152,GO:0000166,GO:0017111	EUD65104.1
comp31320_c5_seq2	6313	1950.64	0	adenosinetriphosphatase [Plasmodium inui San Antonio 1]	GO:0004386,GO:0003676,GO:0005524,GO:0016787,GO:0008152,GO:0000166,GO:0017111	EUD65104.1
comp31330_c0_seq1	1629	634.41	0	CMGC/CK2 protein kinase [Plasmodium inui San Antonio 1]	GO:0016301,GO:0005524,GO:0004672,GO:0016310,GO:0000166,GO:0006468,GO:0016772,GO:0004674	EUD65549.1
comp31330_c2_seq1	2352	776.548	0	RNA binding protein [Plasmodium cynomolgi strain B]	GO:0003723,GO:0003676,GO:0000166,GO:0006396	GAB68663.1
comp31350_c0_seq1	595	314.694	1.08169e-99	hypothetical protein [Plasmodium vivax Sal-1]	GO:0016310,GO:0009231,GO:0008531	EDL46648.1
comp31350_c0_seq2	804	298.13	3.4132e-92	hypothetical protein [Plasmodium vivax Sal-1]	GO:0016310,GO:0009231,GO:0008531	EDL46648.1
comp31362_c0_seq1	1753	78.9518	7.32993e-12	transcription factor with AP2 domain(s) [Plasmodium cynomolgi strain B]	GO:0006355,GO:0003700	GAB67503.1
comp31362_c0_seq3	5573	899.812	0	SET domain containing protein [Plasmodium vivax Sal-1]	GO:0046872,GO:0008168,GO:0016740,GO:0008270,GO:0032259	EDL46578.1
comp31368_c0_seq1	1277	691.034	0	conserved Plasmodium protein, unknown function [Plasmodium falciparum 3D7]	GO:0003723,GO:0003676,GO:0005737,GO:0005634,GO:0003677	CAD52598.1,ETW16693.1,ETW28385.1,ETW34592.1,ETW40612.1,ETW47412.1,ETW55617.1,ETW59522.1,EUR65572.1,EUT80162.1,EWC74517.1,EWC86402.1,CDO66259.1
comp31368_c2_seq1	1641	481.1	1.22991e-164	20S proteasome beta subunit, putative [Plasmodium falciparum 3D7]	GO:0051603,GO:0004175,GO:0016787,GO:0005634,GO:0005737,GO:0004298,GO:0005839,GO:0000502,GO:0006511,GO:0008233,GO:0006508	AAN35309.1,ETW18278.1,ETW27089.1,ETW42680.1,ETW49094.1,ETW56528.1,ETW61354.1,EUR71847.1,EUT85750.1,EWC76464.1,EWC88490.1,CDO64545.1
comp31368_c4_seq3	1883	438.728	2.63525e-146	Transporter [Plasmodium knowlesi strain H]	GO:0016020,GO:0006810,GO:0005215	CAQ39666.1
comp31368_c4_seq5	2072	438.728	1.84727e-145	Transporter [Plasmodium knowlesi strain H]	GO:0016020,GO:0006810,GO:0005215	CAQ39666.1
comp31369_c0_seq5	2687	540.806	2.57674e-164	hypothetical protein, conserved in Plasmodium species [Plasmodium knowlesi strain H]	GO:0008270	CAQ40921.1
comp31378_c0_seq1	875	227.639	8.39481e-63	dynein heavy chain [Plasmodium vivax Sal-1]	GO:0030286,GO:0008152,GO:0003777,GO:0007018	EDL46772.1
comp31378_c4_seq2	826	343.584	2.61538e-103	dynein heavy chain [Plasmodium vivax Sal-1]	GO:0030286,GO:0008152,GO:0003777,GO:0007018	EDL46772.1
comp31378_c5_seq1	943	328.561	1.75142e-97	dynein heavy chain [Plasmodium vivax Sal-1]	GO:0030286,GO:0008152,GO:0003777,GO:0007018	EDL46772.1
comp31378_c7_seq1	1237	393.275	1.72327e-118	dynein heavy chain [Plasmodium vivax Sal-1]	GO:0030286,GO:0008152,GO:0003777,GO:0007018	EDL46772.1
comp31378_c8_seq1	270	102.834	9.79916e-23	dynein heavy chain [Plasmodium cynomolgi strain B]	GO:0030286,GO:0008152,GO:0003777,GO:0007018	GAB68237.1
comp31403_c2_seq2	6875	1093.95	0	hypothetical protein PFUGPA_05836 [Plasmodium falciparum Palo Alto/Uganda]	GO:0004386,GO:0003676,GO:0005524,GO:0008152	ETW63732.1
comp31404_c0_seq1	525	250.366	7.53595e-82	vacuolar ATP synthase subunit F, putative [Plasmodium falciparum 3D7]	GO:0015986,GO:0006811,GO:0006810,GO:0046961,GO:0007035,GO:0015992,GO:0005753,GO:0015991,GO:0033180,GO:0034220	AAN35995.2,ETW35471.1,ETW42184.1,ETW48493.1,CDO65200.1
comp31404_c0_seq2	588	238.424	8.54456e-77	vacuolar ATP synthase subunit F, putative [Plasmodium falciparum 3D7]	GO:0015986,GO:0006811,GO:0006810,GO:0046961,GO:0007035,GO:0015992,GO:0005753,GO:0015991,GO:0033180,GO:0034220	AAN35995.2,ETW35471.1,ETW42184.1,ETW48493.1,CDO65200.1
comp31412_c4_seq1	1557	206.838	1.31834e-53	trehalose-6-phosphate synthase, putative [Perkinsus marinus ATCC 50983]	GO:0005992,GO:0030246,GO:0008152,GO:0003824,GO:2001070	EER18482.1
comp31412_c5_seq2	2378	478.789	2.30926e-158	oxidoreductase, short-chain dehydrogenase family [Plasmodium vivax Sal-1]	GO:0055114,GO:0016491,GO:0008152	EDL46543.1
comp31436_c0_seq1	2386	333.954	1.59675e-102	conserved Plasmodium protein, unknown function [Plasmodium falciparum 3D7]	GO:0006367,GO:0005669	CAD51971.1,ETW36668.1,ETW49409.1,ETW61637.1,EUR72545.1,EUT86680.1,EWC77804.1
comp31436_c2_seq2	5663	1407.12	0	26S proteasome subunit [Plasmodium knowlesi strain H]	GO:0050790,GO:0042176,GO:0000502,GO:0030234	CAQ41470.1
comp31455_c1_seq3	932	499.204	2.86511e-169	methyltransferase [Plasmodium knowlesi strain H]	GO:0006139,GO:0003676,GO:0008168,GO:0016740,GO:0032259	CAQ42319.1
comp31473_c2_seq1	1544	484.567	1.94937e-148	C50 peptidase [Plasmodium cynomolgi strain B]	GO:0006508,GO:0008233,GO:0005634	GAB68958.1
comp31473_c2_seq2	373	112.464	1.94834e-25	hypothetical protein [Plasmodium vivax Sal-1]	GO:0006508,GO:0008233,GO:0005634	EDL47494.1
comp31473_c3_seq1	766	257.299	1.23616e-73	hypothetical protein C922_00674 [Plasmodium inui San Antonio 1]	GO:0006508,GO:0008233,GO:0005634	EUD68983.1
comp31474_c0_seq1	1055	549.666	0	tRNA-dihydrouridine synthase [Plasmodium vivax Sal-1]	GO:0055114,GO:0016491,GO:0008033,GO:0017150,GO:0003824,GO:0050660,GO:0002943	EDL47137.1
comp31485_c1_seq1	836	402.519	1.32008e-138	spliceosome-associated protein 49, partial [Plasmodium cynomolgi strain B]	GO:0003676,GO:0000166	GAB68498.1
comp31490_c4_seq1	739	244.588	1.48601e-77	hypothetical protein [Plasmodium knowlesi strain H]	GO:0003677	CAQ39090.1
comp31490_c6_seq2	503	104.375	2.6783e-22	hypothetical protein C922_03014 [Plasmodium inui San Antonio 1]	GO:0008152,GO:0003824	EUD66689.1
comp31532_c0_seq5	1495	728.013	0	hypothetical protein PFFVO_00999 [Plasmodium falciparum Vietnam Oak-Knoll (FVO)]	GO:0003755,GO:0006457,GO:0000413	ETW28078.1,ETW63035.1
comp31532_c1_seq1	1422	526.939	0	ribonuclease HII, putative [Plasmodium falciparum 3D7]	GO:0090305,GO:0016787,GO:0003676,GO:0016070,GO:0003723,GO:0090502,GO:0004523,GO:0006401,GO:0004519,GO:0004518	CAG25051.1,ETW19573.1,ETW27772.1,ETW62455.1,EUR75066.1,EWC77725.1,EWC86054.1
comp31532_c3_seq1	827	369.007	1.03831e-120	hypothetical protein PFBG_02073 [Plasmodium falciparum 7G8]	GO:0046872,GO:0016787,GO:0006470,GO:0003824,GO:0004722,GO:0004721	EUT87164.1
comp31533_c1_seq12	1625	598.586	0	rac-beta serine/threonine protein kinase [Plasmodium vivax Sal-1]	GO:0016740,GO:0004674,GO:0016310,GO:0004672,GO:0006468,GO:0000166,GO:0005524,GO:0016301,GO:0016772	EDL44267.1
comp31533_c1_seq13	1409	634.795	0	cAMP-dependent protein kinase catalytic subunit [Plasmodium vivax Sal-1]	GO:0016740,GO:0004674,GO:0016310,GO:0004672,GO:0006468,GO:0000166,GO:0005524,GO:0016301,GO:0016772	EDL42315.1
comp31533_c2_seq1	1729	800.431	0	DNA primase small subunit [Plasmodium vivax Sal-1]	GO:0006260,GO:0006269,GO:1990077,GO:0016740,GO:0003899,GO:0003896	EDL46277.1
comp31537_c0_seq1	682	324.709	9.42705e-103	hypothetical protein [Plasmodium vivax Sal-1]	GO:0005525,GO:0006508,GO:0004252,GO:0003824	EDL47468.1
comp31537_c0_seq2	664	306.605	6.38692e-96	hypothetical protein [Plasmodium vivax Sal-1]	GO:0005525,GO:0006508,GO:0004252,GO:0003824	EDL47468.1
comp31537_c0_seq4	1225	217.238	1.26989e-59	hypothetical protein [Plasmodium vivax Sal-1]	GO:0005525,GO:0006508,GO:0004252,GO:0003824	EDL47468.1
comp31537_c1_seq1	1461	345.51	3.77579e-111	hypothetical protein, conserved in Plasmodium species [Plasmodium knowlesi strain H]	GO:0006508,GO:0004252,GO:0016021	CAQ41617.1
comp31569_c0_seq1	2430	1135.17	0	DNA polymerase epsilon, catalytic subunit a [Plasmodium vivax Sal-1]	GO:0016740,GO:0006261,GO:0003677,GO:0006260,GO:0003676,GO:0000166,GO:0003887,GO:0016779,GO:0006139	EDL46584.1
comp31572_c0_seq3	3648	1157.13	0	translation initiation factor [Plasmodium berghei strain ANKA]	GO:0005525,GO:0006413,GO:0003924,GO:0006184,GO:0003743,GO:0000166	CAH98440.1,CDS51516.1
comp31572_c0_seq5	1044	491.115	3.09494e-159	translation initiation factor IF-2 [Plasmodium cynomolgi strain B]	GO:0005525,GO:0006413,GO:0003924,GO:0006184,GO:0003743,GO:0000166	GAB65124.1
comp31574_c0_seq4	1621	473.396	1.64334e-156	DNA polymerase epsilon subunit B, putative [Plasmodium falciparum 3D7]	GO:0006260,GO:0016779,GO:0016740,GO:0003887,GO:0006261,GO:0003677	AAN36417.1,ETW17463.1,ETW41516.1,ETW48032.1,ETW56033.1,ETW60156.1,EUR68083.1,EUT82634.1,EWC75263.1
comp31574_c0_seq7	2092	904.82	0	DNA polymerase epsilon subunit B, putative [Plasmodium falciparum 3D7]	GO:0006260,GO:0016779,GO:0016740,GO:0003887,GO:0006261,GO:0003677	AAN36417.1,ETW17463.1,ETW41516.1,ETW48032.1,ETW56033.1,ETW60156.1,EUR68083.1,EUT82634.1,EWC75263.1
comp31596_c0_seq1	902	260.766	4.54452e-83	hypothetical protein PCYB_111830 [Plasmodium cynomolgi strain B]	GO:0016020	GAB67162.1
comp31596_c0_seq3	685	260.766	3.53353e-84	hypothetical protein PCYB_111830 [Plasmodium cynomolgi strain B]	GO:0016020	GAB67162.1
comp31596_c1_seq3	402	173.326	4.64182e-50	hypothetical protein PCYB_126680 [Plasmodium cynomolgi strain B]	GO:0005634	GAB68103.1
comp31602_c0_seq1	1196	429.483	4.58641e-141	Sec1 family protein, putative [Plasmodium falciparum 3D7]	GO:0006904,GO:0016192	AAN35528.2,ETW18147.1,ETW28678.1,ETW36189.1,ETW42528.1,ETW48898.1,ETW56433.1,ETW61161.1,EUR71391.1,EUT85341.1,EWC87754.1
comp31602_c0_seq2	805	387.111	1.0883e-126	Sec1 family protein, putative [Plasmodium falciparum 3D7]	GO:0006904,GO:0016192	AAN35528.2,ETW18147.1,ETW28678.1,ETW36189.1,ETW42528.1,ETW48898.1,ETW56433.1,ETW61161.1,EUR71391.1,EUT85341.1,EWC87754.1
comp31602_c2_seq1	1534	229.18	4.52251e-61	hypothetical protein [Plasmodium vivax Sal-1]	GO:0006351	EDL45666.1
comp31602_c3_seq1	683	74.7146	6.67495e-12	transcription elongation factor [Plasmodium knowlesi strain H]	GO:0006414,GO:0003746,GO:0006351	CAQ40056.1
comp31607_c0_seq1	718	206.068	3.51717e-58	hypothetical protein [Plasmodium knowlesi strain H]	GO:0046872	CAQ42021.1
comp31607_c0_seq2	424	156.762	7.96912e-42	phospholipase DDHD1 [Plasmodium vivax Sal-1]	GO:0046872	EDL47446.1
comp31607_c1_seq3	1657	284.648	3.75093e-83	phospholipase DDHD1, putative [Plasmodium falciparum 3D7]	GO:0046872	CAD51230.1,EUR72919.1,EUT87211.1,EWC88934.1
comp31607_c1_seq4	1514	542.347	0	hypothetical protein C922_00627 [Plasmodium inui San Antonio 1]	GO:0046872	EUD68936.1
comp31631_c0_seq1	3123	1016.91	0	ATP-dependent RNA helicase [Plasmodium berghei strain ANKA]	GO:0004386,GO:0003676,GO:0005524,GO:0016787,GO:0008152,GO:0000166,GO:0008026,GO:0006200	CAH94307.1
comp31635_c0_seq3	624	141.354	3.8958e-39	tRNA intron endonuclease, putative [Plasmodium falciparum 3D7]	GO:0090305,GO:0003676,GO:0000214,GO:0000213,GO:0006388,GO:0090502,GO:0090501,GO:0004519,GO:0004518	AAN37127.1,ETW15927.1,ETW33757.1,ETW39715.1,ETW58515.1,EUT79063.1
comp31659_c1_seq3	1588	454.907	2.23006e-152	hypothetical protein C922_01428 [Plasmodium inui San Antonio 1]	GO:0046872,GO:0019706,GO:0016740,GO:0016021,GO:0008152,GO:0016020,GO:0008270,GO:0016746	EUD68406.1
comp31660_c1_seq6	2213	918.302	0	protein kinase [Plasmodium knowlesi strain H]	GO:0016301,GO:0005524,GO:0004672,GO:0016310,GO:0000166,GO:0006468,GO:0016772,GO:0004674	CAQ39918.1
comp31666_c0_seq4	293	68.5514	1.82239e-11	phosphatidylserine synthase i [Plasmodium knowlesi strain H]	GO:0016740,GO:0006659	CAQ40625.1
comp31666_c0_seq5	706	148.288	3.55649e-39	phosphatidyl serine syntase [Plasmodium cynomolgi strain B]	GO:0006659	GAB67116.1
comp31666_c0_seq6	804	144.436	1.01248e-36	phosphatidylserine synthase i [Plasmodium knowlesi strain H]	GO:0016740,GO:0006659	CAQ40625.1
comp31666_c2_seq4	571	168.318	8.1865e-47	phosphatidyl serine syntase [Plasmodium vivax Sal-1]	GO:0006659	EDL46723.1
comp31684_c2_seq1	2228	757.288	0	hypothetical protein [Plasmodium knowlesi strain H]	GO:0006281,GO:0030915,GO:0000724	CAQ40013.1
comp31684_c2_seq2	2098	520.776	4.91853e-166	hypothetical protein [Plasmodium knowlesi strain H]	GO:0006281,GO:0030915,GO:0000724	CAQ40013.1
comp31699_c0_seq1	1385	129.413	3.57626e-28	E1-E2 ATPase/hydrolase [Plasmodium cynomolgi strain B]	GO:0046872,GO:0019829,GO:0005524,GO:0016787,GO:0016021,GO:0008152,GO:0000166,GO:0006812	GAB65625.1
comp31733_c0_seq1	1543	370.933	2.63841e-121	autophagy-like protein 3 [Plasmodium inui San Antonio 1]	GO:0006914,GO:0005737,GO:0015031,GO:0006810	EUD67880.1
comp31768_c1_seq2	1400	231.106	2.02307e-70	PfMNL-3 CISD1-like iron-sulfur protein, putative [Plasmodium falciparum 3D7]	GO:0043231,GO:0051537	AAN35419.2,ETW18404.1,ETW36320.1,ETW42410.1,ETW49044.1,ETW56654.1,ETW61220.1,EUR71975.1,EUT85549.1,EWC76323.1,CDO64660.1
comp31784_c0_seq4	598	219.935	2.91819e-68	hypothetical protein PFMC_04429 [Plasmodium falciparum CAMP/Malaysia]	GO:0046872,GO:0019706,GO:0016740,GO:0016021,GO:0008152,GO:0016020,GO:0008270,GO:0016746	EWC87117.1
comp31784_c0_seq7	529	87.0409	2.0589e-17	Zinc finger protein [Plasmodium knowlesi strain H]	GO:0046872,GO:0019706,GO:0016740,GO:0016021,GO:0008152,GO:0016020,GO:0008270,GO:0016746	CAQ41986.1
comp31784_c0_seq8	472	214.157	9.83033e-66	hypothetical protein PFFVO_04066 [Plasmodium falciparum Vietnam Oak-Knoll (FVO)]	GO:0046872,GO:0019706,GO:0016740,GO:0016021,GO:0008152,GO:0016020,GO:0008270,GO:0016746	ETW40992.1,ETW47628.1
comp31787_c1_seq3	707	200.675	1.06631e-55	conserved Plasmodium protein [Plasmodium falciparum 3D7]	GO:0005509	AAN35343.2
comp31787_c1_seq4	785	186.808	2.12798e-50	conserved Plasmodium protein [Plasmodium falciparum 3D7]	GO:0005509	AAN35343.2
comp31807_c0_seq3	367	167.548	1.00906e-44	Zinc finger, C3HC4 type, putative [Plasmodium falciparum 3D7]	GO:0046872,GO:0008270	CAD51028.1
comp31807_c0_seq4	446	115.546	2.56647e-26	hypothetical protein [Plasmodium vivax Sal-1]	GO:0046872,GO:0008270	EDL43893.1
comp31814_c1_seq1	3655	279.641	1.27295e-73	asparagine-rich antigen [Plasmodium cynomolgi strain B]	GO:0003676,GO:0000166	GAB66381.1
comp31814_c4_seq1	1541	337.806	8.27851e-106	translation elongation factor Tu [Plasmodium falciparum Vietnam Oak-Knoll (FVO)]	GO:0006414,GO:0005525,GO:0003746,GO:0003924,GO:0006184,GO:0000166,GO:0005622	ETW27739.1,ETW34785.1,ETW41101.1,ETW47565.1,ETW54550.1,ETW59720.1,EUR66316.1,EUT81355.1,EWC74656.1
comp31814_c7_seq1	726	439.113	4.34604e-153	hypothetical protein [Plasmodium berghei strain ANKA]	GO:0005525,GO:0003924,GO:0006184,GO:0000166	CAI02342.1
comp31814_c8_seq1	3667	279.641	1.31911e-73	asparagine-rich antigen [Plasmodium cynomolgi strain B]	GO:0003676,GO:0000166	GAB66381.1
comp31816_c2_seq1	654	214.157	2.88093e-62	hypothetical protein, conserved in Plasmodium species [Plasmodium knowlesi strain H]	GO:0006260,GO:0005634	CAQ41393.1
comp31816_c3_seq2	862	214.927	1.68595e-61	hypothetical protein, conserved in Plasmodium species [Plasmodium knowlesi strain H]	GO:0006260,GO:0005634	CAQ41393.1
comp31820_c4_seq1	1182	250.751	5.64294e-72	hypothetical protein, conserved in Plasmodium species [Plasmodium knowlesi strain H]	GO:0016787,GO:0008152	CAQ40445.1
comp31826_c1_seq1	1556	379.022	3.63441e-112	hypothetical protein, conserved in Plasmodium species [Plasmodium knowlesi strain H]	GO:0046488,GO:0044267,GO:0005524,GO:0046854,GO:0016307	CAQ42845.1
comp31826_c5_seq1	1395	419.083	8.12956e-136	arginine N-methyltransferase 5 [Plasmodium cynomolgi strain B]	GO:0008168,GO:0016740,GO:0006479,GO:0032259	GAB67175.1
comp31826_c7_seq1	866	446.817	2.52893e-149	arginine N-methyltransferase 5 [Plasmodium vivax Sal-1]	GO:0008168,GO:0016740,GO:0006479,GO:0032259	EDL46666.1
comp31826_c8_seq4	734	206.838	1.81164e-62	hypothetical protein C922_00849 [Plasmodium inui San Antonio 1]	GO:0003735,GO:0006412,GO:0005840,GO:0005622	EUD68453.1
comp31826_c8_seq6	1315	207.608	3.16276e-60	hypothetical protein C922_00849 [Plasmodium inui San Antonio 1]	GO:0003735,GO:0006412,GO:0005840,GO:0005622	EUD68453.1
comp31826_c8_seq9	1157	204.527	1.09137e-53	hypothetical protein PCYB_134430 [Plasmodium cynomolgi strain B]	GO:0046488,GO:0044267,GO:0005524,GO:0046854,GO:0016307	GAB68569.1
comp31838_c1_seq1	507	208.379	8.40671e-66	hypothetical protein, conserved [Plasmodium knowlesi strain H]	GO:0007049	XP_004221529.1,CAQ39058.1,GAB65582.1
comp31845_c0_seq1	1061	341.273	3.49213e-112	SNARE protein, putative [Plasmodium falciparum 3D7]	GO:0016192,GO:0031338,GO:0016020,GO:0005484,GO:0006886,GO:0031201,GO:0005802,GO:0008565	AAN36498.1,ABG38015.1,ETW17373.1,ETW35190.1,ETW41272.1,ETW47949.1,ETW55828.1,ETW60028.1,EUR67482.1,EUT81919.1,EWC75134.1,EWC87166.1
comp31864_c0_seq1	1777	467.233	5.41355e-150	PREDICTED: zinc finger protein 574 [Mustela putorius furo]	GO:0046872,GO:0003676	XP_004827288.1
comp31868_c2_seq3	1307	421.009	3.34743e-134	hypothetical protein [Plasmodium knowlesi strain H]	GO:0007076,GO:0000796	CAQ41810.1
comp31868_c2_seq7	1544	315.849	1.81963e-91	helicase [Plasmodium vivax Sal-1]	GO:0004386,GO:0003676,GO:0005524,GO:0008152,GO:0003677	EDL45444.1
comp31868_c3_seq1	1734	597.045	0	hypothetical protein PCYB_141350 [Plasmodium cynomolgi strain B]	GO:0007076,GO:0000796	GAB68707.1
comp31895_c1_seq1	1187	351.288	3.56108e-114	hypothetical protein [Plasmodium berghei strain ANKA]	GO:0015693,GO:0015095	CAH93666.1
comp31943_c1_seq6	2109	784.252	0	dihydropterin pyrophosphokinase-dihydropteroate synthase [Plasmodium vivax]	GO:0016301,GO:0042558,GO:0016310,GO:0044237,GO:0003848,GO:0009396	ACD69668.1
comp31943_c2_seq2	1272	613.224	0	serine/threonine protein kinase [Plasmodium cynomolgi strain B]	GO:0016301,GO:0005524,GO:0004672,GO:0016310,GO:0000166,GO:0006468,GO:0016772,GO:0004674	GAB68141.1
comp31944_c0_seq1	251	80.8777	1.61582e-15	hypothetical protein [Plasmodium vivax Sal-1]	GO:0005524,GO:0008152,GO:0000166,GO:0017111	EDL46032.1
comp31944_c1_seq1	1281	206.453	4.57318e-61	hypothetical protein [Plasmodium berghei strain ANKA]	GO:0005524	CAI02229.1
comp31944_c1_seq3	1228	102.834	3.10966e-20	hypothetical protein C922_00154 [Plasmodium inui San Antonio 1]	GO:0005524,GO:0008152,GO:0000166,GO:0017111	EUD69291.1
comp31944_c3_seq1	1101	612.068	0	26S protease regulatory subunit 8 [Plasmodium vivax Sal-1]	GO:0006508,GO:0005524,GO:0005737,GO:0030163,GO:0016787,GO:0000166,GO:0017111,GO:0008233	EDL44287.1
comp31946_c0_seq1	227	90.5077	9.67022e-19	hypothetical protein [Plasmodium vivax Sal-1]	GO:0008270	EDL44017.1
comp31949_c0_seq3	494	164.081	2.51841e-47	hypothetical protein C922_01497 [Plasmodium inui San Antonio 1]	GO:0015031	EUD67885.1
comp31949_c0_seq5	580	147.902	1.03664e-40	developmental protein [Plasmodium knowlesi strain H]	GO:0015031	CAQ39105.1
comp31954_c0_seq1	408	188.348	1.25441e-58	60S ribosomal protein L37a [Plasmodium vivax Sal-1]	GO:0003735,GO:0006412,GO:0005840,GO:0005622	XP_002257935.1,XP_004225398.1,EDL43303.1,CAQ38472.1,GAB64997.1
comp31959_c0_seq2	1458	542.347	0	hypothetical protein C922_01194 [Plasmodium inui San Antonio 1]	GO:0005885,GO:0005524,GO:0030833,GO:0005856,GO:0034314	EUD68176.1
comp31959_c0_seq3	558	214.542	1.38838e-62	actin-related protein [Plasmodium knowlesi strain H]	GO:0005885,GO:0005524,GO:0030833,GO:0005856,GO:0034314	CAQ40541.1
comp31975_c0_seq1	1097	411.379	5.18161e-138	hypothetical protein C922_00351 [Plasmodium inui San Antonio 1]	GO:0046872,GO:0008270	EUD69488.1
comp31987_c0_seq4	718	153.68	8.19493e-39	N-terminal kinase-like protein [Xenopus laevis]	GO:0005524,GO:0004672,GO:0006468,GO:0016772	Q561M0.1,AAH93531.1
comp32006_c0_seq3	1062	284.648	9.45551e-83	hypothetical protein C922_02599 [Plasmodium inui San Antonio 1]	GO:0016787,GO:0008152	EUD67015.1
comp32006_c4_seq2	317	110.923	2.20612e-25	hypothetical protein [Plasmodium vivax Sal-1]	GO:0006379,GO:0006378,GO:0005847,GO:0016787	EDL45244.1
comp32011_c4_seq1	1416	549.666	0	amino acid transporter, putative [Plasmodium falciparum 3D7]	GO:0015171,GO:0006865,GO:0016021,GO:0016020,GO:0003333	CAG25107.1,ETW53042.1,ETW62561.1,EUT89376.1,EWC89607.1
comp32023_c1_seq1	4493	319.316	1.32634e-86	hypothetical protein [Plasmodium berghei strain ANKA]	GO:0006355,GO:0003700	CAH96859.1
comp32023_c2_seq1	1128	170.629	2.64504e-44	merozoite capping protein 1 [Plasmodium vivax Sal-1]	GO:0055114,GO:0016491,GO:0016209	EDL42472.1
comp32023_c13_seq1	1243	373.629	1.065e-123	hypothetical protein [Plasmodium vivax Sal-1]	GO:0008168,GO:0008152,GO:0032259	EDL43624.1
comp32029_c0_seq4	437	142.895	4.76265e-36	DNA polymerase alpha [Plasmodium cynomolgi strain B]	GO:0016740,GO:0006261,GO:0003677,GO:0006260,GO:0003676,GO:0000166,GO:0003887,GO:0016779,GO:0006139	GAB64780.1
comp32042_c0_seq1	1956	536.954	4.29696e-177	protein kinase [Plasmodium knowlesi strain H]	GO:0016301,GO:0005524,GO:0004672,GO:0016310,GO:0006468,GO:0016772	CAQ40560.1
comp32042_c0_seq3	1107	101.679	4.83203e-20	protein kinase [Plasmodium knowlesi strain H]	GO:0016301,GO:0005524,GO:0004672,GO:0016310,GO:0006468,GO:0016772	CAQ40560.1
comp32094_c4_seq4	870	223.787	5.32018e-68	hypothetical protein PCYB_094690 [Plasmodium cynomolgi strain B]	GO:0017176,GO:0008152	GAB66685.1
comp32094_c4_seq6	843	210.305	8.09844e-63	hypothetical protein PCYB_094690 [Plasmodium cynomolgi strain B]	GO:0017176,GO:0008152	GAB66685.1
comp32106_c0_seq4	363	139.043	2.94601e-39	hypothetical protein PFFCH_03448, partial [Plasmodium falciparum FCH/4]	GO:0008168,GO:0032259	EWC73818.1,EWC85558.1
comp32108_c1_seq1	537	135.191	4.13443e-36	60S ribosomal protein L18-2, putative [Plasmodium falciparum 3D7]	GO:0003735,GO:0006412,GO:0022625,GO:0030529,GO:0005840,GO:0005622	1VX7,CAX64341.1,ETW16822.1,ETW34718.1,ETW55552.1,ETW59458.1,EUR65971.1,CDO66198.1
comp32108_c3_seq1	649	270.396	5.27645e-88	small nuclear ribonucleoprotein associated protein B' [Plasmodium vivax Sal-1]	GO:0019013,GO:0030529	EDL47078.1
comp32109_c0_seq1	929	341.273	8.929e-114	uridine phosphorylase [Plasmodium knowlesi strain H]	GO:0009116,GO:0003824	CAQ40454.1
comp32109_c4_seq1	1193	412.149	3.32109e-132	adenosinetriphosphatase [Plasmodium inui San Antonio 1]	GO:0004386,GO:0003676,GO:0005524,GO:0016787,GO:0008152	EUD65145.1
comp32109_c4_seq4	1128	516.153	2.87202e-173	ATP dependent RNA helicase [Plasmodium vivax Sal-1]	GO:0004386,GO:0003676,GO:0005524,GO:0016787,GO:0008152	EDL46768.1
comp32109_c5_seq1	242	114.005	7.75001e-29	uridine phosphorylase [Plasmodium berghei strain ANKA]	GO:0009116,GO:0003824	CAH99775.1,CDS48296.1
comp32133_c0_seq2	2513	703.745	0	kinesin-like protein [Plasmodium knowlesi strain H]	GO:0005524,GO:0005871,GO:0008152,GO:0000166,GO:0003777,GO:0008017,GO:0007018,GO:0005874	CAQ42402.1
comp32133_c0_seq4	3468	1447.57	0	pre-mRNA splicing factor RNA helicase [Plasmodium vivax Sal-1]	GO:0004386,GO:0003676,GO:0005524,GO:0016787,GO:0008152,GO:0000166,GO:0008026,GO:0006200	EDL46698.1
comp32160_c8_seq1	1627	410.609	7.53698e-138	ribosomal protein L23 [Plasmodium yoelii yoelii 17XNL]	GO:0003735,GO:0006412,GO:0000166,GO:0005840,GO:0005622	EAA22425.1
comp32160_c8_seq2	1660	491.5	1.43441e-168	ribosomal protein L23 [Plasmodium chabaudi chabaudi]	GO:0003735,GO:0006412,GO:0000166,GO:0005840,GO:0005622	CAH76074.1,EUD74616.1,CDR17054.1
comp32161_c2_seq1	956	438.343	3.39582e-148	CorA-like Mg2+ transporter protein [Plasmodium vivax Sal-1]	GO:0015693,GO:0015095	EDL46970.1
comp32161_c2_seq4	472	238.81	3.11511e-73	CorA-like Mg2+ transporter protein [Plasmodium vivax Sal-1]	GO:0015693,GO:0015095	EDL46970.1
comp32176_c0_seq1	1125	102.834	3.68574e-20	hypothetical protein, conserved in Plasmodium species [Plasmodium knowlesi strain H]	GO:0008270	CAQ39208.1
comp32176_c0_seq2	1164	102.834	4.6286e-20	hypothetical protein, conserved in Plasmodium species [Plasmodium knowlesi strain H]	GO:0008270	CAQ39208.1
comp32181_c0_seq1	367	203.756	1.95494e-57	LCCL domain-containing protein [Plasmodium cynomolgi strain B]	GO:0007155	GAB68218.1
comp32181_c0_seq2	1408	556.214	3.05209e-179	LCCL domain-containing protein [Plasmodium cynomolgi strain B]	GO:0007155	GAB68218.1
comp32181_c0_seq5	247	110.538	1.44807e-25	LCCL domain-containing protein [Plasmodium knowlesi strain H]	GO:0007155	CAQ41773.1
comp32181_c0_seq7	1844	528.865	1.35215e-166	LCCL domain-containing protein [Plasmodium cynomolgi strain B]	GO:0007155	GAB68218.1
comp32181_c0_seq8	2401	1366.67	0	hypothetical protein [Plasmodium vivax Sal-1]	GO:0007155	EDL46296.1
comp32183_c1_seq4	2427	653.67	0	RNA helicase [Plasmodium vivax Sal-1]	GO:0004386,GO:0003676,GO:0005524,GO:0016787,GO:0008152	EDL46213.1
comp32183_c5_seq1	1370	125.561	8.32184e-28	hypothetical protein, conserved in Plasmodium species [Plasmodium knowlesi strain H]	GO:0003676,GO:0008270,GO:0005634	CAQ42938.1
comp32183_c5_seq3	1442	187.578	5.78838e-49	hypothetical protein, conserved in Plasmodium species [Plasmodium knowlesi strain H]	GO:0003676,GO:0008270,GO:0005634	CAQ42938.1
comp32183_c5_seq4	1214	115.931	2.25661e-24	arginyl-tRNA synthetase [Plasmodium vivax Sal-1]	GO:0005524,GO:0004814,GO:0004812,GO:0000166,GO:0006420,GO:0006418	EDL44947.1
comp32183_c5_seq5	2001	187.193	9.7195e-48	hypothetical protein, conserved in Plasmodium species [Plasmodium knowlesi strain H]	GO:0003676,GO:0008270,GO:0005634	CAQ42938.1
comp32185_c0_seq3	1655	884.404	0	RNA-metabolising metallo-beta-lactamase domain containing protein [Plasmodium cynomolgi strain B]	GO:0016787,GO:0008152	GAB66150.1
comp32187_c0_seq2	979	362.844	2.97798e-122	GTPase, putative [Plasmodium falciparum 3D7]	GO:0005525,GO:0003924,GO:0007264,GO:0006184,GO:0000166	CAD52603.1,ETW47244.1,ETW59391.1,EUT80172.1,EWC74486.1
comp32188_c0_seq1	583	152.14	2.26355e-38	hypothetical protein, conserved in Plasmodium species [Plasmodium knowlesi strain H]	GO:0046872,GO:0008152,GO:0003824	CAQ39992.1
comp32188_c2_seq1	1734	622.468	0	hypothetical protein C922_00024 [Plasmodium inui San Antonio 1]	GO:0006508,GO:0016787,GO:0004190,GO:0008233	EUD69161.1
comp32188_c3_seq1	1148	478.404	8.20017e-155	hypothetical protein PCYB_092780 [Plasmodium cynomolgi strain B]	GO:0046872,GO:0008152,GO:0003824	GAB66493.1
comp32188_c3_seq2	3012	567.77	2.23558e-175	hypothetical protein C922_04165 [Plasmodium inui San Antonio 1]	GO:0046872,GO:0008152,GO:0003824	EUD65425.1
comp32200_c0_seq1	897	152.525	8.86914e-68	NOP12-like protein [Plasmodium falciparum 3D7]	GO:0003676,GO:0000166	AAN35392.1
comp32221_c0_seq1	1034	439.113	6.40986e-148	mitogen-activated protein kinase 2 [Plasmodium cynomolgi strain B]	GO:0016740,GO:0016310,GO:0004674,GO:0004672,GO:0006468,GO:0000166,GO:0000165,GO:0005524,GO:0016301,GO:0004707,GO:0016772	GAB66416.1
comp32221_c0_seq2	666	331.257	8.69672e-107	mitogen-activated protein kinase 2 [Plasmodium vivax Sal-1]	GO:0016740,GO:0016310,GO:0004674,GO:0004672,GO:0006468,GO:0000166,GO:0000165,GO:0005524,GO:0016301,GO:0004707,GO:0016772	EDL45532.1
comp32221_c0_seq3	2484	529.635	9.90686e-165	PEK protein kinase [Plasmodium inui San Antonio 1]	GO:0016301,GO:0005524,GO:0004672,GO:0016310,GO:0000166,GO:0006468,GO:0016772,GO:0004674	EUD69480.1
comp32221_c4_seq1	211	73.1738	6.67038e-13	serine/threonine protein kinase [Plasmodium cynomolgi strain B]	GO:0016301,GO:0005524,GO:0004672,GO:0016310,GO:0000166,GO:0006468,GO:0016772,GO:0004674	GAB68141.1
comp32238_c2_seq1	1462	530.791	0	hypothetical protein, conserved in Plasmodium species [Plasmodium knowlesi strain H]	GO:0006508,GO:0004176,GO:0006200	CAQ40370.1
comp32238_c2_seq4	2356	405.986	8.23535e-129	hypothetical protein C922_01356 [Plasmodium inui San Antonio 1]	GO:0006508,GO:0004176,GO:0006200	EUD68336.1
comp32261_c1_seq1	809	228.409	6.29624e-69	Zinc-finger, RAN binding protein, putative [Plasmodium falciparum 3D7]	GO:0008270,GO:0005622	CAB62860.2
comp32263_c1_seq1	667	246.128	5.98874e-79	ATP synthase lipid-binding protein, mitochondrial precursor [Plasmodium vivax Sal-1]	GO:0015986,GO:0045263,GO:0016021,GO:0016020,GO:0006811,GO:0006810,GO:0015078,GO:0008289,GO:0015992,GO:0015991,GO:0033177	EDL43701.1
comp32277_c4_seq1	1028	180.644	2.85149e-52	hypothetical protein C922_00416 [Plasmodium inui San Antonio 1]	GO:0006355,GO:0006366,GO:0001104,GO:0016592,GO:0006357	EUD69552.1
comp32277_c4_seq2	1622	180.644	1.9388e-50	hypothetical protein C922_00416 [Plasmodium inui San Antonio 1]	GO:0006355,GO:0006366,GO:0001104,GO:0016592,GO:0006357	EUD69552.1
comp32285_c1_seq1	3703	1266.14	0	hypothetical protein [Plasmodium knowlesi strain H]	GO:0007076	CAQ42932.1
comp32285_c3_seq2	1636	492.271	8.42953e-166	transporter [Plasmodium knowlesi strain H]	GO:0016021,GO:0016020	CAQ42137.1
comp32285_c9_seq1	1203	447.203	2.32559e-145	hypothetical protein [Plasmodium knowlesi strain H]	GO:0005509	CAQ38930.1
comp32286_c2_seq4	624	187.193	2.56255e-50	hypothetical protein C922_02401 [Plasmodium inui San Antonio 1]	GO:0005524,GO:0008152,GO:0000166,GO:0016459,GO:0003774	EUD67251.1
comp32330_c1_seq1	1004	190.66	7.59081e-53	aspartate aminotransferase, mitochondrial precursor [Plasmodium vivax Sal-1]	GO:0009058,GO:0006520,GO:0016740,GO:0004069,GO:0003824,GO:0080130,GO:0030170,GO:0008483	EDL43243.1
comp32330_c2_seq1	4796	640.573	0	ubiquinol cytochrome c oxidoreductase [Plasmodium knowlesi strain H]	GO:0016020,GO:0016679,GO:0055114,GO:0051537,GO:0016491,GO:0051536,GO:1902600,GO:0046872,GO:0008121	CAQ41746.1
comp32330_c4_seq2	4208	2296.16	0	DNA-directed RNA polymerase II subunit RPB2 [Plasmodium inui San Antonio 1]	GO:0016779,GO:0016740,GO:0006351,GO:0003899,GO:0032549,GO:0003677	EUD66756.1
comp32330_c7_seq2	2872	120.553	4.29453e-24	hypothetical protein C922_03916 [Plasmodium inui San Antonio 1]	GO:0046872,GO:0008270	EUD65668.1
comp32330_c7_seq3	347	93.5893	3.90789e-19	hypothetical protein [Plasmodium vivax Sal-1]	GO:0046872,GO:0008270	EDL43393.1
comp32333_c2_seq2	2046	1110.13	0	DNA-directed RNA polymerase III largest subunit [Plasmodium cynomolgi strain B]	GO:0016779,GO:0016740,GO:0006351,GO:0003899,GO:0032549,GO:0008270,GO:0005634,GO:0003677	GAB67769.1
comp32337_c1_seq3	469	156.377	2.21916e-44	rab family, other [Plasmodium inui San Antonio 1]	GO:0005525,GO:0007264,GO:0000166,GO:0015031	EUD68793.1
comp32349_c0_seq1	2863	783.867	0	conserved Plasmodium protein, unknown function [Plasmodium falciparum 3D7]	GO:0020011	AAN36980.1,ETW16180.1,ETW29135.1,ETW33903.1,ETW54035.1,ETW58342.1,EUR62834.1,EUT78894.1,EWC73835.1
comp32358_c4_seq4	1075	648.277	0	hypothetical protein PFFVO_02162 [Plasmodium falciparum Vietnam Oak-Knoll (FVO)]	GO:0003735,GO:0006412,GO:0005840	ETW49820.1,EWC77051.1
comp32365_c0_seq1	1199	464.537	3.06493e-159	hypothetical protein [Plasmodium vivax Sal-1]	GO:0046872,GO:0055114,GO:0019135,GO:0016491,GO:0004497,GO:0008612	A5JZ19.1,EDL47230.1,CAP62402.1
comp32369_c1_seq2	1255	229.95	2.55835e-83	protein phosphatase 2b regulatory subunit, putative [Plasmodium falciparum 3D7]	GO:0050790,GO:0005955,GO:0008597,GO:0005509,GO:0006470	AAO33818.1,AAN37105.2,ETW16038.1,ETW39745.1,ETW46439.1,ETW54177.1,ETW58487.1,EUT79036.1,EWC73682.1,EWC86351.1,CDO66981.1
comp32369_c1_seq3	1062	229.95	1.98284e-83	protein phosphatase 2b regulatory subunit, putative [Plasmodium falciparum 3D7]	GO:0050790,GO:0005955,GO:0008597,GO:0005509,GO:0006470	AAO33818.1,AAN37105.2,ETW16038.1,ETW39745.1,ETW46439.1,ETW54177.1,ETW58487.1,EUT79036.1,EWC73682.1,EWC86351.1,CDO66981.1
comp32369_c1_seq4	519	233.032	1.98306e-74	protein phosphatase 2b regulatory subunit [Plasmodium knowlesi strain H]	GO:0005509	CAQ41623.1
comp32382_c1_seq1	1186	505.753	6.82059e-173	hypothetical protein [Plasmodium knowlesi strain H]	GO:0005524	CAQ40638.1
comp32382_c1_seq2	1259	390.193	7.57204e-135	hypothetical protein [Plasmodium knowlesi strain H]	GO:0005524	CAQ40638.1
comp32393_c2_seq2	1671	434.876	4.36799e-147	60S ribosomal protein L10-like protein [Plasmodium inui San Antonio 1]	GO:0003735,GO:0006412,GO:0005840,GO:0005622	EUD65984.1
comp32393_c2_seq8	2044	753.436	0	RNA helicase [Plasmodium cynomolgi strain B]	GO:0004386,GO:0003676,GO:0005524,GO:0016787,GO:0008152	GAB68740.1
comp32404_c6_seq1	1192	399.438	2.07628e-131	ribosomal large subunit pseudouridylate synthase [Plasmodium knowlesi strain H]	GO:0003723,GO:0009451,GO:0004730,GO:0001522,GO:0016829,GO:0009982	CAQ40369.1
comp32415_c0_seq1	2095	889.412	0	myosin C [Plasmodium vivax Sal-1]	GO:0005524,GO:0008152,GO:0016459,GO:0003774	EDL43484.1
comp32415_c0_seq3	958	386.341	5.26414e-124	unconventional myosin pfm-b [Plasmodium knowlesi strain H]	GO:0005524,GO:0008152,GO:0016459,GO:0003774	CAQ40556.1
comp32438_c1_seq2	2748	998.423	0	ATP-dependent Clp protease, protease subunit [Plasmodium inui San Antonio 1]	GO:0006508,GO:0005524,GO:0000166,GO:0017111,GO:0008233	EUD65818.1
comp32446_c0_seq6	1647	491.115	7.73202e-168	large ribosomal subunit protein l3, prokaryotic (50s)-like [Plasmodium knowlesi strain H]	GO:0003735,GO:0006412,GO:0030529,GO:0005840,GO:0005622	CAQ39226.1
comp32446_c0_seq8	1346	491.115	2.15758e-169	large ribosomal subunit protein l3, prokaryotic (50s)-like [Plasmodium knowlesi strain H]	GO:0003735,GO:0006412,GO:0030529,GO:0005840,GO:0005622	CAQ39226.1
comp32449_c4_seq1	1767	226.098	3.0053e-61	hypothetical protein, conserved in Plasmodium species [Plasmodium knowlesi strain H]	GO:0005509	CAQ39961.1
comp32449_c4_seq2	1612	269.24	1.03291e-77	hypothetical protein, conserved in Plasmodium species [Plasmodium knowlesi strain H]	GO:0005509	CAQ39961.1
comp32449_c7_seq8	2318	794.267	0	peptide chain release factor subunit 1, putative [Plasmodium falciparum 3D7]	GO:0003747,GO:0006449,GO:0005737,GO:0016149,GO:0006415	AAC71899.1,ETW38957.1,ETW63883.1,EUR79117.1,EUT93140.1,EWC90186.1,CDO62350.1
comp32453_c0_seq1	2442	682.174	0	hypothetical protein C922_00852 [Plasmodium inui San Antonio 1]	GO:0006904,GO:0016192	EUD68456.1
comp32453_c1_seq4	475	192.971	3.01178e-56	hypothetical protein PCYB_022380 [Plasmodium cynomolgi strain B]	GO:0000166	GAB64668.1
comp32453_c1_seq6	207	100.138	3.05333e-23	hypothetical protein PCYB_022380 [Plasmodium cynomolgi strain B]	GO:0000166	GAB64668.1
comp32470_c0_seq1	702	177.948	6.8267e-50	Chain X, Crystal Structure Of Pfpk7 In Complex With An Atp Analogue	GO:0016310,GO:0004674,GO:0004672,GO:0006468,GO:0005737,GO:0000165,GO:0005524,GO:0016301,GO:0004708,GO:0000187,GO:0016772	2PMN,2PMO
comp32470_c0_seq3	1231	421.779	2.26633e-142	protein kinase, putative [Plasmodium falciparum 3D7]	GO:0016310,GO:0004674,GO:0004672,GO:0006468,GO:0005737,GO:0000165,GO:0005524,GO:0016301,GO:0007165,GO:0004708,GO:0000187,GO:0016772	AAC71910.2,ETW20937.1,ETW45385.1,ETW51703.1,ETW57834.1,ETW63894.1,EUR79106.1,EWC79034.1
comp32470_c0_seq4	1507	421.394	7.74371e-141	protein kinase, putative [Plasmodium falciparum 3D7]	GO:0016310,GO:0004674,GO:0004672,GO:0006468,GO:0005737,GO:0000165,GO:0005524,GO:0016301,GO:0007165,GO:0004708,GO:0000187,GO:0016772	AAC71910.2,ETW20937.1,ETW45385.1,ETW51703.1,ETW57834.1,ETW63894.1,EUR79106.1,EWC79034.1
comp32484_c0_seq2	888	408.683	8.78952e-128	Kinesin motor domain containing protein [Plasmodium vivax Sal-1]	GO:0005524,GO:0005871,GO:0008152,GO:0000166,GO:0003777,GO:0008017,GO:0007018,GO:0005874	EDL44254.1
comp32503_c0_seq1	2545	437.958	1.96481e-136	hypothetical protein [Plasmodium vivax Sal-1]	GO:0016779,GO:0008152	EDL44384.1
comp32503_c0_seq2	1441	396.741	1.04695e-132	deoxyribose-phosphate aldolase, putative [Plasmodium falciparum 3D7]	GO:0005737,GO:0006098,GO:0004139,GO:0003824,GO:0016829,GO:0009264	AAN35407.1,ETW18388.1,ETW30622.1,ETW36347.1,ETW42784.1,ETW56640.1,ETW61470.1,EUR71961.1,EUT85534.1,EWC76343.1,EWC85767.1
comp32525_c0_seq1	421	127.487	1.67971e-31	hypothetical protein [Plasmodium vivax Sal-1]	GO:0016021	EDL47529.1
comp32525_c1_seq1	1397	524.242	5.82682e-178	receptor putative [Plasmodium knowlesi strain H]	GO:0016021	CAQ42112.1
comp32535_c1_seq1	535	225.713	2.26777e-72	translation initiation factor [Plasmodium berghei strain ANKA]	GO:0006413,GO:0003743	XP_728934.1,EAA20499.1,CAH99834.1,ETB61985.1,EUD74647.1,CDR17101.1,CDS52410.1,CDU20938.1,CDZ14567.1
comp32535_c1_seq2	773	170.629	1.55654e-49	translation initiation factor [Plasmodium berghei strain ANKA]	GO:0006413,GO:0003743	XP_728934.1,EAA20499.1,CAH99834.1,ETB61985.1,EUD74647.1,CDR17101.1,CDS52410.1,CDU20938.1,CDZ14567.1
comp32535_c1_seq3	511	225.713	1.67606e-72	translation initiation factor [Plasmodium berghei strain ANKA]	GO:0006413,GO:0003743	XP_728934.1,EAA20499.1,CAH99834.1,ETB61985.1,EUD74647.1,CDR17101.1,CDS52410.1,CDU20938.1,CDZ14567.1
comp32535_c2_seq1	655	361.303	6.316e-124	vacuolar protein sorting 29 [Plasmodium knowlesi strain H]	GO:0030904,GO:0042147	CAQ42897.1
comp32535_c10_seq5	733	136.732	3.83452e-33	hypothetical protein PCYB_141880 [Plasmodium cynomolgi strain B]	GO:0000398,GO:0046540	GAB68760.1
comp32535_c11_seq1	1840	415.231	3.16063e-131	hypothetical protein [Plasmodium vivax Sal-1]	GO:0000398,GO:0046540	EDL47295.1
comp32535_c12_seq1	469	123.25	1.80895e-29	hypothetical protein PCYB_141880 [Plasmodium cynomolgi strain B]	GO:0000398,GO:0046540	GAB68760.1
comp32548_c2_seq1	310	109.383	5.14258e-25	probable GTP-binding protein [Plasmodium knowlesi strain H]	GO:0005525,GO:0000166,GO:0000917	CAQ41718.1
comp32548_c3_seq6	2595	536.184	5.02317e-172	probable GTP-binding protein [Plasmodium knowlesi strain H]	GO:0005525,GO:0000166,GO:0000917	CAQ41718.1
comp32554_c0_seq4	1296	327.791	1.64331e-95	hypothetical protein, conserved in Plasmodium species [Plasmodium knowlesi strain H]	GO:0046488,GO:0044267,GO:0005524,GO:0046854,GO:0016307	CAQ42845.1
comp32554_c3_seq1	930	199.134	8.12206e-53	hypothetical protein, conserved in Plasmodium species [Plasmodium knowlesi strain H]	GO:0046488,GO:0044267,GO:0005524,GO:0046854,GO:0016307	CAQ42845.1
comp32565_c0_seq1	1604	549.28	7.31163e-178	ATP-dependent transporter [Plasmodium cynomolgi strain B]	GO:0016887,GO:0005524,GO:0016021,GO:0000166,GO:0042626,GO:0055085,GO:0006810,GO:0006200	GAB66305.1
comp32577_c1_seq1	779	308.916	5.3601e-102	hypothetical protein C923_05411 [Plasmodium falciparum UGT5.1]	GO:0005525	EWC85667.1
comp32577_c1_seq2	999	262.307	1.28253e-82	hypothetical protein C923_05411 [Plasmodium falciparum UGT5.1]	GO:0005525	EWC85667.1
comp32577_c1_seq3	650	263.848	5.64129e-85	hypothetical protein C923_05411 [Plasmodium falciparum UGT5.1]	GO:0005525	EWC85667.1
comp32596_c0_seq1	1790	356.681	1.34631e-105	hypothetical protein C922_00019 [Plasmodium inui San Antonio 1]	GO:0006529,GO:0004066	EUD69156.1
comp32600_c0_seq1	526	149.443	1.00628e-37	DNA gyrase subunit A;evidence=inferred from direct assay [Plasmodium falciparum 3D7]	GO:0003918,GO:0003916,GO:0006265,GO:0005694,GO:0009295,GO:0006259,GO:0003677,GO:0006200,GO:0005524,GO:0007059,GO:0016853,GO:0009330,GO:0020011,GO:0006268	AAN36310.1,ETW17612.1,ETW30030.1,ETW48074.1,ETW55912.1,ETW60264.1,EUR68705.1,EUT82504.1,EWC75352.1,EWC87654.1
comp32600_c6_seq1	803	203.756	3.76955e-57	methionine aminopeptidase [Plasmodium berghei strain ANKA]	GO:0006508,GO:0016787,GO:0008235,GO:0004177	CAH98230.1
comp32600_c8_seq2	2014	354.369	2.55016e-103	histone acetyltransferase [Plasmodium cynomolgi strain B]	GO:0016740,GO:0016573,GO:0006348,GO:0004402,GO:0016568,GO:0005634	GAB65289.1
comp32600_c15_seq1	3181	826.624	0	hypothetical protein PFTANZ_01876 [Plasmodium falciparum Tanzania (2000708)]	GO:0046872,GO:0055114,GO:0045454,GO:0016491,GO:0051537,GO:0051536,GO:0050660	ETW57133.1,ETW60087.1,EUR73758.1,EWC77423.1
comp32600_c15_seq2	3032	1096.65	0	DNA gyrase subunit B [Plasmodium inui San Antonio 1]	GO:0005524,GO:0000166,GO:0006265,GO:0003918,GO:0003916,GO:0016853,GO:0006200,GO:0003677	EUD66106.1
comp32600_c17_seq1	1281	550.821	0	mitogen-activated protein kinase 1, MAP-kinase 1 [Plasmodium knowlesi strain H]	GO:0016740,GO:0016310,GO:0004674,GO:0004672,GO:0006468,GO:0000166,GO:0000165,GO:0005524,GO:0016301,GO:0004707,GO:0016772	CAQ42680.1
comp32600_c19_seq1	2672	826.624	0	hypothetical protein PFTANZ_01876 [Plasmodium falciparum Tanzania (2000708)]	GO:0046872,GO:0055114,GO:0045454,GO:0016491,GO:0051537,GO:0051536,GO:0050660	ETW57133.1,ETW60087.1,EUR73758.1,EWC77423.1
comp32600_c20_seq1	2014	354.369	2.55016e-103	histone acetyltransferase [Plasmodium cynomolgi strain B]	GO:0016740,GO:0016573,GO:0006348,GO:0004402,GO:0016568,GO:0005634	GAB65289.1
comp32600_c24_seq1	746	196.823	3.04725e-59	60S ribosomal protein L14 [Plasmodium vivax Sal-1]	GO:0003735,GO:0006412,GO:0005840,GO:0005622	EDL46930.1
comp32600_c25_seq3	2922	351.288	5.84351e-102	protein phosphatase 2C [Plasmodium vivax Sal-1]	GO:0046872,GO:0016787,GO:0006470,GO:0003824,GO:0004722,GO:0004721	EDL45773.1
comp32600_c25_seq6	2845	351.288	3.53801e-102	protein phosphatase 2C [Plasmodium vivax Sal-1]	GO:0046872,GO:0016787,GO:0006470,GO:0003824,GO:0004722,GO:0004721	EDL45773.1
comp32600_c28_seq1	683	196.052	2.68933e-54	hypothetical protein PFFVO_03076 [Plasmodium falciparum Vietnam Oak-Knoll (FVO)]	GO:0016301,GO:0030955,GO:0004743,GO:0016310,GO:0016740,GO:0000287,GO:0003824,GO:0006096	ETW30648.1,ETW36147.1,ETW42565.1,ETW48932.1,ETW56470.1,ETW61195.1,EUR71427.1,EUT84776.1,EWC76168.1
comp32600_c35_seq1	3498	1288.09	0	DNA excision repair protein ERCC-3 [Plasmodium inui San Antonio 1]	GO:0004386,GO:0003676,GO:0005524,GO:0016787,GO:0006289,GO:0032508,GO:0004003,GO:0003677	EUD64507.1
comp32600_c35_seq5	3498	1288.09	0	DNA excision repair protein ERCC-3 [Plasmodium inui San Antonio 1]	GO:0004386,GO:0003676,GO:0005524,GO:0016787,GO:0006289,GO:0032508,GO:0004003,GO:0003677	EUD64507.1
comp32611_c0_seq2	1584	852.818	0	hypothetical protein C922_04309 [Plasmodium inui San Antonio 1]	GO:0030131,GO:0030117,GO:0016192,GO:0016020,GO:0006886,GO:0015031,GO:0008565,GO:0006810	EUD65366.1
comp32611_c0_seq3	1734	852.818	0	hypothetical protein C922_04309 [Plasmodium inui San Antonio 1]	GO:0030131,GO:0030117,GO:0016192,GO:0016020,GO:0006886,GO:0015031,GO:0008565,GO:0006810	EUD65366.1
comp32614_c0_seq2	1355	407.527	1.15476e-134	hypothetical protein C922_00960 [Plasmodium inui San Antonio 1]	GO:0048870,GO:0031514	EUD68561.1
comp32616_c1_seq3	720	97.8265	2.56663e-19	hypothetical protein C922_00127 [Plasmodium inui San Antonio 1]	GO:0015269,GO:0071805,GO:0016020,GO:0006813	EUD69264.1
comp32616_c1_seq4	2130	528.094	1.98056e-163	gamma-tubulin complex component [Plasmodium vivax Sal-1]	GO:0000922,GO:0005856,GO:0000226,GO:0007020,GO:0005815	EDL46228.1
comp32616_c3_seq1	517	173.326	3.2317e-51	60S ribosomal protein L24 [Plasmodium knowlesi strain H]	GO:0005840	CAQ41862.1
comp32616_c7_seq1	490	261.536	2.5209e-86	40S ribosomal protein S10, putative [Plasmodium falciparum 3D7]	GO:0003735,GO:0006412,GO:0022627,GO:0005840	3J7A,CAD50944.1,ETW50122.1,EUT88274.1
comp32616_c24_seq3	5330	1051.2	0	gamma-tubulin complex component [Plasmodium cynomolgi strain B]	GO:0000922,GO:0005856,GO:0000226,GO:0007020,GO:0005815	GAB68150.1
comp32616_c25_seq1	3583	852.047	0	cation-transporting ATPase, partial [Plasmodium cynomolgi strain B]	GO:0016021,GO:0006812,GO:0016787,GO:0006200,GO:0000166,GO:0005524,GO:0016887,GO:0019829,GO:0046872,GO:0008152	GAB64657.1
comp32622_c0_seq1	1493	551.206	0	glutamate--tRNA ligase, putative [Plasmodium falciparum 3D7]	GO:0016874,GO:0006418,GO:0000166,GO:0005737,GO:0006412,GO:0005524,GO:0004819,GO:0004818,GO:0000049,GO:0004812,GO:0016876,GO:0043039,GO:0020011,GO:0006424	CAD52692.1,ETW59334.1,EUR65268.1
comp32622_c0_seq4	1599	399.053	1.58859e-148	glutamate--tRNA ligase, putative [Plasmodium falciparum 3D7]	GO:0016874,GO:0006418,GO:0000166,GO:0005737,GO:0006412,GO:0005524,GO:0004819,GO:0004818,GO:0000049,GO:0004812,GO:0016876,GO:0043039,GO:0020011,GO:0006424	CAD52692.1,ETW59334.1,EUR65268.1
comp32622_c0_seq5	504	111.309	3.33436e-27	hypothetical protein PFFCH_04191 [Plasmodium falciparum FCH/4]	GO:0016874,GO:0006418,GO:0000166,GO:0005737,GO:0006412,GO:0005524,GO:0004812,GO:0016876,GO:0043039	ETW55726.1
comp32629_c0_seq3	258	107.457	2.06721e-25	hypothetical protein [Plasmodium berghei strain ANKA]	GO:0006914,GO:0005737,GO:0003824	CAH96603.1
comp32630_c1_seq4	323	92.4337	4.1821e-20	protein kinase, putative [Plasmodium falciparum 3D7]	GO:0016301,GO:0005524,GO:0004672,GO:0016310,GO:0000166,GO:0006468,GO:0016772,GO:0004674	CAX64296.1,ETW34939.1
comp32631_c1_seq1	840	396.356	3.94831e-134	dimethyladenosine transferase [Plasmodium berghei strain ANKA]	GO:0016433,GO:0006364,GO:0016740,GO:0000179,GO:0000154,GO:0032259,GO:0031167,GO:0008649	CAH94666.1
comp32631_c3_seq1	335	103.219	2.72326e-23	dimethyladenosine transferase [Plasmodium knowlesi strain H]	GO:0016433,GO:0006364,GO:0016740,GO:0000179,GO:0000154,GO:0032259,GO:0031167,GO:0008649	CAQ42453.1
comp32665_c4_seq1	322	153.295	1.93072e-45	small nuclear ribonucleoprotein f [Plasmodium knowlesi strain H]	GO:0003723,GO:0005681,GO:0019013,GO:0008380,GO:0006397,GO:0030529,GO:0006396,GO:0005634	CAQ40047.1
comp32676_c3_seq1	590	73.9442	7.75149e-12	DNA repair protein rad54 [Plasmodium knowlesi strain H]	GO:0004386,GO:0003676,GO:0005524,GO:0008152,GO:0003677	CAQ37981.1
comp32688_c5_seq1	1034	223.016	2.85993e-62	3'-5' exonuclease domain containing protein [Plasmodium vivax Sal-1]	GO:0006139,GO:0003676,GO:0004527,GO:0090305,GO:0008408	EDL46680.1
comp32688_c5_seq6	630	72.0182	3.99694e-11	3'-5' exonuclease domain containing protein [Plasmodium cynomolgi strain B]	GO:0006139,GO:0003676,GO:0004527,GO:0090305,GO:0008408	GAB67160.1
comp32694_c0_seq1	3923	781.941	0	hypothetical protein PFTANZ_05371 [Plasmodium falciparum Tanzania (2000708)]	GO:0046872,GO:0004655,GO:0003824,GO:0033014	ETW54049.1
comp32694_c2_seq1	556	303.138	2.67237e-100	hypothetical protein [Plasmodium berghei strain ANKA]	GO:0046872,GO:0008152,GO:0003824	CAH96585.1
comp32698_c1_seq2	2258	503.827	6.86929e-160	hypothetical protein [Plasmodium berghei strain ANKA]	GO:0004553,GO:0005975	CAH96934.1
comp32698_c3_seq2	1277	318.546	1.21304e-93	hypothetical protein PCYB_121250 [Plasmodium cynomolgi strain B]	GO:0004553,GO:0005975	GAB67557.1
comp32705_c2_seq1	547	152.91	3.65535e-39	tRNA pseudouridine synthase D, putative [Plasmodium falciparum 3D7]	GO:0003723,GO:0009451,GO:0001522,GO:0009982	CAD51042.1,ETW31315.1,EWC89255.1
comp32705_c2_seq3	1061	340.887	2.23843e-105	hypothetical protein PFUGPA_01038 [Plasmodium falciparum Palo Alto/Uganda]	GO:0003723,GO:0009451,GO:0001522,GO:0009982	ETW62294.1,EUT87945.1,EWC77380.1
comp32715_c0_seq3	1433	476.863	1.30348e-149	hypothetical protein [Plasmodium knowlesi strain H]	GO:0006629,GO:0008152	CAQ38385.1
comp32715_c6_seq1	4284	413.305	2.33832e-116	sexual stage-specific protein kinase [Plasmodium vivax Sal-1]	GO:0016740,GO:0004674,GO:0016310,GO:0004672,GO:0006468,GO:0000166,GO:0005524,GO:0016301,GO:0016772	EDL44544.1
comp32716_c0_seq3	573	180.259	6.89391e-53	sf-assemblin [Plasmodium yoelii yoelii 17XNL]	GO:0005200	EAA16976.1,ETB59763.1,CDU84973.1,CDZ16740.1
comp32716_c0_seq5	207	87.0409	4.71686e-19	sf-assemblin [Plasmodium yoelii yoelii 17XNL]	GO:0005200	EAA16976.1,ETB59763.1,CDU84973.1,CDZ16740.1
comp32731_c1_seq1	1594	501.901	1.23283e-170	hypothetical protein [Plasmodium vivax Sal-1]	GO:0045454	EDL45663.1
comp32731_c1_seq2	1037	408.297	8.75106e-137	hypothetical protein [Plasmodium vivax Sal-1]	GO:0045454	EDL45663.1
comp32732_c3_seq1	942	270.396	6.10241e-86	beta-hydroxyacyl-acp dehydratase precursor [Plasmodium knowlesi strain H]	GO:0016836,GO:0005737,GO:0006633,GO:0016829	CAQ41378.1
comp32762_c0_seq1	220	132.494	9.18494e-38	small nuclear ribonucleoprotein [Plasmodium chabaudi chabaudi]	GO:0019013,GO:0030532,GO:0008380,GO:0030529	XP_742706.1,CAH84536.1,CAH78030.1,CDR11092.1
comp32771_c5_seq1	1144	400.208	1.56869e-135	hypothetical protein PFFVO_02769 [Plasmodium falciparum Vietnam Oak-Knoll (FVO)]	GO:0016740,GO:0046939,GO:0016310,GO:0019205,GO:0005524,GO:0016301,GO:0016776,GO:0006139,GO:0004017	ETW30767.1,ETW42653.1,ETW49273.1,ETW61328.1,EUR72066.1,EUT85725.1,EWC76469.1,EWC88466.1
comp32771_c13_seq1	1677	531.561	0	molybdopterin synthase sulfurylase, partial [Plasmodium cynomolgi strain B]	GO:0008152,GO:0003824	GAB67131.1
comp32771_c14_seq3	351	211.075	2.99247e-64	vacuolar ATP synthase subunit d, partial [Plasmodium cynomolgi strain B]	GO:0015078,GO:0033179,GO:0015991	GAB67937.1
comp32771_c14_seq5	511	210.69	3.4452e-63	vacuolar ATP synthase subunit d [Plasmodium vivax Sal-1]	GO:0015078,GO:0033179,GO:0015991	EDL46013.1
comp32771_c14_seq6	921	419.853	1.24191e-142	vacuolar ATP synthase subunit d [Plasmodium vivax Sal-1]	GO:0015078,GO:0033179,GO:0015991	EDL46013.1
comp32771_c14_seq7	888	530.406	0	vacuolar ATP synthase subunit d [Plasmodium vivax Sal-1]	GO:0015078,GO:0033179,GO:0015991	EDL46013.1
comp32771_c15_seq1	2996	1253.81	0	hypothetical protein [Plasmodium vivax Sal-1]	GO:0030286,GO:0016887,GO:0005858,GO:0008152,GO:0003777,GO:0007018,GO:0006200,GO:0001539	EDL43552.1
comp32771_c15_seq2	4388	1359.36	0	hypothetical protein C922_04342 [Plasmodium inui San Antonio 1]	GO:0030286,GO:0016887,GO:0005858,GO:0008152,GO:0003777,GO:0007018,GO:0006200,GO:0001539	EUD65213.1
comp32771_c15_seq5	529	132.494	3.26638e-34	axonemal dynein heavy chain [Plasmodium yoelii yoelii 17XNL]	GO:0016887,GO:0005858,GO:0008152,GO:0003777,GO:0007018,GO:0006200,GO:0001539	EAA22254.1
comp32771_c15_seq7	4599	1515.75	0	hypothetical protein C922_04342 [Plasmodium inui San Antonio 1]	GO:0030286,GO:0016887,GO:0005858,GO:0008152,GO:0003777,GO:0007018,GO:0006200,GO:0001539	EUD65213.1
comp32771_c15_seq9	404	152.525	3.93994e-39	hypothetical protein [Plasmodium vivax Sal-1]	GO:0030286,GO:0016887,GO:0005858,GO:0008152,GO:0003777,GO:0007018,GO:0006200,GO:0001539	EDL43552.1
comp32774_c0_seq1	1409	463.381	1.52131e-156	hypothetical protein PCYB_124750 [Plasmodium cynomolgi strain B]	GO:0046872	GAB67909.1
comp32776_c1_seq1	691	162.925	8.71745e-43	hypothetical protein C922_01266 [Plasmodium inui San Antonio 1]	GO:0030131,GO:0016192,GO:0006886	EUD68247.1
comp32793_c2_seq2	1022	196.438	1.45781e-51	hypothetical protein C922_04188 [Plasmodium inui San Antonio 1]	GO:0016874,GO:0008152,GO:0016567,GO:0004842	EUD65448.1
comp32793_c6_seq1	745	205.297	6.99884e-56	hypothetical protein [Plasmodium vivax Sal-1]	GO:0016874,GO:0008152,GO:0016567,GO:0004842	EDL45585.1
comp32808_c0_seq1	633	122.479	5.91906e-29	pantothenate kinase, putative [Plasmodium falciparum 3D7]	GO:0016301,GO:0015937,GO:0005524,GO:0016310,GO:0016740,GO:0004594	AAN36812.2
comp32808_c0_seq3	1225	223.402	5.59557e-64	hypothetical protein [Plasmodium yoelii yoelii 17XNL]	GO:0015937,GO:0005524,GO:0016310,GO:0004594	EAA19079.1
comp32818_c1_seq4	1582	383.259	3.32545e-121	hypothetical protein PFUGPA_03602 [Plasmodium falciparum Palo Alto/Uganda]	GO:0008152,GO:0016020,GO:0016772	ETW59073.1
comp32818_c4_seq1	1088	204.142	8.48365e-90	hypothetical protein [Plasmodium vivax Sal-1]	GO:0032313,GO:0032851,GO:0005097	EDL44755.1
comp32818_c12_seq1	1222	167.933	2.38615e-41	hypothetical protein, conserved in Plasmodium species [Plasmodium knowlesi strain H]	GO:0032313,GO:0032851,GO:0005097	CAQ39586.1
comp32819_c7_seq1	1975	514.612	2.97896e-169	polypyrimidine tract binding protein [Plasmodium cynomolgi strain B]	GO:0003676,GO:0000166	GAB67479.1
comp32819_c7_seq2	1891	529.25	2.41763e-175	polypyrimidine tract binding protein [Plasmodium cynomolgi strain B]	GO:0003676,GO:0000166	GAB67479.1
comp32819_c15_seq2	1481	165.622	7.6125e-40	hypothetical protein [Plasmodium vivax Sal-1]	GO:0046872	EDL43492.1
comp32819_c21_seq1	361	73.559	1.98953e-12	polypyrimidine tract binding protein [Plasmodium vivax Sal-1]	GO:0003676,GO:0000166	EDL46363.1
comp32819_c25_seq1	2438	167.162	4.53786e-39	hypothetical protein [Plasmodium vivax Sal-1]	GO:0046872	EDL43492.1
comp32830_c1_seq1	2320	235.343	1.24754e-60	hypothetical protein C922_00101 [Plasmodium inui San Antonio 1]	GO:0005524	EUD69238.1
comp32830_c3_seq1	3732	396.741	1.06989e-118	hypothetical protein [Plasmodium berghei strain ANKA]	GO:0070403	CAH97813.1
comp32830_c8_seq1	1042	316.235	7.8503e-104	myosin A tail domain interacting protein MTIP [Plasmodium vivax Sal-1]	GO:0005509	EDL44262.1
comp32830_c11_seq1	674	162.54	2.79568e-44	hypothetical protein [Plasmodium vivax Sal-1]	GO:0020037	EDL46961.1
comp32831_c2_seq2	1957	851.277	0	GMP synthase (glutamine-hydrolysing) [Plasmodium inui San Antonio 1]	GO:0006164,GO:0005524,GO:0003922,GO:0016462,GO:0006177	EUD67441.1
comp32839_c4_seq1	3110	1469.52	0	hypothetical protein PFFCH_03273 [Plasmodium falciparum FCH/4]	GO:0003723,GO:0008168,GO:0006364,GO:0005044,GO:0008033,GO:0016020,GO:0006898,GO:0032259	EWC86166.1
comp32839_c6_seq5	1373	458.373	1.59794e-152	cysteine proteinase [Plasmodium inui San Antonio 1]	GO:0006508,GO:0016787,GO:0008234,GO:0008233	EUD69340.1
comp32839_c6_seq10	11923	2085.46	0	Guanylyl cyclase [Plasmodium knowlesi strain H]	GO:0035556,GO:0004012,GO:0016021,GO:0009190,GO:0045332,GO:0000166,GO:0005524,GO:0015914,GO:0046872,GO:0016849,GO:0000287	CAQ40163.1
comp32839_c9_seq1	1021	237.654	1.64832e-74	mitochondrial ribosomal protein L14 precursor, putative [Plasmodium falciparum 3D7]	GO:0003735,GO:0006412,GO:0030529,GO:0005840	CAX63972.1,ETW20196.1,ETW31833.1,ETW38063.1,ETW44626.1,ETW45714.1,ETW53447.1,ETW63128.1,EUR76660.1,EUT90694.1
comp32852_c13_seq3	1622	464.151	6.74446e-156	hypothetical protein PFFVO_02369 [Plasmodium falciparum Vietnam Oak-Knoll (FVO)]	GO:0003676,GO:0016788,GO:0090305,GO:0004519,GO:0006308	ETW43013.1
comp32852_c15_seq1	1544	759.985	0	cell division cycle ATPase, putative [Plasmodium falciparum 3D7]	GO:0010564,GO:0006200,GO:0000166,GO:0017111,GO:0005524,GO:0016887,GO:0043130,GO:0008152,GO:0007049,GO:0030433,GO:0020011	P46468.2,CAD50861.1,EWC89536.1
comp32854_c0_seq6	1765	358.992	5.74288e-104	hypothetical protein C922_01488 [Plasmodium inui San Antonio 1]	GO:0030286,GO:0016887,GO:0005524,GO:0008152,GO:0003777,GO:0007018,GO:0006200	EUD67876.1
comp32854_c0_seq7	861	306.99	5.44338e-98	hypothetical protein [Plasmodium yoelii yoelii 17XNL]	GO:0008152,GO:0003777,GO:0007018	EAA21166.1
comp32861_c0_seq1	806	449.899	9.92699e-155	protein phosphatase, putative [Plasmodium falciparum 3D7]	GO:0008152,GO:0006470,GO:0003824,GO:0004722	AAN37136.2,ETW15937.1,ETW33768.1,ETW39704.1,ETW46481.1,ETW54213.1,ETW58525.1,EUR62402.1,EUT79074.1,CDO67014.1
comp32861_c0_seq3	749	393.275	6.3008e-133	protein phosphatase [Plasmodium inui San Antonio 1]	GO:0008152,GO:0003824	EUD69371.1
comp32861_c0_seq4	322	129.798	2.76009e-33	protein phosphatase, putative [Plasmodium falciparum 3D7]	GO:0008152,GO:0006470,GO:0003824,GO:0004722	AAN37136.2,ETW15937.1,ETW33768.1,ETW39704.1,ETW46481.1,ETW54213.1,ETW58525.1,EUR62402.1,EUT79074.1,CDO67014.1
comp32861_c0_seq5	280	119.013	1.17311e-29	protein phosphatase [Plasmodium inui San Antonio 1]	GO:0008152,GO:0003824	EUD69371.1
comp32861_c0_seq6	752	250.751	1.21452e-77	protein phosphatase 2C [Plasmodium knowlesi strain H]	GO:0008152,GO:0003824	CAQ41592.1
comp32868_c1_seq2	1857	785.023	0	ATP-dependent phosphofructokinase, putative [Plasmodium falciparum 3D7]	GO:0046835,GO:0016301,GO:0016310,GO:0003872,GO:0006096,GO:0005945	AAN35878.1
comp32868_c2_seq1	830	248.825	3.00453e-77	hypothetical protein PFFVO_05701 [Plasmodium falciparum Vietnam Oak-Knoll (FVO)]	GO:0046835,GO:0003872,GO:0006096,GO:0005945	ETW35810.1,ETW60644.1,EUT83511.1,EWC75860.1
comp32873_c1_seq1	2646	499.204	4.45046e-150	lysine decarboxylase [Plasmodium vivax Sal-1]	GO:0008152,GO:0003824,GO:0030170	EDL43637.1
comp32873_c5_seq1	1393	529.25	0	hypothetical protein [Plasmodium berghei strain ANKA]	GO:0008152,GO:0003824,GO:0030170	CAH95180.1
comp32874_c3_seq1	3734	294.664	1.64532e-88	hypothetical protein PFMC_00840 [Plasmodium falciparum CAMP/Malaysia]	GO:0046907	ETW63360.1
comp32881_c0_seq1	288	179.489	2.7675e-55	DNA-directed RNA polymerase II 16 kDa subunit, putative [Plasmodium falciparum 3D7]	GO:0034402,GO:0045948,GO:0031369,GO:0044237,GO:0006367,GO:0005665,GO:0003727,GO:0006366,GO:0000932,GO:0000166,GO:0003697,GO:0003824,GO:0031990,GO:0006351,GO:0000288,GO:0003899	AAC71838.1,ETW20852.1,ETW39068.1,ETW46197.1,ETW57741.1,ETW63956.1,EUR79193.1,EUT93068.1,CDO62286.1
comp32893_c9_seq1	2279	292.738	2.81502e-80	conserved Plasmodium protein, unknown function [Plasmodium falciparum 3D7]	GO:0046872	CAX64243.1
comp32893_c11_seq2	2257	438.343	5.14254e-130	hypothetical protein C922_03220 [Plasmodium inui San Antonio 1]	GO:0005634,GO:0005622,GO:0003677	EUD66304.1
comp32893_c18_seq1	2029	176.022	2.95287e-48	hypothetical protein [Plasmodium berghei strain ANKA]	GO:0005634,GO:0005622,GO:0003677	CAI00368.1
comp32893_c18_seq3	6622	474.167	1.14894e-133	endonuclease/exonuclease/phosphatase domain containing protein [Plasmodium cynomolgi strain B]	GO:0004527,GO:0008152,GO:0090305,GO:0042578,GO:0004519	GAB64396.1
comp32893_c22_seq1	3011	772.696	0	monooxygenase [Plasmodium yoelii yoelii 17XNL]	GO:0055114,GO:0016491,GO:0008152,GO:0004497	EAA16305.1
comp32893_c23_seq1	1770	245.743	1.68567e-65	hypothetical protein C922_00598 [Plasmodium inui San Antonio 1]	GO:0003677	EUD68910.1
comp32893_c23_seq2	1879	720.694	0	heat shock protein 70 (hsp70), putative [Plasmodium falciparum 3D7]	GO:0005524,GO:0006950,GO:0020011,GO:0000166,GO:0005783	CAX64348.1,ETW16657.1,ETW34644.1,ETW40576.1,ETW47379.1,ETW55582.1,ETW59489.1,EUR65773.1,EWC74535.1,EWC86684.1
comp32895_c0_seq1	2022	378.637	3.21746e-116	hypothetical protein [Plasmodium vivax Sal-1]	GO:0003676,GO:0000166	EDL44624.1
comp32912_c1_seq1	865	110.923	3.89022e-23	hypothetical protein C922_04521 [Plasmodium inui San Antonio 1]	GO:0048015,GO:0016301,GO:0016310,GO:0016740,GO:0046854,GO:0016773,GO:0016772	EUD65121.1
comp32912_c2_seq1	2291	412.149	4.24896e-120	hypothetical protein C922_04521 [Plasmodium inui San Antonio 1]	GO:0048015,GO:0016301,GO:0016310,GO:0016740,GO:0046854,GO:0016773,GO:0016772	EUD65121.1
comp32912_c6_seq1	6839	702.975	0	ubiquitin carboxyl-terminal hydrolase family 2 [Plasmodium cynomolgi strain B]	GO:0006508,GO:0016787,GO:0008234,GO:0008233,GO:0036459,GO:0006511	GAB64644.1
comp32921_c0_seq1	1564	892.108	0	alpha tubulin [Plasmodium falciparum 3D7]	GO:0007017,GO:0051258,GO:0006184,GO:0005634,GO:0005874,GO:0000166,GO:0005737,GO:0005525,GO:0043234,GO:0005200,GO:0003924,GO:0005856	P14642.1,CAA34101.1,CAD51722.1,ETW18421.1,ETW36910.1,ETW42966.1,ETW49614.1,CDO64097.1
comp32924_c2_seq1	580	178.718	4.53338e-53	elongation factor 1-beta [Plasmodium vinckei vinckei]	GO:0006414,GO:0003746,GO:0005853	EUD72486.1,KEG03506.1
comp32940_c1_seq2	2808	384.03	8.57582e-119	hypothetical protein [Plasmodium berghei strain ANKA]	GO:0003725	CAI02427.1
comp32940_c1_seq5	1042	165.622	1.30016e-46	hypothetical protein C922_00083 [Plasmodium inui San Antonio 1]	GO:0005737,GO:0000045	EUD69220.1
comp32940_c1_seq7	543	165.622	9.2045e-49	hypothetical protein C922_00083 [Plasmodium inui San Antonio 1]	GO:0005737,GO:0000045	EUD69220.1
comp32940_c2_seq1	548	134.42	1.65922e-35	hypothetical protein C922_00086 [Plasmodium inui San Antonio 1]	GO:0006366,GO:0001104,GO:0016592,GO:0006357	EUD69223.1
comp32940_c4_seq1	417	196.823	2.50666e-60	hypothetical protein, conserved in Plasmodium species [Plasmodium knowlesi strain H]	GO:0006366,GO:0001104,GO:0016592,GO:0006357	CAQ41432.1
comp32959_c1_seq3	406	91.2781	3.00788e-19	hypothetical protein C922_02435 [Plasmodium inui San Antonio 1]	GO:0005524,GO:0046496,GO:0000166,GO:0047453,GO:0016829	EUD67285.1
comp32959_c3_seq1	254	90.8929	8.05671e-20	hypothetical protein [Plasmodium vivax Sal-1]	GO:0005524,GO:0046496,GO:0000166,GO:0047453,GO:0016829	EDL45825.1
comp32965_c0_seq1	3675	1620.91	0	hypothetical protein [Plasmodium berghei strain ANKA]	GO:0005524,GO:0019538,GO:0000166,GO:0017111	CAH94822.1
comp32965_c1_seq1	1312	139.428	4.62359e-35	apicoplast conserved ycf19 protein precursor, unknown function [Plasmodium falciparum 3D7]	GO:0020011,GO:0016020	CAX64429.1,ETW20593.1,ETW45214.1,ETW52194.1,CDO62557.1
comp32981_c2_seq1	924	164.081	8.04998e-47	small nuclear ribonucleoprotein, putative [Plasmodium falciparum 3D7]	GO:0000375,GO:0019013,GO:0030529,GO:0005732	CAD51151.1,ETW18958.1,ETW43374.1,ETW49823.1,ETW52434.1,EUR73001.1,EUT87295.1,EWC77055.1,EWC89016.1,CDO63991.1
comp32981_c4_seq2	755	221.476	9.51318e-65	queuine tRNA ribosyltransferase [Plasmodium berghei strain ANKA]	GO:0008479,GO:0006400,GO:0016740,GO:0008616	CAH99166.1
comp32981_c7_seq1	1990	311.227	9.49048e-89	mitochondrial carrier protein [Plasmodium vivax Sal-1]	GO:0016021,GO:0016020,GO:0006810	EDL44864.1
comp32981_c23_seq1	725	152.91	4.43552e-38	ATP-dependent RNA helicase [Plasmodium yoelii yoelii 17XNL]	GO:0004386,GO:0003676,GO:0005524,GO:0016787,GO:0008152,GO:0000166,GO:0008026,GO:0006200	EAA15321.1,CDU17160.1,CDZ11433.1
comp32981_c27_seq3	1770	313.923	5.50912e-97	hypothetical protein, conserved in Plasmodium species [Plasmodium knowlesi strain H]	GO:0006414,GO:0003746,GO:0005622	CAQ41712.1
comp32981_c30_seq1	2579	223.016	2.08481e-56	Cg2-like protein [Plasmodium knowlesi strain H]	GO:0006366,GO:0001104,GO:0016592,GO:0006357	CAQ37906.1
comp32981_c39_seq1	1879	654.055	0	DEAD/DEAH box ATP-dependent RNA helicase [Plasmodium vivax Sal-1]	GO:0004386,GO:0016787,GO:0003676,GO:0006200,GO:0000166,GO:0005524,GO:0003723,GO:0008026,GO:0008152	EDL46590.1
comp32988_c4_seq1	1823	250.751	4.77259e-72	hypothetical protein [Plasmodium berghei strain ANKA]	GO:0016310,GO:0008440	CAH93607.1
comp32995_c8_seq5	1237	101.679	1.01913e-19	hypothetical protein C922_03395 [Plasmodium inui San Antonio 1]	GO:0003676,GO:0000166	EUD66200.1
comp33000_c6_seq1	2266	1098.58	0	translation initiation factor IF-2 [Plasmodium knowlesi strain H]	GO:0005525,GO:0006413,GO:0003924,GO:0006184,GO:0003743,GO:0000166	CAQ41010.1
comp33000_c11_seq6	1259	528.094	3.38722e-180	ribosomal protein S9 [Plasmodium knowlesi strain H]	GO:0003735,GO:0006412,GO:0005840	CAQ42835.1
comp33000_c16_seq1	925	131.339	9.5414e-34	small nuclear ribonucleoprotein Sm D1 [Plasmodium vivax Sal-1]	GO:0019013,GO:0030529	EDL45644.1
comp33000_c18_seq1	772	213.001	8.80648e-62	protein phosphatase-beta [Plasmodium falciparum 3D7]	GO:0016311,GO:0016787,GO:0008152,GO:0004721	CAD51935.1,ETW32729.1,ETW43211.1,ETW55210.1,ETW61597.1,EUR72504.1,EUT86639.1,EWC76717.1
comp33000_c30_seq2	3487	542.732	1.36532e-178	hypothetical protein [Plasmodium berghei strain ANKA]	GO:0016740,GO:0008033,GO:0005737,GO:0003723,GO:0002098,GO:0016779,GO:0034227,GO:0000049,GO:0032447	CAI00377.1,CDS44300.1
comp33005_c9_seq1	1321	87.0409	1.10477e-14	SET domain containing protein [Plasmodium cynomolgi strain B]	GO:0046872,GO:0008270	GAB67262.1
comp33005_c13_seq1	3349	1012.29	0	proteasome 26S regulatory subunit, putative [Plasmodium falciparum 3D7]	GO:0050790,GO:0042176,GO:0000502,GO:0030234,GO:0005838,GO:0006511	AAC71841.3,ETW20856.1,ETW51774.1,ETW57745.1,ETW63960.1,EUR79187.1,EUT93072.1,EWC79102.1
comp33005_c20_seq2	3777	296.204	4.31326e-78	SET domain containing protein [Plasmodium vivax Sal-1]	GO:0046872,GO:0008168,GO:0016740,GO:0008270,GO:0032259	EDL46578.1
comp33005_c20_seq5	2725	138.658	3.82927e-30	GF12332 [Drosophila ananassae]	GO:0006508,GO:0008233	EDV35720.1
comp33005_c22_seq1	875	459.144	5.13507e-157	GPN-loop GTPase [Plasmodium inui San Antonio 1]	GO:0000166	EUD65140.1
comp33005_c24_seq1	589	242.662	2.43259e-78	multiprotein bridging factor type 1, putative [Plasmodium falciparum 3D7]	GO:0006355,GO:0043565,GO:0034399,GO:0005829,GO:0003713,GO:0003677	AAN35877.1,ETW28616.1,ETW32726.1,ETW48628.1,EUR70232.1,EUT83509.1,EWC75858.1,EWC88021.1,CDO65086.1
comp33036_c0_seq2	2649	249.98	2.42394e-113	rab2 gtpase [Plasmodium knowlesi strain H]	GO:0005525,GO:0007264,GO:0000166,GO:0015031	CAQ42261.1
comp33036_c0_seq3	2603	437.187	4.25417e-144	rab2 gtpase [Plasmodium knowlesi strain H]	GO:0005525,GO:0007264,GO:0000166,GO:0015031	CAQ42261.1
comp33036_c1_seq1	1069	497.278	4.2047e-173	U5 snrnp-specific protein, putative [Plasmodium falciparum 3D7]	GO:0000375,GO:0005732	CAX64149.1,ETW31116.1,ETW37072.1,ETW49829.1,EUT87301.1,EWC77060.1,EWC89024.1
comp33036_c2_seq1	2974	1025.39	0	cell division cycle protein 48 homologue [Plasmodium cynomolgi strain B]	GO:0005524,GO:0016787,GO:0008152,GO:0000166,GO:0051301,GO:0017111	GAB67361.1
comp33036_c12_seq1	4184	479.559	4.11393e-154	conserved protein, unknown function [Plasmodium falciparum 3D7]	GO:0005741,GO:0055085	AAN36914.1,ETW39961.1,ETW46858.1,EUR63611.1,EUT78817.1,CDO66788.1
comp33036_c12_seq4	4649	479.559	5.18237e-153	conserved protein, unknown function [Plasmodium falciparum 3D7]	GO:0005741,GO:0055085	AAN36914.1,ETW39961.1,ETW46858.1,EUR63611.1,EUT78817.1,CDO66788.1
comp33036_c14_seq1	2583	659.062	0	26S proteasome subunit [Plasmodium knowlesi strain H]	GO:0000502	CAQ38986.1
comp33036_c15_seq1	1064	362.844	4.86951e-112	dna-binding chaperone [Plasmodium knowlesi strain H]	GO:0003682,GO:0005634,GO:0003677	CAQ42122.1
comp33036_c18_seq1	798	282.722	6.41152e-91	calcium-dependent protein kinase [Plasmodium vivax Sal-1]	GO:0016301,GO:0005524,GO:0004672,GO:0016310,GO:0000166,GO:0006468,GO:0016772,GO:0004674	EDL46998.1
comp33036_c18_seq3	933	193.741	7.1233e-97	calcium/calmodulin-dependent protein kinase, putative [Plasmodium falciparum 3D7]	GO:0004674,GO:0016310,GO:0004672,GO:0006468,GO:0000166,GO:0005524,GO:0016301,GO:0016772,GO:0004683	AAN36840.2,CDO66714.1
comp33036_c18_seq5	866	376.711	2.08463e-127	calcium/calmodulin-dependent protein kinase, putative [Plasmodium falciparum 3D7]	GO:0004674,GO:0016310,GO:0004672,GO:0006468,GO:0000166,GO:0005524,GO:0016301,GO:0016772,GO:0004683	AAN36840.2,CDO66714.1
comp33036_c18_seq7	863	282.722	1.58818e-90	calcium-dependent protein kinase [Plasmodium vivax Sal-1]	GO:0016301,GO:0005524,GO:0004672,GO:0016310,GO:0000166,GO:0006468,GO:0016772,GO:0004674	EDL46998.1
comp33036_c28_seq1	267	103.605	3.66823e-23	DNA-binding chaperone [Plasmodium cynomolgi strain B]	GO:0003682,GO:0005634,GO:0003677	GAB69004.1
comp33060_c1_seq1	1854	486.878	1.84546e-158	hypothetical protein [Plasmodium vivax Sal-1]	GO:0046872,GO:0003676,GO:0008270	EDL47085.1
comp33060_c7_seq2	2468	964.14	0	protein kinase [Plasmodium knowlesi strain H]	GO:0016301,GO:0005524,GO:0004672,GO:0016310,GO:0005509,GO:0006468,GO:0016772,GO:0004674	CAQ40003.1
comp33060_c9_seq1	1438	447.203	8.9013e-145	hypothetical protein, conserved in Plasmodium species [Plasmodium knowlesi strain H]	GO:0016787,GO:0008152	CAQ40214.1
comp33060_c18_seq1	522	132.109	8.90971e-32	hypothetical protein C922_00535 [Plasmodium inui San Antonio 1]	GO:0016310,GO:0008440	EUD68847.1
comp33060_c19_seq1	2043	598.586	0	endopeptidase [Plasmodium knowlesi strain H]	GO:0046872,GO:0006508,GO:0008237,GO:0016787,GO:0008233,GO:0004222	CAQ41244.1
comp33060_c20_seq2	3716	1717.59	0	DNA replication licensing factor MCM2 [Plasmodium cynomolgi strain B]	GO:0004386,GO:0003678,GO:0016787,GO:0003677,GO:0005634,GO:0006260,GO:0000166,GO:0017111,GO:0005524,GO:0032508,GO:0042555,GO:0006270	GAB68515.1
comp33060_c24_seq1	1255	610.527	0	conserved Plasmodium protein [Plasmodium falciparum 3D7]	GO:0016787,GO:0008152	AAN36032.1,EUT83688.1,EWC87869.1
comp33060_c25_seq1	1068	206.453	2.3954e-60	conserved Plasmodium protein, unknown function [Plasmodium falciparum 3D7]	GO:0051082,GO:0006457,GO:0016272	CAD51756.1,ETW18461.1,ETW36848.1,ETW43006.1,ETW55007.1,ETW61853.1,EUR72309.1,EUT86438.1,EWC76891.1,EWC88649.1
comp33065_c0_seq2	798	111.694	3.95447e-41	hypothetical protein PCYB_127360 [Plasmodium cynomolgi strain B]	GO:0017134	GAB68171.1
comp33065_c0_seq3	884	242.276	3.91869e-72	hypothetical protein PCYB_127360 [Plasmodium cynomolgi strain B]	GO:0017134	GAB68171.1
comp33065_c0_seq4	744	242.276	7.74966e-73	hypothetical protein PCYB_127360 [Plasmodium cynomolgi strain B]	GO:0017134	GAB68171.1
comp33067_c0_seq3	341	100.908	2.85897e-23	hypothetical protein C922_01168 [Plasmodium inui San Antonio 1]	GO:0003735,GO:0006412,GO:0005840,GO:0005622	EUD68150.1
comp33067_c0_seq4	724	207.608	1.47609e-63	50S ribosomal subunit protein L28 [Plasmodium vivax Sal-1]	GO:0003735,GO:0006412,GO:0005840,GO:0005622	EDL43464.1
comp33067_c0_seq6	480	80.4925	2.31784e-15	hypothetical protein C922_01168 [Plasmodium inui San Antonio 1]	GO:0003735,GO:0006412,GO:0005840,GO:0005622	EUD68150.1
comp33067_c0_seq8	553	80.4925	3.93478e-15	hypothetical protein C922_01168 [Plasmodium inui San Antonio 1]	GO:0003735,GO:0006412,GO:0005840,GO:0005622	EUD68150.1
comp33067_c0_seq9	414	102.834	1.21572e-23	hypothetical protein C922_01168 [Plasmodium inui San Antonio 1]	GO:0003735,GO:0006412,GO:0005840,GO:0005622	EUD68150.1
comp33072_c4_seq1	6340	519.62	1.31431e-145	hypothetical protein, conserved in Plasmodium species [Plasmodium knowlesi strain H]	GO:0003723,GO:0009451,GO:0001522,GO:0009982	CAQ40478.1
comp33072_c6_seq2	2202	381.333	1.90257e-112	hypothetical protein C922_01477 [Plasmodium inui San Antonio 1]	GO:0030117,GO:0016192,GO:0016020,GO:0006886,GO:0015031,GO:0006810	EUD67865.1
comp33072_c7_seq2	4653	284.263	1.18982e-74	hypothetical protein, conserved in Plasmodium species [Plasmodium knowlesi strain H]	GO:0006351,GO:0005634,GO:0003677	CAQ39101.1
comp33072_c11_seq1	3172	430.639	5.35875e-123	hypothetical protein, conserved in Plasmodium species [Plasmodium knowlesi strain H]	GO:0003723,GO:0009451,GO:0001522,GO:0009982	CAQ40478.1
comp33072_c13_seq1	1581	899.427	0	hypothetical protein C922_01477 [Plasmodium inui San Antonio 1]	GO:0030117,GO:0016192,GO:0016020,GO:0006886,GO:0015031,GO:0006810	EUD67865.1
comp33072_c18_seq1	1642	371.703	1.34619e-122	hypothetical protein PFTANZ_04621 [Plasmodium falciparum Tanzania (2000708)]	GO:0005525,GO:0007264,GO:0000166,GO:0015031	ETW40543.1,ETW59453.1,EUT80090.1
comp33072_c19_seq1	822	88.1965	2.44706e-16	Zinc finger C-x8-C-x5-C-x3-H type, putative [Plasmodium falciparum 3D7]	GO:0046872	CAD51193.1,ETW18913.1,ETW52479.1,ETW61982.1,EUR72957.1,EWC77105.1,EWC88969.1
comp33072_c26_seq1	849	217.238	2.28519e-67	60S ribosomal protein L31, putative [Plasmodium falciparum 3D7]	GO:0003735,GO:0006412,GO:0015934,GO:0005840,GO:0005622	1VX7,CAD51403.1,ETW44450.1,ETW62957.1,EUT90522.1,EWC78317.1,CDO62920.1
comp33072_c28_seq1	813	135.576	6.51212e-32	peptidase, partial [Plasmodium cynomolgi strain B]	GO:0006508,GO:0006914,GO:0005737,GO:0016787,GO:0008234,GO:0008233,GO:0015031,GO:0006810	GAB68520.1
comp33072_c38_seq1	610	107.071	1.3373e-24	hypothetical protein PFFVO_05135 [Plasmodium falciparum Vietnam Oak-Knoll (FVO)]	GO:0030915,GO:0019789,GO:0000724	ETW32889.1,ETW39750.1,ETW46434.1,ETW54172.1,ETW58482.1,EUT79031.1
comp33072_c38_seq2	3542	1041.18	0	TCP-1/cpn60 chaperonin family [Plasmodium falciparum 3D7]	GO:0051082,GO:0044267,GO:0005524,GO:0005737,GO:0005832,GO:0006457,GO:0000166,GO:0007010	AAN35915.1,ETW15368.1,ETW35847.1,ETW42098.1,ETW48573.1,ETW52958.1,ETW60685.1,EUR70273.1,EUT83555.1,EWC88068.1,CDO65124.1
comp33072_c41_seq2	1573	445.277	4.43437e-144	protein phosphatase [Plasmodium inui San Antonio 1]	GO:0008152,GO:0003824	EUD68779.1
comp33072_c41_seq3	942	310.842	7.369e-102	hypothetical protein PFFVO_05135 [Plasmodium falciparum Vietnam Oak-Knoll (FVO)]	GO:0030915,GO:0019789,GO:0000724	ETW32889.1,ETW39750.1,ETW46434.1,ETW54172.1,ETW58482.1,EUT79031.1
comp33072_c41_seq4	3519	1041.18	0	TCP-1/cpn60 chaperonin family [Plasmodium falciparum 3D7]	GO:0051082,GO:0044267,GO:0005524,GO:0005737,GO:0005832,GO:0006457,GO:0000166,GO:0007010	AAN35915.1,ETW15368.1,ETW35847.1,ETW42098.1,ETW48573.1,ETW52958.1,ETW60685.1,EUR70273.1,EUT83555.1,EWC88068.1,CDO65124.1
comp33074_c3_seq2	1276	317.005	4.11706e-103	PfRab1a [Plasmodium falciparum 3D7]	GO:0005525,GO:0060627,GO:0007264,GO:0000166,GO:0016020,GO:0005793,GO:0015031	AAF15358.1,CAD51503.1,ETW20142.1,ETW33131.1,ETW44565.1,ETW50944.1,EUR77448.1,EUT90639.1,EWC78188.1,EWC90233.1
comp33074_c8_seq1	798	249.595	7.47901e-80	40S ribosomal protein S14, putative [Plasmodium falciparum 3D7]	GO:0003735,GO:0003723,GO:0006412,GO:0022627,GO:0030529,GO:0005840	3J7A,CAD51526.1,ETW20165.1,ETW38998.1,ETW44593.1,ETW50829.1,ETW53479.1,ETW63094.1,EUR58300.1,EUT90663.1,EWC78213.1,CDO63040.1
comp33074_c11_seq2	3844	1375.92	0	regulator of nonsense transcripts [Plasmodium knowlesi strain H]	GO:0004386,GO:0000184,GO:0005524,GO:0005737,GO:0008270,GO:0003677	CAQ39455.1
comp33074_c23_seq1	1387	143.28	9.81911e-33	Zinc-finger protein [Plasmodium knowlesi strain H]	GO:0046872,GO:0008270	CAQ39672.1
comp33074_c27_seq1	333	162.54	1.05729e-47	ubiquinol-cytochrome c reductase complex subunit, putative [Plasmodium falciparum 3D7]	GO:0008121,GO:1902600,GO:0055114,GO:0005739,GO:0016491,GO:0005750,GO:0006122	AAN35318.1,ETW36461.1,ETW42690.1,ETW56537.1,ETW61364.1,EWC76435.1,EWC88499.1,CDO64554.1
comp33074_c29_seq1	2281	778.859	0	serine/threonine protein kinase [Plasmodium vivax Sal-1]	GO:0004674,GO:0016310,GO:0018108,GO:0004672,GO:0006468,GO:0005524,GO:0016301,GO:0004713,GO:0016772	EDL43784.1
comp33074_c33_seq1	758	369.777	1.68975e-126	ribosomal protein l15 [Plasmodium knowlesi strain H]	GO:0003735,GO:0006412,GO:0030529,GO:0005840,GO:0005622	CAQ38746.1
comp33074_c34_seq1	1645	709.138	0	adenylosuccinate synthetase [Plasmodium falciparum 3D7]	GO:0016874,GO:0044208,GO:0000166,GO:0005737,GO:0005525,GO:0004019,GO:0006167,GO:0046872,GO:0000287,GO:0006164	Q8IDF6.1,CAD52666.1,ETW28313.1,ETW34561.1,ETW40695.1,ETW47318.1,ETW55698.1,ETW59305.1,EUT80246.1,EWC74421.1,EWC86468.1,CDO66328.1
comp33074_c36_seq1	1331	227.254	3.53633e-66	phosphatase [Plasmodium cynomolgi strain B]	GO:0008152,GO:0016020,GO:0003824	GAB64483.1
comp33074_c38_seq1	1978	256.914	5.81312e-69	ubiquitin carboxyl-terminal hydrolase [Plasmodium vivax Sal-1]	GO:0016787,GO:0004843,GO:0036459,GO:0006511	EDL44858.1
comp33074_c39_seq8	6638	249.595	1.19492e-62	hypothetical protein C922_00853 [Plasmodium inui San Antonio 1]	GO:0006355,GO:0003700	EUD68457.1
comp33074_c39_seq16	1731	80.1073	1.7677e-14	ubiquitin carboxyl-terminal hydrolase [Plasmodium knowlesi strain H]	GO:0006508,GO:0016787,GO:0008234,GO:0008233,GO:0036459,GO:0006511	CAQ38119.1
comp33074_c39_seq23	1404	83.5741	1.55906e-13	hypothetical protein C922_03871 [Plasmodium inui San Antonio 1]	GO:0046872,GO:0008270	EUD65625.1
comp33074_c41_seq5	1245	291.967	1.95521e-93	hypothetical protein PCYB_134270 [Plasmodium cynomolgi strain B]	GO:0005737,GO:0005634	GAB68553.1
comp33081_c0_seq1	1245	411.764	2.71715e-134	DEAD/DEAH box helicase, partial [Plasmodium cynomolgi strain B]	GO:0004386,GO:0003676,GO:0005524,GO:0016787,GO:0008152,GO:0000166,GO:0008026,GO:0006200	GAB69331.1
comp33081_c0_seq3	1342	442.195	9.38485e-150	hypothetical protein [Plasmodium knowlesi strain H]	GO:0008152,GO:0003824	CAQ40221.1
comp33081_c0_seq4	1842	296.59	2.47298e-87	DEAD/DEAH box helicase, partial [Plasmodium cynomolgi strain B]	GO:0004386,GO:0003676,GO:0005524,GO:0016787,GO:0008152,GO:0000166,GO:0008026,GO:0006200	GAB69331.1
comp33081_c0_seq5	1044	260.766	7.33989e-78	DEAD/DEAH box helicase (fragment) [Plasmodium knowlesi strain H]	GO:0004386,GO:0003676,GO:0005524,GO:0016787,GO:0008152,GO:0000166,GO:0008026,GO:0006200	CAQ42469.1
comp33081_c2_seq1	3190	887.1	0	kinesin [Plasmodium knowlesi strain H]	GO:0005524,GO:0005871,GO:0008152,GO:0000166,GO:0003777,GO:0008017,GO:0007018,GO:0005874	CAQ38031.1
comp33081_c2_seq4	875	310.457	6.51848e-93	zinc-carboxypeptidase [Plasmodium cynomolgi strain B]	GO:0006508,GO:0004181,GO:0004180,GO:0008270	GAB64635.1
comp33082_c3_seq1	1109	579.326	0	cdc2-like protein kinase [Plasmodium vivax Sal-1]	GO:0016301,GO:0005524,GO:0004672,GO:0016310,GO:0006468,GO:0016772,GO:0004674	EDL46443.1
comp33082_c5_seq1	455	149.443	8.65419e-38	Ubiquitin-protein ligase 1 [Plasmodium knowlesi strain H]	GO:0016874,GO:0008152,GO:0016567,GO:0004842	CAQ38597.1
comp33082_c7_seq1	707	216.853	5.59019e-60	AP2 family [Plasmodium knowlesi strain H]	GO:0006355,GO:0003700	CAQ40939.1
comp33082_c8_seq3	2488	134.035	2.10965e-28	AP2 family [Plasmodium knowlesi strain H]	GO:0006355,GO:0003700	CAQ42171.1
comp33082_c9_seq1	813	172.94	2.3662e-44	transcription factor with AP2 domain(s) [Plasmodium cynomolgi strain B]	GO:0006355,GO:0003700	GAB69053.1
comp33082_c15_seq1	6485	1614.36	0	leucyl-tRNA synthetase [Plasmodium inui San Antonio 1]	GO:0006450,GO:0005524,GO:0016874,GO:0006412,GO:0004812,GO:0002161,GO:0000166,GO:0006418	EUD68540.1
comp33082_c15_seq3	3914	1785.39	0	leucyl-tRNA synthetase [Plasmodium inui San Antonio 1]	GO:0006450,GO:0005524,GO:0016874,GO:0006412,GO:0004812,GO:0002161,GO:0000166,GO:0006418	EUD68540.1
comp33085_c4_seq1	658	133.265	1.48672e-31	AAA family ATPase [Plasmodium knowlesi strain H]	GO:0005524,GO:0008152,GO:0000166,GO:0017111	CAQ37980.1
comp33085_c9_seq4	2465	214.157	1.60343e-53	hypothetical protein [Plasmodium vivax Sal-1]	GO:0003723,GO:0009451,GO:0001522,GO:0009982	EDL44113.1
comp33085_c11_seq1	5894	1473.76	0	SNF2 family protein [Plasmodium knowlesi strain H]	GO:0046872,GO:0004386,GO:0003676,GO:0005524,GO:0008152,GO:0008270,GO:0003677	CAQ40836.1
comp33085_c12_seq2	8933	1505.35	0	chromodomain-helicase-DNA-binding protein 1 homolog [Plasmodium cynomolgi strain B]	GO:0004386,GO:0003676,GO:0005524,GO:0008152,GO:0003682,GO:0005634,GO:0003677	GAB65450.1
comp33085_c16_seq1	2117	389.423	3.11902e-113	SNF2 family N-terminal domain containing protein [Plasmodium cynomolgi strain B]	GO:0046872,GO:0004386,GO:0003676,GO:0005524,GO:0008152,GO:0008270,GO:0003677	GAB67312.1
comp33085_c21_seq2	707	130.954	5.38849e-31	hypothetical protein [Plasmodium berghei strain ANKA]	GO:0003676,GO:0004527,GO:0090305,GO:0005622	CAH96123.1
comp33085_c22_seq1	2457	875.93	0	ATP-dependent heat shock protein [Plasmodium cynomolgi strain B]	GO:0009376,GO:0006950,GO:0006200,GO:0000166,GO:0005737,GO:0017111,GO:0005524,GO:0070011,GO:0016887,GO:0006508,GO:0008152	GAB65650.1
comp33085_c25_seq2	2060	533.102	7.99357e-165	hypothetical protein [Plasmodium vivax Sal-1]	GO:0035091	EDL43086.1
comp33085_c27_seq4	1887	372.089	4.82341e-114	DNA mismatch repair protein Msh2p, putative [Plasmodium falciparum 3D7]	GO:0005524,GO:0003684,GO:0030983,GO:0006298	AAN36867.1,AAO86764.1,ETW16354.1,ETW29167.1,ETW34064.1,ETW40016.1,ETW46808.1,ETW53911.1,ETW58216.1,EUR63557.1,EUT78768.1,EWC73959.1,EWC85628.1
comp33087_c0_seq3	2823	710.679	0	NIMA-related protein kinase [Plasmodium yoelii yoelii 17XNL]	GO:0016301,GO:0005524,GO:0004672,GO:0016310,GO:0006468,GO:0016772,GO:0004674	EAA15810.1
comp33087_c0_seq7	3672	447.588	3.30231e-133	phospholipase C-like [Plasmodium cynomolgi strain B]	GO:0035556,GO:0004435,GO:0006629,GO:0016787,GO:0016042,GO:0032065,GO:0007165,GO:0008081,GO:0005543,GO:0005938	GAB66072.1
comp33087_c12_seq1	5096	777.319	0	transcrition adapter 2 [Plasmodium vivax Sal-1]	GO:0003682,GO:0008270,GO:0005634,GO:0003677	EDL44730.1
comp33087_c25_seq1	704	211.846	1.34817e-65	60S ribosomal protein L35Ae, putative [Plasmodium falciparum 3D7]	GO:0003735,GO:0006412,GO:0015934,GO:0005840,GO:0005622	1VX7,AAN36020.1,ETW15256.1,ETW35755.1,ETW42215.1,ETW48521.1,EUR70389.1,EUT83674.1,EWC75732.1
comp33087_c27_seq1	317	126.716	6.10522e-31	AAA family ATPase, partial [Plasmodium cynomolgi strain B]	GO:0005524,GO:0008152,GO:0000166,GO:0017111	GAB68566.1
comp33089_c6_seq1	565	172.94	2.5269e-49	hypothetical protein [Plasmodium vivax Sal-1]	GO:0006355	EDL43455.1
comp33089_c11_seq1	1063	346.665	1.33522e-106	mitotic control protein dis3-like protein [Plasmodium knowlesi strain H]	GO:0016787,GO:0008152	CAQ40702.1
comp33089_c15_seq1	2370	308.531	2.49839e-86	hypothetical protein [Plasmodium vivax Sal-1]	GO:0046872,GO:0008270	EDL44623.1
comp33091_c1_seq1	2973	646.736	0	hypothetical protein C922_00093 [Plasmodium inui San Antonio 1]	GO:0046872	EUD69230.1
comp33091_c1_seq2	1313	313.538	1.48021e-100	co-chaperone p23, putative [Plasmodium falciparum 3D7]	GO:0005737,GO:0051879,GO:0032780,GO:0051131	CAX64432.1,ETW45221.1,ETW52186.1,ETW63625.1,EUT92314.1
comp33091_c1_seq3	2973	639.802	0	hypothetical protein C922_00093 [Plasmodium inui San Antonio 1]	GO:0046872	EUD69230.1
comp33091_c5_seq1	1743	684.485	0	N-myristoyltransferase [Plasmodium knowlesi strain H]	GO:0006499,GO:0016740,GO:0004379,GO:0016746	CAQ42841.1
comp33091_c6_seq2	3389	425.246	1.4302e-120	hypothetical protein [Plasmodium vivax Sal-1]	GO:0008152,GO:0016773,GO:0016772	EDL47242.1
comp33091_c14_seq1	831	247.669	6.40521e-71	TBC domain containing protein [Plasmodium vivax Sal-1]	GO:0032313,GO:0032851,GO:0005097	EDL44883.1
comp33091_c14_seq2	1833	332.413	2.95268e-100	TBC domain containing protein [Plasmodium cynomolgi strain B]	GO:0032313,GO:0032851,GO:0005097	GAB65648.1
comp33091_c14_seq5	1834	248.825	2.61442e-67	TBC domain containing protein [Plasmodium vivax Sal-1]	GO:0032313,GO:0032851,GO:0005097	EDL44883.1
comp33091_c17_seq1	5827	1397.1	0	Ubiquitin-protein ligase 1 [Plasmodium knowlesi strain H]	GO:0016874,GO:0008152,GO:0016567,GO:0004842	CAQ38597.1
comp33091_c24_seq1	3425	1052.35	0	sodium/hydrogen exchanger 1 [Plasmodium vivax Sal-1]	GO:1902600,GO:0016021,GO:0015299,GO:0055085,GO:0015297,GO:0006812,GO:0006810	EDL47239.1
comp33091_c26_seq3	2954	422.55	3.09928e-135	hypothetical protein [Plasmodium berghei strain ANKA]	GO:0045892,GO:0005634	CAI02508.1
comp33091_c26_seq4	2134	491.886	6.46101e-148	E3 ubiquitin-protein ligase HUWE1 [Plasmodium inui San Antonio 1]	GO:0016874,GO:0008152,GO:0016567,GO:0004842	EUD67087.1
comp33091_c28_seq2	337	87.0409	2.82067e-18	hypothetical protein [Plasmodium berghei strain ANKA]	GO:0000166	CAI02399.1
comp33091_c28_seq3	1163	244.588	5.98923e-75	hypothetical protein [Plasmodium berghei strain ANKA]	GO:0000166	CAI02399.1
comp33091_c32_seq1	570	206.453	3.21807e-57	transcription factor with AP2 domain(s) [Plasmodium cynomolgi strain B]	GO:0006355,GO:0003700	GAB66900.1
comp33091_c34_seq1	1973	265.388	2.42428e-71	hypothetical protein [Plasmodium vivax Sal-1]	GO:0008152,GO:0016773,GO:0016772	EDL47242.1
comp33091_c34_seq3	944	86.2705	4.46579e-15	hypothetical protein [Plasmodium vivax Sal-1]	GO:0008152,GO:0016773,GO:0016772	EDL47242.1
comp33092_c0_seq1	1916	881.708	0	translation elongation factor EF-1, subunit alpha [Plasmodium yoelii yoelii 17XNL]	GO:0006414,GO:0005525,GO:0003746,GO:0003924,GO:0005737,GO:0006184,GO:0000166	XP_723738.1,XP_730211.1,XP_008624254.1,XP_008624255.1,EAA15302.1,EAA15303.1,EAA21776.1,ETB60993.1,ETB60994.1,EUD73447.1,EUD73448.1,KEG02544.1,KEG02545.1,CDR14138.1,CDR14139.1,CDS48758.1,CDS48759.1,CDU19035.1,CDZ13319.1
comp33093_c1_seq1	618	233.032	1.36184e-74	transcription factor [Plasmodium knowlesi strain H]	GO:0006355,GO:0006351,GO:0008270,GO:0032786,GO:0005634	CAQ38981.1
comp33093_c1_seq2	843	226.483	1.82197e-70	hypothetical protein C922_03380 [Plasmodium inui San Antonio 1]	GO:0006355,GO:0008270,GO:0032786,GO:0005634	EUD66185.1
comp33094_c11_seq3	6201	832.402	0	P-loop containing nucleoside triphospahte hydrolase [Plasmodium knowlesi strain H]	GO:0016887,GO:0005524,GO:0016787,GO:0008152,GO:0000166,GO:0017111,GO:0006200	CAQ42639.1
comp33094_c11_seq5	2864	1283.86	0	potential phospholipid-transporting ATPase [Plasmodium vivax Sal-1]	GO:0046872,GO:0015914,GO:0005524,GO:0004012,GO:0045332,GO:0000287,GO:0016021,GO:0000166	EDL44796.1
comp33094_c15_seq1	2425	1004.97	0	translocation protein SEC63 [Plasmodium vivax Sal-1]	GO:0031204,GO:0008565,GO:0005622	EDL47387.1
comp33094_c18_seq1	874	484.952	3.38207e-154	hypothetical protein PFFVO_00565 [Plasmodium falciparum Vietnam Oak-Knoll (FVO)]	GO:0004012,GO:0016021,GO:0006812,GO:0045332,GO:0000166,GO:0005524,GO:0015914,GO:0019829,GO:0046872,GO:0000287	ETW45006.1
comp33094_c19_seq1	4218	844.343	0	thioredoxin reductase [Plasmodium falciparum FCH/4]	GO:0055114,GO:0045454,GO:0004791,GO:0016491,GO:0016668,GO:0050661,GO:0050660	ETW49436.1,EUR72486.1,EUT86622.1
comp33094_c20_seq1	1073	388.267	7.05505e-132	Rab11a, GTPase [Plasmodium falciparum 3D7]	GO:0020008,GO:0015031,GO:0016020,GO:0060627,GO:0000166,GO:0005525,GO:0055037,GO:0005515,GO:0005829,GO:0007264	CAA63652.1,CAD52353.1,ETW17231.1,ETW40983.1,ETW47618.1,ETW57750.1,ETW59609.1,EUR66621.1,EUT81240.1,EWC87108.1,CDO66000.1
comp33094_c31_seq1	1385	274.633	6.78942e-77	hypothetical protein PCYB_094050 [Plasmodium cynomolgi strain B]	GO:0046872	GAB66620.1
comp33094_c35_seq1	824	381.719	7.64347e-131	RNA binding protein, putative [Plasmodium falciparum 3D7]	GO:0003676,GO:0000166	CAD51921.1,ETW36754.1,CDO64298.1
comp33107_c0_seq1	379	187.193	2.24152e-51	dynein beta chain [Plasmodium vivax Sal-1]	GO:0030286,GO:0008152,GO:0003777,GO:0007018	EDL46003.1
comp33107_c0_seq2	740	184.882	1.26001e-48	dynein beta chain [Plasmodium knowlesi strain H]	GO:0030286,GO:0008152,GO:0003777,GO:0007018	CAQ41475.1
comp33107_c0_seq6	1388	604.749	0	dynein beta chain [Plasmodium vivax Sal-1]	GO:0030286,GO:0008152,GO:0003777,GO:0007018	EDL46003.1
comp33107_c0_seq8	781	223.402	1.07517e-61	dynein beta chain [Plasmodium knowlesi strain H]	GO:0030286,GO:0008152,GO:0003777,GO:0007018	CAQ41475.1
comp33122_c1_seq1	371	157.918	2.11109e-42	hypothetical protein [Plasmodium vivax Sal-1]	GO:0005509	EDL45765.1
comp33122_c2_seq6	4689	659.062	0	hypothetical protein [Plasmodium vivax Sal-1]	GO:0003676	EDL43888.1
comp33149_c0_seq3	629	172.17	6.22458e-46	hypothetical protein [Plasmodium vivax Sal-1]	GO:0006891,GO:0017119	EDL46009.1
comp33149_c0_seq6	2149	539.65	6.32257e-177	hypothetical protein PCYB_124990, partial [Plasmodium cynomolgi strain B]	GO:0006891,GO:0017119	GAB67933.1
comp33151_c0_seq1	730	167.162	5.09584e-46	hypothetical protein C922_04890 [Plasmodium inui San Antonio 1]	GO:0016021,GO:0016020,GO:0055085,GO:0006810	EUD64746.1
comp33151_c0_seq3	821	88.1965	3.97039e-34	hypothetical protein C922_04890 [Plasmodium inui San Antonio 1]	GO:0016021,GO:0016020,GO:0055085,GO:0006810	EUD64746.1
comp33151_c0_seq20	634	186.422	6.17528e-54	hypothetical protein C922_04890 [Plasmodium inui San Antonio 1]	GO:0016021,GO:0016020,GO:0055085,GO:0006810	EUD64746.1
comp33151_c0_seq22	1140	340.117	3.06603e-111	hypothetical protein C922_04890 [Plasmodium inui San Antonio 1]	GO:0016021,GO:0016020,GO:0055085,GO:0006810	EUD64746.1
comp33154_c1_seq1	394	166.007	7.33816e-44	dynein beta chain [Plasmodium knowlesi strain H]	GO:0030286,GO:0008152,GO:0003777,GO:0007018	CAQ41475.1
comp33154_c1_seq2	924	290.812	1.85783e-84	dynein beta chain putative [Plasmodium cynomolgi strain B]	GO:0030286,GO:0008152,GO:0003777,GO:0007018	GAB67926.1
comp33154_c2_seq2	3224	720.309	0	hypothetical protein [Plasmodium berghei strain ANKA]	GO:0030286,GO:0008152,GO:0003777,GO:0007018	CAH98165.1
comp33156_c8_seq1	1467	257.299	2.00019e-75	nucleic acid binding factor [Plasmodium berghei strain ANKA]	GO:0003676,GO:0000166	CAH99922.1
comp33156_c9_seq1	474	194.512	6.99964e-54	serine/threonine protein kinase [Plasmodium cynomolgi strain B]	GO:0016301,GO:0005524,GO:0004672,GO:0016310,GO:0006468,GO:0016772,GO:0004674	GAB64596.1
comp33156_c10_seq1	1016	142.51	1.806e-33	serine/threonine protein kinase [Plasmodium cynomolgi strain B]	GO:0016301,GO:0005524,GO:0004672,GO:0016310,GO:0006468,GO:0016772,GO:0004674	GAB64596.1
comp33166_c5_seq1	588	153.295	4.6988e-39	protein phosphatase 2C [Plasmodium knowlesi strain H]	GO:0016311,GO:0016787,GO:0008152,GO:0003824,GO:0004721	CAQ38249.1
comp33166_c6_seq3	3830	367.081	5.74797e-105	hypothetical protein, conserved in Plasmodium species [Plasmodium knowlesi strain H]	GO:0046872,GO:0003676,GO:0000166,GO:0008270	CAQ40100.1
comp33166_c6_seq5	1772	426.017	5.97636e-143	hypothetical protein PFTANZ_00591, partial [Plasmodium falciparum Tanzania (2000708)]	GO:0003723,GO:0006413,GO:0005737,GO:0003743	ETW63599.1
comp33168_c9_seq1	708	305.449	8.02578e-102	mitochondrial ribosomal protein L16 precursor, putative [Plasmodium falciparum 3D7]	GO:0003735,GO:0006412,GO:0000311,GO:0005840,GO:0019843	AAN36653.1,ETW15128.1,ETW45748.1,ETW53669.1,EUR64827.1,EUT79610.1,EWC74179.1,EWC86137.1,CDO66527.1
comp33180_c8_seq1	2029	242.662	1.01719e-63	hypothetical protein PCYB_133910 [Plasmodium cynomolgi strain B]	GO:0003682	GAB68517.1
comp33183_c3_seq1	345	113.235	1.87208e-28	hypothetical protein C922_03005 [Plasmodium inui San Antonio 1]	GO:0003735,GO:0006412,GO:0005840,GO:0005622	EUD66680.1
comp33251_c4_seq1	591	246.899	9.16759e-74	hypothetical protein [Plasmodium berghei strain ANKA]	GO:0005524,GO:0004812,GO:0004822,GO:0000166,GO:0003824,GO:0006418	CAH97429.1
comp33255_c0_seq1	933	403.675	2.26099e-138	ribose 5-phosphate epimerase, putative [Plasmodium falciparum 3D7]	GO:0004751,GO:0009052,GO:0016853	CAD51510.1,ETW44572.1,EUR77456.1,EUT90646.1,CDO63024.1
comp33258_c0_seq1	2909	806.594	0	hypothetical protein [Plasmodium vivax Sal-1]	GO:0006139,GO:0005524,GO:0019205,GO:0016310	EDL43373.1
comp33289_c7_seq1	750	222.631	7.67319e-67	hypothetical protein PFFCH_03681 [Plasmodium falciparum FCH/4]	GO:0008017	ETW33593.1
comp33289_c7_seq2	937	223.787	2.59538e-66	hypothetical protein PFFCH_03681 [Plasmodium falciparum FCH/4]	GO:0008017	ETW33593.1
comp33291_c0_seq7	3860	515.383	1.70677e-163	zinc finger protein [Plasmodium cynomolgi strain B]	GO:0046872,GO:0008270	GAB66057.1
comp33291_c1_seq1	1675	501.516	3.79671e-167	RNA helicase, partial [Plasmodium cynomolgi strain B]	GO:0004386,GO:0003676,GO:0005524,GO:0016787,GO:0008152,GO:0008026,GO:0006200	GAB68694.1
comp33297_c0_seq3	1754	553.518	1.39691e-174	DNA polymerase zeta catalytic subunit [Plasmodium vivax Sal-1]	GO:0016740,GO:0006261,GO:0003677,GO:0006260,GO:0003676,GO:0000166,GO:0003887,GO:0016779,GO:0006139	EDL42383.1
comp33297_c0_seq6	826	227.639	2.71423e-63	DNA polymerase zeta catalytic subunit [Plasmodium vivax Sal-1]	GO:0016740,GO:0006261,GO:0003677,GO:0006260,GO:0003676,GO:0000166,GO:0003887,GO:0016779,GO:0006139	EDL42383.1
comp33305_c0_seq1	819	119.398	3.37181e-26	hypothetical protein C922_00060 [Plasmodium inui San Antonio 1]	GO:0016787,GO:0008152	EUD69197.1
comp33305_c10_seq1	3070	630.172	0	AP2 family [Plasmodium knowlesi strain H]	GO:0006355,GO:0003700,GO:0003677	CAQ39478.1
comp33305_c11_seq3	1735	449.899	1.62127e-147	Ser/Thr protein phosphatase family protein [Plasmodium vivax Sal-1]	GO:0016788,GO:0016787,GO:0006397	EDL44461.1
comp33305_c15_seq5	658	404.06	5.63448e-140	hypothetical protein PFFVO_02106 [Plasmodium falciparum Vietnam Oak-Knoll (FVO)]	GO:0006259,GO:0005524,GO:0006281,GO:0008094,GO:0000166,GO:0006200,GO:0003677	EUT87233.1
comp33305_c22_seq1	1229	374.015	1.11763e-113	asparagine-rich antigen [Plasmodium vivax Sal-1]	GO:0006355,GO:0003700,GO:0003677	EDL44657.1
comp33305_c24_seq2	2054	285.804	2.96917e-87	prefoldin subunit 5 [Plasmodium vivax Sal-1]	GO:0051082,GO:0006457,GO:0016272	EDL45671.1
comp33305_c29_seq2	2476	397.512	1.30737e-117	Ubiquitin carboxyl-terminal hydrolase [Plasmodium knowlesi strain H]	GO:0016787,GO:0036459,GO:0006511	CAQ42817.1
comp33305_c30_seq1	1165	306.99	2.27429e-90	Ubiquitin carboxyl-terminal hydrolase [Plasmodium knowlesi strain H]	GO:0016787,GO:0036459,GO:0006511	CAQ42817.1
comp33313_c0_seq2	2250	521.161	8.23219e-163	kinesin-like protein [Plasmodium berghei strain ANKA]	GO:0005524,GO:0005871,GO:0008152,GO:0000166,GO:0003777,GO:0008017,GO:0007018,GO:0005874	CAH96491.1
comp33313_c1_seq1	1766	198.364	3.70077e-53	RecName: Full=Putative chloroquine resistance transporter; AltName: Full=Probable transporter cg10; Short=pkcg10; AltName: Full=pfcrt homolog [Plasmodium knowlesi]	GO:0005774,GO:0005773,GO:0016021,GO:0016020	AAG27735.1
comp33313_c1_seq5	2498	95.9005	9.8455e-17	kinesin [Plasmodium cynomolgi strain B]	GO:0005524,GO:0005871,GO:0008152,GO:0000166,GO:0003777,GO:0008017,GO:0007018,GO:0005874	GAB64876.1
comp33313_c4_seq1	1506	214.542	7.20186e-56	kinesin [Plasmodium vivax Sal-1]	GO:0005524,GO:0005871,GO:0008152,GO:0000166,GO:0003777,GO:0008017,GO:0007018,GO:0005874	EDL43049.1
comp33327_c0_seq13	397	82.0333	1.39826e-15	tubulin-tyrosine ligase [Plasmodium yoelii yoelii 17XNL]	GO:0016874,GO:0006464	EAA22312.1
comp33327_c1_seq1	1090	300.827	1.24354e-97	RNA-binding protein [Plasmodium cynomolgi strain B]	GO:0003676,GO:0000166	GAB66142.1
comp33333_c1_seq1	695	329.717	2.29478e-111	hypothetical protein PFFVO_05251 [Plasmodium falciparum Vietnam Oak-Knoll (FVO)]	GO:0003723	ETW28965.1,ETW33735.1,ETW39633.1,ETW46543.1,ETW54275.1,ETW58592.1,EUR62469.1,EUT79136.1,EWC73579.1
comp33339_c3_seq1	1355	440.654	2.16563e-146	A/G-specific adenine glycosylase [Plasmodium cynomolgi strain B]	GO:0006284,GO:0006281,GO:0003824,GO:0051539	GAB66572.1
comp33339_c4_seq1	536	103.99	2.27907e-22	A/G-specific adenine glycosylase [Plasmodium falciparum CAMP/Malaysia]	GO:0006284,GO:0006281,GO:0016787,GO:0003824	EUR70245.1
comp33340_c2_seq1	1221	457.988	2.52264e-156	hypothetical protein [Plasmodium berghei strain ANKA]	GO:0018024,GO:0034968	CAI02537.1
comp33341_c0_seq1	1414	488.419	3.81038e-164	zinc finger protein [Plasmodium berghei strain ANKA]	GO:0008270	CAH98673.1,CDS48773.1
comp33341_c4_seq5	1189	290.041	1.26035e-92	hypothetical protein PFMC_01230 [Plasmodium falciparum CAMP/Malaysia]	GO:0005634	EUR76781.1,EWC90148.1
comp33341_c5_seq1	1713	627.861	0	hypothetical protein [Plasmodium vivax Sal-1]	GO:0006260,GO:0003677	EDL45520.1
comp33341_c7_seq3	3948	404.06	2.6412e-113	hypothetical protein PCYB_144680, partial [Plasmodium cynomolgi strain B]	GO:0046872,GO:0008270	GAB69040.1
comp33341_c7_seq4	7977	2106.26	0	DEAD/DEAH box helicase, putative [Plasmodium falciparum 3D7]	GO:0004386,GO:0003676,GO:0005524,GO:0008152	CAD51719.1,EWC88753.1
comp33346_c5_seq1	2821	873.618	0	hypothetical protein C922_03811 [Plasmodium inui San Antonio 1]	GO:0000466,GO:0042254,GO:0000463,GO:0005634,GO:0006364,GO:0030687,GO:0042273,GO:0005654,GO:0043021,GO:0005730	EUD65828.1
comp33346_c11_seq1	866	358.607	1.35939e-118	protein kinase [Plasmodium berghei strain ANKA]	GO:0016301,GO:0005524,GO:0004672,GO:0016310,GO:0006468,GO:0016772	CAH94649.1
comp33348_c0_seq1	604	176.022	1.24716e-46	protease [Plasmodium inui San Antonio 1]	GO:0006508,GO:0004252,GO:0008236,GO:0016787,GO:0008233	EUD67215.1
comp33348_c3_seq1	763	141.739	4.28101e-34	protein kinase [Plasmodium knowlesi strain H]	GO:0016301,GO:0005524,GO:0004672,GO:0016310,GO:0000166,GO:0006468,GO:0016772,GO:0004674	CAQ38457.1
comp33348_c7_seq1	2072	741.495	0	subtilisin [Plasmodium inui San Antonio 1]	GO:0006508,GO:0004252,GO:0008236,GO:0016787,GO:0008233	EUD68199.1
comp33348_c13_seq2	774	88.1965	5.35245e-16	hypothetical protein PCYB_102390 [Plasmodium cynomolgi strain B]	GO:0006355,GO:0003700	GAB66889.1
comp33348_c13_seq3	940	115.931	9.83903e-25	protease [Plasmodium inui San Antonio 1]	GO:0006508,GO:0004252,GO:0008236,GO:0016787,GO:0008233	EUD67215.1
comp33348_c13_seq5	693	115.931	2.03479e-25	protease [Plasmodium inui San Antonio 1]	GO:0006508,GO:0004252,GO:0008236,GO:0016787,GO:0008233	EUD67215.1
comp33348_c15_seq1	2122	637.876	0	protein kinase [Plasmodium berghei strain ANKA]	GO:0005524,GO:0004672,GO:0006468,GO:0016772	CAH99077.1
comp33348_c18_seq1	3059	500.745	9.35781e-156	protein kinase [Plasmodium knowlesi strain H]	GO:0016301,GO:0005524,GO:0004672,GO:0016310,GO:0000166,GO:0006468,GO:0016772,GO:0004674	CAQ38457.1
comp33348_c19_seq12	7459	265.774	1.51181e-67	hypothetical protein [Plasmodium vivax Sal-1]	GO:0005634	EDL45791.1
comp33348_c20_seq1	492	167.548	1.00853e-49	apicoplast ribosomal protein L36e precursor, putative [Plasmodium falciparum 3D7]	GO:0003735,GO:0006412,GO:0022625,GO:0030529,GO:0005840,GO:0005622	1VX7,AAN35692.2,ETW36072.1,ETW42337.1,EUR70033.1,CDO64904.1
comp33348_c23_seq1	486	137.887	3.80931e-35	translation initiation factor eIF-2B subunit beta [Plasmodium inui San Antonio 1]	GO:0006413,GO:0003743,GO:0044237	EUD64637.1
comp33348_c25_seq1	3256	674.47	0	hypothetical protein [Plasmodium vivax Sal-1]	GO:0004386,GO:0003676,GO:0005524,GO:0008152,GO:0003677	EDL45258.1
comp33372_c3_seq1	280	106.301	1.42792e-24	UDP-N-acetylglucosamine pyrophosphorylase [Plasmodium berghei strain ANKA]	GO:0016779,GO:0008152	CAH93991.1,CDS50999.1
comp33372_c4_seq1	280	150.599	3.10963e-39	guanylyl cyclase [Plasmodium vivax Sal-1]	GO:0046872,GO:0035556,GO:0009190,GO:0016849,GO:0000166	EDL46662.1
comp33372_c5_seq1	1384	178.333	5.94038e-47	UDP-N-acteylglucosamine pyrophosphorylase 1, partial [Plasmodium cynomolgi strain B]	GO:0016779,GO:0008152	GAB67633.1
comp33372_c9_seq1	1218	562.377	0	guanylyl cyclase [Plasmodium berghei strain ANKA]	GO:0035556,GO:0009190,GO:0016849	CAI02621.1
comp33372_c10_seq1	972	489.574	1.62051e-153	guanylate cyclase, other [Plasmodium inui San Antonio 1]	GO:0035556,GO:0004012,GO:0016021,GO:0009190,GO:0045332,GO:0000166,GO:0005524,GO:0015914,GO:0046872,GO:0016849,GO:0000287	EUD68693.1
comp33372_c14_seq1	1471	338.961	3.73909e-100	guanylyl cyclase [Plasmodium cynomolgi strain B]	GO:0035556,GO:0009190,GO:0016849	GAB67180.1
comp33378_c0_seq1	232	112.849	2.00265e-29	protein-L-isoaspartate O-methyltransferase [Plasmodium falciparum FCH/4]	GO:0004719,GO:0008168,GO:0016740,GO:0006479,GO:0032259,GO:0006464	EWC85684.1
comp33383_c2_seq6	599	194.897	2.49761e-58	ubiquitin carboxyl-terminal hydrolase [Plasmodium cynomolgi strain B]	GO:0016787,GO:0004843,GO:0006511,GO:0005622	GAB67980.1
comp33383_c2_seq10	630	172.94	8.93236e-50	ubiquitin carboxyl-terminal hydrolase [Plasmodium knowlesi strain H]	GO:0016787,GO:0004843,GO:0006511,GO:0005622	CAQ41533.1
comp33383_c2_seq18	854	292.738	2.38046e-95	ubiquitin carboxyl-terminal hydrolase [Plasmodium cynomolgi strain B]	GO:0016787,GO:0004843,GO:0006511,GO:0005622	GAB67980.1
comp33384_c6_seq2	1200	199.904	2.95057e-52	hypothetical protein [Plasmodium knowlesi strain H]	GO:0042147	CAQ42413.1
comp33384_c16_seq3	3226	157.147	2.43843e-35	hypothetical protein [Plasmodium knowlesi strain H]	GO:0042147	CAQ42413.1
comp33386_c10_seq1	1927	652.129	0	RNA binding protein [Plasmodium knowlesi strain H]	GO:0003676,GO:0000166	CAQ42125.1
comp33386_c10_seq8	667	153.295	3.15055e-42	hypothetical protein [Plasmodium berghei strain ANKA]	GO:0003824,GO:0004663,GO:0018344	CAI03141.1
comp33386_c10_seq10	1277	302.753	3.97388e-90	protein phenyltransferase [Plasmodium cynomolgi strain B]	GO:0016740,GO:0008152	GAB68775.1
comp33386_c10_seq14	1335	265.003	2.73165e-80	aspartate transcarbamoylase [Plasmodium knowlesi strain H]	GO:0016743,GO:0006520,GO:0006207,GO:0016740,GO:0016597,GO:0004070	CAQ41173.1
comp33386_c10_seq15	1277	264.618	5.24728e-76	protein phenyltransferase [Plasmodium cynomolgi strain B]	GO:0016740,GO:0008152	GAB68775.1
comp33386_c10_seq19	1000	269.24	1.88987e-83	aspartate transcarbamoylase [Plasmodium knowlesi strain H]	GO:0016743,GO:0006520,GO:0006207,GO:0016740,GO:0016597,GO:0004070	CAQ41173.1
comp33386_c18_seq1	535	296.204	2.15222e-96	aspartate transcarbamoylase [Plasmodium knowlesi strain H]	GO:0016743,GO:0006520,GO:0006207,GO:0016740,GO:0016597,GO:0004070	CAQ41173.1
comp33396_c3_seq1	2061	895.96	0	arginyl-tRNA synthetase, putative [Plasmodium falciparum 3D7]	GO:0016874,GO:0006418,GO:0006420,GO:0000166,GO:0005737,GO:0006412,GO:0005524,GO:0004814,GO:0004812	AAN36268.1,ETW60479.1,EUR69328.1,EUT82450.1
comp33396_c4_seq1	739	405.216	3.84159e-137	hypothetical protein [Plasmodium yoelii yoelii 17XNL]	GO:0007155	EAA17056.1
comp33396_c13_seq1	2363	720.309	0	hypothetical protein [Plasmodium vivax Sal-1]	GO:0005852,GO:0006446,GO:0006413,GO:0005737,GO:0006412,GO:0016282,GO:0001731,GO:0003743,GO:0033290	EDL45365.1
comp33396_c23_seq1	784	471.47	1.0769e-165	proteasome beta-subunit [Plasmodium berghei strain ANKA]	GO:0051603,GO:0004175,GO:0016787,GO:0005634,GO:0005737,GO:0004298,GO:0005839,GO:0000502,GO:0008233,GO:0006508	CAH98231.1,CDS49423.1
comp33396_c24_seq3	1193	93.9745	3.33362e-17	guanylyl cyclase [Plasmodium vivax Sal-1]	GO:0046872,GO:0035556,GO:0009190,GO:0016849,GO:0000166	EDL46662.1
comp33396_c32_seq1	1166	631.328	0	replication factor C subunit 5, putative [Plasmodium falciparum 3D7]	GO:0006260,GO:0006271,GO:0005663	AAN35703.1,ETW15586.1,ETW26843.1,ETW36016.1,ETW42350.1,ETW48801.1,ETW52735.1,ETW60939.1,EUR70045.1,EUT84105.1,EWC76013.1,EWC88154.1
comp33396_c43_seq1	2145	1048.5	0	coatomer alpha subunit [Plasmodium knowlesi strain H]	GO:0030117,GO:0016192,GO:0030126,GO:0005198,GO:0006886	CAQ41012.1
comp33427_c1_seq1	647	164.466	8.70972e-44	ribosomal RNA methyltransferase [Plasmodium vivax Sal-1]	GO:0008175,GO:0001510,GO:0016740,GO:0032259,GO:0002128,GO:0008168,GO:0008033,GO:0002181,GO:0005737	EDL44896.1
comp33432_c3_seq1	2875	1011.91	0	origin recognition complex 1 protein [Plasmodium falciparum 3D7]	GO:0005664,GO:0006260,GO:0003677,GO:0005634,GO:0005737,GO:0000166,GO:0017111,GO:0003674,GO:0005524,GO:0005575,GO:0008152,GO:0003688,GO:0006270	Q8I615.1,AAK54602.1,AAN36119.1,EWC87450.1
comp33432_c9_seq2	4061	743.421	0	hypothetical protein PFFCH_03814 [Plasmodium falciparum FCH/4]	GO:0003682,GO:0003677	EUT85337.1
comp33432_c10_seq3	4599	1099.35	0	SET domain [Plasmodium cynomolgi strain B]	GO:0016740,GO:0042393,GO:0032259,GO:0008168,GO:0005694,GO:0005634,GO:0008270,GO:0018024,GO:0034968	GAB65117.1
comp33433_c6_seq2	1536	363.229	4.16237e-113	hypothetical protein [Plasmodium vivax Sal-1]	GO:0046872	EDL44635.1
comp33433_c7_seq1	2190	364.385	2.49359e-113	hypothetical protein [Plasmodium berghei strain ANKA]	GO:0032313,GO:0032851,GO:0005097	CAH97230.1
comp33433_c7_seq2	2163	364.385	1.96783e-113	hypothetical protein [Plasmodium berghei strain ANKA]	GO:0032313,GO:0032851,GO:0005097	CAH97230.1
comp33453_c1_seq1	572	245.358	6.73313e-79	DNA-directed RNA polymerase 2 subunit, truncated [Plasmodium vivax Sal-1]	GO:0003676,GO:0006351,GO:0003899,GO:0008270,GO:0003677	EDL42544.1
comp33453_c4_seq1	1202	191.815	3.68527e-49	reductase [Plasmodium knowlesi strain H]	GO:0055114,GO:0016491	CAQ37996.1
comp33453_c4_seq2	799	329.717	4.81988e-111	caltractin [Plasmodium yoelii yoelii 17XNL]	GO:0005509	XP_008622018.1,EAA19368.1,ETB56244.1,EUD71340.1,KEG04533.1,CDR15333.1,CDU19762.1,CDZ17195.1
comp33453_c5_seq1	633	287.73	6.31456e-85	hypothetical protein C922_02175 [Plasmodium inui San Antonio 1]	GO:0005524,GO:0005871,GO:0008152,GO:0000166,GO:0003777,GO:0008017,GO:0007018,GO:0005874	EUD67469.1
comp33453_c7_seq1	2249	315.079	7.78189e-91	protein phosphatase 2C domain containing protein [Plasmodium vivax Sal-1]	GO:0008152,GO:0003824	EDL45738.1
comp33453_c7_seq2	1311	664.07	0	allantoicase [Plasmodium inui San Antonio 1]	GO:0004037,GO:0000256	EUD69521.1
comp33453_c10_seq1	2135	249.98	7.22646e-66	WD domain G-beta repeat domain containing protein [Plasmodium cynomolgi strain B]	GO:0005524,GO:0005871,GO:0008152,GO:0000166,GO:0003777,GO:0008017,GO:0007018,GO:0005874	GAB66034.1
comp33453_c10_seq2	2886	355.525	1.19729e-100	serine/threonine protein kinase [Plasmodium cynomolgi strain B]	GO:0016301,GO:0005524,GO:0004672,GO:0016310,GO:0006468,GO:0016772,GO:0004674	GAB68173.1
comp33453_c11_seq1	204	89.3521	2.04157e-18	reductase [Plasmodium knowlesi strain H]	GO:0055114,GO:0016491	CAQ37996.1
comp33453_c14_seq1	1311	307.76	1.69081e-88	WD domain, G-beta repeat domain containing protein [Plasmodium vivax Sal-1]	GO:0005524,GO:0005871,GO:0008152,GO:0000166,GO:0003777,GO:0008017,GO:0007018,GO:0005874	EDL44682.1
comp33453_c14_seq2	1310	308.145	1.34387e-88	WD domain, G-beta repeat domain containing protein [Plasmodium vivax Sal-1]	GO:0005524,GO:0005871,GO:0008152,GO:0000166,GO:0003777,GO:0008017,GO:0007018,GO:0005874	EDL44682.1
comp33453_c17_seq1	1268	209.149	8.05023e-55	kinesin-like protein [Plasmodium knowlesi strain H]	GO:0005524,GO:0005871,GO:0008152,GO:0000166,GO:0003777,GO:0008017,GO:0007018,GO:0005874	CAQ39508.1
comp33453_c19_seq1	3264	429.869	2.47758e-133	hypothetical protein C922_00733 [Plasmodium inui San Antonio 1]	GO:0030131,GO:0016192,GO:0016020,GO:0006886,GO:0015031,GO:0006810	EUD69041.1
comp33453_c23_seq1	601	197.978	1.0118e-60	tRNA-pseudouridine synthase B [Plasmodium yoelii yoelii 17XNL]	GO:0003723,GO:0009451,GO:0001522,GO:0006396,GO:0009982	EAA22039.1
comp33453_c25_seq1	2171	255.373	1.37671e-67	WD domain G-beta repeat domain containing protein [Plasmodium cynomolgi strain B]	GO:0005524,GO:0005871,GO:0008152,GO:0000166,GO:0003777,GO:0008017,GO:0007018,GO:0005874	GAB66034.1
comp33459_c5_seq1	2438	754.207	0	hypothetical protein PFFVO_04139 [Plasmodium falciparum Vietnam Oak-Knoll (FVO)]	GO:0009165,GO:0000287,GO:0004749	ETW41066.1,EWC74730.1
comp33459_c10_seq4	933	202.601	2.82984e-61	conserved protein, unknown function [Plasmodium falciparum 3D7]	GO:0006470,GO:0004045,GO:0035335,GO:0004725	CAG25346.1,ETW19734.1,ETW37896.1,ETW44202.1,ETW50645.1,ETW53244.1,ETW62850.1,EUR75226.1,EUT90113.1,EWC77942.1,EWC89830.1,CDO63293.1
comp33459_c11_seq1	2066	474.552	1.63596e-158	hypothetical protein, conserved in Plasmodium species [Plasmodium knowlesi strain H]	GO:0016020	CAQ40111.1
comp33459_c11_seq2	1567	213.386	1.75551e-59	hypothetical protein [Plasmodium berghei strain ANKA]	GO:0006351,GO:0003899,GO:0005634	CAH95980.1
comp33459_c12_seq1	4390	446.432	1.45862e-134	hypothetical protein [Plasmodium vivax Sal-1]	GO:0006351,GO:0003899,GO:0005634	EDL46072.1
comp33480_c1_seq1	537	159.458	4.89675e-41	ABC transporter [Plasmodium vivax Sal-1]	GO:0042626,GO:0016021,GO:0006810,GO:0006200,GO:0000166,GO:0017111,GO:0005524,GO:0016887,GO:0055085,GO:0008152	EDL42906.1
comp33480_c4_seq1	553	187.193	1.23551e-50	ABC transporter [Plasmodium vivax Sal-1]	GO:0042626,GO:0016021,GO:0006810,GO:0006200,GO:0000166,GO:0017111,GO:0005524,GO:0016887,GO:0055085,GO:0008152	EDL42906.1
comp33480_c5_seq7	3188	770.77	0	hypothetical protein C922_04853 [Plasmodium inui San Antonio 1]	GO:0042626,GO:0016021,GO:0006810,GO:0006200,GO:0000166,GO:0017111,GO:0005524,GO:0016887,GO:0055085,GO:0008152	EUD64709.1
comp33480_c5_seq8	4189	768.074	0	hypothetical protein C922_04853 [Plasmodium inui San Antonio 1]	GO:0042626,GO:0016021,GO:0006810,GO:0006200,GO:0000166,GO:0017111,GO:0005524,GO:0016887,GO:0055085,GO:0008152	EUD64709.1
comp33482_c3_seq1	1455	511.916	3.48295e-177	haloacid dehalogenase-like hydrolase, putative [Plasmodium falciparum 3D7]	GO:0016787,GO:0008152	AAN35774.1,ETW15513.1,ETW30379.1,ETW35993.1,ETW41948.1,ETW48721.1,ETW61018.1,EUR70127.1,EUT84190.1,EWC75926.1,EWC87923.1
comp33482_c4_seq2	1756	384.8	8.25344e-122	hypothetical protein C922_01805 [Plasmodium inui San Antonio 1]	GO:0005789,GO:0006506,GO:0016021	EUD67620.1
comp33482_c6_seq1	1040	188.734	1.05805e-48	hypothetical protein [Plasmodium vivax Sal-1]	GO:0006508,GO:0008233,GO:0005634	EDL47494.1
comp33482_c7_seq1	459	206.838	2.82944e-60	hypothetical protein [Plasmodium vivax Sal-1]	GO:0016779,GO:0008152	EDL44740.1
comp33482_c11_seq3	3025	711.835	0	protein kinase [Plasmodium berghei strain ANKA]	GO:0016740,GO:0004674,GO:0016310,GO:0004672,GO:0006468,GO:0000166,GO:0005524,GO:0016301,GO:0016772	CAI04624.1
comp33482_c12_seq1	616	185.267	2.2214e-49	hypothetical protein [Plasmodium vivax Sal-1]	GO:0006508,GO:0008233,GO:0005634	EDL47494.1
comp33482_c13_seq1	1263	297.745	4.13016e-85	hypothetical protein C922_00674 [Plasmodium inui San Antonio 1]	GO:0006508,GO:0008233,GO:0005634	EUD68983.1
comp33482_c14_seq1	1336	88.9669	1.19381e-16	hypothetical protein C922_03122 [Plasmodium inui San Antonio 1]	GO:0030130,GO:0016192,GO:0005198,GO:0006886,GO:0030132	EUD66488.1
comp33482_c15_seq1	1117	316.62	5.2271e-104	60S ribosomal protein L18a [Plasmodium vivax Sal-1]	GO:0003735,GO:0006412,GO:0030529,GO:0005840	EDL44465.1
comp33482_c15_seq2	1621	309.686	5.58925e-99	60S ribosomal protein L18a [Plasmodium vivax Sal-1]	GO:0003735,GO:0006412,GO:0030529,GO:0005840	EDL44465.1
comp33482_c17_seq1	1563	441.425	2.90242e-148	nucleosome assembly protein 1 [Plasmodium knowlesi strain H]	GO:0006334,GO:0005634	CAQ42514.1
comp33482_c18_seq1	297	124.02	7.2341e-30	hypothetical protein [Plasmodium vivax Sal-1]	GO:0006508,GO:0008233,GO:0005634	EDL47494.1
comp33482_c21_seq1	1447	365.155	2.67495e-119	orotidine monophosphate decarboxylase [Plasmodium falciparum 3D7]	GO:0006207,GO:0044205,GO:0004590,GO:0016829,GO:0016831,GO:0003824,GO:0006221,GO:0005515,GO:0008152	2F84,2Q8L,2ZA1,2ZA1,2ZA2,2ZA2,2ZA3,2ZA3,2ZCG,2ZCG,3VI2,3VI2,AAL86703.1,BAB92090.1,AAN35422.1,ETW28590.1,ETW42413.1,ETW46261.1,ETW56657.1,ETW61224.1,EUR71978.1,EUT85552.1,EWC76326.1,EWC85751.1
comp33482_c22_seq1	880	363.229	5.36576e-119	hypothetical protein PCYB_093970 [Plasmodium cynomolgi strain B]	GO:0001510,GO:0006396,GO:0008173	GAB66612.1
comp33482_c24_seq1	2457	503.827	7.98833e-151	hypothetical protein C922_00674 [Plasmodium inui San Antonio 1]	GO:0006508,GO:0008233,GO:0005634	EUD68983.1
comp33482_c25_seq1	363	101.293	1.19391e-21	hypothetical protein C922_00674 [Plasmodium inui San Antonio 1]	GO:0006508,GO:0008233,GO:0005634	EUD68983.1
comp33482_c26_seq5	1209	222.631	7.12868e-68	vacuolar ATP synthase subunit G [Plasmodium cynomolgi strain B]	GO:0055085,GO:0016820,GO:0015992,GO:0016471	GAB67830.1
comp33482_c26_seq17	1067	319.701	1.19698e-93	hypothetical protein [Plasmodium vivax Sal-1]	GO:0006508,GO:0008233,GO:0005634	EDL47494.1
comp33482_c26_seq19	1273	222.631	1.30241e-67	vacuolar ATP synthase subunit G [Plasmodium cynomolgi strain B]	GO:0055085,GO:0016820,GO:0015992,GO:0016471	GAB67830.1
comp33494_c0_seq3	1036	181.415	2.32706e-47	hypothetical protein [Plasmodium vivax Sal-1]	GO:0008168,GO:0016740,GO:0006479,GO:0032259	EDL47475.1
comp33494_c1_seq1	589	211.075	9.06605e-60	hypothetical protein PFUGPA_05552 [Plasmodium falciparum Palo Alto/Uganda]	GO:0008168,GO:0006479	ETW61910.1
comp33496_c0_seq4	1646	460.299	4.27175e-153	mitochondrial carrier protein [Plasmodium vivax Sal-1]	GO:0016021,GO:0016020,GO:0006810	EDL46742.1
comp33506_c3_seq1	1780	437.187	3.21362e-146	hypothetical protein PFMALIP_04917 [Plasmodium falciparum MaliPS096_E11]	GO:0003723,GO:0008168,GO:0006364,GO:0008033,GO:0032259	ETW53696.1,EUT78554.1
comp33506_c4_seq1	834	395.201	2.56689e-136	ribosomal protein S7 [Plasmodium yoelii yoelii 17XNL]	GO:0003735,GO:0003723,GO:0006412,GO:0015935,GO:0030529,GO:0005840	XP_008625556.1,EAA18218.1,ETB58456.1,ETB58457.1,EUD71010.1,KEG01589.1,CDR11770.1,CDS45565.1,CDU17069.1,CDZ14879.1
comp33506_c15_seq2	1612	608.216	0	hypothetical protein PFMALIP_00955 [Plasmodium falciparum MaliPS096_E11]	GO:0019829,GO:0016021,GO:0000166,GO:0006812	EUR77335.1,EWC78320.1
comp33506_c17_seq2	754	315.079	1.22982e-104	cyclophilin [Plasmodium cynomolgi strain B]	GO:0003755,GO:0006457,GO:0000413,GO:0016853	GAB68238.1
comp33506_c20_seq3	431	71.633	1.3804e-11	RuvB-like 1 [Plasmodium vivax Sal-1]	GO:0005524,GO:0008152,GO:0000166,GO:0017111,GO:0032508,GO:0003678,GO:0043141	EDL47493.1
comp33506_c22_seq2	1295	661.374	0	ruvb-like dna helicase [Plasmodium knowlesi strain H]	GO:0004386,GO:0005524,GO:0008152,GO:0000166,GO:0017111,GO:0032508,GO:0003678,GO:0043141	CAQ42071.1
comp33513_c7_seq1	605	362.459	5.66279e-123	serine/threonine protein phosphatase [Plasmodium knowlesi strain H]	GO:0016311,GO:0016787,GO:0008152,GO:0004721	CAQ39325.1
comp33528_c1_seq6	772	195.282	1.75987e-57	conserved Plasmodium protein, unknown function [Plasmodium falciparum 3D7]	GO:0044310,GO:0020009	AAN37080.1,EWC86375.1
comp33546_c1_seq2	3345	954.896	0	phospholipid-transporting ATPase, putative [Plasmodium falciparum 3D7]	GO:0004012,GO:0016021,GO:0006812,GO:0016787,GO:0045332,GO:0000166,GO:0015917,GO:0005524,GO:0015914,GO:0019829,GO:0046872,GO:0008152,GO:0000287	AAN36311.1,ETW55913.1,ETW60265.1,EWC87655.1
comp33546_c1_seq13	2140	550.051	0	methionine aminopeptidase, putative [Plasmodium falciparum 3D7]	GO:0046872,GO:0006508,GO:0070084,GO:0016787,GO:0008235,GO:0004177,GO:0070006,GO:0008233	CAD51636.2,ETW19889.1,ETW38051.1,ETW44329.1,ETW53367.1,ETW62913.1,EUR76750.1,EUT90789.1,EWC78059.1,EWC90108.1
comp33546_c1_seq16	3214	954.896	0	phospholipid-transporting ATPase, putative [Plasmodium falciparum 3D7]	GO:0004012,GO:0016021,GO:0006812,GO:0016787,GO:0045332,GO:0000166,GO:0015917,GO:0005524,GO:0015914,GO:0019829,GO:0046872,GO:0008152,GO:0000287	AAN36311.1,ETW55913.1,ETW60265.1,EWC87655.1
comp33546_c1_seq19	1569	550.051	0	methionine aminopeptidase, putative [Plasmodium falciparum 3D7]	GO:0046872,GO:0006508,GO:0070084,GO:0016787,GO:0008235,GO:0004177,GO:0070006,GO:0008233	CAD51636.2,ETW19889.1,ETW38051.1,ETW44329.1,ETW53367.1,ETW62913.1,EUR76750.1,EUT90789.1,EWC78059.1,EWC90108.1
comp33546_c2_seq1	768	226.868	4.0483e-63	hypothetical protein C922_04251 [Plasmodium inui San Antonio 1]	GO:0036459,GO:0006511	EUD65308.1
comp33546_c10_seq1	533	176.792	1.85315e-53	60S ribosomal protein L37 [Plasmodium vivax Sal-1]	GO:0046872,GO:0003735,GO:0003723,GO:0006412,GO:0030529,GO:0005840,GO:0019843,GO:0005622	EDL43706.1
comp33546_c11_seq2	1403	259.996	2.68384e-74	DNA (cytosine-5)-methyltransferase-like protein 2, partial [Plasmodium cynomolgi strain B]	GO:0006306,GO:0008168,GO:0016740,GO:0032259,GO:0003677	GAB64652.1
comp33546_c29_seq1	1286	544.273	3.3657e-178	phospholipid-transporting ATPase [Plasmodium cynomolgi strain B]	GO:0004012,GO:0016021,GO:0006812,GO:0045332,GO:0000166,GO:0005524,GO:0015914,GO:0019829,GO:0046872,GO:0000287	GAB69063.1
comp33546_c30_seq1	817	95.9005	1.60894e-18	histone [Plasmodium cynomolgi strain B]	GO:0006355,GO:0043565,GO:0046982,GO:0016602,GO:0005634,GO:0005622,GO:0003700	GAB68191.1
comp33546_c32_seq1	2429	857.055	0	nicotinate phosphoribosyltransferase-like protein [Plasmodium vivax Sal-1]	GO:0004516,GO:0004514,GO:0016740,GO:0019358,GO:0009435,GO:0016757	EDL46572.1
comp33565_c2_seq3	5914	563.148	0	protein kinase [Plasmodium knowlesi strain H]	GO:0016301,GO:0005524,GO:0004672,GO:0016310,GO:0000166,GO:0006468,GO:0016772,GO:0004674	CAQ40798.1
comp33565_c6_seq6	571	72.0182	4.11196e-11	protein kinase, partial [Plasmodium cynomolgi strain B]	GO:0016301,GO:0005524,GO:0004672,GO:0016310,GO:0000166,GO:0006468,GO:0016772,GO:0004674	GAB67277.1
comp33565_c8_seq2	2877	1648.25	0	importin beta, putative [Plasmodium falciparum 3D7]	GO:0005643,GO:0008536,GO:0006913,GO:0008139,GO:0006886,GO:0006607,GO:0008565	CAD51221.1,ETW19066.1,ETW28995.1,ETW37150.1,ETW43296.1,ETW49915.1,ETW52509.1,ETW61950.1,EUR72926.1,EUT87218.1,EWC77123.1,EWC88942.1
comp33565_c8_seq4	1600	367.851	3.04677e-117	polynucleotide kinase [Plasmodium knowlesi strain H]	GO:0016301,GO:0016310	CAQ40662.1
comp33583_c0_seq2	736	127.872	1.33125e-43	conserved Plasmodium protein, unknown function [Plasmodium falciparum 3D7]	GO:0071929,GO:0016740,GO:0070507,GO:0019799,GO:0016746	C0H559.1,CAX64236.1
comp33588_c0_seq1	939	397.127	4.78488e-135	nucleosome assembly protein 1 [Plasmodium vivax Sal-1]	GO:0006334,GO:0005634	EDL44995.1
comp33595_c14_seq1	410	176.792	3.72819e-53	mitochondrial import inner membrane translocase subunit Tim17 [Plasmodium vivax Sal-1]	GO:0016021,GO:0016020	XP_008814880.1,EDL46619.1,EUD68650.1
comp33595_c14_seq2	542	99.7525	1.01387e-23	hypothetical protein [Plasmodium yoelii yoelii 17XNL]	GO:0016021,GO:0016020	EAA16862.1
comp33595_c26_seq1	1387	391.349	1.78033e-125	hypothetical protein PFFCH_00104 [Plasmodium falciparum FCH/4]	GO:0000922,GO:0000226,GO:0005815	EUR80912.1
comp33595_c32_seq1	1208	226.098	3.18299e-61	hypothetical protein [Plasmodium knowlesi strain H]	GO:0032313,GO:0032851,GO:0005097	CAQ42250.1
comp33612_c1_seq7	3434	781.941	0	hypothetical protein [Plasmodium yoelii yoelii 17XNL]	GO:0016887,GO:0005524,GO:0008152,GO:0000166,GO:0017111,GO:0006200	EAA17439.1
comp33612_c1_seq12	1522	702.205	0	hypothetical protein [Plasmodium berghei strain ANKA]	GO:0016887,GO:0005524,GO:0006200	CAH99317.1
comp33612_c5_seq1	890	192.586	7.1598e-55	conserved Plasmodium protein, unknown function [Plasmodium falciparum 3D7]	GO:0005666,GO:0003899,GO:0006383,GO:0003677	AAN37216.1,ETW15824.1,ETW27556.1,ETW46567.1,ETW58615.1,EWC73552.1,EWC86238.1
comp33612_c7_seq2	1642	779.245	0	hypothetical protein C922_01211 [Plasmodium inui San Antonio 1]	GO:0006508,GO:0004252,GO:0016021	EUD68193.1
comp33612_c7_seq3	1642	778.089	0	hypothetical protein C922_01211 [Plasmodium inui San Antonio 1]	GO:0006508,GO:0004252,GO:0016021	EUD68193.1
comp33612_c17_seq1	430	124.405	7.40887e-30	hypothetical protein PFFVO_00717 [Plasmodium falciparum Vietnam Oak-Knoll (FVO)]	GO:0005525	EUR46792.1
comp33613_c11_seq4	1020	194.897	2.56706e-58	dynein light chain 1, putative [Plasmodium falciparum 3D7]	GO:0005868,GO:0008152,GO:0003777,GO:0007018,GO:0003774,GO:0005875,GO:0007017	XP_001617235.1,XP_002262213.1,XP_004224921.1,XP_008814524.1,AAN36221.1,EDL47508.1,CAQ42091.1,GAB68974.1,ETW17743.1,ETW30135.1,ETW35523.1,ETW41786.1,ETW46207.1,ETW56173.1,ETW60430.1,EUD68998.1,EUR69279.1,EUT83023.1,EWC75447.1,EWC87548.1,CDO65414.1
comp33613_c11_seq5	832	194.897	3.99715e-59	dynein light chain 1, putative [Plasmodium falciparum 3D7]	GO:0005868,GO:0008152,GO:0003777,GO:0007018,GO:0003774,GO:0005875,GO:0007017	XP_001617235.1,XP_002262213.1,XP_004224921.1,XP_008814524.1,AAN36221.1,EDL47508.1,CAQ42091.1,GAB68974.1,ETW17743.1,ETW30135.1,ETW35523.1,ETW41786.1,ETW46207.1,ETW56173.1,ETW60430.1,EUD68998.1,EUR69279.1,EUT83023.1,EWC75447.1,EWC87548.1,CDO65414.1
comp33613_c12_seq1	5275	789.26	0	conserved Plasmodium protein, unknown function [Plasmodium falciparum 3D7]	GO:0016538,GO:0045859,GO:0007049,GO:0051301	CAD49017.1,ETW21040.1,ETW28216.1,ETW39229.1,ETW45537.1,ETW51929.1,ETW57896.1,ETW64014.1,EUT94377.1,EWC79265.1,EWC91088.1
comp33613_c12_seq4	677	166.392	1.04615e-48	ubiquinol-cytochrome c reductase hinge protein, putative [Plasmodium falciparum 3D7]	GO:0005750,GO:0016020,GO:0005743,GO:0070469,GO:0005739,GO:0006122,GO:0055114,GO:1902600,GO:0008121	AAN36861.1,ETW16346.1,ETW34056.1,ETW46799.1,ETW53903.1,ETW58208.1,EUR63547.1,EUT78761.1,EWC73975.1,CDO66736.1
comp33613_c13_seq1	511	157.532	4.21006e-41	structural maintenance of chromosome protein [Plasmodium cynomolgi strain B]	GO:0005694,GO:0005524,GO:0051276	GAB66582.1
comp33613_c16_seq1	579	145.591	7.69297e-39	ATP-dependent helicase [Plasmodium berghei strain ANKA]	GO:0004386,GO:0003676,GO:0005524,GO:0008152	CAH94211.1
comp33613_c18_seq1	2172	964.911	0	AAA family ATPase [Plasmodium cynomolgi strain B]	GO:0005524,GO:0008152,GO:0000166,GO:0017111	GAB64411.1
comp33613_c19_seq1	639	157.147	1.0045e-39	hypothetical protein [Plasmodium vivax Sal-1]	GO:0006464	EDL45855.1
comp33613_c20_seq1	776	198.364	1.29237e-85	Atypical/ABC1 protein kinase [Plasmodium inui San Antonio 1]	GO:0016301,GO:0016310,GO:0016772	EUD65982.1
comp33613_c20_seq2	570	352.058	4.4175e-108	protein kinase [Plasmodium knowlesi strain H]	GO:0016301,GO:0016310,GO:0016772	CAQ42819.1
comp33613_c20_seq8	656	218.779	9.25809e-92	protein kinase [Plasmodium knowlesi strain H]	GO:0016301,GO:0016310,GO:0016772	CAQ42819.1
comp33615_c0_seq3	1618	550.051	0	LMBR-like, integral membrane protein [Plasmodium knowlesi strain H]	GO:0016021,GO:0016020	CAQ41235.1
comp33615_c0_seq6	2059	545.428	0	conserved Plasmodium membrane protein, unknown function [Plasmodium falciparum 3D7]	GO:0016021,GO:0016020	CAX64336.1
comp33615_c0_seq7	2081	733.021	0	LMBR-like, integral membrane protein [Plasmodium knowlesi strain H]	GO:0016021,GO:0016020	CAQ41235.1
comp33618_c2_seq1	1361	409.068	3.07769e-128	hypothetical protein [Plasmodium berghei strain ANKA]	GO:0005525	CAH97846.1
comp33618_c3_seq2	972	357.066	1.70706e-119	mitochondrial carrier protein [Plasmodium knowlesi strain H]	GO:0016021,GO:0016020,GO:0006810	CAQ42365.1
comp33618_c5_seq2	1396	447.203	7.09743e-149	exopolyphosphatase [Plasmodium vivax Sal-1]	GO:0005737,GO:0016787,GO:0008152,GO:0016462,GO:0030145	EDL47201.1
comp33618_c5_seq13	1396	447.203	7.09743e-149	exopolyphosphatase [Plasmodium vivax Sal-1]	GO:0005737,GO:0016787,GO:0008152,GO:0016462,GO:0030145	EDL47201.1
comp33618_c8_seq1	696	196.823	1.19995e-55	exopolyphosphatase [Plasmodium vivax Sal-1]	GO:0005737,GO:0016787,GO:0008152,GO:0016462,GO:0030145	EDL47201.1
comp33621_c1_seq17	1135	186.037	2.90289e-52	DHHC zinc finger protein [Plasmodium knowlesi strain H]	GO:0046872,GO:0019706,GO:0016740,GO:0016021,GO:0008152,GO:0016020,GO:0008270,GO:0016746	CAQ38542.1
comp33621_c8_seq1	1320	263.077	9.91185e-82	nucleolar rRNA processing protein, putative [Plasmodium falciparum 3D7]	GO:0032040,GO:0006364,GO:0005730,GO:0005634	Q8I4V5.1,AAN36543.1,ETW17333.1,ETW29811.1,ETW35164.1,ETW41327.1,ETW45926.1,ETW57295.1,EUR67534.1,EWC75098.1,EWC87216.1
comp33621_c15_seq1	887	572.007	0	hypothetical protein [Plasmodium berghei strain ANKA]	GO:0016779,GO:0016740,GO:0006351,GO:0003899,GO:0032549,GO:0003677	CAH95536.1
comp33621_c17_seq3	3421	1628.61	0	DNA-directed RNA polymerase III subunit [Plasmodium vivax Sal-1]	GO:0016779,GO:0016740,GO:0006351,GO:0003899,GO:0032549,GO:0003677	EDL46813.1
comp33621_c18_seq1	1010	303.138	5.99792e-89	hypothetical protein C922_04660 [Plasmodium inui San Antonio 1]	GO:0008168,GO:0016740,GO:0032259	EUD64928.1
comp33647_c0_seq1	547	66.2402	2.34977e-11	mCG127552 [Mus musculus]	GO:0043154,GO:0045727,GO:0006355,GO:0043024,GO:0048027,GO:0005852,GO:0006351,GO:0045948,GO:0016020,GO:0045944,GO:0016887,GO:0004004,GO:0006417,GO:0004003,GO:0009615,GO:0004386,GO:0016787,GO:0003723,GO:0071470,GO:0030308,GO:0030307,GO:0005524,GO:0042256,GO:0042254,GO:0034063,GO:0008143,GO:2001243,GO:0022627,GO:0000166,GO:0008625,GO:0071243,GO:0005741,GO:0044822,GO:0035556,GO:1900087,GO:0006915,GO:…	EDL35704.1
comp33651_c1_seq2	1447	301.982	3.20352e-92	hypothetical protein PCYB_031750 [Plasmodium cynomolgi strain B]	GO:0046872	GAB64762.1
comp33651_c2_seq1	1775	428.713	7.30169e-133	hypothetical protein [Plasmodium vivax Sal-1]	GO:0046872,GO:0016192,GO:0008270,GO:0006886	EDL43454.1
comp33651_c3_seq1	777	234.572	5.37264e-67	hypothetical protein PCYB_104090 [Plasmodium cynomolgi strain B]	GO:0016192,GO:0006886	GAB67059.1
comp33651_c8_seq3	1574	597.045	0	Mg2+ transporter protein [Plasmodium knowlesi strain H]	GO:0016020,GO:0055085,GO:0015693,GO:0015095,GO:0030001,GO:0046873	CAQ41812.1
comp33651_c9_seq1	593	124.02	1.01884e-28	hypothetical protein PCYB_104090 [Plasmodium cynomolgi strain B]	GO:0016192,GO:0006886	GAB67059.1
comp33651_c10_seq1	2309	1170.99	0	hypothetical protein PFFCH_00098 [Plasmodium falciparum FCH/4]	GO:0005524,GO:0008152,GO:0000166,GO:0017111	ETW51444.1,ETW52296.1,ETW63652.1,EUR80905.1,EUT92192.1,EWC78855.1
comp33655_c1_seq2	2181	487.649	4.54224e-164	hypothetical protein [Plasmodium yoelii yoelii 17XNL]	GO:0006457	EAA21798.1,ETB62029.1,CDU20973.1,CDZ14602.1
comp33655_c5_seq1	616	145.976	4.48849e-36	diacylglycerol kinase, putative [Plasmodium falciparum 3D7]	GO:0016740,GO:0035556,GO:0004143,GO:0016310,GO:0016301,GO:0008152,GO:0007205,GO:0003951,GO:0020011	CAD51983.2
comp33655_c8_seq1	683	239.965	8.17711e-75	hypothetical protein [Plasmodium vivax Sal-1]	GO:0016480	EDL45348.1
comp33655_c11_seq2	1622	660.218	0	hypothetical protein C922_04268 [Plasmodium inui San Antonio 1]	GO:0005524,GO:0032300,GO:0030983,GO:0006298	EUD65325.1
comp33666_c1_seq1	1230	218.394	7.92678e-62	hypothetical protein PFTANZ_04125 [Plasmodium falciparum Tanzania (2000708)]	GO:0004852,GO:0033014	ETW59947.1,EUT81972.1,EWC87213.1
comp33667_c2_seq2	1844	93.9745	1.36337e-16	mRNA processing protein [Plasmodium vivax Sal-1]	GO:0003676,GO:0000166	EDL42331.1
comp33667_c2_seq3	256	171.785	4.41535e-48	mRNA processing protein [Plasmodium vivax Sal-1]	GO:0003676,GO:0000166	EDL42331.1
comp33667_c2_seq4	1819	109.383	1.44159e-21	hypothetical protein [Plasmodium yoelii yoelii 17XNL]	GO:0003676,GO:0000166	EAA22070.1
comp33672_c0_seq3	2394	1186.79	0	hypothetical protein [Plasmodium vivax Sal-1]	GO:0030286,GO:0016887,GO:0005524,GO:0008152,GO:0003777,GO:0007018,GO:0006200	EDL44865.1
comp33672_c0_seq4	3132	1604.73	0	hypothetical protein PCYB_071310 [Plasmodium cynomolgi strain B]	GO:0030286,GO:0016887,GO:0005524,GO:0008152,GO:0003777,GO:0007018,GO:0006200	GAB65629.1
comp33672_c0_seq5	440	183.341	1.0252e-49	hypothetical protein [Plasmodium berghei strain ANKA]	GO:0008152,GO:0003777,GO:0007018	CAI00208.1
comp33678_c8_seq1	2904	478.789	9.5342e-145	hypothetical protein PFUGPA_01435 [Plasmodium falciparum Palo Alto/Uganda]	GO:0003676,GO:0000166	ETW61210.1
comp33678_c8_seq2	2935	309.686	8.89295e-85	hypothetical protein PFUGPA_01435 [Plasmodium falciparum Palo Alto/Uganda]	GO:0003676,GO:0000166	ETW61210.1
comp33678_c8_seq3	1769	207.994	1.07761e-57	hypothetical protein [Plasmodium vivax Sal-1]	GO:0003723,GO:0003729	EDL44040.1
comp33678_c9_seq2	3656	247.284	3.95096e-63	protein kinase [Plasmodium knowlesi strain H]	GO:0016301,GO:0005524,GO:0004672,GO:0016310,GO:0006468,GO:0016772	CAQ40844.1
comp33680_c0_seq4	831	440.269	1.85315e-152	Chain A, Crystal Structure Of A Complex Between Integrin Beta4 And Plectin	GO:0043034,GO:0043292,GO:0045111,GO:0042383,GO:0006915,GO:0044822,GO:0005925,GO:0030198,GO:0070062,GO:0030056,GO:0030054,GO:0031581,GO:0005737,GO:0030506,GO:0003779,GO:0006921,GO:0034329,GO:0005829,GO:0008307,GO:0005856,GO:0005515,GO:0005886,GO:0016528	3F7P
comp33686_c7_seq1	1658	574.704	0	hypothetical protein C922_01408 [Plasmodium inui San Antonio 1]	GO:0006397,GO:0005634	EUD68388.1
comp33688_c1_seq1	1061	150.214	9.75001e-36	hypothetical protein, conserved in Plasmodium species [Plasmodium knowlesi strain H]	GO:0035091	CAQ38315.1
comp33688_c7_seq2	1655	392.119	1.15023e-122	hypothetical protein [Plasmodium vivax Sal-1]	GO:0000902	EDL46782.1
comp33700_c3_seq1	7962	529.635	5.27202e-148	hypothetical protein C922_01915 [Plasmodium inui San Antonio 1]	GO:0006355,GO:0003700	EUD67726.1
comp33700_c3_seq5	2642	936.021	0	long-chain fatty acid CoA ligase [Plasmodium vivax Sal-1]	GO:0016874,GO:0008152,GO:0003824	EDL43979.1
comp33703_c0_seq22	796	233.802	1.46433e-76	putative O-sialoglycoprotein endopeptidase [Taeniopygia guttata]	GO:0046872,GO:0070526,GO:0005737,GO:0016740,GO:0008033,GO:0016747,GO:0016746,GO:0005634	ACH43794.1
comp33707_c8_seq1	390	164.466	2.29393e-43	hypothetical protein [Plasmodium vivax Sal-1]	GO:0016874,GO:0008152,GO:0016567,GO:0004842	EDL45175.1
comp33710_c5_seq1	3016	762.681	0	transporter, partial [Plasmodium cynomolgi strain B]	GO:0016021,GO:0055085	GAB66575.1
comp33713_c3_seq4	1767	282.722	2.52605e-79	hypothetical protein, conserved in Plasmodium species [Plasmodium knowlesi strain H]	GO:0008152,GO:0003824	CAQ42096.1
comp33727_c1_seq23	1390	369.007	2.14032e-122	Chain A, Crystal Structure Of The Actin-Binding Domain Of Human Alpha-Actinin-4 Mutant(K255e)	GO:0005509,GO:0048471,GO:0032403,GO:0030054,GO:0051272,GO:0051271,GO:0005178,GO:0031093,GO:0051017,GO:0047485,GO:0051015,GO:0005911,GO:0001666,GO:0042803,GO:0030018,GO:0015031,GO:0001882,GO:0030529,GO:0043234,GO:0001725,GO:0002576,GO:0044822,GO:0005615,GO:0030168,GO:0003779,GO:0042981,GO:0043005,GO:0005515,GO:0070062,GO:0008104,GO:0005576,GO:0046872,GO:0032417,GO:0031143,GO:0070830,GO:0005737,GO:…	2R0O
comp33728_c8_seq1	1806	689.493	0	P-type ATPase2 [Plasmodium vivax Sal-1]	GO:0004012,GO:0016021,GO:0016020,GO:0006812,GO:0016787,GO:0045332,GO:0000166,GO:0005524,GO:0015914,GO:0019829,GO:0046872,GO:0008152,GO:0000287	EDL47560.1
comp33728_c17_seq1	3644	1044.26	0	hypothetical protein C922_02738 [Plasmodium inui San Antonio 1]	GO:0004386,GO:0003676,GO:0005524,GO:0008152,GO:0003677	EUD66753.1
comp33728_c17_seq2	4767	1043.11	0	hypothetical protein C922_02738 [Plasmodium inui San Antonio 1]	GO:0004386,GO:0003676,GO:0005524,GO:0008152,GO:0003677	EUD66753.1
comp33728_c19_seq1	1708	772.696	0	phosphatidylinositol glycan, class A [Plasmodium inui San Antonio 1]	GO:0009058,GO:0006506	EUD66161.1
comp33728_c20_seq1	3341	215.698	1.40282e-53	hypothetical protein [Plasmodium knowlesi strain H]	GO:0008152,GO:0003824	CAQ40918.1
comp33728_c20_seq2	3150	215.698	9.2543e-54	hypothetical protein [Plasmodium knowlesi strain H]	GO:0008152,GO:0003824	CAQ40918.1
comp33728_c25_seq2	3360	432.18	2.0258e-139	ER lumen protein retaining receptor [Plasmodium vivax Sal-1]	GO:0016021,GO:0016020,GO:0005783,GO:0046923,GO:0006621,GO:0015031,GO:0006810	EDL46595.1
comp33737_c5_seq1	1117	200.675	7.2568e-55	hypothetical protein [Plasmodium vivax Sal-1]	GO:0003723,GO:0006413,GO:0006412,GO:0005737,GO:0003743	EDL43791.1
comp33737_c14_seq1	2227	221.861	1.86509e-56	CPSF (cleavage and polyadenylation specific factor), subunit A [Plasmodium knowlesi strain H]	GO:0003676,GO:0005634	CAQ39655.1
comp33737_c16_seq2	3821	1196.42	0	protein kinase [Plasmodium knowlesi strain H]	GO:0016301,GO:0005524,GO:0004672,GO:0016310,GO:0000166,GO:0006468,GO:0016772,GO:0004674	CAQ39660.1
comp33737_c16_seq3	4350	1195.26	0	protein kinase [Plasmodium knowlesi strain H]	GO:0016301,GO:0005524,GO:0004672,GO:0016310,GO:0000166,GO:0006468,GO:0016772,GO:0004674	CAQ39660.1
comp33737_c16_seq5	4216	349.362	7.72724e-98	TetQ family GTPase [Plasmodium knowlesi strain H]	GO:0005525,GO:0003924,GO:0006184,GO:0000166	CAQ42318.1
comp33737_c18_seq1	534	197.208	3.76558e-54	CPSF (cleavage and polyadenylation specific factor), subunit A [Plasmodium knowlesi strain H]	GO:0003676,GO:0005634	CAQ39655.1
comp33737_c18_seq7	4220	708.368	0	multisubunit cleavage/polyadenylation specificity factor subunit A [Plasmodium yoelii yoelii 17XNL]	GO:0003676,GO:0005634	EAA22125.1
comp33737_c24_seq1	1537	665.996	0	conserved protein [Plasmodium falciparum 3D7]	GO:0045454,GO:0034976,GO:0003756,GO:0020011,GO:0006457,GO:0005783	AAN35644.1,ETW17917.1,ETW36088.1,ETW42281.1,EUR70642.1,EWC88100.1
comp33737_c28_seq1	741	250.366	4.84633e-74	hypothetical protein PCYB_021280 [Plasmodium cynomolgi strain B]	GO:0003723,GO:0006413,GO:0006412,GO:0005737,GO:0003743	GAB64559.1
comp33737_c28_seq2	223	84.7297	3.47396e-17	hypothetical protein [Plasmodium vivax Sal-1]	GO:0003723,GO:0006413,GO:0006412,GO:0005737,GO:0003743	EDL43791.1
comp33739_c1_seq1	634	294.664	2.1473e-98	G10 protein [Plasmodium vivax Sal-1]	GO:0005634	XP_002259583.1,EDL44003.1,CAQ40356.1
comp33739_c8_seq1	557	225.713	2.29206e-71	iron-sulfur assembly protein, putative [Plasmodium falciparum 3D7]	GO:0016226,GO:0020011,GO:0005198,GO:0051536	CAD51591.1
comp33739_c10_seq1	1659	177.948	1.66514e-43	CMGC/CDK protein kinase [Plasmodium inui San Antonio 1]	GO:0016301,GO:0005524,GO:0004672,GO:0016310,GO:0000166,GO:0006468,GO:0016772,GO:0004674	EUD66955.1
comp33751_c3_seq1	7171	574.704	1.36243e-172	sexual stage-specific protein kinase [Plasmodium yoelii yoelii 17XNL]	GO:0016301,GO:0016310	EAA21600.1
comp33751_c3_seq5	1007	156.377	9.40605e-38	hypothetical protein C922_01256 [Plasmodium inui San Antonio 1]	GO:0003723,GO:0009451,GO:0001522,GO:0009982	EUD68237.1
comp33751_c3_seq8	1007	157.147	3.97778e-38	hypothetical protein C922_01256 [Plasmodium inui San Antonio 1]	GO:0003723,GO:0009451,GO:0001522,GO:0009982	EUD68237.1
comp33786_c7_seq1	1619	611.298	0	hypothetical protein PCYB_127800 [Plasmodium cynomolgi strain B]	GO:0004386,GO:0008152	GAB68215.1
comp33786_c9_seq5	4461	249.595	3.65664e-63	hypothetical protein [Plasmodium vivax Sal-1]	GO:0046872	EDL43661.1
comp33786_c9_seq9	1523	435.261	1.48691e-131	hypothetical protein C922_04791 [Plasmodium inui San Antonio 1]	GO:0046872	EUD64844.1
comp33792_c4_seq1	1914	895.19	0	tubulin gamma chain [Plasmodium berghei strain ANKA]	GO:0007020,GO:0007017,GO:0051258,GO:0006184,GO:0005874,GO:0000166,GO:0005525,GO:0031122,GO:0000930,GO:0043234,GO:0003924	CAH98229.1,CDS49426.1
comp33792_c8_seq1	781	145.976	2.52361e-35	hypothetical protein PCYB_051370 [Plasmodium cynomolgi strain B]	GO:0003723	GAB65119.1
comp33792_c12_seq1	5036	1617.05	0	conserved Plasmodium protein, unknown function [Plasmodium falciparum 3D7]	GO:0008536,GO:0006886	CAX64031.1,ETW50250.1,ETW57250.1,ETW62461.1,EUR74056.1,EWC77600.1,EWC89484.1
comp33792_c15_seq1	841	119.013	4.94166e-26	hypothetical protein C922_02686 [Plasmodium inui San Antonio 1]	GO:0003723	EUD67102.1
comp33803_c1_seq2	2745	1163.67	0	threonyl-tRNA synthetase [Plasmodium inui San Antonio 1]	GO:0004829,GO:0006418,GO:0000166,GO:0005737,GO:0005524,GO:0006435,GO:0004812,GO:0016876,GO:0043039	EUD65382.1
comp33803_c2_seq3	1539	379.022	1.78138e-125	eukaryotic translation initiation factor 6, partial [Plasmodium cynomolgi strain B]	GO:0006413,GO:0003743,GO:0042256,GO:0043022	GAB67733.1
comp33803_c5_seq1	2043	172.555	5.9604e-43	glycerophosphoryl diester phosphodiesterase [Plasmodium knowlesi strain H]	GO:0006629,GO:0008081,GO:0008889,GO:0006071	CAQ42901.1
comp33803_c7_seq2	1245	216.083	1.58652e-58	hypothetical protein [Plasmodium vivax Sal-1]	GO:0006260,GO:0006269,GO:0003896	EDL47170.1
comp33803_c19_seq2	755	281.952	2.80291e-90	peptide chain release factor, partial [Plasmodium cynomolgi strain B]	GO:0003747,GO:0005737,GO:0016149,GO:0006415	GAB64390.1
comp33805_c8_seq3	5785	920.998	0	hypothetical protein PCYB_091040 [Plasmodium cynomolgi strain B]	GO:0016226	GAB66318.1
comp33805_c10_seq4	999	429.483	9.93601e-146	protein phosphatase 2C [Plasmodium vivax Sal-1]	GO:0008152,GO:0003824	EDL44679.1
comp33832_c0_seq8	1587	157.532	9.08581e-37	RecName: Full=Reticulocyte-binding protein 1; Flags: Precursor [Plasmodium vivax strain Belem]	GO:0016337,GO:0003674,GO:0016020	AAA29743.3
comp33837_c7_seq1	830	436.417	1.52199e-151	hypothetical protein C922_03077 [Plasmodium inui San Antonio 1]	GO:0003735,GO:0006412,GO:0005840,GO:0005622	EUD66443.1
comp33837_c10_seq1	1054	333.954	1.05529e-106	RNA binding protein [Plasmodium knowlesi strain H]	GO:0003723,GO:0003676,GO:0000166	CAQ42872.1
comp33837_c12_seq2	4191	404.831	4.06374e-123	RNA binding protein [Plasmodium knowlesi strain H]	GO:0003723,GO:0003676,GO:0000166	CAQ42872.1
comp33837_c18_seq1	691	147.132	6.3537e-36	hypothetical protein C922_03519 [Plasmodium inui San Antonio 1]	GO:0008270,GO:0016567,GO:0004842	EUD66049.1
comp33877_c0_seq2	1273	685.641	0	dynein heavy chain, partial [Plasmodium cynomolgi strain B]	GO:0016887,GO:0005524,GO:0008152,GO:0000166,GO:0003777,GO:0017111,GO:0007018,GO:0006200	GAB64678.1
comp33877_c0_seq3	949	523.087	3.29873e-165	dynein heavy chain, partial [Plasmodium cynomolgi strain B]	GO:0016887,GO:0005524,GO:0008152,GO:0000166,GO:0003777,GO:0017111,GO:0007018,GO:0006200	GAB64678.1
comp33877_c3_seq3	1372	709.909	0	hypothetical protein [Plasmodium vivax Sal-1]	GO:0007018,GO:0006200,GO:0000166,GO:0017111,GO:0005524,GO:0003777,GO:0016887,GO:0030286,GO:0008152	EDL43907.1
comp33877_c3_seq4	2292	1307.35	0	dynein heavy chain, partial [Plasmodium cynomolgi strain B]	GO:0016887,GO:0005524,GO:0008152,GO:0000166,GO:0003777,GO:0017111,GO:0007018,GO:0006200	GAB64678.1
comp33877_c5_seq1	859	463.766	7.74324e-160	hypothetical protein [Plasmodium berghei strain ANKA]	GO:0008152,GO:0003777,GO:0007018	CAI04005.1
comp33877_c9_seq1	374	213.772	1.43343e-60	hypothetical protein [Plasmodium vivax Sal-1]	GO:0007018,GO:0006200,GO:0000166,GO:0017111,GO:0005524,GO:0003777,GO:0016887,GO:0030286,GO:0008152	EDL43907.1
comp33877_c10_seq2	2019	1042.72	0	dynein heavy chain [Plasmodium knowlesi strain H]	GO:0007018,GO:0006200,GO:0000166,GO:0017111,GO:0005524,GO:0003777,GO:0016887,GO:0030286,GO:0008152	CAQ40004.1
comp33877_c10_seq7	1088	560.066	4.43422e-177	dynein heavy chain [Plasmodium knowlesi strain H]	GO:0007018,GO:0006200,GO:0000166,GO:0017111,GO:0005524,GO:0003777,GO:0016887,GO:0030286,GO:0008152	CAQ38156.1
comp33877_c10_seq9	2314	1199.5	0	dynein heavy chain, putative [Plasmodium falciparum 3D7]	GO:0007018,GO:0005875,GO:0005874,GO:0006200,GO:0000166,GO:0005737,GO:0017111,GO:0005524,GO:0016887,GO:0003777,GO:0030286,GO:0003774,GO:0008152,GO:0005856	Q8IID4.1,AAN35824.1
comp33877_c10_seq11	339	130.183	8.46372e-34	hypothetical protein [Plasmodium berghei strain ANKA]	GO:0000166	CAH99008.1
comp33877_c10_seq14	3153	1797.33	0	dynein heavy chain, partial [Plasmodium cynomolgi strain B]	GO:0016887,GO:0005524,GO:0008152,GO:0000166,GO:0003777,GO:0017111,GO:0007018,GO:0006200	GAB64678.1
comp33877_c10_seq17	3120	1241.48	0	dynein heavy chain, partial [Plasmodium cynomolgi strain B]	GO:0016887,GO:0005524,GO:0008152,GO:0000166,GO:0003777,GO:0017111,GO:0007018,GO:0006200	GAB64678.1
comp33883_c12_seq5	1238	345.125	9.2684e-104	hypothetical protein PFFCH_00177 [Plasmodium falciparum FCH/4]	GO:0006438,GO:0005524,GO:0016874,GO:0006412,GO:0004812,GO:0000166,GO:0006418,GO:0004832	ETW52214.1
comp33884_c0_seq11	552	208.764	1.2076e-65	50S ribosomal protein L17 [Plasmodium cynomolgi strain B]	GO:0003735,GO:0006412,GO:0005840,GO:0005622	GAB67134.1
comp33903_c1_seq1	1203	213.772	5.87218e-59	hypothetical protein C922_00660 [Plasmodium inui San Antonio 1]	GO:0016021,GO:0016020,GO:0006810	EUD68969.1
comp33922_c0_seq1	1302	631.328	0	60S ribosomal protein L4, putative [Plasmodium falciparum 3D7]	GO:0003735,GO:0003723,GO:0006412,GO:0015934,GO:0005840	1VX7,CAD51436.1,ETW33297.1,ETW44488.1,ETW53574.1,ETW58091.1,EUR77372.1,EUT90560.1,EWC78273.1,EWC90275.1
comp33928_c0_seq1	2984	1293.49	0	endoplasmin homolog [Plasmodium knowlesi strain H]	GO:0051082,GO:0005524,GO:0006950,GO:0006457	CAQ42170.1
comp33928_c1_seq1	715	312.768	9.34907e-105	60S ribosomal protein L11a [Plasmodium berghei strain ANKA]	GO:0003735,GO:0006412,GO:0030529,GO:0005840	XP_741752.1,XP_730342.1,EAA21907.1,CAH98826.1,CAH89249.1,CDR11742.1,CDS45545.1,CDU17049.1,CDZ14859.1
comp33928_c2_seq1	1998	1051.58	0	vacuolar proton-translocating ATPase subunit a,putative [Plasmodium knowlesi strain H]	GO:0015078,GO:0033179,GO:0015991,GO:0000220	CAQ37947.1
comp33935_c0_seq1	921	417.542	3.23981e-144	GTP-binding nuclear protein ran/tc4 [Plasmodium knowlesi strain H]	GO:0005525,GO:0003924,GO:0006913,GO:0007264,GO:0006184,GO:0000166,GO:0007165,GO:0006886	CAQ39951.1
comp33939_c0_seq1	1744	867.07	0	tubulin subunit beta [Plasmodium yoelii yoelii 17XNL]	GO:0007017,GO:0051258,GO:0006184,GO:0005874,GO:0000166,GO:0005737,GO:0005525,GO:0043234,GO:0005200,GO:0003924,GO:0005856	XP_008623311.1,EAA17778.1,ETB58143.1,EUD72608.1,KEG03387.1,CDR14502.1,CDS49067.1,CDU19267.1,CDZ13570.1
comp33945_c0_seq1	958	258.84	7.23718e-83	hypothetical protein [Plasmodium berghei strain ANKA]	GO:0003676	CAI01979.1
comp33949_c1_seq1	413	179.104	1.36103e-54	histone h2b [Plasmodium berghei strain ANKA]	GO:0005694,GO:0000786,GO:0006334,GO:0046982,GO:0005634,GO:0003677	XP_737380.1,XP_730523.1,XP_001617149.1,XP_002262117.1,XP_008623022.1,EAA22088.1,CAH98717.1,CAH79547.1,EDL47422.1,CAQ41995.1,ETB61473.1,EUD74280.1,KEG04216.1,CDR16572.1,CDS51713.1,CDU20576.1,CDZ14203.1
comp33949_c2_seq1	414	88.5817	1.86425e-19	histone H2B, partial [Plasmodium cynomolgi strain B]	GO:0005694,GO:0000786,GO:0006334,GO:0046982,GO:0005634,GO:0003677	GAB68886.1
comp33950_c0_seq1	2729	636.336	0	fructose 1 [Plasmodium cynomolgi strain B]	GO:0004332,GO:0003824,GO:0006096,GO:0016829	GAB68138.1
comp33952_c0_seq1	5044	468.389	1.80871e-148	40S ribosomal protein S2B, putative [Plasmodium falciparum 3D7]	GO:0003735,GO:0022627,GO:0030529,GO:0000461,GO:0006412,GO:0005737,GO:0000028,GO:0030686,GO:0006407,GO:0005840,GO:0000447,GO:0005622,GO:0015935	Q8IJD4.1,3J7A,AAN35461.1
comp33964_c0_seq1	6002	855.129	0	cytochrome oxidase subunit I [Plasmodium gallinaceum]	GO:0020037,GO:0005506,GO:0009060,GO:0016021,GO:0016020,GO:0005743,GO:0009055,GO:0070469,GO:0005739,GO:0006119,GO:0055114,GO:0016491,GO:0004129,GO:1902600,GO:0046872	BAK18847.1
comp33966_c1_seq1	1010	218.394	5.12187e-66	zinc finger protein, putative [Plasmodium falciparum 3D7]	GO:0046872,GO:0008270,GO:0003677	CAD51189.1,ETW18918.1,ETW31140.1,ETW37085.1,ETW43332.1,ETW49785.1,ETW61986.1,EUR72961.1,EUT87252.1,EWC88973.1
comp33983_c0_seq1	904	313.153	2.83228e-103	60S ribosomal protein L13 [Plasmodium knowlesi strain H]	GO:0003735,GO:0006412,GO:0005840,GO:0005622	CAQ42026.1
comp33991_c0_seq1	1596	353.214	1.97054e-114	splicing factor, putative [Plasmodium falciparum 3D7]	GO:0003676,GO:0005681,GO:0005737,GO:0008380,GO:0000166,GO:0006397,GO:0005634	CAD51537.2,ETW20177.1,ETW39011.1,ETW44606.1,ETW50783.1,ETW53466.1,ETW63108.1,EUR77484.1,EUT90675.1,EWC78227.1,EWC90004.1,CDO63051.1
comp33995_c0_seq1	652	240.35	3.83365e-77	histone H3 [Plasmodium yoelii yoelii 17XNL]	GO:0005694,GO:0000786,GO:0051276,GO:0006334,GO:0046982,GO:0005634,GO:0003677	XP_966164.1,XP_001616192.1,XP_004223323.1,XP_008624416.1,XP_008814724.1,AAA85673.1,EAA17039.1,CAG24994.1,EDL46465.1,GAB67376.1,ETB56777.1,ETW19627.1,ETW27836.1,ETW43950.1,ETW62610.1,EUD68494.1,EUD73284.1,EUR74999.1,EUT89249.1,EWC77745.1,CDO63365.1,KEG02706.1,CDR13893.1,CDS48413.1,CDU18873.1,CDZ13157.1
comp33996_c0_seq1	2454	856.67	0	eIF-4A-like DEAD family RNA helicase [Plasmodium cynomolgi strain B]	GO:0004386,GO:0003676,GO:0005524,GO:0016787,GO:0008152	GAB64999.1
comp33998_c0_seq1	1406	790.03	0	RNA helicase-1 [Plasmodium vivax Sal-1]	GO:0004386,GO:0003676,GO:0005524,GO:0016787,GO:0008152,GO:0000166,GO:0008026,GO:0006200	XP_004223844.1,CAB51741.1,EDL45974.1,GAB67897.1
comp34011_c0_seq1	790	347.051	2.09314e-117	60S ribosomal protein L13a [Plasmodium vivax Sal-1]	GO:0003735,GO:0006412,GO:0015934,GO:0030529,GO:0005840	EDL44621.1
comp34015_c0_seq1	1428	347.436	3.63963e-113	60S ribosomal protein L7-3, putative [Plasmodium falciparum 3D7]	GO:0003735,GO:0006412,GO:0022625,GO:0005840	1VX7,AAN36844.2,ETW16326.1,ETW34039.1,ETW40044.1,ETW46897.1,ETW53882.1,ETW58885.1,EUR64117.1,EUT78740.1
comp34024_c0_seq1	981	452.21	2.75193e-157	20S proteasome subunit alpha type 2 [Plasmodium cynomolgi strain B]	GO:0051603,GO:0000502,GO:0004298,GO:0004175,GO:0005839,GO:0019773,GO:0006511,GO:0005634	GAB67460.1
comp34036_c0_seq1	1775	395.201	1.97384e-130	chromodomain protein [Plasmodium falciparum 3D7]	GO:0034399,GO:0003682,GO:0000785,GO:0006333,GO:0005634	AAN36287.1,AAA67079.1,ETW17585.1,ETW30064.1,ETW35419.1,ETW41604.1,ETW48184.1,ETW55885.1,ETW60239.1,EUR68678.1,EUT82477.1,EWC87627.1
comp34048_c0_seq1	1112	637.876	0	receptor for activated C kinase homolog, PfRACK [Plasmodium falciparum 3D7]	GO:0016301,GO:0016310,GO:0005080,GO:0005829	CAD51107.1,ETW18823.1,ETW31068.1,ETW36983.1,ETW43418.1,ETW49691.1,ETW52391.1,ETW62073.1,EUR73048.1,EUT87341.1,EWC76988.1,EWC88820.1,CDO64035.1
comp34051_c0_seq1	1356	368.237	6.24258e-123	60S ribosomal protein L6, putative [Plasmodium falciparum 3D7]	GO:0003735,GO:0003723,GO:0006412,GO:0015934,GO:0005840,GO:0019843	1VX7,CAD52379.1,ETW16978.1,ETW41011.1,ETW59637.1,EUT81269.1,CDO66025.1
comp34054_c0_seq1	1503	233.802	1.98159e-68	Ser/Arg-rich splicing factor, putative [Plasmodium falciparum 3D7]	GO:0003676,GO:0005681,GO:0008380,GO:0000166	CAD51398.1,ETW20020.1,ETW44445.1,ETW51000.1,ETW53608.1,ETW62952.1,EUT90516.1,EWC78313.1
comp34072_c0_seq1	2435	1005.36	0	asparagine synthetase, putative [Plasmodium falciparum 3D7]	GO:0005524,GO:0070981,GO:0016874,GO:0006529,GO:0008152,GO:0000166,GO:0008652,GO:0004066	CAB11114.1,ETW20707.1,ETW32422.1,ETW45175.1,ETW51518.1,ETW52231.1,ETW63721.1,EUR80973.1,EUT92266.1,EWC78764.1
comp34075_c0_seq1	3519	1293.49	0	eukaryotic translation initiation factor 3 subunit 10 [Plasmodium knowlesi strain H]	GO:0005852,GO:0006446,GO:0006413,GO:0005737,GO:0006412,GO:0016282,GO:0001731,GO:0003743,GO:0033290	CAQ42082.1
comp34082_c0_seq1	2330	301.212	7.30083e-92	elongation factor 1B [Plasmodium vivax Sal-1]	GO:0006414,GO:0003746,GO:0005853	EDL44941.1
comp34087_c0_seq1	781	317.775	2.60183e-106	60S ribosomal protein L19 [Plasmodium vivax Sal-1]	GO:0003735,GO:0006412,GO:0005840,GO:0005622	EDL46433.1
comp34089_c0_seq1	1176	603.594	0	lactate/malate dehydrogenase [Plasmodium cynomolgi strain B]	GO:0055114,GO:0016491,GO:0005975,GO:0044262,GO:0003824,GO:0016616	GAB67810.1
comp34092_c0_seq1	1216	462.996	8.90387e-160	40S ribosomal protein S3A, putative [Plasmodium falciparum 3D7]	GO:0003735,GO:0006412,GO:0005737,GO:0022627,GO:0030529,GO:0005840,GO:0005622	O97313.1,3J7A,CAB39062.1,ETW20553.1,ETW51337.1,ETW63563.1,EUR79545.1,EUT92415.1,EWC78664.1,EWC90684.1,CDO62653.1
comp34097_c0_seq1	1260	424.476	2.24823e-145	PfRab7, GTPase [Plasmodium falciparum 3D7]	GO:0005525,GO:0060627,GO:0005773,GO:0007264,GO:0000166,GO:0016020,GO:0005515,GO:0015031	CAB92946.2,CAX64193.1,CDO64092.1
comp34105_c0_seq1	1973	358.607	1.04054e-115	uridine phosphorylase [Plasmodium berghei strain ANKA]	GO:0009116,GO:0003824	CAH99775.1,CDS48296.1
comp34123_c0_seq1	1568	820.846	0	DnaJ domain containing protein [Plasmodium vivax Sal-1]	GO:0051082,GO:0046872,GO:0006457,GO:0031072	EDL46870.1
comp34136_c0_seq1	551	189.119	5.69206e-58	thioredoxin [Plasmodium inui San Antonio 1]	GO:0055114,GO:0045454,GO:0006662,GO:0015035	EUD69348.1
comp34139_c0_seq1	4024	1325.84	0	hypothetical protein [Plasmodium knowlesi strain H]	GO:0008152,GO:0003824	CAQ42566.1
comp34163_c0_seq1	2300	137.887	7.47894e-30	helicase [Plasmodium cynomolgi strain B]	GO:0004386,GO:0003676,GO:0005524,GO:0008152,GO:0003677	GAB65194.1
comp34165_c0_seq1	1097	456.833	5.93703e-158	proliferating cell nuclear antigen 2 [Plasmodium falciparum 3D7]	GO:0051259,GO:0006259,GO:0003677,GO:0005634,GO:0006260,GO:0030337,GO:0006275,GO:0043626,GO:0006272,GO:0006298	AAG37983.1,AAN34792.1,AAN36343.1,ETW17558.1,ETW30005.1,ETW35383.1,ETW41424.1,ETW48108.1,ETW55950.1,ETW60299.1,EUR67997.1,EUT82545.1,EWC87409.1,CDO65542.1
comp34177_c0_seq1	854	247.284	6.73227e-78	40S ribosomal protein S15Aa [Plasmodium cynomolgi strain B]	GO:0003735,GO:0006412,GO:0030529,GO:0005840	GAB66168.1
comp34183_c0_seq1	1267	582.408	0	proteasome regulatory subunit, putative [Plasmodium falciparum 3D7]	GO:0000502,GO:0005838,GO:0006511	CAD52800.1,ETW16525.1,EUT80395.1
comp34187_c0_seq1	2774	1362.44	0	dynamin-like protein [Plasmodium vivax Sal-1]	GO:0005525,GO:0003924,GO:0006184,GO:0000166	EDL45840.1
comp34196_c0_seq1	1320	637.876	0	RecName: Full=Casein kinase I [Plasmodium falciparum 3D7]	GO:0016740,GO:0004674,GO:0016310,GO:0004672,GO:0006468,GO:0000166,GO:0005524,GO:0016301,GO:0016772	AAN35960.1,ETW35897.1,ETW42146.1,ETW48457.1,ETW60729.1,EUT83602.1,EWC75768.1,CDO65168.1
comp34197_c0_seq1	1277	564.688	0	heat shock protein [Plasmodium vivax Sal-1]	GO:0051082,GO:0006950,GO:0006457	EDL43187.1
comp34198_c0_seq1	5008	1097.03	0	topoisomerase I [Plasmodium falciparum 3D7]	GO:0003918,GO:0003917,GO:0006265,GO:0005694,GO:0042493,GO:0003677,GO:0005634,GO:0006200,GO:0016853	CAA58716.1,CAD51470.1,ETW20102.1,ETW28074.1,ETW38194.1,ETW44528.1,ETW50909.1,ETW53536.1,ETW63038.1,EUR77412.1,EUT90599.1,EWC78266.1,EWC90202.1
comp34208_c0_seq1	891	357.451	3.01983e-120	cyclophilin [Plasmodium knowlesi strain H]	GO:0003755,GO:0006457,GO:0000413,GO:0016853	CAQ37970.1
comp34209_c0_seq1	927	296.975	9.34251e-98	mago nashi domain containing protein [Plasmodium vivax Sal-1]	GO:0005634	EDL43046.1
comp34211_c0_seq1	2829	1183.7	0	V-type H(+)-translocating pyrophosphatase [Plasmodium vivax Sal-1]	GO:0009678,GO:0008152,GO:0004427,GO:0016020,GO:0055085,GO:0015992	EDL46092.1
comp34213_c0_seq1	1308	456.833	7.26309e-153	hypothetical protein PFTANZ_03514, partial [Plasmodium falciparum Tanzania (2000708)]	GO:0008152,GO:0003824	EWC75744.1
comp34225_c0_seq1	5760	813.142	0	ubiquitin transferase [Plasmodium cynomolgi strain B]	GO:0016740,GO:0008152,GO:0016567,GO:0004842	GAB64387.1
comp34226_c0_seq1	560	148.288	6.55776e-42	ribosomal protein S20e [Plasmodium berghei strain ANKA]	GO:0003735,GO:0006412,GO:0015935,GO:0022627,GO:0005840	XP_739823.1,XP_727876.1,XP_001347323.1,XP_008623261.1,3J7A,EAA19441.1,AAN35236.1,CAH99805.1,CAH76954.1,ETB58074.1,ETW18197.1,ETW36534.1,ETW49210.1,ETW56773.1,ETW61266.1,EUD69727.1,EUR72006.1,EUT85986.1,EWC76572.1,CDO64466.1,KEG03337.1,CDR14428.1,CDS48976.1,CDU19216.1,CDZ13519.1
comp34226_c0_seq2	559	235.343	6.92812e-76	ribosomal protein S20e [Plasmodium berghei strain ANKA]	GO:0003735,GO:0006412,GO:0015935,GO:0022627,GO:0005840	XP_739823.1,XP_727876.1,XP_001347323.1,XP_008623261.1,3J7A,EAA19441.1,AAN35236.1,CAH99805.1,CAH76954.1,ETB58074.1,ETW18197.1,ETW36534.1,ETW49210.1,ETW56773.1,ETW61266.1,EUD69727.1,EUR72006.1,EUT85986.1,EWC76572.1,CDO64466.1,KEG03337.1,CDR14428.1,CDS48976.1,CDU19216.1,CDZ13519.1
comp34228_c0_seq1	2459	889.026	0	T-complex protein 1, theta subunit [Plasmodium inui San Antonio 1]	GO:0051082,GO:0044267,GO:0005524,GO:0005737,GO:0006457,GO:0000166	EUD66772.1
comp34233_c0_seq1	1556	282.337	2.56974e-87	membrane skeletal protein IMC1-related [Plasmodium falciparum 3D7]	GO:0020038,GO:0007010,GO:0070258	AAN35237.1,ETW18198.1,ETW27136.1,ETW36535.1,ETW42594.1,ETW42595.1,ETW49211.1,ETW56774.1,ETW61267.1,EUR72007.1,EUT75866.1,EUT85987.1,EWC76531.1,EWC88410.1,CDO64467.1
comp34245_c0_seq1	1545	796.193	0	26S proteasome regulatory subunit 4 [Plasmodium vivax Sal-1]	GO:0005524,GO:0005737,GO:0000502,GO:0030163,GO:0016787,GO:0000166,GO:0017111	EDL44664.1
comp34247_c0_seq1	1765	848.966	0	translation elongation factor EF-1 [Plasmodium knowlesi strain H]	GO:0006414,GO:0005525,GO:0003746,GO:0003924,GO:0006184,GO:0000166	CAQ40009.1
comp34248_c0_seq1	1764	1002.66	0	T-complex protein 1 subunit zeta [Plasmodium inui San Antonio 1]	GO:0051082,GO:0044267,GO:0005524,GO:0005737,GO:0006457,GO:0000166	EUD66355.1
comp34273_c0_seq1	1262	358.992	1.24964e-118	chromatin assembly protein (ASF1), putative [Plasmodium falciparum 3D7]	GO:0051082,GO:0031497,GO:0003682,GO:0006333,GO:0016458,GO:0005634	AAN36322.1,ETW17625.1,ETW30046.1,ETW35457.1,ETW41402.1,ETW48085.1,ETW55926.1,ETW60278.1,EUR67977.1,EUT82519.1,EWC75367.1,EWC87388.1
comp34275_c0_seq1	3602	804.283	0	6-phosphogluconate dehydrogenase, decarboxylating, putative [Plasmodium falciparum 3D7]	GO:0055114,GO:0016491,GO:0006098,GO:0016616,GO:0004616,GO:0050662,GO:0050661	AAN37133.1,ETW15933.1,ETW33763.1,ETW39709.1,ETW46477.1,ETW54208.1,ETW58521.1,EUT79069.1,EWC73644.1,EWC86321.1,CDO67011.1
comp34280_c0_seq1	1423	543.502	0	methionine-tRNA ligase [Plasmodium cynomolgi strain B]	GO:0016874,GO:0000049,GO:0008152	GAB68163.1
comp34292_c0_seq1	1350	579.326	0	ubiquitin carboxyl-terminal hydrolase [Plasmodium knowlesi strain H]	GO:0006508,GO:0016787,GO:0008234,GO:0008233,GO:0036459,GO:0006511	CAQ40310.1
comp34299_c0_seq1	1121	427.557	8.05361e-145	lysophospholipase, putative [Plasmodium falciparum 3D7]	GO:0016787,GO:0006644	CAD50849.1,EWC89520.1
comp34331_c0_seq1	1113	246.514	3.04663e-77	60S ribosomal protein L27 [Plasmodium cynomolgi strain B]	GO:0003735,GO:0006412,GO:0005840,GO:0005622	GAB67977.1
comp34334_c0_seq1	2616	1432.93	0	DNA replication licensing factor MCM7 [Plasmodium vivax Sal-1]	GO:0004386,GO:0003678,GO:0016787,GO:0003677,GO:0005634,GO:0006260,GO:0000166,GO:0017111,GO:0005524,GO:0032508,GO:0042555,GO:0006270	EDL43696.1
comp34334_c0_seq2	2616	1248.03	0	DNA replication licensing factor mcm7 homologue, putative [Plasmodium falciparum 3D7]	GO:0004386,GO:0008094,GO:0003678,GO:0016787,GO:0003677,GO:0005634,GO:0006260,GO:0006200,GO:0000166,GO:0017111,GO:0005524,GO:0032508,GO:0042555,GO:0006270	CAD50825.1,ETW19453.1,ETW31563.1,ETW33012.1,ETW43826.1,ETW50243.1,ETW57245.1,ETW62454.1,EUR74049.1,EUT88741.1,EWC77594.1,EWC89480.1
comp34336_c0_seq1	1005	505.368	9.25366e-178	proteasome subunit alpha type 7-2 [Plasmodium vivax Sal-1]	GO:0051603,GO:0019773,GO:0004175,GO:0016787,GO:0005634,GO:0005737,GO:0004298,GO:0005839,GO:0000502,GO:0006511,GO:0008233,GO:0006508	EDL43883.1
comp34353_c0_seq1	1353	534.258	0	ADP/ATP transporter on adenylate translocase [Plasmodium falciparum 3D7]	GO:0005215,GO:0016021,GO:0016020,GO:0005743,GO:0006810,GO:0015867,GO:0015866,GO:0005471,GO:0055085	AAN35563.1,ETW36149.1,ETW48934.1,ETW56473.1,ETW61197.1,EWC76173.1,EWC87719.1
comp34371_c0_seq1	1534	623.624	0	elongation factor 1-gamma [Plasmodium vivax Sal-1]	GO:0006414,GO:0003746	EDL44441.1
comp34372_c0_seq1	6296	3922.47	0	pre-mRNA splicing factor [Plasmodium cynomolgi strain B]	GO:0003723,GO:0003676,GO:0005681,GO:0000398,GO:0017070,GO:0030623	GAB64719.1
comp34404_c0_seq1	966	348.977	2.59212e-117	2-Cys peroxiredoxin [Plasmodium vivax Sal-1]	GO:0055114,GO:0016491,GO:0016209,GO:0051920	EDL46275.1
comp34410_c0_seq1	2232	981.86	0	hypothetical protein C922_00647 [Plasmodium inui San Antonio 1]	GO:0005737,GO:0015031,GO:0008565,GO:0006810,GO:0006606,GO:0005634	EUD68956.1
comp34414_c0_seq1	1195	374.4	8.79152e-126	1-cys peroxiredoxin [Plasmodium falciparum 3D7]	GO:0055114,GO:0016491,GO:0005829,GO:0016209,GO:0006979,GO:0051920,GO:0004601	BAA78369.1,CAD51341.1,ETW19087.1,ETW43534.1,ETW50001.1,ETW52651.1,EUR73361.1,EUT87579.1,EWC77249.1,EWC89064.1
comp34434_c0_seq1	1266	174.096	1.07006e-47	male development protein 1 [Plasmodium falciparum 3D7]	GO:0005774,GO:0044310,GO:0020005,GO:0005886	AAN36248.1,ETW17773.1,ETW30078.1,ETW35499.1,ETW41814.1,ETW56202.1,ETW60459.1,EUR69307.1,EUT82429.1,EWC87580.1
comp34438_c0_seq1	965	181.415	1.54237e-47	hypothetical protein [Plasmodium vivax Sal-1]	GO:0006260,GO:0000808,GO:0005634	EDL43695.1
comp34453_c0_seq1	1307	380.178	6.09695e-127	MYND finger protein, putative [Plasmodium falciparum 3D7]	GO:0046872	CAG25192.1,ETW19779.1,ETW37971.1,ETW44106.1,ETW50550.1,ETW53341.1,ETW62753.1,EUR75513.1,EUT90018.1,EWC77947.1,EWC89736.1
comp34484_c0_seq1	2949	1558.89	0	sortilin [Plasmodium vivax Sal-1]	GO:0016021,GO:0016020,GO:0005794,GO:0006810	EDL46144.1
comp34539_c0_seq1	776	230.335	1.66194e-72	40S ribosomal protein S15/S19, putative [Plasmodium falciparum 3D7]	GO:0003735,GO:0003723,GO:0006412,GO:0015935,GO:0022627,GO:0030529,GO:0005840	3J7A,CAX64300.1,ETW17198.1,ETW40949.1,ETW47677.1,ETW54706.1,ETW59578.1,EUT81207.1,EWC74811.1,CDO65972.1
comp34600_c0_seq1	1306	716.457	0	GTP-binding protein [Plasmodium cynomolgi strain B]	GO:0016787,GO:0006200,GO:0000166,GO:0005737,GO:0005525,GO:0005524,GO:0016887,GO:0043023,GO:0043022,GO:0008152	GAB64851.1
comp34606_c0_seq1	2784	1003.82	0	TNF receptor-associated protein 1 [Plasmodium inui San Antonio 1]	GO:0051082,GO:0005524,GO:0006950,GO:0006457	EUD65460.1
comp34626_c0_seq1	682	259.996	1.23952e-84	40S ribosomal protein S23, putative [Plasmodium falciparum 3D7]	GO:0003735,GO:0006412,GO:0015935,GO:0022627,GO:0030529,GO:0005840,GO:0005622	3J7A,CAB39014.1,ETW20682.1,ETW51493.1,EUT92237.1,CDO62498.1
comp34641_c0_seq1	1634	396.741	1.30792e-129	DNA repair protein RAD23 [Plasmodium vivax Sal-1]	GO:0043161,GO:0003684,GO:0006289,GO:0005634	EDL44701.1
comp34662_c0_seq1	2128	796.579	0	Aspartate--tRNA ligase [Plasmodium knowlesi strain H]	GO:0016874,GO:0006422,GO:0006418,GO:0003676,GO:0000166,GO:0005737,GO:0006412,GO:0005524,GO:0004815,GO:0004812	CAQ38115.1
comp34668_c0_seq1	877	279.641	6.87215e-91	hypothetical protein PCYB_073970 [Plasmodium cynomolgi strain B]	GO:0003779,GO:0030036	GAB65895.1
comp34670_c0_seq1	782	310.842	7.60497e-104	40S ribosomal protein S11, putative [Plasmodium falciparum 3D7]	GO:0003735,GO:0006412,GO:0022627,GO:0030529,GO:0005840,GO:0005622	3J7A,CAB11137.2,ETW44987.1,EWC78701.1
comp34699_c0_seq1	1407	533.487	0	20S proteasome beta subunit [Plasmodium vivax Sal-1]	GO:0051603,GO:0004175,GO:0016787,GO:0005634,GO:0005737,GO:0004298,GO:0005839,GO:0000502,GO:0008233,GO:0006508	EDL44345.1
comp34703_c0_seq1	1263	180.644	4.30416e-49	conserved Plasmodium protein [Plasmodium falciparum 3D7]	GO:0020003,GO:1990225	AAN35364.1,ETW18342.1,ETW30680.1,ETW36363.1,ETW42738.1,ETW49158.1,ETW56592.1,ETW61420.1,EUR71912.1,EUT85813.1,EWC76384.1,EWC85818.1
comp34705_c0_seq1	2058	913.679	0	adenosylhomocysteinase(S-adenosyl-L-homocystein e hydrolase) [Plasmodium vivax Sal-1]	GO:0004013,GO:0016787,GO:0006730	EDL44021.1
comp34725_c0_seq1	4504	596.66	2.20948e-175	hypothetical protein [Plasmodium vivax Sal-1]	GO:0006355,GO:0003700	EDL45387.1
comp34729_c0_seq1	802	401.749	3.15563e-138	vesicle-associated membrane protein, putative [Plasmodium falciparum 3D7]	GO:0061025,GO:0016192,GO:0005198	AAN36990.1,EUT78907.1,CDO66863.1
comp34752_c0_seq1	2594	1186.02	0	glutamate--tRNA ligase [Plasmodium cynomolgi strain B]	GO:0016874,GO:0006418,GO:0000166,GO:0005737,GO:0006412,GO:0005524,GO:0004818,GO:0004812,GO:0016876,GO:0043039,GO:0006424	GAB67577.1
comp34753_c0_seq1	1105	265.388	1.96068e-83	methyl transferase-like protein [Plasmodium knowlesi strain H]	GO:0003676,GO:0008168,GO:0016740,GO:0032259	CAQ41801.1
comp34754_c0_seq1	1711	867.455	0	mitochondrial processing peptidase [Plasmodium inui San Antonio 1]	GO:0046872,GO:0008152,GO:0003824	EUD68354.1
comp34760_c0_seq1	1326	155.992	1.64103e-40	conserved Plasmodium protein [Plasmodium falciparum 3D7]	GO:0003676,GO:0008270	AAN36499.1,ETW17374.1,ETW35191.1,ETW41273.1,ETW55831.1,ETW60029.1,EUR67483.1,EUT81920.1,EWC75135.1,EWC87167.1
comp34770_c1_seq1	385	71.2478	1.28205e-11	hypothetical protein [Plasmodium knowlesi strain H]	GO:0005524,GO:0008152,GO:0000166,GO:0017111	CAQ41505.1
comp34774_c0_seq1	3799	2250.71	0	exportin 1 [Plasmodium knowlesi strain H]	GO:0008536,GO:0006886,GO:0006810,GO:0005634	CAQ39792.1
comp34777_c0_seq1	561	230.335	1.52572e-73	ubiquitin-conjugating enzyme e2 [Plasmodium chabaudi chabaudi]	GO:0016874,GO:0010564,GO:0005737,GO:0016887,GO:0006464,GO:0016567,GO:0004842,GO:0016881,GO:0005783,GO:0008152,GO:0030433	XP_001350447.1,XP_008625397.1,AAN36127.1,CAH75150.1,ETB57354.1,EUD71174.1,CDO65321.1,KEG01430.1,CDR11532.1,CDS45402.1,CDU16906.1,CDZ14717.1
comp34780_c0_seq1	2335	831.247	0	transmembrane protein, partial [Plasmodium cynomolgi strain B]	GO:0016021	GAB66648.1
comp34793_c0_seq1	1765	547.354	3.88819e-177	hypothetical protein [Plasmodium vivax Sal-1]	GO:0006886	EDL47279.1
comp34798_c0_seq1	1498	163.696	7.11035e-39	CW-type zinc finger domain-containing protein [Plasmodium cynomolgi strain B]	GO:0008270	GAB65325.1
comp34806_c0_seq1	1192	228.409	1.40006e-62	hypothetical protein [Plasmodium vivax Sal-1]	GO:0003723	EDL47471.1
comp34836_c0_seq1	703	162.54	3.70738e-47	40S ribosomal protein S21 [Plasmodium cynomolgi strain B]	GO:0003735,GO:0006412,GO:0030529,GO:0005840,GO:0005622	GAB66712.1
comp34848_c0_seq1	3545	939.488	0	gamma-glutamylcysteine synthetase [Plasmodium cynomolgi strain B]	GO:0006750,GO:0004357	GAB65762.1
comp34851_c0_seq1	1814	655.21	0	26s proteasome subunit p55, putative [Plasmodium falciparum 3D7]	GO:0000502,GO:0004175,GO:0005838,GO:0006511	AAN35372.1,ETW36374.1,EWC85807.1
comp34906_c0_seq1	2132	519.235	9.65639e-168	cell cycle control protein [Plasmodium cynomolgi strain B]	GO:0003723	GAB69211.1
comp34920_c0_seq1	2579	935.25	0	DNA-directed RNA polymerase, alpha subunit,truncated [Plasmodium knowlesi strain H]	GO:0016779,GO:0016740,GO:0006351,GO:0003899,GO:0046983	CAQ41403.1
comp34938_c0_seq1	914	271.552	9.2577e-88	translation initiation factor eIF-1A [Plasmodium vivax Sal-1]	GO:0003723,GO:0006413,GO:0006412,GO:0003743	EDL45820.1
comp34950_c0_seq1	2129	927.932	0	phenylalanyl-tRNA synthetase beta chain [Plasmodium cynomolgi strain B]	GO:0003723,GO:0005524,GO:0004826,GO:0005737,GO:0004812,GO:0000287,GO:0000166,GO:0006432	GAB66324.1
comp34970_c0_seq1	1029	421.394	1.12384e-144	conserved Plasmodium membrane protein, unknown function [Plasmodium falciparum 3D7]	GO:0016021,GO:0016020	AAN37184.2,ETW33718.1,ETW39651.1,ETW58576.1,EUT79123.1
comp34975_c0_seq1	953	272.322	1.07325e-87	60S ribosomal protein L12, putative [Plasmodium falciparum 3D7]	GO:0003735,GO:0006412,GO:0030529,GO:0005840	CAD51534.2,ETW39007.1,ETW44602.1,ETW50780.1,ETW53469.1,ETW63105.1,EUR77481.1,EWC78224.1,EWC90001.1,CDO63048.1
comp34983_c0_seq1	1031	533.487	0	hypothetical protein [Plasmodium yoelii yoelii 17XNL]	GO:0003723,GO:0000178	EAA21746.1,ETB59831.1,ETB59832.1,CDU84932.1,CDZ16699.1
comp35017_c0_seq1	1260	214.157	3.42266e-63	glideosome-associated protein 45 [Plasmodium falciparum 3D7]	GO:0033644,GO:0019898,GO:0070258	AAN36304.1,ETW17606.1,ETW30024.1,ETW33283.1,ETW39291.1,ETW48068.1,ETW55906.1,ETW60258.1,EUR68699.1,EUT82498.1,EWC75347.1,EWC87649.1
comp35022_c0_seq1	1395	417.157	1.11728e-140	S-adenosylmethionine-dependent methyltransferase, putative [Plasmodium falciparum 3D7]	GO:0008168,GO:0016740,GO:0008152,GO:0032259,GO:0008757	CAX63979.1,ETW44662.1,ETW50743.1,ETW53417.1,ETW63162.1,EUT90729.1,CDO63101.1
comp35033_c0_seq1	1289	665.226	0	acid phosphatase [Plasmodium knowlesi strain H]	GO:0016311,GO:0016787,GO:0008152,GO:0003993	CAQ39224.1
comp35053_c0_seq1	566	189.119	2.01118e-57	40S ribosomal protein S31/UBI, putative [Plasmodium falciparum 3D7]	GO:0003735,GO:0006412,GO:0005840,GO:0005622	AAN36639.1
comp35060_c0_seq1	1075	641.343	0	eukaryotic translation initiation factor 3 37.28 kDa subunit, putative [Plasmodium falciparum 3D7]	GO:0005852,GO:0006446,GO:0006413,GO:0005737,GO:0006412,GO:0016282,GO:0001731,GO:0003743,GO:0033290	CAD50916.1,ETW19386.1,ETW37493.1,ETW43753.1,ETW50088.1,ETW57093.1,ETW62355.1,EUR73715.1,EUT88240.1,EWC77493.1,CDO63626.1
comp35069_c0_seq1	689	324.709	1.5407e-108	protein tyrosine phosphatase [Plasmodium cynomolgi strain B]	GO:0016791,GO:0016311,GO:0006470,GO:0008138	GAB66408.1
comp35125_c0_seq1	726	74.7146	3.30819e-14	60S ribosomal protein L39, putative [Plasmodium falciparum 3D7]	GO:0003735,GO:0006412,GO:0005840,GO:0005622	1VX7,CAX63995.1,ETW19745.1,ETW50657.1,EUT90125.1,EWC77877.1,CDO63305.1
comp35142_c0_seq1	2272	816.224	0	hypothetical protein PFFVO_06145 [Plasmodium falciparum Vietnam Oak-Knoll (FVO)]	GO:0055114,GO:0006099,GO:0008924	ETW44283.1,EWC77817.1
comp35174_c0_seq1	1141	259.996	2.22876e-80	hypothetical protein PCYB_145100 [Plasmodium cynomolgi strain B]	GO:0032040	GAB69082.1
comp35205_c0_seq1	1797	858.981	0	histone deacetylase [Plasmodium falciparum 3D7]	GO:0097372,GO:0004407,GO:0046969,GO:0046970,GO:0031078,GO:0034739,GO:0032041,GO:0005634,GO:0016787,GO:0016575,GO:0016568,GO:0006355,GO:0070933,GO:0070932,GO:0006351,GO:0032129	AAD22407.1,CAD51938.1,ETW18663.1,ETW32727.1,ETW43214.1,ETW49368.1,ETW55212.1,ETW61600.1,EUR72507.1,EUT86640.1,EWC76719.1,EWC85954.1,CDO64316.1
[truncated: 133 more rows]
