# Supplementary material for: De novo assembly and transcriptome analysis of Plasmodium gallinaceum identifies the Rh5 interacting protein (ripr), and reveals a lack of EBL and RH gene family diversification
Source: Malar J. 2015 Aug 5;14:296. doi: 10.1186/s12936-015-0814-0 (PMC4524024; doi:10.1186/s12936-015-0814-0)
Supplement: Additional file 9: — Sequence table file for the assembly without quality trimming. [file 12936_2015_814_MOESM9_ESM.xls]

## Sheet: blast2go_table_20150312_1748.tx
Seq. Name	Seq. Description	Seq. Length	#Hits	min. eValue	mean Similarity	#GOs	GOs	Enzyme Codes	InterProScan
comp19_c0_seq1	---NA---	260	0			0	-		no IPS match
comp104_c0_seq1	---NA---	220	0			0	-		TRANSMEMBRANE (PHOBIUS); NON_CYTOPLASMIC_DOMAIN (PHOBIUS); CYTOPLASMIC_DOMAIN (PHOBIUS); TMhelix (TMHMM)
comp122_c0_seq1	---NA---	241	0			0	-		no IPS match
comp136_c0_seq1	hypothetical protein	311	1	2.55538e-18	0.77	3	F:ion binding; P:cellular protein modification process; F:kinase activity	-	G3DSA:1.10.510.10 (GENE3D); IPR011009 (SUPERFAMILY)
comp216_c0_seq1	---NA---	257	0			0	-		TRANSMEMBRANE (PHOBIUS); NON_CYTOPLASMIC_DOMAIN (PHOBIUS); CYTOPLASMIC_DOMAIN (PHOBIUS); TMhelix (TMHMM)
comp223_c0_seq1	---NA---	223	0			0	-		no IPS match
comp278_c0_seq1	---NA---	261	0			0	-		no IPS match
comp392_c0_seq1	---NA---	333	0			0	-		no IPS match
comp405_c0_seq1	---NA---	251	0			0	-		NON_CYTOPLASMIC_DOMAIN (PHOBIUS); CYTOPLASMIC_DOMAIN (PHOBIUS); TRANSMEMBRANE (PHOBIUS)
comp419_c0_seq1	---NA---	218	0			0	-		no IPS match
comp431_c0_seq1	---NA---	250	0			0	-		no IPS match
comp438_c0_seq1	---NA---	226	0			0	-		CYTOPLASMIC_DOMAIN (PHOBIUS); NON_CYTOPLASMIC_DOMAIN (PHOBIUS); TRANSMEMBRANE (PHOBIUS); TMhelix (TMHMM)
comp465_c0_seq1	---NA---	275	0			0	-		SM00365 (SMART); G3DSA:3.80.10.10 (GENE3D); IPR025875 (PFAM); PTHR10588 (PANTHER); IPR001611 (PROSITE_PROFILES); IPR001611 (PROSITE_PROFILES); IPR001611 (PROSITE_PROFILES); IPR001611 (PROSITE_PROFILES); SSF52075 (SUPERFAMILY)
comp489_c0_seq1	---NA---	356	0			0	-		NON_CYTOPLASMIC_DOMAIN (PHOBIUS); SIGNAL_PEPTIDE_C_REGION (PHOBIUS); SIGNAL_PEPTIDE_N_REGION (PHOBIUS); SIGNAL_PEPTIDE_H_REGION (PHOBIUS); SIGNAL_PEPTIDE (PHOBIUS)
comp508_c0_seq1	---NA---	201	0			0	-		NON_CYTOPLASMIC_DOMAIN (PHOBIUS); TRANSMEMBRANE (PHOBIUS); CYTOPLASMIC_DOMAIN (PHOBIUS); TMhelix (TMHMM)
comp515_c0_seq1	---NA---	281	0			0	-		no IPS match
comp545_c0_seq1	---NA---	210	0			0	-		no IPS match
comp611_c0_seq1	---NA---	277	0			0	-		no IPS match
comp614_c0_seq1	---NA---	258	0			0	-		no IPS match
comp649_c0_seq1	---NA---	230	0			0	-		TRANSMEMBRANE (PHOBIUS); TRANSMEMBRANE (PHOBIUS); CYTOPLASMIC_DOMAIN (PHOBIUS); NON_CYTOPLASMIC_DOMAIN (PHOBIUS); CYTOPLASMIC_DOMAIN (PHOBIUS); TMhelix (TMHMM); TMhelix (TMHMM)
comp663_c0_seq1	---NA---	351	0			0	-		no IPS match
comp664_c0_seq1	---NA---	256	0			0	-		CYTOPLASMIC_DOMAIN (PHOBIUS); NON_CYTOPLASMIC_DOMAIN (PHOBIUS); TRANSMEMBRANE (PHOBIUS); TMhelix (TMHMM)
comp684_c0_seq1	---NA---	222	0			0	-		no IPS match
comp707_c0_seq1	---NA---	221	0			0	-		no IPS match
comp716_c0_seq1	---NA---	282	0			0	-		no IPS match
comp774_c0_seq1	---NA---	318	0			0	-		no IPS match
comp794_c0_seq1	---NA---	241	0			0	-		NON_CYTOPLASMIC_DOMAIN (PHOBIUS); CYTOPLASMIC_DOMAIN (PHOBIUS); TRANSMEMBRANE (PHOBIUS); TMhelix (TMHMM)
comp821_c1_seq1	---NA---	202	0			0	-		no IPS match
comp858_c0_seq1	conserved Plasmodium membrane protein, unknown function	338	1	6.53161e-31	0.84	0	-		CYTOPLASMIC_DOMAIN (PHOBIUS); TRANSMEMBRANE (PHOBIUS); NON_CYTOPLASMIC_DOMAIN (PHOBIUS)
comp868_c0_seq1	---NA---	300	0			0	-		SIGNAL_PEPTIDE_N_REGION (PHOBIUS); SIGNAL_PEPTIDE_H_REGION (PHOBIUS); NON_CYTOPLASMIC_DOMAIN (PHOBIUS); SIGNAL_PEPTIDE_C_REGION (PHOBIUS); SIGNAL_PEPTIDE (PHOBIUS); SignalP-noTM (SIGNALP_EUK)
comp913_c0_seq1	---NA---	205	0			0	-		no IPS match
comp925_c0_seq1	---NA---	402	0			0	-		CYTOPLASMIC_DOMAIN (PHOBIUS); TRANSMEMBRANE (PHOBIUS); NON_CYTOPLASMIC_DOMAIN (PHOBIUS); TMhelix (TMHMM)
comp928_c0_seq1	---NA---	208	0			0	-		no IPS match
comp964_c0_seq1	---NA---	240	0			0	-		no IPS match
comp1066_c0_seq1	---NA---	245	0			0	-		no IPS match
comp1084_c0_seq1	---NA---	222	0			0	-		no IPS match
comp1085_c0_seq1	---NA---	210	0			0	-		CYTOPLASMIC_DOMAIN (PHOBIUS); TRANSMEMBRANE (PHOBIUS); NON_CYTOPLASMIC_DOMAIN (PHOBIUS); TMhelix (TMHMM)
comp1098_c0_seq1	hypothetical protein PCYB_091460	473	1	1.62064e-27	0.84	0	-		Coil (COILS)
comp1102_c0_seq1	---NA---	221	0			0	-		no IPS match
comp1173_c0_seq1	---NA---	202	0			0	-		NON_CYTOPLASMIC_DOMAIN (PHOBIUS); CYTOPLASMIC_DOMAIN (PHOBIUS); TRANSMEMBRANE (PHOBIUS)
comp1184_c0_seq1	---NA---	219	0			0	-		no IPS match
comp1185_c0_seq1	---NA---	201	0			0	-		no IPS match
comp1189_c0_seq1	---NA---	212	0			0	-		NON_CYTOPLASMIC_DOMAIN (PHOBIUS); TRANSMEMBRANE (PHOBIUS); CYTOPLASMIC_DOMAIN (PHOBIUS); TMhelix (TMHMM)
comp1191_c0_seq1	---NA---	224	0			0	-		no IPS match
comp1265_c0_seq1	---NA---	219	0			0	-		SIGNAL_PEPTIDE_C_REGION (PHOBIUS); SIGNAL_PEPTIDE_H_REGION (PHOBIUS); SIGNAL_PEPTIDE (PHOBIUS); NON_CYTOPLASMIC_DOMAIN (PHOBIUS); SIGNAL_PEPTIDE_N_REGION (PHOBIUS); SignalP-noTM (SIGNALP_EUK)
comp1284_c0_seq1	---NA---	264	0			0	-		no IPS match
comp1297_c0_seq1	---NA---	241	0			0	-		no IPS match
comp1307_c0_seq1	---NA---	220	0			0	-		no IPS match
comp1395_c0_seq1	---NA---	445	0			0	-		no IPS match
comp1409_c0_seq1	---NA---	417	0			0	-		no IPS match
comp1423_c0_seq1	histone-lysine n-methyltransferase setd1a- partial	300	1	1.29526e-66	1	0	-		no IPS match
comp1430_c0_seq1	---NA---	233	0			0	-		no IPS match
comp1449_c0_seq1	---NA---	249	0			0	-		SignalP-noTM (SIGNALP_EUK)
comp1500_c0_seq1	---NA---	228	0			0	-		no IPS match
comp1518_c0_seq1	---NA---	484	0			0	-		no IPS match
comp1522_c0_seq1	---NA---	295	0			0	-		no IPS match
comp1546_c0_seq1	---NA---	268	0			0	-		NON_CYTOPLASMIC_DOMAIN (PHOBIUS); TRANSMEMBRANE (PHOBIUS); CYTOPLASMIC_DOMAIN (PHOBIUS); TMhelix (TMHMM)
comp1572_c0_seq1	---NA---	243	0			0	-		no IPS match
comp1581_c0_seq1	---NA---	271	0			0	-		no IPS match
comp1613_c0_seq1	---NA---	235	0			0	-		no IPS match
comp1678_c0_seq1	---NA---	232	0			0	-		NON_CYTOPLASMIC_DOMAIN (PHOBIUS); TRANSMEMBRANE (PHOBIUS); TRANSMEMBRANE (PHOBIUS); NON_CYTOPLASMIC_DOMAIN (PHOBIUS); CYTOPLASMIC_DOMAIN (PHOBIUS); TMhelix (TMHMM)
comp1688_c0_seq1	---NA---	297	0			0	-		no IPS match
comp1716_c1_seq1	---NA---	370	0			0	-		no IPS match
comp1719_c0_seq1	---NA---	268	0			0	-		no IPS match
comp1761_c0_seq1	---NA---	252	0			0	-		SignalP-TM (SIGNALP_GRAM_POSITIVE)
comp1781_c0_seq1	---NA---	454	0			0	-		TRANSMEMBRANE (PHOBIUS); CYTOPLASMIC_DOMAIN (PHOBIUS); NON_CYTOPLASMIC_DOMAIN (PHOBIUS); TMhelix (TMHMM)
comp1804_c0_seq1	---NA---	212	0			0	-		NON_CYTOPLASMIC_DOMAIN (PHOBIUS); TRANSMEMBRANE (PHOBIUS); CYTOPLASMIC_DOMAIN (PHOBIUS); TMhelix (TMHMM)
comp1844_c0_seq1	---NA---	259	0			0	-		no IPS match
comp1909_c0_seq1	---NA---	220	0			0	-		no IPS match
comp1964_c0_seq1	---NA---	232	0			0	-		no IPS match
comp1992_c0_seq1	---NA---	202	0			0	-		no IPS match
comp2013_c0_seq1	---NA---	452	0			0	-		Coil (COILS); Coil (COILS)
comp2025_c0_seq1	---NA---	290	0			0	-		Coil (COILS)
comp2040_c0_seq1	---NA---	311	0			0	-		CYTOPLASMIC_DOMAIN (PHOBIUS); NON_CYTOPLASMIC_DOMAIN (PHOBIUS); TRANSMEMBRANE (PHOBIUS); TMhelix (TMHMM)
comp2082_c0_seq1	---NA---	229	0			0	-		no IPS match
comp2290_c0_seq1	---NA---	247	0			0	-		no IPS match
comp2405_c0_seq1	---NA---	278	0			0	-		no IPS match
comp2417_c0_seq1	---NA---	530	0			0	-		no IPS match
comp2426_c0_seq1	---NA---	319	0			0	-		no IPS match
comp2452_c0_seq1	---NA---	216	0			0	-		no IPS match
comp2453_c0_seq2	alpha-ketoglutarate-dependent dioxygenase alkb homolog mitochondrial	318	1	2.65765e-23	0.67	0	-		no IPS match
comp2499_c0_seq1	hypothetical protein	242	1	6.63937e-18	0.87	0	-		NON_CYTOPLASMIC_DOMAIN (PHOBIUS); CYTOPLASMIC_DOMAIN (PHOBIUS); TRANSMEMBRANE (PHOBIUS); TMhelix (TMHMM)
comp2723_c0_seq1	---NA---	222	0			0	-		no IPS match
comp2778_c0_seq1	---NA---	264	0			0	-		no IPS match
comp2855_c0_seq1	---NA---	231	0			0	-		CYTOPLASMIC_DOMAIN (PHOBIUS); NON_CYTOPLASMIC_DOMAIN (PHOBIUS); TRANSMEMBRANE (PHOBIUS); TMhelix (TMHMM)
comp2916_c0_seq1	---NA---	322	0			0	-		no IPS match
comp2933_c0_seq1	---NA---	219	0			0	-		no IPS match
comp3238_c0_seq1	---NA---	367	0			0	-		SIGNAL_PEPTIDE_N_REGION (PHOBIUS); NON_CYTOPLASMIC_DOMAIN (PHOBIUS); SIGNAL_PEPTIDE (PHOBIUS); SIGNAL_PEPTIDE_C_REGION (PHOBIUS); SIGNAL_PEPTIDE_H_REGION (PHOBIUS); SignalP-TM (SIGNALP_GRAM_POSITIVE)
comp3422_c0_seq1	hypothetical protein in Plasmodium species	424	1	2.20577e-13	0.55	0	-		no IPS match
comp3440_c0_seq1	---NA---	241	0			0	-		no IPS match
comp3459_c0_seq1	---NA---	249	0			0	-		CYTOPLASMIC_DOMAIN (PHOBIUS); TRANSMEMBRANE (PHOBIUS); NON_CYTOPLASMIC_DOMAIN (PHOBIUS); TMhelix (TMHMM)
comp3484_c0_seq1	---NA---	269	0			0	-		CYTOPLASMIC_DOMAIN (PHOBIUS); TRANSMEMBRANE (PHOBIUS); NON_CYTOPLASMIC_DOMAIN (PHOBIUS); TMhelix (TMHMM); TMhelix (TMHMM)
comp3515_c0_seq1	---NA---	223	0			0	-		no IPS match
comp3666_c0_seq1	---NA---	356	0			0	-		no IPS match
comp3692_c0_seq1	---NA---	298	0			0	-		no IPS match
comp3719_c0_seq1	---NA---	213	0			0	-		no IPS match
comp3720_c0_seq1	---NA---	261	0			0	-		NON_CYTOPLASMIC_DOMAIN (PHOBIUS); TRANSMEMBRANE (PHOBIUS); CYTOPLASMIC_DOMAIN (PHOBIUS); TMhelix (TMHMM)
comp3722_c0_seq1	---NA---	226	0			0	-		no IPS match
comp3722_c1_seq1	---NA---	244	0			0	-		NON_CYTOPLASMIC_DOMAIN (PHOBIUS); TRANSMEMBRANE (PHOBIUS); CYTOPLASMIC_DOMAIN (PHOBIUS); TMhelix (TMHMM)
comp3726_c0_seq1	---NA---	289	0			0	-		NON_CYTOPLASMIC_DOMAIN (PHOBIUS); CYTOPLASMIC_DOMAIN (PHOBIUS); TRANSMEMBRANE (PHOBIUS); TMhelix (TMHMM)
comp3769_c0_seq1	---NA---	223	0			0	-		SIGNAL_PEPTIDE_C_REGION (PHOBIUS); NON_CYTOPLASMIC_DOMAIN (PHOBIUS); SIGNAL_PEPTIDE (PHOBIUS); SIGNAL_PEPTIDE_H_REGION (PHOBIUS); SIGNAL_PEPTIDE_N_REGION (PHOBIUS)
comp3815_c0_seq1	---NA---	208	0			0	-		no IPS match
comp3826_c0_seq1	---NA---	251	0			0	-		no IPS match
comp3828_c0_seq1	---NA---	315	0			0	-		no IPS match
comp3850_c0_seq1	---NA---	250	0			0	-		CYTOPLASMIC_DOMAIN (PHOBIUS); TRANSMEMBRANE (PHOBIUS); NON_CYTOPLASMIC_DOMAIN (PHOBIUS); TMhelix (TMHMM)
comp3861_c0_seq1	protein lifeguard partial	312	1	3.29791e-31	0.85	0	-		IPR006214 (PFAM); IPR006214 (PANTHER); PTHR23291:SF16 (PANTHER); SIGNAL_PEPTIDE_C_REGION (PHOBIUS); CYTOPLASMIC_DOMAIN (PHOBIUS); CYTOPLASMIC_DOMAIN (PHOBIUS); TRANSMEMBRANE (PHOBIUS); SIGNAL_PEPTIDE (PHOBIUS); TRANSMEMBRANE (PHOBIUS); SIGNAL_PEPTIDE_N_REGION (PHOBIUS); TRANSMEMBRANE (PHOBIUS); NON_CYTOPLASMIC_DOMAIN (PHOBIUS); SIGNAL_PEPTIDE_H_REGION (PHOBIUS); NON_CYTOPLASMIC_DOMAIN (PHOBIUS); …
comp3864_c0_seq1	---NA---	221	0			0	-		TMhelix (TMHMM)
comp3865_c0_seq1	---NA---	210	0			0	-		no IPS match
comp3879_c0_seq1	---NA---	227	0			0	-		no IPS match
comp3898_c0_seq1	---NA---	299	0			0	-		no IPS match
comp3911_c0_seq1	---NA---	232	0			0	-		no IPS match
comp3961_c0_seq1	---NA---	208	0			0	-		no IPS match
comp4084_c0_seq1	---NA---	224	0			0	-		no IPS match
comp4129_c0_seq1	conserved Plasmodium protein, unknown function	461	1	8.05028e-23	0.71	0	-		Coil (COILS); IPR011257 (G3DSA:1.10.340.GENE3D)
comp4131_c0_seq1	---NA---	214	0			0	-		TRANSMEMBRANE (PHOBIUS); NON_CYTOPLASMIC_DOMAIN (PHOBIUS); CYTOPLASMIC_DOMAIN (PHOBIUS); CYTOPLASMIC_DOMAIN (PHOBIUS); TRANSMEMBRANE (PHOBIUS); TMhelix (TMHMM)
comp4223_c0_seq1	---NA---	233	0			0	-		no IPS match
comp4241_c0_seq1	---NA---	311	0			0	-		no IPS match
comp4246_c0_seq1	---NA---	283	0			0	-		no IPS match
comp4249_c0_seq1	---NA---	292	0			0	-		no IPS match
comp4287_c0_seq1	---NA---	201	0			0	-		Coil (COILS)
comp4363_c0_seq1	---NA---	233	0			0	-		no IPS match
comp4422_c0_seq1	---NA---	228	0			0	-		TRANSMEMBRANE (PHOBIUS); NON_CYTOPLASMIC_DOMAIN (PHOBIUS); CYTOPLASMIC_DOMAIN (PHOBIUS); TMhelix (TMHMM)
comp4426_c0_seq1	---NA---	261	0			0	-		no IPS match
comp4465_c0_seq1	---NA---	262	0			0	-		TRANSMEMBRANE (PHOBIUS); NON_CYTOPLASMIC_DOMAIN (PHOBIUS); CYTOPLASMIC_DOMAIN (PHOBIUS); TMhelix (TMHMM)
comp4468_c0_seq1	---NA---	216	0			0	-		PTHR13480:SF2 (PANTHER); PTHR13480 (PANTHER)
comp4475_c0_seq1	---NA---	224	0			0	-		no IPS match
comp4502_c0_seq1	---NA---	238	0			0	-		NON_CYTOPLASMIC_DOMAIN (PHOBIUS); CYTOPLASMIC_DOMAIN (PHOBIUS); TRANSMEMBRANE (PHOBIUS); TMhelix (TMHMM); TMhelix (TMHMM)
comp4511_c0_seq1	---NA---	249	0			0	-		no IPS match
comp4528_c0_seq1	---NA---	229	0			0	-		no IPS match
comp4529_c0_seq1	---NA---	299	0			0	-		no IPS match
comp4529_c0_seq2	---NA---	205	0			0	-		no IPS match
comp4559_c0_seq1	endothelial zinc finger protein induced by tumor necrosis factor alpha-like	340	1	3.82827e-21	0.85	0	-		TMhelix (TMHMM); TMhelix (TMHMM); TMhelix (TMHMM)
comp4573_c0_seq1	---NA---	333	0			0	-		no IPS match
comp4609_c0_seq1	---NA---	323	0			0	-		no IPS match
comp4648_c0_seq1	MAEBL	533	1	6.77096e-122	1	0	-		IPR003298 (PFAM); G3DSA:3.50.4.10 (GENE3D)
comp4810_c0_seq1	serine threonine protein kinase	232	1	4.40012e-11	0.77	3	F:ion binding; P:cellular protein modification process; F:kinase activity	EC:2.7.11	G3DSA:1.10.510.10 (GENE3D); IPR000719 (PFAM); IPR000719 (PROSITE_PROFILES); IPR011009 (SUPERFAMILY)
comp4827_c0_seq1	---NA---	259	0			0	-		no IPS match
comp4833_c0_seq1	---NA---	217	0			0	-		no IPS match
comp4833_c1_seq1	---NA---	231	0			0	-		no IPS match
comp4869_c0_seq1	---NA---	212	0			0	-		no IPS match
comp4871_c0_seq1	---NA---	280	0			0	-		no IPS match
comp4917_c0_seq1	---NA---	317	0			0	-		CYTOPLASMIC_DOMAIN (PHOBIUS); TRANSMEMBRANE (PHOBIUS); NON_CYTOPLASMIC_DOMAIN (PHOBIUS); TMhelix (TMHMM)
comp4921_c0_seq1	conserved Plasmodium membrane protein, unknown function	467	1	4.02864e-39	0.74	0	-		PTHR31652 (PANTHER); TRANSMEMBRANE (PHOBIUS); TRANSMEMBRANE (PHOBIUS); CYTOPLASMIC_DOMAIN (PHOBIUS); NON_CYTOPLASMIC_DOMAIN (PHOBIUS); TRANSMEMBRANE (PHOBIUS); CYTOPLASMIC_DOMAIN (PHOBIUS); NON_CYTOPLASMIC_DOMAIN (PHOBIUS); TMhelix (TMHMM); TMhelix (TMHMM); TMhelix (TMHMM)
comp4942_c0_seq1	---NA---	237	0			0	-		no IPS match
comp4974_c0_seq1	---NA---	426	0			0	-		no IPS match
comp5091_c0_seq1	growth differentiation factor partial	228	1	1.08163e-47	1	0	-		IPR001111 (PFAM); IPR015615 (PANTHER); PTHR11848:SF140 (PANTHER); IPR001839 (PROSITE_PROFILES)
comp5183_c0_seq1	---NA---	245	0			0	-		no IPS match
comp5207_c0_seq1	---NA---	209	0			0	-		no IPS match
comp5254_c0_seq1	---NA---	226	0			0	-		no IPS match
comp5309_c0_seq1	---NA---	238	0			0	-		no IPS match
comp5391_c0_seq1	---NA---	204	0			0	-		no IPS match
comp5504_c0_seq1	---NA---	219	0			0	-		Coil (COILS)
comp5572_c1_seq1	---NA---	218	0			0	-		no IPS match
comp5602_c0_seq1	PREDICTED: uncharacterized protein LOC102051577	211	1	1.56638e-20	0.97	0	-		no IPS match
comp5610_c0_seq1	---NA---	211	0			0	-		no IPS match
comp5643_c0_seq1	---NA---	258	0			0	-		TRANSMEMBRANE (PHOBIUS); NON_CYTOPLASMIC_DOMAIN (PHOBIUS); CYTOPLASMIC_DOMAIN (PHOBIUS); TMhelix (TMHMM)
comp5656_c0_seq1	---NA---	308	0			0	-		SIGNAL_PEPTIDE_N_REGION (PHOBIUS); NON_CYTOPLASMIC_DOMAIN (PHOBIUS); SIGNAL_PEPTIDE (PHOBIUS); SIGNAL_PEPTIDE_H_REGION (PHOBIUS); SIGNAL_PEPTIDE_C_REGION (PHOBIUS); SignalP-TM (SIGNALP_GRAM_POSITIVE)
comp5667_c0_seq1	---NA---	236	0			0	-		NON_CYTOPLASMIC_DOMAIN (PHOBIUS); CYTOPLASMIC_DOMAIN (PHOBIUS); TRANSMEMBRANE (PHOBIUS); TMhelix (TMHMM)
comp5670_c0_seq1	---NA---	222	0			0	-		no IPS match
comp5678_c0_seq1	proto-oncogene vav-like	241	1	1.23352e-34	0.92	0	-		no IPS match
comp5809_c0_seq1	---NA---	209	0			0	-		no IPS match
comp5839_c0_seq1	---NA---	248	0			0	-		no IPS match
comp5839_c1_seq1	---NA---	318	0			0	-		no IPS match
comp6105_c0_seq1	---NA---	519	0			0	-		no IPS match
comp6150_c0_seq1	---NA---	215	0			0	-		no IPS match
comp6156_c0_seq1	---NA---	281	0			0	-		no IPS match
comp6177_c0_seq1	---NA---	355	0			0	-		no IPS match
comp6190_c0_seq1	hypothetical protein PCYB_082940	232	1	1.67527e-32	0.92	0	-		PTHR22683 (PANTHER); PTHR22683:SF1 (PANTHER)
comp6207_c0_seq1	---NA---	251	0			0	-		no IPS match
comp6215_c0_seq1	---NA---	201	0			0	-		no IPS match
comp6229_c0_seq1	---NA---	392	0			0	-		no IPS match
comp6233_c0_seq1	---NA---	217	0			0	-		no IPS match
comp6306_c0_seq1	---NA---	349	0			0	-		no IPS match
comp6414_c0_seq1	---NA---	617	0			0	-		no IPS match
comp6414_c0_seq2	---NA---	616	0			0	-		no IPS match
comp6441_c0_seq1	---NA---	206	0			0	-		no IPS match
comp6466_c0_seq1	hypothetical protein, conserved in Plasmodium species	1032	1	7.52274e-108	0.76	0	-		no IPS match
comp6466_c1_seq1	hypothetical protein	278	1	1.50137e-17	0.86	0	-		NON_CYTOPLASMIC_DOMAIN (PHOBIUS); CYTOPLASMIC_DOMAIN (PHOBIUS); TRANSMEMBRANE (PHOBIUS)
comp6474_c0_seq1	---NA---	438	0			0	-		CYTOPLASMIC_DOMAIN (PHOBIUS); NON_CYTOPLASMIC_DOMAIN (PHOBIUS); TRANSMEMBRANE (PHOBIUS); TMhelix (TMHMM)
comp6506_c0_seq1	---NA---	230	0			0	-		CYTOPLASMIC_DOMAIN (PHOBIUS); TRANSMEMBRANE (PHOBIUS); TRANSMEMBRANE (PHOBIUS); NON_CYTOPLASMIC_DOMAIN (PHOBIUS); CYTOPLASMIC_DOMAIN (PHOBIUS); TMhelix (TMHMM); TMhelix (TMHMM)
comp6506_c0_seq2	---NA---	358	0			0	-		NON_CYTOPLASMIC_DOMAIN (PHOBIUS); CYTOPLASMIC_DOMAIN (PHOBIUS); TRANSMEMBRANE (PHOBIUS); TRANSMEMBRANE (PHOBIUS); CYTOPLASMIC_DOMAIN (PHOBIUS); TMhelix (TMHMM); TMhelix (TMHMM)
comp6521_c0_seq1	trna (guanine -n )-dimethyltransferase	895	1	1.52666e-144	0.84	0	-		IPR000571 (G3DSA:4.10.1000.GENE3D); IPR002905 (PFAM); IPR002905 (PANTHER); PTHR10631:SF3 (PANTHER); IPR002905 (PROSITE_PROFILES); IPR000571 (PROSITE_PROFILES); SSF90229 (SUPERFAMILY); IPR029063 (SUPERFAMILY)
comp6524_c0_seq1	---NA---	465	0			0	-		NON_CYTOPLASMIC_DOMAIN (PHOBIUS); CYTOPLASMIC_DOMAIN (PHOBIUS); TRANSMEMBRANE (PHOBIUS); TMhelix (TMHMM)
comp6525_c0_seq1	---NA---	261	0			0	-		no IPS match
comp6538_c0_seq1	---NA---	400	0			0	-		CYTOPLASMIC_DOMAIN (PHOBIUS); NON_CYTOPLASMIC_DOMAIN (PHOBIUS); TRANSMEMBRANE (PHOBIUS); TMhelix (TMHMM)
comp6564_c0_seq1	hypothetical protein PCYB_124260	372	1	6.64406e-11	0.69	3	P:biological_process; F:ion binding; F:peptidase activity	-	CYTOPLASMIC_DOMAIN (PHOBIUS); TRANSMEMBRANE (PHOBIUS); NON_CYTOPLASMIC_DOMAIN (PHOBIUS); TMhelix (TMHMM)
comp6564_c0_seq2	---NA---	447	0			0	-		TRANSMEMBRANE (PHOBIUS); NON_CYTOPLASMIC_DOMAIN (PHOBIUS); CYTOPLASMIC_DOMAIN (PHOBIUS); TMhelix (TMHMM)
comp6570_c0_seq1	hypothetical protein, conserved in Plasmodium species	1290	1	1.21779e-101	0.71	0	-		Coil (COILS); TRANSMEMBRANE (PHOBIUS); TRANSMEMBRANE (PHOBIUS); TRANSMEMBRANE (PHOBIUS); TRANSMEMBRANE (PHOBIUS); NON_CYTOPLASMIC_DOMAIN (PHOBIUS); CYTOPLASMIC_DOMAIN (PHOBIUS); CYTOPLASMIC_DOMAIN (PHOBIUS); NON_CYTOPLASMIC_DOMAIN (PHOBIUS); CYTOPLASMIC_DOMAIN (PHOBIUS); TMhelix (TMHMM); TMhelix (TMHMM); TMhelix (TMHMM); TMhelix (TMHMM)
comp6578_c0_seq1	---NA---	457	0			0	-		IPR019523 (PFAM); PTHR16489 (PANTHER)
comp6578_c0_seq2	---NA---	456	0			0	-		IPR019523 (PFAM); PTHR16489 (PANTHER); SignalP-TM (SIGNALP_GRAM_POSITIVE); SignalP-noTM (SIGNALP_EUK)
comp6590_c0_seq1	hypothetical protein YYG_02990	326	1	2.18675e-16	0.75	0	-		CYTOPLASMIC_DOMAIN (PHOBIUS); CYTOPLASMIC_DOMAIN (PHOBIUS); NON_CYTOPLASMIC_DOMAIN (PHOBIUS); TRANSMEMBRANE (PHOBIUS); TRANSMEMBRANE (PHOBIUS); TMhelix (TMHMM)
comp6590_c0_seq3	hypothetical protein PCYB_123850, partial	520	1	3.98052e-24	0.7	0	-		no IPS match
comp6604_c0_seq1	---NA---	436	0			0	-		TRANSMEMBRANE (PHOBIUS); NON_CYTOPLASMIC_DOMAIN (PHOBIUS); CYTOPLASMIC_DOMAIN (PHOBIUS); TMhelix (TMHMM)
comp6608_c0_seq1	---NA---	339	0			0	-		NON_CYTOPLASMIC_DOMAIN (PHOBIUS); CYTOPLASMIC_DOMAIN (PHOBIUS); TRANSMEMBRANE (PHOBIUS); TMhelix (TMHMM)
comp6617_c0_seq1	---NA---	241	0			0	-		no IPS match
comp6627_c0_seq1	---NA---	388	0			0	-		TRANSMEMBRANE (PHOBIUS); CYTOPLASMIC_DOMAIN (PHOBIUS); NON_CYTOPLASMIC_DOMAIN (PHOBIUS); TMhelix (TMHMM)
comp6642_c0_seq1	---NA---	303	0			0	-		no IPS match
comp6651_c0_seq1	---NA---	218	0			0	-		TRANSMEMBRANE (PHOBIUS); CYTOPLASMIC_DOMAIN (PHOBIUS); NON_CYTOPLASMIC_DOMAIN (PHOBIUS); TMhelix (TMHMM)
comp6664_c0_seq1	---NA---	433	0			0	-		no IPS match
comp6664_c0_seq2	---NA---	432	0			0	-		no IPS match
comp6666_c0_seq1	helicase	1126	1	1.3385e-119	0.79	5	F:DNA binding; F:nuclease activity; F:ion binding; F:helicase activity; P:cellular nitrogen compound metabolic process	EC:3.6.1; EC:3.1; EC:3.6.1.15	Coil (COILS); IPR002711 (PFAM)
comp6667_c0_seq1	---NA---	370	0			0	-		no IPS match
comp6671_c0_seq1	---NA---	279	0			0	-		no IPS match
comp6674_c0_seq1	hypothetical protein YYE_01023	461	1	1.28361e-47	0.95	0	-		no IPS match
comp6674_c1_seq1	hypothetical protein C922_00698	203	1	1.8247e-24	0.98	0	-		no IPS match
comp6675_c0_seq1	---NA---	250	0			0	-		TRANSMEMBRANE (PHOBIUS); CYTOPLASMIC_DOMAIN (PHOBIUS); TRANSMEMBRANE (PHOBIUS); NON_CYTOPLASMIC_DOMAIN (PHOBIUS); NON_CYTOPLASMIC_DOMAIN (PHOBIUS); TMhelix (TMHMM); TMhelix (TMHMM)
comp6685_c0_seq1	---NA---	464	0			0	-		no IPS match
comp6685_c0_seq2	---NA---	497	0			0	-		no IPS match
comp6695_c0_seq1	---NA---	542	0			0	-		no IPS match
comp6699_c0_seq1	conserved Plasmodium protein, unknown function	432	1	5.21983e-19	0.73	0	-		SSF47473 (SUPERFAMILY)
comp6699_c0_seq2	hypothetical protein	394	1	4.39921e-26	0.76	0	-		IPR011992 (G3DSA:1.10.238.GENE3D); IPR002048 (PROSITE_PROFILES); SSF47473 (SUPERFAMILY)
comp6699_c0_seq3	hypothetical protein PCYB_021780	635	1	7.1409e-37	0.78	1	F:ion binding	-	no IPS match
comp6701_c0_seq1	---NA---	555	0			0	-		no IPS match
comp6708_c0_seq1	---NA---	250	0			0	-		CYTOPLASMIC_DOMAIN (PHOBIUS); NON_CYTOPLASMIC_DOMAIN (PHOBIUS); TRANSMEMBRANE (PHOBIUS); TMhelix (TMHMM)
comp6714_c0_seq1	---NA---	253	0			0	-		no IPS match
comp6724_c0_seq1	---NA---	259	0			0	-		no IPS match
comp6736_c0_seq1	---NA---	249	0			0	-		no IPS match
comp6739_c0_seq1	hypothetical protein	747	1	1.13655e-62	0.89	0	-		Coil (COILS); IPR007529 (PFAM); PTHR13093 (PANTHER)
comp6746_c0_seq1	---NA---	238	0			0	-		NON_CYTOPLASMIC_DOMAIN (PHOBIUS); CYTOPLASMIC_DOMAIN (PHOBIUS); TRANSMEMBRANE (PHOBIUS); TMhelix (TMHMM)
comp6759_c0_seq1	---NA---	220	0			0	-		no IPS match
comp6760_c0_seq1	---NA---	415	0			0	-		no IPS match
comp6778_c0_seq1	---NA---	486	0			0	-		no IPS match
comp6790_c0_seq1	---NA---	245	0			0	-		TRANSMEMBRANE (PHOBIUS); NON_CYTOPLASMIC_DOMAIN (PHOBIUS); CYTOPLASMIC_DOMAIN (PHOBIUS); TMhelix (TMHMM)
comp6798_c0_seq1	---NA---	452	0			0	-		no IPS match
comp6839_c0_seq1	---NA---	412	0			0	-		no IPS match
comp6843_c1_seq1	---NA---	243	0			0	-		no IPS match
comp6846_c0_seq1	---NA---	449	0			0	-		no IPS match
comp6885_c0_seq1	hypothetical protein, conserved in Plasmodium species	497	1	1.06492e-32	0.64	0	-		no IPS match
comp6888_c0_seq2	---NA---	238	0			0	-		CYTOPLASMIC_DOMAIN (PHOBIUS); TRANSMEMBRANE (PHOBIUS); CYTOPLASMIC_DOMAIN (PHOBIUS); NON_CYTOPLASMIC_DOMAIN (PHOBIUS); TRANSMEMBRANE (PHOBIUS); TMhelix (TMHMM); TMhelix (TMHMM)
comp6912_c1_seq1	---NA---	317	0			0	-		CYTOPLASMIC_DOMAIN (PHOBIUS); NON_CYTOPLASMIC_DOMAIN (PHOBIUS); TRANSMEMBRANE (PHOBIUS); TMhelix (TMHMM)
comp6919_c0_seq1	exosome complex component rrp41	696	1	9.31358e-78	0.88	0	-		no IPS match
comp6927_c0_seq1	---NA---	412	0			0	-		no IPS match
comp6952_c0_seq1	---NA---	506	0			0	-		no IPS match
comp6953_c0_seq1	---NA---	1093	0			0	-		TRANSMEMBRANE (PHOBIUS); NON_CYTOPLASMIC_DOMAIN (PHOBIUS); CYTOPLASMIC_DOMAIN (PHOBIUS); TMhelix (TMHMM)
comp6961_c0_seq1	hypothetical protein	1288	1	2.05706e-119	0.75	0	-		IPR000884 (SMART); IPR021805 (PFAM); G3DSA:2.20.100.10 (GENE3D); IPR000884 (PFAM); TRANSMEMBRANE (PHOBIUS); NON_CYTOPLASMIC_DOMAIN (PHOBIUS); CYTOPLASMIC_DOMAIN (PHOBIUS); IPR000884 (PROSITE_PROFILES); IPR000884 (SUPERFAMILY); TMhelix (TMHMM)
comp6965_c0_seq1	---NA---	222	0			0	-		no IPS match
comp6965_c0_seq2	---NA---	435	0			0	-		TRANSMEMBRANE (PHOBIUS); NON_CYTOPLASMIC_DOMAIN (PHOBIUS); CYTOPLASMIC_DOMAIN (PHOBIUS); TMhelix (TMHMM)
comp6990_c0_seq1	---NA---	503	0			0	-		no IPS match
comp6997_c0_seq1	---NA---	231	0			0	-		TRANSMEMBRANE (PHOBIUS); NON_CYTOPLASMIC_DOMAIN (PHOBIUS); CYTOPLASMIC_DOMAIN (PHOBIUS); TMhelix (TMHMM)
comp7033_c0_seq1	---NA---	282	0			0	-		NON_CYTOPLASMIC_DOMAIN (PHOBIUS); CYTOPLASMIC_DOMAIN (PHOBIUS); TRANSMEMBRANE (PHOBIUS); TMhelix (TMHMM)
comp7038_c0_seq1	---NA---	477	0			0	-		no IPS match
comp7042_c0_seq1	hypothetical protein	642	1	6.15532e-45	0.75	0	-		CYTOPLASMIC_DOMAIN (PHOBIUS); NON_CYTOPLASMIC_DOMAIN (PHOBIUS); TRANSMEMBRANE (PHOBIUS); TMhelix (TMHMM)
comp7052_c0_seq1	---NA---	1132	0			0	-		no IPS match
comp7059_c0_seq1	---NA---	751	0			0	-		Coil (COILS)
comp7060_c0_seq2	PREDICTED: uncharacterized protein LOC104913003	259	1	4.41437e-23	0.94	0	-		no IPS match
comp7070_c0_seq1	---NA---	211	0			0	-		TRANSMEMBRANE (PHOBIUS); NON_CYTOPLASMIC_DOMAIN (PHOBIUS); CYTOPLASMIC_DOMAIN (PHOBIUS); TMhelix (TMHMM)
comp7070_c1_seq1	conserved Plasmodium protein, unknown function	657	1	3.45177e-45	0.8	0	-		no IPS match
comp7078_c0_seq1	ribosomal protein l20	432	1	6.94037e-33	1	5	F:structural constituent of ribosome; C:mitochondrion; C:ribosome; F:rRNA binding; P:translation	-	IPR005813 (PRINTS); IPR005813 (TIGRFAM); IPR005813 (PFAM); G3DSA:1.10.1900.20 (GENE3D); IPR005813 (PANTHER); PD002389 (PRODOM); SSF74731 (SUPERFAMILY)
comp7078_c1_seq1	50s ribosomal protein l20	204	1	4.44625e-21	0.97	4	F:structural constituent of ribosome; C:ribosome; F:rRNA binding; P:translation	-	G3DSA:1.10.1900.20 (GENE3D); SSF74731 (SUPERFAMILY)
comp7098_c0_seq1	hypothetical protein C922_03680	1615	1	1.47925e-138	0.65	5	P:biological_process; C:cytoplasm; P:autophagy; F:peptidase activity; P:transport	EC:3.4	IPR005078 (PFAM); PTHR22624:SF34 (PANTHER); IPR005078 (PANTHER); SSF54001 (SUPERFAMILY)
comp7099_c0_seq1	---NA---	243	0			0	-		no IPS match
comp7100_c0_seq1	conserved Plasmodium protein, unknown function	965	1	1.46648e-75	0.86	2	P:biological_process; F:methyltransferase activity	-	Coil (COILS); IPR025714 (PFAM); IPR029063 (G3DSA:3.40.50.GENE3D); PTHR12843:SF3 (PANTHER); IPR026635 (PANTHER); IPR029063 (SUPERFAMILY)
comp7107_c0_seq1	PPPDE peptidase, putative	788	1	7.95335e-126	0.93	0	-		IPR008580 (PFAM); PTHR12378:SF10 (PANTHER); PTHR12378 (PANTHER)
comp7134_c0_seq2	hypothetical protein, conserved in Plasmodium species	982	1	0	0.93	0	-		IPR000073 (PFAM); IPR029058 (G3DSA:3.40.50.GENE3D); IPR026151 (PANTHER); PTHR15913:SF0 (PANTHER); IPR029058 (SUPERFAMILY)
comp7151_c0_seq1	---NA---	740	0			0	-		no IPS match
comp7160_c0_seq1	---NA---	476	0			0	-		TRANSMEMBRANE (PHOBIUS); CYTOPLASMIC_DOMAIN (PHOBIUS); NON_CYTOPLASMIC_DOMAIN (PHOBIUS); TMhelix (TMHMM)
comp7161_c0_seq1	---NA---	206	0			0	-		no IPS match
comp7173_c0_seq1	---NA---	378	0			0	-		no IPS match
comp7173_c1_seq1	---NA---	343	0			0	-		no IPS match
comp7192_c0_seq1	---NA---	398	0			0	-		no IPS match
comp7193_c0_seq1	---NA---	433	0			0	-		no IPS match
comp7193_c1_seq1	---NA---	348	0			0	-		TRANSMEMBRANE (PHOBIUS); NON_CYTOPLASMIC_DOMAIN (PHOBIUS); CYTOPLASMIC_DOMAIN (PHOBIUS); TRANSMEMBRANE (PHOBIUS); CYTOPLASMIC_DOMAIN (PHOBIUS); TMhelix (TMHMM); TMhelix (TMHMM)
comp7199_c0_seq1	---NA---	248	0			0	-		CYTOPLASMIC_DOMAIN (PHOBIUS); NON_CYTOPLASMIC_DOMAIN (PHOBIUS); TRANSMEMBRANE (PHOBIUS)
comp7208_c0_seq1	---NA---	212	0			0	-		TMhelix (TMHMM)
comp7217_c0_seq1	---NA---	556	0			0	-		NON_CYTOPLASMIC_DOMAIN (PHOBIUS); TRANSMEMBRANE (PHOBIUS); CYTOPLASMIC_DOMAIN (PHOBIUS); TMhelix (TMHMM)
comp7252_c0_seq2	dna excision repair protein ercc-1	435	1	2.96367e-48	0.87	0	-		G3DSA:1.10.150.20 (GENE3D); PF14520 (PFAM); PTHR12749:SF0 (PANTHER); PTHR12749 (PANTHER); IPR004579 (PRODOM); IPR010994 (SUPERFAMILY)
comp7263_c0_seq1	---NA---	327	0			0	-		TRANSMEMBRANE (PHOBIUS); CYTOPLASMIC_DOMAIN (PHOBIUS); NON_CYTOPLASMIC_DOMAIN (PHOBIUS); TMhelix (TMHMM)
comp7284_c0_seq1	---NA---	506	0			0	-		TRANSMEMBRANE (PHOBIUS); CYTOPLASMIC_DOMAIN (PHOBIUS); NON_CYTOPLASMIC_DOMAIN (PHOBIUS); TMhelix (TMHMM)
comp7292_c0_seq1	zinc finger and btb domain-containing protein 3	261	1	8.24275e-32	0.96	0	-		no IPS match
comp7305_c0_seq1	gtpase imap family member 2- partial	359	1	1.06938e-18	0.65	0	-		no IPS match
comp7313_c0_seq1	hypothetical protein	1385	1	1.9503e-36	0.7	2	P:biological_process; F:molecular_function	-	Coil (COILS); CYTOPLASMIC_DOMAIN (PHOBIUS); NON_CYTOPLASMIC_DOMAIN (PHOBIUS); TRANSMEMBRANE (PHOBIUS); TRANSMEMBRANE (PHOBIUS); CYTOPLASMIC_DOMAIN (PHOBIUS); CYTOPLASMIC_DOMAIN (PHOBIUS); TRANSMEMBRANE (PHOBIUS); TRANSMEMBRANE (PHOBIUS); NON_CYTOPLASMIC_DOMAIN (PHOBIUS); TMhelix (TMHMM); TMhelix (TMHMM); TMhelix (TMHMM)
comp7324_c0_seq2	hypothetical protein	511	1	1.08196e-39	0.91	0	-		no IPS match
comp7337_c0_seq1	---NA---	249	0			0	-		no IPS match
comp7341_c0_seq1	---NA---	203	0			0	-		NON_CYTOPLASMIC_DOMAIN (PHOBIUS); CYTOPLASMIC_DOMAIN (PHOBIUS); TRANSMEMBRANE (PHOBIUS); TMhelix (TMHMM)
comp7344_c0_seq1	---NA---	248	0			0	-		Coil (COILS); Coil (COILS)
comp7347_c0_seq1	---NA---	247	0			0	-		no IPS match
comp7348_c0_seq1	upf0568 protein c14orf166 partial	521	1	6.34362e-110	1	0	-		IPR019265 (PFAM); IPR019265 (PANTHER)
comp7352_c0_seq1	---NA---	228	0			0	-		no IPS match
comp7374_c0_seq1	---NA---	384	0			0	-		no IPS match
comp7382_c0_seq1	---NA---	246	0			0	-		NON_CYTOPLASMIC_DOMAIN (PHOBIUS); CYTOPLASMIC_DOMAIN (PHOBIUS); TRANSMEMBRANE (PHOBIUS); TMhelix (TMHMM)
comp7383_c0_seq1	prefoldin subunit 2	753	1	2.02003e-42	1	3	F:unfolded protein binding; C:protein complex; P:protein folding	-	Coil (COILS); IPR002777 (PFAM); IPR027235 (PANTHER); IPR009053 (SUPERFAMILY)
comp7401_c0_seq1	---NA---	1322	0			0	-		NON_CYTOPLASMIC_DOMAIN (PHOBIUS); CYTOPLASMIC_DOMAIN (PHOBIUS); TRANSMEMBRANE (PHOBIUS)
comp7411_c1_seq1	hypothetical protein PFFCH_01148	934	1	1.02539e-133	0.89	0	-		IPR006652 (SMART); IPR015915 (G3DSA:2.120.10.GENE3D); IPR006652 (PFAM); PTHR24412 (PANTHER); PTHR24412:SF0 (PANTHER); SSF117281 (SUPERFAMILY)
comp7417_c0_seq1	---NA---	388	0			0	-		no IPS match
comp7434_c0_seq2	hypothetical protein	513	1	8.89731e-42	0.71	0	-		no IPS match
comp7434_c0_seq4	hypothetical protein PFTANZ_01485	594	1	4.13277e-17	0.89	0	-		no IPS match
comp7445_c0_seq1	---NA---	257	0			0	-		no IPS match
comp7464_c0_seq1	hypothetical protein	1049	1	7.1058e-46	0.75	0	-		CYTOPLASMIC_DOMAIN (PHOBIUS); NON_CYTOPLASMIC_DOMAIN (PHOBIUS); TRANSMEMBRANE (PHOBIUS); TMhelix (TMHMM)
comp7483_c0_seq1	---NA---	579	0			0	-		no IPS match
comp7484_c0_seq1	hypothetical protein	1074	1	6.56918e-26	0.9	3	P:biological_process; C:intracellular; F:molecular_function	-	IPR002121 (PFAM); IPR002121 (G3DSA:1.10.150.GENE3D); IPR002121 (PROSITE_PROFILES); IPR010997 (SUPERFAMILY)
comp7498_c0_seq1	---NA---	462	0			0	-		Coil (COILS)
comp7498_c0_seq2	---NA---	329	0			0	-		no IPS match
comp7508_c0_seq1	conserved plasmodium protein	904	1	1.27844e-25	0.77	0	-		Coil (COILS); NON_CYTOPLASMIC_DOMAIN (PHOBIUS); CYTOPLASMIC_DOMAIN (PHOBIUS); TRANSMEMBRANE (PHOBIUS); TMhelix (TMHMM)
comp7509_c0_seq1	---NA---	367	0			0	-		no IPS match
comp7509_c1_seq1	---NA---	217	0			0	-		no IPS match
comp7534_c0_seq1	---NA---	261	0			0	-		no IPS match
comp7544_c0_seq1	hypothetical protein	1320	1	2.30821e-26	0.79	0	-		Coil (COILS); Coil (COILS); Coil (COILS)
comp7550_c0_seq1	---NA---	442	0			0	-		no IPS match
comp7552_c0_seq1	conserved Plasmodium protein, unknown function	642	1	5.6779e-56	0.83	0	-		no IPS match
comp7565_c0_seq1	---NA---	232	0			0	-		CYTOPLASMIC_DOMAIN (PHOBIUS); TRANSMEMBRANE (PHOBIUS); NON_CYTOPLASMIC_DOMAIN (PHOBIUS); TMhelix (TMHMM)
comp7580_c0_seq1	---NA---	359	0			0	-		CYTOPLASMIC_DOMAIN (PHOBIUS); NON_CYTOPLASMIC_DOMAIN (PHOBIUS); CYTOPLASMIC_DOMAIN (PHOBIUS); TRANSMEMBRANE (PHOBIUS); TRANSMEMBRANE (PHOBIUS); TMhelix (TMHMM)
comp7584_c0_seq1	---NA---	283	0			0	-		no IPS match
comp7594_c0_seq1	hypothetical protein YYE_03563	420	1	1.27737e-29	0.96	0	-		Coil (COILS); IPR001854 (G3DSA:1.10.287.GENE3D); IPR001854 (SUPERFAMILY)
comp7597_c0_seq1	---NA---	577	0			0	-		CYTOPLASMIC_DOMAIN (PHOBIUS); TRANSMEMBRANE (PHOBIUS); NON_CYTOPLASMIC_DOMAIN (PHOBIUS); TMhelix (TMHMM)
comp7607_c0_seq1	hypothetical protein	724	1	5.61327e-51	0.86	0	-		no IPS match
comp7650_c0_seq1	---NA---	695	0			0	-		no IPS match
comp7652_c0_seq1	---NA---	338	0			0	-		no IPS match
comp7655_c0_seq1	---NA---	275	0			0	-		no IPS match
comp7678_c0_seq1	---NA---	392	0			0	-		no IPS match
comp7682_c0_seq1	---NA---	445	0			0	-		no IPS match
comp7792_c0_seq1	---NA---	256	0			0	-		TMhelix (TMHMM)
comp7799_c0_seq1	---NA---	424	0			0	-		no IPS match
comp7800_c0_seq1	---NA---	224	0			0	-		NON_CYTOPLASMIC_DOMAIN (PHOBIUS); CYTOPLASMIC_DOMAIN (PHOBIUS); TRANSMEMBRANE (PHOBIUS)
comp7819_c0_seq1	---NA---	305	0			0	-		no IPS match
comp7823_c0_seq1	---NA---	599	0			0	-		SIGNAL_PEPTIDE_C_REGION (PHOBIUS); NON_CYTOPLASMIC_DOMAIN (PHOBIUS); SIGNAL_PEPTIDE_N_REGION (PHOBIUS); SIGNAL_PEPTIDE_H_REGION (PHOBIUS); SIGNAL_PEPTIDE (PHOBIUS); TMhelix (TMHMM)
comp7857_c0_seq1	---NA---	248	0			0	-		NON_CYTOPLASMIC_DOMAIN (PHOBIUS); TRANSMEMBRANE (PHOBIUS); CYTOPLASMIC_DOMAIN (PHOBIUS); TMhelix (TMHMM)
comp7867_c0_seq1	---NA---	601	0			0	-		no IPS match
comp7867_c0_seq2	---NA---	513	0			0	-		no IPS match
comp7916_c0_seq1	---NA---	240	0			0	-		no IPS match
comp7925_c0_seq1	---NA---	223	0			0	-		no IPS match
comp7948_c0_seq1	uncharacterized aarf domain-containing protein kinase 4 isoform x3	514	1	3.14607e-44	0.83	0	-		IPR004147 (PFAM); PTHR10566 (PANTHER); PTHR10566:SF65 (PANTHER)
comp8003_c0_seq1	---NA---	506	0			0	-		no IPS match
comp8024_c0_seq1	hypothetical protein PFTANZ_01643	738	1	1.39309e-22	0.73	0	-		Coil (COILS)
comp8032_c0_seq1	---NA---	230	0			0	-		no IPS match
comp8050_c0_seq1	---NA---	465	0			0	-		no IPS match
comp8055_c0_seq1	hypothetical protein PCYB_127700	1152	1	2.10931e-54	0.72	0	-		no IPS match
comp8079_c0_seq1	iron-sulfur assembly	522	1	9.51743e-65	0.84	5	C:mitochondrion; P:cellular component assembly; F:structural molecule activity; P:biosynthetic process; F:molecular_function	-	IPR000361 (PFAM); IPR000361 (G3DSA:2.60.300.GENE3D); IPR016092 (TIGRFAM); PTHR10072 (PANTHER); IPR000361 (SUPERFAMILY)
comp8080_c0_seq1	conserved Plasmodium protein, unknown function	663	1	1.61529e-40	0.86	0	-		NON_CYTOPLASMIC_DOMAIN (PHOBIUS); SIGNAL_PEPTIDE_C_REGION (PHOBIUS); SIGNAL_PEPTIDE_N_REGION (PHOBIUS); SIGNAL_PEPTIDE_H_REGION (PHOBIUS); SIGNAL_PEPTIDE (PHOBIUS); SignalP-noTM (SIGNALP_EUK)
comp8086_c0_seq1	---NA---	277	0			0	-		CYTOPLASMIC_DOMAIN (PHOBIUS); NON_CYTOPLASMIC_DOMAIN (PHOBIUS); TRANSMEMBRANE (PHOBIUS); TMhelix (TMHMM)
comp8090_c0_seq1	---NA---	708	0			0	-		no IPS match
comp8101_c0_seq1	hypothetical protein PCYB_143990	504	1	1.2888e-16	0.63	0	-		no IPS match
comp8102_c0_seq1	---NA---	318	0			0	-		no IPS match
comp8124_c0_seq1	---NA---	249	0			0	-		TRANSMEMBRANE (PHOBIUS); NON_CYTOPLASMIC_DOMAIN (PHOBIUS); CYTOPLASMIC_DOMAIN (PHOBIUS); TMhelix (TMHMM)
comp8167_c0_seq1	---NA---	327	0			0	-		no IPS match
comp8181_c0_seq1	---NA---	242	0			0	-		NON_CYTOPLASMIC_DOMAIN (PHOBIUS); CYTOPLASMIC_DOMAIN (PHOBIUS); TRANSMEMBRANE (PHOBIUS); TMhelix (TMHMM)
comp8186_c0_seq1	hypothetical protein	306	1	6.29244e-25	0.83	4	C:cytoplasm; P:catabolic process; P:cellular amino acid metabolic process; F:molecular_function	-	IPR023509 (G3DSA:3.50.80.GENE3D); IPR003732 (PFAM); IPR003732 (PANTHER); IPR023509 (SUPERFAMILY)
comp8186_c0_seq2	d-tyrosyl-trna deacylase	344	1	1.34785e-52	0.94	0	-		IPR023509 (G3DSA:3.50.80.GENE3D); IPR003732 (PFAM); IPR003732 (PANTHER); IPR023509 (SUPERFAMILY)
comp8197_c0_seq1	dna excision repair protein ercc-1	654	1	1.80276e-92	0.9	6	C:nucleus; F:DNA binding; F:nuclease activity; P:cellular nitrogen compound metabolic process; P:DNA metabolic process; P:response to stress	EC:3.1	IPR004579 (TIGRFAM); IPR004579 (PFAM); PTHR12749 (PANTHER); PTHR12749:SF0 (PANTHER); IPR004579 (PRODOM); IPR011335 (SUPERFAMILY)
comp8197_c1_seq1	---NA---	211	0			0	-		CYTOPLASMIC_DOMAIN (PHOBIUS); TRANSMEMBRANE (PHOBIUS); NON_CYTOPLASMIC_DOMAIN (PHOBIUS); TMhelix (TMHMM)
comp8213_c0_seq1	---NA---	208	0			0	-		no IPS match
comp8223_c0_seq1	---NA---	300	0			0	-		no IPS match
comp8224_c0_seq1	---NA---	254	0			0	-		TRANSMEMBRANE (PHOBIUS); NON_CYTOPLASMIC_DOMAIN (PHOBIUS); CYTOPLASMIC_DOMAIN (PHOBIUS)
comp8225_c0_seq1	---NA---	368	0			0	-		no IPS match
comp8225_c1_seq1	---NA---	211	0			0	-		no IPS match
comp8236_c0_seq1	---NA---	209	0			0	-		no IPS match
comp8267_c1_seq1	---NA---	203	0			0	-		no IPS match
comp8281_c0_seq1	---NA---	420	0			0	-		no IPS match
comp8299_c0_seq1	hypothetical protein PCYB_122340	279	1	4.54746e-19	1	0	-		IPR022214 (PFAM)
comp8299_c1_seq1	---NA---	325	0			0	-		no IPS match
comp8303_c0_seq1	---NA---	244	0			0	-		no IPS match
comp8310_c0_seq1	serine threonine protein kinase	1033	1	8.09859e-84	0.68	0	-		IPR002290 (SMART); IPR000719 (PFAM); G3DSA:1.10.510.10 (GENE3D); PTHR24349 (PANTHER); PTHR24349:SF86 (PANTHER); IPR008271 (PROSITE_PATTERNS); TRANSMEMBRANE (PHOBIUS); NON_CYTOPLASMIC_DOMAIN (PHOBIUS); CYTOPLASMIC_DOMAIN (PHOBIUS); IPR000719 (PROSITE_PROFILES); IPR011009 (SUPERFAMILY)
comp8311_c0_seq1	conserved Plasmodium protein, unknown function	613	1	3.08296e-57	0.8	0	-		IPR012340 (G3DSA:2.40.50.GENE3D); IPR012340 (SUPERFAMILY)
comp8354_c0_seq1	---NA---	218	0			0	-		no IPS match
comp8390_c0_seq1	---NA---	456	0			0	-		no IPS match
comp8413_c0_seq1	---NA---	283	0			0	-		TRANSMEMBRANE (PHOBIUS); CYTOPLASMIC_DOMAIN (PHOBIUS); NON_CYTOPLASMIC_DOMAIN (PHOBIUS); TMhelix (TMHMM)
comp8459_c0_seq1	---NA---	319	0			0	-		no IPS match
comp8477_c0_seq1	---NA---	576	0			0	-		no IPS match
comp8499_c0_seq1	---NA---	230	0			0	-		no IPS match
comp8517_c0_seq1	conserved Plasmodium protein, unknown function	787	1	3.65705e-50	0.85	0	-		NON_CYTOPLASMIC_DOMAIN (PHOBIUS); TRANSMEMBRANE (PHOBIUS); CYTOPLASMIC_DOMAIN (PHOBIUS); SSF160350 (SUPERFAMILY); TMhelix (TMHMM)
comp8519_c0_seq1	---NA---	404	0			0	-		no IPS match
comp8541_c0_seq1	tetratricopeptide repeat family	470	1	3.61966e-34	0.87	0	-		no IPS match
comp8543_c0_seq1	---NA---	205	0			0	-		no IPS match
comp8544_c1_seq1	---NA---	684	0			0	-		no IPS match
comp8571_c0_seq1	---NA---	301	0			0	-		CYTOPLASMIC_DOMAIN (PHOBIUS); TRANSMEMBRANE (PHOBIUS); NON_CYTOPLASMIC_DOMAIN (PHOBIUS)
comp8571_c0_seq2	---NA---	442	0			0	-		CYTOPLASMIC_DOMAIN (PHOBIUS); TRANSMEMBRANE (PHOBIUS); NON_CYTOPLASMIC_DOMAIN (PHOBIUS)
comp8576_c0_seq1	---NA---	228	0			0	-		no IPS match
comp8582_c0_seq1	---NA---	259	0			0	-		no IPS match
comp8603_c0_seq1	---NA---	295	0			0	-		TRANSMEMBRANE (PHOBIUS); CYTOPLASMIC_DOMAIN (PHOBIUS); NON_CYTOPLASMIC_DOMAIN (PHOBIUS); TMhelix (TMHMM)
comp8603_c1_seq1	---NA---	271	0			0	-		NON_CYTOPLASMIC_DOMAIN (PHOBIUS); TRANSMEMBRANE (PHOBIUS); TRANSMEMBRANE (PHOBIUS); CYTOPLASMIC_DOMAIN (PHOBIUS); NON_CYTOPLASMIC_DOMAIN (PHOBIUS); TMhelix (TMHMM); TMhelix (TMHMM)
comp8620_c0_seq1	hypothetical protein	462	1	7.57277e-13	0.94	0	-		no IPS match
comp8620_c1_seq1	---NA---	293	0			0	-		CYTOPLASMIC_DOMAIN (PHOBIUS); NON_CYTOPLASMIC_DOMAIN (PHOBIUS); TRANSMEMBRANE (PHOBIUS); TMhelix (TMHMM)
comp8630_c0_seq1	---NA---	466	0			0	-		no IPS match
comp8642_c0_seq1	adp-ribosylation partial	1127	1	1.09189e-70	0.89	3	P:signal transduction; F:ion binding; C:intracellular	-	IPR024156 (SMART); IPR006689 (PFAM); IPR027417 (G3DSA:3.40.50.GENE3D); PTHR11711:SF30 (PANTHER); PTHR11711 (PANTHER); NON_CYTOPLASMIC_DOMAIN (PHOBIUS); NON_CYTOPLASMIC_DOMAIN (PHOBIUS); CYTOPLASMIC_DOMAIN (PHOBIUS); TRANSMEMBRANE (PHOBIUS); TRANSMEMBRANE (PHOBIUS); IPR024156 (PROSITE_PROFILES); IPR027417 (SUPERFAMILY)
comp8676_c0_seq1	---NA---	231	0			0	-		NON_CYTOPLASMIC_DOMAIN (PHOBIUS); TRANSMEMBRANE (PHOBIUS); CYTOPLASMIC_DOMAIN (PHOBIUS); TMhelix (TMHMM)
comp8677_c0_seq1	---NA---	211	0			0	-		no IPS match
comp8680_c0_seq1	---NA---	305	0			0	-		NON_CYTOPLASMIC_DOMAIN (PHOBIUS); TRANSMEMBRANE (PHOBIUS); CYTOPLASMIC_DOMAIN (PHOBIUS); TMhelix (TMHMM)
comp8723_c0_seq1	---NA---	271	0			0	-		no IPS match
comp8724_c0_seq1	---NA---	256	0			0	-		no IPS match
comp8726_c0_seq1	---NA---	462	0			0	-		no IPS match
comp8731_c0_seq1	---NA---	313	0			0	-		NON_CYTOPLASMIC_DOMAIN (PHOBIUS); CYTOPLASMIC_DOMAIN (PHOBIUS); TRANSMEMBRANE (PHOBIUS)
comp8732_c0_seq1	---NA---	389	0			0	-		no IPS match
comp8737_c0_seq1	---NA---	283	0			0	-		no IPS match
comp8739_c0_seq1	---NA---	239	0			0	-		TRANSMEMBRANE (PHOBIUS); NON_CYTOPLASMIC_DOMAIN (PHOBIUS); CYTOPLASMIC_DOMAIN (PHOBIUS); TMhelix (TMHMM)
comp8745_c0_seq1	---NA---	207	0			0	-		no IPS match
comp8750_c0_seq1	---NA---	226	0			0	-		SignalP-noTM (SIGNALP_EUK)
comp8771_c0_seq1	---NA---	280	0			0	-		NON_CYTOPLASMIC_DOMAIN (PHOBIUS); SIGNAL_PEPTIDE_C_REGION (PHOBIUS); SIGNAL_PEPTIDE_N_REGION (PHOBIUS); SIGNAL_PEPTIDE (PHOBIUS); SIGNAL_PEPTIDE_H_REGION (PHOBIUS); SignalP-TM (SIGNALP_GRAM_POSITIVE); SignalP-noTM (SIGNALP_EUK); SignalP-noTM (SIGNALP_GRAM_NEGATIVE)
comp8771_c1_seq1	---NA---	803	0			0	-		no IPS match
comp8779_c0_seq1	---NA---	264	0			0	-		no IPS match
comp8795_c0_seq1	---NA---	294	0			0	-		no IPS match
comp8797_c0_seq1	---NA---	805	0			0	-		NON_CYTOPLASMIC_DOMAIN (PHOBIUS); CYTOPLASMIC_DOMAIN (PHOBIUS); TRANSMEMBRANE (PHOBIUS); TMhelix (TMHMM)
comp8813_c0_seq1	---NA---	569	0			0	-		no IPS match
comp8816_c0_seq1	---NA---	577	0			0	-		no IPS match
comp8821_c0_seq1	---NA---	241	0			0	-		no IPS match
comp8838_c0_seq1	---NA---	335	0			0	-		TRANSMEMBRANE (PHOBIUS); CYTOPLASMIC_DOMAIN (PHOBIUS); NON_CYTOPLASMIC_DOMAIN (PHOBIUS); TMhelix (TMHMM)
comp8842_c0_seq1	---NA---	212	0			0	-		NON_CYTOPLASMIC_DOMAIN (PHOBIUS); TRANSMEMBRANE (PHOBIUS); CYTOPLASMIC_DOMAIN (PHOBIUS); TMhelix (TMHMM)
comp8847_c1_seq1	---NA---	268	0			0	-		NON_CYTOPLASMIC_DOMAIN (PHOBIUS); CYTOPLASMIC_DOMAIN (PHOBIUS); TRANSMEMBRANE (PHOBIUS); TMhelix (TMHMM)
comp8895_c0_seq2	---NA---	359	0			0	-		no IPS match
comp8897_c0_seq1	---NA---	221	0			0	-		no IPS match
comp8922_c0_seq1	---NA---	228	0			0	-		no IPS match
comp8922_c1_seq1	---NA---	333	0			0	-		TMhelix (TMHMM)
comp8927_c0_seq1	---NA---	529	0			0	-		no IPS match
comp8935_c0_seq1	hypothetical protein YYG_04293	1455	1	1.89696e-98	0.67	0	-		Coil (COILS); Coil (COILS)
comp8979_c0_seq1	hypothetical protein YYG_02169	641	1	2.25748e-26	0.66	0	-		CYTOPLASMIC_DOMAIN (PHOBIUS); NON_CYTOPLASMIC_DOMAIN (PHOBIUS); CYTOPLASMIC_DOMAIN (PHOBIUS); TRANSMEMBRANE (PHOBIUS); TRANSMEMBRANE (PHOBIUS); TMhelix (TMHMM); TMhelix (TMHMM)
comp8979_c1_seq1	---NA---	296	0			0	-		CYTOPLASMIC_DOMAIN (PHOBIUS); TRANSMEMBRANE (PHOBIUS); CYTOPLASMIC_DOMAIN (PHOBIUS); NON_CYTOPLASMIC_DOMAIN (PHOBIUS); TRANSMEMBRANE (PHOBIUS); TMhelix (TMHMM); TMhelix (TMHMM)
comp8984_c0_seq1	hypothetical protein	436	1	4.91716e-24	0.8	0	-		G3DSA:2.30.30.100 (GENE3D); IPR010920 (SUPERFAMILY)
comp8989_c0_seq1	---NA---	222	0			0	-		CYTOPLASMIC_DOMAIN (PHOBIUS); TRANSMEMBRANE (PHOBIUS); NON_CYTOPLASMIC_DOMAIN (PHOBIUS); TMhelix (TMHMM)
comp8998_c0_seq1	---NA---	372	0			0	-		CYTOPLASMIC_DOMAIN (PHOBIUS); TRANSMEMBRANE (PHOBIUS); NON_CYTOPLASMIC_DOMAIN (PHOBIUS); TMhelix (TMHMM)
comp8998_c1_seq1	---NA---	236	0			0	-		NON_CYTOPLASMIC_DOMAIN (PHOBIUS); TRANSMEMBRANE (PHOBIUS); CYTOPLASMIC_DOMAIN (PHOBIUS); TMhelix (TMHMM)
comp9002_c0_seq1	hypothetical protein C922_02056	393	1	1.36132e-37	0.89	0	-		NON_CYTOPLASMIC_DOMAIN (PHOBIUS); TRANSMEMBRANE (PHOBIUS); TRANSMEMBRANE (PHOBIUS); CYTOPLASMIC_DOMAIN (PHOBIUS); CYTOPLASMIC_DOMAIN (PHOBIUS); TRANSMEMBRANE (PHOBIUS); NON_CYTOPLASMIC_DOMAIN (PHOBIUS); TMhelix (TMHMM); TMhelix (TMHMM); TMhelix (TMHMM)
comp9036_c0_seq1	---NA---	367	0			0	-		no IPS match
comp9042_c0_seq1	hypothetical protein	615	1	7.99584e-20	0.83	0	-		TRANSMEMBRANE (PHOBIUS); NON_CYTOPLASMIC_DOMAIN (PHOBIUS); CYTOPLASMIC_DOMAIN (PHOBIUS); TMhelix (TMHMM)
comp9043_c0_seq1	---NA---	328	0			0	-		Coil (COILS)
comp9053_c0_seq1	---NA---	408	0			0	-		no IPS match
comp9075_c0_seq1	---NA---	300	0			0	-		no IPS match
comp9081_c0_seq1	---NA---	300	0			0	-		NON_CYTOPLASMIC_DOMAIN (PHOBIUS); TRANSMEMBRANE (PHOBIUS); CYTOPLASMIC_DOMAIN (PHOBIUS); TMhelix (TMHMM)
comp9090_c0_seq1	hypothetical protein YYE_01178	1055	1	6.27626e-91	0.69	0	-		TRANSMEMBRANE (PHOBIUS); CYTOPLASMIC_DOMAIN (PHOBIUS); NON_CYTOPLASMIC_DOMAIN (PHOBIUS); TMhelix (TMHMM)
comp9091_c0_seq1	conserved Plasmodium protein, unknown function	514	1	2.63206e-39	0.85	0	-		IPR008914 (G3DSA:3.90.280.GENE3D); IPR008914 (PFAM); IPR008914 (SUPERFAMILY)
comp9113_c0_seq1	---NA---	358	0			0	-		CYTOPLASMIC_DOMAIN (PHOBIUS); NON_CYTOPLASMIC_DOMAIN (PHOBIUS); TRANSMEMBRANE (PHOBIUS); TMhelix (TMHMM)
comp9119_c0_seq1	hypothetical protein	574	1	3.4183e-44	0.96	0	-		IPR019189 (PFAM); PTHR21338 (PANTHER)
comp9125_c0_seq1	---NA---	271	0			0	-		no IPS match
comp9125_c1_seq1	---NA---	272	0			0	-		TRANSMEMBRANE (PHOBIUS); CYTOPLASMIC_DOMAIN (PHOBIUS); NON_CYTOPLASMIC_DOMAIN (PHOBIUS); TMhelix (TMHMM)
comp9129_c0_seq1	hypothetical protein, conserved in Plasmodium species	894	1	4.95186e-51	0.72	0	-		IPR021869 (PFAM)
comp9141_c0_seq1	hypothetical protein YYC_02427	855	1	5.4252e-61	0.7	0	-		CYTOPLASMIC_DOMAIN (PHOBIUS); TRANSMEMBRANE (PHOBIUS); CYTOPLASMIC_DOMAIN (PHOBIUS); TRANSMEMBRANE (PHOBIUS); NON_CYTOPLASMIC_DOMAIN (PHOBIUS); TMhelix (TMHMM); TMhelix (TMHMM)
comp9145_c0_seq1	hypothetical protein PFFVO_05553	3570	1	9.86387e-129	0.8	0	-		Coil (COILS); TRANSMEMBRANE (PHOBIUS); TRANSMEMBRANE (PHOBIUS); TRANSMEMBRANE (PHOBIUS); TRANSMEMBRANE (PHOBIUS); NON_CYTOPLASMIC_DOMAIN (PHOBIUS); CYTOPLASMIC_DOMAIN (PHOBIUS); NON_CYTOPLASMIC_DOMAIN (PHOBIUS); NON_CYTOPLASMIC_DOMAIN (PHOBIUS); CYTOPLASMIC_DOMAIN (PHOBIUS); CYTOPLASMIC_DOMAIN (PHOBIUS); TRANSMEMBRANE (PHOBIUS); TMhelix (TMHMM); TMhelix (TMHMM); TMhelix (TMHMM); TMhelix (TMHMM); …
comp9160_c0_seq1	conserved Plasmodium protein, unknown function	1860	1	0	0.87	0	-		no IPS match
comp9162_c0_seq1	nucleotide excision repair protein	1280	1	1.80448e-160	0.8	4	F:DNA binding; P:biological_process; F:ion binding; F:helicase activity	EC:3.6.1; EC:3.6.1.15	IPR001650 (SMART); IPR027417 (G3DSA:3.40.50.GENE3D); IPR001650 (PFAM); PTHR10799 (PANTHER); PTHR10799:SF598 (PANTHER); IPR001650 (PROSITE_PROFILES); IPR027417 (SUPERFAMILY)
comp9162_c0_seq2	dna repair protein rhp16	782	1	5.06554e-124	0.86	4	F:DNA binding; P:biological_process; F:ion binding; F:helicase activity	EC:3.6.1; EC:3.6.1.15	IPR000330 (PFAM); IPR027417 (G3DSA:3.40.50.GENE3D); PTHR10799 (PANTHER); PTHR10799:SF598 (PANTHER); IPR014001 (PROSITE_PROFILES); IPR027417 (SUPERFAMILY)
comp9162_c0_seq3	nucleotide excision repair protein	1250	1	0	0.83	4	F:DNA binding; P:biological_process; F:ion binding; F:helicase activity	EC:3.6.1; EC:3.6.1.15	IPR001841 (SMART); IPR001650 (SMART); IPR001650 (PFAM); IPR013083 (G3DSA:3.30.40.GENE3D); IPR027417 (G3DSA:3.40.50.GENE3D); IPR001841 (PFAM); PTHR10799 (PANTHER); PTHR10799:SF598 (PANTHER); IPR001650 (PROSITE_PROFILES); SSF57850 (SUPERFAMILY); IPR027417 (SUPERFAMILY)
comp9163_c0_seq1	copper transporter	768	1	7.98841e-72	0.76	5	P:transmembrane transport; F:transmembrane transporter activity; C:extracellular region; C:cellular_component; C:plasma membrane	-	IPR007274 (PFAM); IPR007274 (PANTHER); NON_CYTOPLASMIC_DOMAIN (PHOBIUS); TRANSMEMBRANE (PHOBIUS); CYTOPLASMIC_DOMAIN (PHOBIUS); CYTOPLASMIC_DOMAIN (PHOBIUS); TRANSMEMBRANE (PHOBIUS); SIGNAL_PEPTIDE_H_REGION (PHOBIUS); NON_CYTOPLASMIC_DOMAIN (PHOBIUS); SIGNAL_PEPTIDE (PHOBIUS); SIGNAL_PEPTIDE_C_REGION (PHOBIUS); TRANSMEMBRANE (PHOBIUS); SIGNAL_PEPTIDE_N_REGION (PHOBIUS); SignalP-noTM (SIGNALP_GRAM…
comp9163_c0_seq2	copper transporter	872	1	9.91718e-82	0.77	5	P:transmembrane transport; F:transmembrane transporter activity; C:extracellular region; C:cellular_component; C:plasma membrane	-	IPR007274 (PFAM); IPR007274 (PANTHER); SIGNAL_PEPTIDE_C_REGION (PHOBIUS); NON_CYTOPLASMIC_DOMAIN (PHOBIUS); CYTOPLASMIC_DOMAIN (PHOBIUS); CYTOPLASMIC_DOMAIN (PHOBIUS); TRANSMEMBRANE (PHOBIUS); SIGNAL_PEPTIDE_H_REGION (PHOBIUS); SIGNAL_PEPTIDE (PHOBIUS); NON_CYTOPLASMIC_DOMAIN (PHOBIUS); TRANSMEMBRANE (PHOBIUS); SIGNAL_PEPTIDE_N_REGION (PHOBIUS); TRANSMEMBRANE (PHOBIUS); SignalP-noTM (SIGNALP_EUK)…
comp9179_c0_seq1	tlp2 thioredoxin-like protein 2	958	1	5.81806e-59	0.85	5	P:small molecule metabolic process; P:biological_process; F:oxidoreductase activity; P:homeostatic process; C:mitochondrion	-	IPR013766 (PFAM); IPR012336 (G3DSA:3.40.30.GENE3D); IPR005746 (PANTHER); IPR012336 (PROSITE_PROFILES); IPR012336 (SUPERFAMILY)
comp9183_c0_seq1	---NA---	311	0			0	-		CYTOPLASMIC_DOMAIN (PHOBIUS); TRANSMEMBRANE (PHOBIUS); NON_CYTOPLASMIC_DOMAIN (PHOBIUS)
comp9185_c0_seq1	hypothetical protein	1252	1	5.15481e-51	0.96	1	F:ion binding	-	Coil (COILS); IPR007853 (PFAM); IPR024158 (PANTHER); IPR007853 (PROSITE_PROFILES)
comp9185_c0_seq2	hypothetical protein	1164	1	2.53637e-51	0.96	1	F:ion binding	-	Coil (COILS); IPR007853 (PFAM); IPR024158 (PANTHER); IPR007853 (PROSITE_PROFILES)
comp9186_c0_seq1	---NA---	332	0			0	-		TRANSMEMBRANE (PHOBIUS); CYTOPLASMIC_DOMAIN (PHOBIUS); NON_CYTOPLASMIC_DOMAIN (PHOBIUS); TMhelix (TMHMM)
comp9192_c0_seq1	hypothetical protein YYC_00541	893	1	1.40225e-72	0.86	0	-		Coil (COILS); IPR009730 (PFAM); PTHR15327:SF0 (PANTHER); IPR009730 (PANTHER)
comp9199_c0_seq1	hypothetical protein	1786	1	3.54264e-60	0.94	0	-		no IPS match
comp9205_c0_seq1	---NA---	226	0			0	-		no IPS match
comp9220_c0_seq1	---NA---	3043	0			0	-		Coil (COILS); SignalP-noTM (SIGNALP_EUK)
comp9224_c0_seq1	---NA---	1106	0			0	-		Coil (COILS); Coil (COILS)
comp9235_c0_seq1	---NA---	372	0			0	-		no IPS match
comp9235_c0_seq2	hypothetical protein PCYB_083490	1782	1	9.98095e-50	0.6	0	-		CYTOPLASMIC_DOMAIN (PHOBIUS); CYTOPLASMIC_DOMAIN (PHOBIUS); TRANSMEMBRANE (PHOBIUS); NON_CYTOPLASMIC_DOMAIN (PHOBIUS); NON_CYTOPLASMIC_DOMAIN (PHOBIUS); CYTOPLASMIC_DOMAIN (PHOBIUS); TRANSMEMBRANE (PHOBIUS); TRANSMEMBRANE (PHOBIUS); TRANSMEMBRANE (PHOBIUS); NON_CYTOPLASMIC_DOMAIN (PHOBIUS); TRANSMEMBRANE (PHOBIUS); TMhelix (TMHMM); TMhelix (TMHMM); TMhelix (TMHMM); TMhelix (TMHMM)
comp9239_c0_seq1	conserved Plasmodium protein, unknown function	2149	1	1.12732e-101	0.77	0	-		Coil (COILS); IPR013083 (G3DSA:3.30.40.GENE3D); IPR001841 (PROSITE_PROFILES)
comp9243_c0_seq1	50s ribosomal protein	1267	1	1.25282e-116	0.97	0	-		IPR005824 (SMART); IPR014722 (G3DSA:2.30.30.GENE3D); IPR005824 (PFAM); IPR003256 (TIGRFAM); IPR003256 (PANTHER); IPR003256 (HAMAP); IPR008991 (SUPERFAMILY)
comp9253_c0_seq1	hypothetical protein	945	1	1.45439e-17	0.76	0	-		no IPS match
comp9253_c1_seq1	hypothetical protein C922_00975	1178	1	1.94595e-154	0.86	0	-		Coil (COILS); IPR001251 (SMART); IPR001251 (G3DSA:3.40.525.GENE3D); IPR001251 (PFAM); PTHR10174 (PANTHER); IPR001251 (PROSITE_PROFILES); IPR001251 (SUPERFAMILY); IPR011074 (SUPERFAMILY)
comp9254_c0_seq1	---NA---	621	0			0	-		TRANSMEMBRANE (PHOBIUS); CYTOPLASMIC_DOMAIN (PHOBIUS); NON_CYTOPLASMIC_DOMAIN (PHOBIUS)
comp9264_c1_seq1	hypothetical protein PFNF54_03747	1271	1	1.52323e-138	0.95	0	-		Coil (COILS); Coil (COILS); IPR006768 (PFAM); PTHR12072 (PANTHER); PTHR12072:SF5 (PANTHER)
comp9275_c0_seq1	hypothetical protein PCYB_131870	786	1	5.89207e-15	0.48	2	P:biological_process; F:molecular_function	-	no IPS match
comp9277_c0_seq1	methionine--trna ligase	2861	1	0	0.87	6	C:cytoplasm; F:ion binding; P:tRNA metabolic process; P:cellular amino acid metabolic process; F:ligase activity; P:translation	EC:6.1.1.10; EC:6.1.1	IPR014758 (PRINTS); IPR009080 (G3DSA:1.10.730.GENE3D); IPR014729 (G3DSA:3.40.50.GENE3D); IPR014758 (TIGRFAM); IPR010987 (G3DSA:1.20.1050.GENE3D); G3DSA:2.170.220.10 (GENE3D); IPR015413 (PFAM); PTHR11946 (PANTHER); PTHR11946:SF50 (PANTHER); SIGNAL_PEPTIDE_N_REGION (PHOBIUS); SIGNAL_PEPTIDE_C_REGION (PHOBIUS); NON_CYTOPLASMIC_DOMAIN (PHOBIUS); SIGNAL_PEPTIDE (PHOBIUS); SIGNAL_PEPTIDE_H_REGION (PHOB…
comp9279_c0_seq1	cyclin dependent kinase 7	1301	1	0	0.93	3	F:ion binding; P:cellular protein modification process; F:kinase activity	EC:2.7.10	IPR000719 (PFAM); G3DSA:1.10.510.10 (GENE3D); G3DSA:3.30.200.20 (GENE3D); PTHR24056 (PANTHER); IPR008266 (PROSITE_PATTERNS); IPR017441 (PROSITE_PATTERNS); IPR000719 (PROSITE_PROFILES); IPR011009 (SUPERFAMILY)
comp9280_c0_seq1	hypothetical protein C922_00567	2307	1	5.59923e-63	0.55	0	-		no IPS match
comp9282_c0_seq1	atypical abc1 abc1-a protein kinase	2442	1	0	0.87	0	-		IPR004147 (PFAM); PTHR10566 (PANTHER); PTHR10566:SF65 (PANTHER); IPR011009 (SUPERFAMILY)
comp9282_c1_seq1	---NA---	463	0			0	-		no IPS match
comp9292_c0_seq1	hypothetical protein C923_04106	1033	1	4.62092e-114	0.81	0	-		no IPS match
comp9292_c0_seq2	hypothetical protein PFFCH_02675	368	1	8.38141e-17	0.77	0	-		CYTOPLASMIC_DOMAIN (PHOBIUS); TRANSMEMBRANE (PHOBIUS); NON_CYTOPLASMIC_DOMAIN (PHOBIUS); TRANSMEMBRANE (PHOBIUS); CYTOPLASMIC_DOMAIN (PHOBIUS)
comp9294_c0_seq1	conserved Plasmodium protein, unknown function	1526	1	7.5175e-156	0.79	0	-		Coil (COILS); Coil (COILS); IPR015943 (G3DSA:2.130.10.GENE3D); IPR017986 (SUPERFAMILY)
comp9299_c0_seq1	hypothetical protein PFFVO_00665	640	1	6.08059e-12	0.64	0	-		NON_CYTOPLASMIC_DOMAIN (PHOBIUS); TRANSMEMBRANE (PHOBIUS); CYTOPLASMIC_DOMAIN (PHOBIUS); CYTOPLASMIC_DOMAIN (PHOBIUS); TRANSMEMBRANE (PHOBIUS); TMhelix (TMHMM)
comp9304_c0_seq1	---NA---	284	0			0	-		no IPS match
comp9314_c0_seq1	hypothetical protein	2443	1	5.11271e-67	0.73	0	-		Coil (COILS); TRANSMEMBRANE (PHOBIUS); CYTOPLASMIC_DOMAIN (PHOBIUS); CYTOPLASMIC_DOMAIN (PHOBIUS); CYTOPLASMIC_DOMAIN (PHOBIUS); TRANSMEMBRANE (PHOBIUS); NON_CYTOPLASMIC_DOMAIN (PHOBIUS); TRANSMEMBRANE (PHOBIUS); TRANSMEMBRANE (PHOBIUS); NON_CYTOPLASMIC_DOMAIN (PHOBIUS); NON_CYTOPLASMIC_DOMAIN (PHOBIUS); TRANSMEMBRANE (PHOBIUS); TRANSMEMBRANE (PHOBIUS); CYTOPLASMIC_DOMAIN (PHOBIUS); TMhelix (TMHM…
comp9319_c0_seq1	hypothetical protein in Plasmodium species	808	1	3.31869e-92	0.92	0	-		IPR002110 (SMART); IPR020683 (PFAM); IPR020683 (G3DSA:1.25.40.GENE3D); PTHR24198 (PANTHER); IPR020683 (PROSITE_PROFILES); IPR002110 (PROSITE_PROFILES); IPR020683 (SUPERFAMILY)
comp9336_c0_seq1	---NA---	441	0			0	-		TRANSMEMBRANE (PHOBIUS); NON_CYTOPLASMIC_DOMAIN (PHOBIUS); CYTOPLASMIC_DOMAIN (PHOBIUS); TRANSMEMBRANE (PHOBIUS); CYTOPLASMIC_DOMAIN (PHOBIUS); NON_CYTOPLASMIC_DOMAIN (PHOBIUS); TRANSMEMBRANE (PHOBIUS); TMhelix (TMHMM); TMhelix (TMHMM); TMhelix (TMHMM)
comp9336_c1_seq1	---NA---	1527	0			0	-		TRANSMEMBRANE (PHOBIUS); CYTOPLASMIC_DOMAIN (PHOBIUS); NON_CYTOPLASMIC_DOMAIN (PHOBIUS); NON_CYTOPLASMIC_DOMAIN (PHOBIUS); TRANSMEMBRANE (PHOBIUS); TMhelix (TMHMM); TMhelix (TMHMM)
comp9346_c0_seq1	caltractin	885	1	3.1181e-85	1	0	-		Coil (COILS); IPR002048 (SMART); PF13833 (PFAM); IPR011992 (PFAM); IPR011992 (G3DSA:1.10.238.GENE3D); IPR011992 (G3DSA:1.10.238.GENE3D); PTHR23050:SF123 (PANTHER); PTHR23050 (PANTHER); IPR018247 (PROSITE_PATTERNS); IPR000629 (PROSITE_PATTERNS); IPR018247 (PROSITE_PATTERNS); IPR018247 (PROSITE_PATTERNS); IPR002048 (PROSITE_PROFILES); IPR002048 (PROSITE_PROFILES); IPR002048 (PROSITE_PROFILES); IPR0…
comp9359_c0_seq1	conserved Plasmodium protein, unknown function	2530	1	0	0.75	0	-		Coil (COILS); TRANSMEMBRANE (PHOBIUS); NON_CYTOPLASMIC_DOMAIN (PHOBIUS); CYTOPLASMIC_DOMAIN (PHOBIUS)
comp9361_c0_seq1	cpw-wpc family protein	1427	1	7.21657e-159	0.73	1	C:plastid	-	IPR006387 (SMART); IPR006387 (TIGRFAM); IPR006387 (PFAM); CYTOPLASMIC_DOMAIN (PHOBIUS); TRANSMEMBRANE (PHOBIUS); NON_CYTOPLASMIC_DOMAIN (PHOBIUS); TMhelix (TMHMM)
comp9364_c0_seq1	conserved Plasmodium protein, unknown function	1323	1	1.46262e-28	0.9	0	-		Coil (COILS)
comp9364_c1_seq1	---NA---	466	0			0	-		Coil (COILS)
comp9370_c0_seq1	---NA---	246	0			0	-		no IPS match
comp9371_c0_seq1	cmgc cdk protein kinase	2633	1	0	0.93	3	F:ion binding; P:cellular protein modification process; F:kinase activity	EC:2.7.11	Coil (COILS); IPR002290 (SMART); G3DSA:3.30.200.20 (GENE3D); IPR000719 (PFAM); G3DSA:1.10.510.10 (GENE3D); PTHR24056 (PANTHER); PTHR24056:SF107 (PANTHER); IPR008271 (PROSITE_PATTERNS); IPR000719 (PROSITE_PROFILES); IPR011009 (SUPERFAMILY)
comp9371_c1_seq1	---NA---	302	0			0	-		no IPS match
comp9373_c0_seq1	conserved Plasmodium protein, unknown function	779	1	2.45863e-145	0.96	3	F:RNA binding; C:protein complex; C:intracellular	-	IPR026699 (PANTHER); PTHR21321:SF3 (PANTHER); IPR012340 (SUPERFAMILY); IPR004088 (SUPERFAMILY)
comp9390_c0_seq1	hypothetical protein PFFVO_03725	1252	1	5.12355e-147	0.88	0	-		Coil (COILS); IPR004598 (PFAM); PF13625 (PFAM); IPR004598 (PANTHER)
comp9390_c0_seq2	hypothetical protein	583	1	2.78055e-54	0.64	6	F:ATPase activity; C:nucleus; F:helicase activity; C:protein complex; P:DNA metabolic process; P:response to stress	EC:3.6.1; EC:3.6.1.3; EC:3.6.1.15	no IPS match
comp9394_c0_seq1	conserved plasmodium protein	831	1	1.26736e-48	0.92	0	-		Coil (COILS); NON_CYTOPLASMIC_DOMAIN (PHOBIUS); CYTOPLASMIC_DOMAIN (PHOBIUS); TRANSMEMBRANE (PHOBIUS); TMhelix (TMHMM)
comp9394_c0_seq2	hypothetical protein	736	1	1.26234e-56	0.9	0	-		Coil (COILS); CYTOPLASMIC_DOMAIN (PHOBIUS); TRANSMEMBRANE (PHOBIUS); NON_CYTOPLASMIC_DOMAIN (PHOBIUS); TMhelix (TMHMM)
comp9405_c0_seq1	ring zinc finger	1159	1	2.68704e-170	0.95	0	-		no IPS match
comp9415_c0_seq1	---NA---	1040	0			0	-		Coil (COILS); TMhelix (TMHMM)
comp9417_c0_seq1	hypothetical protein PFTANZ_01945	1104	1	0	0.96	0	-		IPR015422 (G3DSA:3.90.1150.GENE3D); IPR016454 (PIRSF); IPR015421 (G3DSA:3.40.640.GENE3D); IPR000192 (PFAM); PTHR11601:SF20 (PANTHER); PTHR11601 (PANTHER); IPR020578 (PROSITE_PATTERNS); IPR015424 (SUPERFAMILY)
comp9417_c1_seq1	cysteine mitochondrial precursor	574	1	3.62969e-37	0.81	3	P:biological_process; F:ion binding; F:molecular_function	-	IPR015421 (G3DSA:3.40.640.GENE3D); IPR000192 (PFAM); PTHR11601:SF20 (PANTHER); PTHR11601 (PANTHER); IPR015424 (SUPERFAMILY)
comp9418_c0_seq1	50s ribosomal protein	656	1	2.12663e-45	0.99	0	-		IPR005824 (SMART); IPR005824 (PFAM); IPR014722 (G3DSA:2.30.30.GENE3D); IPR003256 (PANTHER); IPR005825 (PROSITE_PATTERNS); IPR008991 (SUPERFAMILY)
comp9418_c1_seq1	50s ribosomal protein	340	1	1.20428e-18	0.91	0	-		no IPS match
comp9424_c0_seq1	hypothetical protein	835	1	9.79909e-39	0.79	0	-		no IPS match
comp9429_c0_seq1	hypothetical protein C922_03554	650	1	1.22589e-11	0.67	0	-		no IPS match
comp9430_c0_seq1	---NA---	407	0			0	-		no IPS match
comp9436_c0_seq1	---NA---	241	0			0	-		TRANSMEMBRANE (PHOBIUS); NON_CYTOPLASMIC_DOMAIN (PHOBIUS); CYTOPLASMIC_DOMAIN (PHOBIUS)
comp9440_c0_seq1	---NA---	573	0			0	-		Coil (COILS); Coil (COILS)
comp9440_c0_seq2	---NA---	602	0			0	-		Coil (COILS)
comp9445_c0_seq1	---NA---	364	0			0	-		no IPS match
comp9445_c1_seq1	---NA---	258	0			0	-		no IPS match
comp9447_c0_seq1	cytochrome c	695	1	4.39893e-91	0.94	2	F:ion binding; F:molecular_function	-	IPR009056 (PFAM); IPR009056 (G3DSA:1.10.760.GENE3D); IPR002327 (PANTHER); IPR009056 (PROSITE_PROFILES); IPR009056 (SUPERFAMILY)
comp9461_c0_seq1	---NA---	357	0			0	-		no IPS match
comp9461_c0_seq2	---NA---	438	0			0	-		no IPS match
comp9467_c0_seq1	hypothetical protein C922_01273	841	1	2.57003e-127	0.92	0	-		Coil (COILS)
comp9467_c0_seq2	hypothetical protein C922_01273	759	1	4.23776e-113	0.91	0	-		Coil (COILS)
comp9471_c0_seq1	---NA---	209	0			0	-		no IPS match
comp9471_c1_seq1	---NA---	528	0			0	-		no IPS match
comp9472_c0_seq1	hypothetical protein YYG_02304	590	1	1.4194e-48	0.87	0	-		IPR006709 (PFAM); PTHR14150:SF12 (PANTHER); IPR006709 (PANTHER)
comp9482_c0_seq1	---NA---	445	0			0	-		no IPS match
comp9485_c0_seq1	conserved plasmodium protein	284	1	5.63872e-29	0.97	0	-		SIGNAL_PEPTIDE_C_REGION (PHOBIUS); SIGNAL_PEPTIDE_N_REGION (PHOBIUS); NON_CYTOPLASMIC_DOMAIN (PHOBIUS); SIGNAL_PEPTIDE_H_REGION (PHOBIUS); SIGNAL_PEPTIDE (PHOBIUS); SignalP-noTM (SIGNALP_EUK)
comp9495_c0_seq1	bifunctional polynucleotide phosphatase kinase-like	890	1	1.26224e-145	0.87	0	-		IPR006549 (TIGRFAM); IPR023214 (G3DSA:3.40.50.GENE3D); IPR013954 (PFAM); IPR027417 (G3DSA:3.40.50.GENE3D); PF13671 (PFAM); PTHR12083 (PANTHER); PTHR12083:SF9 (PANTHER); IPR027417 (SUPERFAMILY); IPR023214 (SUPERFAMILY)
comp9495_c1_seq1	bifunctional polynucleotide phosphatase kinase-like	305	1	1.93156e-45	0.9	0	-		IPR023214 (G3DSA:3.40.50.GENE3D); IPR006549 (TIGRFAM); IPR013954 (PFAM); PTHR12083 (PANTHER); PTHR12083:SF9 (PANTHER); IPR023214 (SUPERFAMILY)
comp9501_c0_seq1	dynein beta chain	818	1	7.05009e-105	0.84	4	P:biological_process; C:cytoskeleton; C:protein complex; F:molecular_function	EC:3.6.1; EC:3.6.1.15	IPR013602 (PFAM); PTHR10676:SF236 (PANTHER); IPR026983 (PANTHER)
comp9501_c0_seq2	---NA---	212	0			0	-		no IPS match
comp9501_c1_seq1	hypothetical protein PFFCH_04987	925	1	5.91763e-80	0.82	0	-		Coil (COILS); PTHR10676:SF236 (PANTHER); IPR026983 (PANTHER)
comp9502_c0_seq1	---NA---	846	0			0	-		no IPS match
comp9508_c0_seq1	conserved Plasmodium protein, unknown function	2566	1	5.57638e-152	0.64	0	-		Coil (COILS); Coil (COILS); TRANSMEMBRANE (PHOBIUS); TRANSMEMBRANE (PHOBIUS); NON_CYTOPLASMIC_DOMAIN (PHOBIUS); TRANSMEMBRANE (PHOBIUS); NON_CYTOPLASMIC_DOMAIN (PHOBIUS); NON_CYTOPLASMIC_DOMAIN (PHOBIUS); CYTOPLASMIC_DOMAIN (PHOBIUS); TRANSMEMBRANE (PHOBIUS); CYTOPLASMIC_DOMAIN (PHOBIUS)
comp9530_c0_seq1	---NA---	290	0			0	-		no IPS match
comp9530_c1_seq1	---NA---	365	0			0	-		CYTOPLASMIC_DOMAIN (PHOBIUS); TRANSMEMBRANE (PHOBIUS); NON_CYTOPLASMIC_DOMAIN (PHOBIUS); TMhelix (TMHMM)
comp9534_c0_seq1	---NA---	341	0			0	-		Coil (COILS)
comp9539_c0_seq1	hypothetical protein	1141	1	3.48869e-95	0.69	3	F:RNA binding; P:cellular nitrogen compound metabolic process; F:isomerase activity	EC:5.4.99.12	Coil (COILS); Coil (COILS); IPR020103 (SUPERFAMILY)
comp9542_c0_seq1	n-terminal acetyltransferase	432	1	3.73087e-31	0.98	2	P:biological_process; F:transferase activity, transferring acyl groups	EC:2.3.1.1; EC:2.3.1	no IPS match
comp9542_c0_seq2	N-terminal acetyltransferase, putative	648	1	2.28352e-80	0.94	2	P:biological_process; F:transferase activity, transferring acyl groups	EC:2.3.1.1; EC:2.3.1	IPR013653 (PFAM); IPR016181 (G3DSA:3.40.630.GENE3D); PTHR23091:SF71 (PANTHER); PTHR23091 (PANTHER); IPR000182 (PROSITE_PROFILES); IPR016181 (SUPERFAMILY)
comp9545_c0_seq1	copper chaperone for superoxide dismutase	1024	1	9.0345e-118	0.82	0	-		IPR001424 (PRINTS); IPR001424 (PFAM); IPR006121 (PFAM); IPR001424 (G3DSA:2.60.40.GENE3D); G3DSA:3.30.70.100 (GENE3D); PTHR10003 (PANTHER); IPR018152 (PROSITE_PATTERNS); IPR006121 (PROSITE_PROFILES); IPR006121 (SUPERFAMILY); IPR001424 (SUPERFAMILY)
comp9546_c0_seq1	hypothetical protein PFTANZ_02161	878	1	1.06813e-65	0.92	0	-		no IPS match
comp9548_c0_seq1	conserved Plasmodium protein, unknown function	1060	1	1.47581e-42	0.67	0	-		no IPS match
comp9558_c0_seq1	hypothetical protein C922_02367	1616	1	4.60136e-108	0.69	0	-		Coil (COILS); Coil (COILS)
comp9560_c0_seq1	hypothetical protein C922_00300	1035	1	3.7996e-116	0.87	0	-		IPR002589 (SMART); IPR002589 (PFAM); G3DSA:3.40.220.10 (GENE3D); PTHR11106 (PANTHER); IPR002589 (PROSITE_PROFILES); SSF52949 (SUPERFAMILY)
comp9561_c0_seq1	---NA---	1620	0			0	-		IPR001623 (G3DSA:1.10.287.GENE3D); IPR001623 (PFAM); CYTOPLASMIC_DOMAIN (PHOBIUS); TRANSMEMBRANE (PHOBIUS); NON_CYTOPLASMIC_DOMAIN (PHOBIUS); IPR001623 (PROSITE_PROFILES); SignalP-noTM (SIGNALP_EUK); IPR001623 (SUPERFAMILY)
comp9569_c0_seq1	vacuolar protein sorting-associated protein 26	1232	1	0	0.97	2	P:vesicle-mediated transport; P:transport	-	IPR028934 (PFAM); PTHR12233 (PANTHER); PTHR12233:SF1 (PANTHER)
comp9576_c0_seq1	hypothetical protein	1681	1	0	0.96	0	-		IPR000408 (PRINTS); IPR009091 (G3DSA:2.130.10.GENE3D); IPR000408 (PFAM); PF13540 (PFAM); PTHR22870 (PANTHER); IPR000408 (PROSITE_PATTERNS); IPR000408 (PROSITE_PROFILES); IPR000408 (PROSITE_PROFILES); IPR009091 (SUPERFAMILY); IPR009091 (SUPERFAMILY)
comp9578_c0_seq1	---NA---	577	0			0	-		no IPS match
comp9579_c0_seq1	---NA---	567	0			0	-		no IPS match
comp9586_c0_seq1	hypothetical protein PFNF135_00461	1586	1	2.10691e-73	0.89	0	-		NON_CYTOPLASMIC_DOMAIN (PHOBIUS); TRANSMEMBRANE (PHOBIUS); NON_CYTOPLASMIC_DOMAIN (PHOBIUS); TRANSMEMBRANE (PHOBIUS); TRANSMEMBRANE (PHOBIUS); TRANSMEMBRANE (PHOBIUS); CYTOPLASMIC_DOMAIN (PHOBIUS); CYTOPLASMIC_DOMAIN (PHOBIUS); TRANSMEMBRANE (PHOBIUS); TRANSMEMBRANE (PHOBIUS); CYTOPLASMIC_DOMAIN (PHOBIUS); CYTOPLASMIC_DOMAIN (PHOBIUS); TRANSMEMBRANE (PHOBIUS); CYTOPLASMIC_DOMAIN (PHOBIUS); NON_CY…
comp9590_c0_seq1	---NA---	265	0			0	-		no IPS match
comp9592_c0_seq1	lipoyl transferase	1206	1	9.73386e-120	0.77	0	-		IPR004143 (PFAM); G3DSA:3.90.1550.10 (GENE3D); PTHR10993 (PANTHER); PTHR10993:SF7 (PANTHER); IPR020605 (PROSITE_PATTERNS); SSF55681 (SUPERFAMILY)
comp9592_c1_seq1	---NA---	407	0			0	-		SIGNAL_PEPTIDE_H_REGION (PHOBIUS); SIGNAL_PEPTIDE (PHOBIUS); SIGNAL_PEPTIDE_N_REGION (PHOBIUS); SIGNAL_PEPTIDE_C_REGION (PHOBIUS); NON_CYTOPLASMIC_DOMAIN (PHOBIUS); SignalP-noTM (SIGNALP_EUK); TMhelix (TMHMM)
comp9595_c0_seq1	conserved protein, unknown function	955	1	1.33818e-135	0.92	0	-		IPR002809 (PFAM); IPR008568 (PIRSF); IPR008568 (PANTHER); PTHR13116:SF5 (PANTHER); TRANSMEMBRANE (PHOBIUS); CYTOPLASMIC_DOMAIN (PHOBIUS); NON_CYTOPLASMIC_DOMAIN (PHOBIUS); TRANSMEMBRANE (PHOBIUS); CYTOPLASMIC_DOMAIN (PHOBIUS); CYTOPLASMIC_DOMAIN (PHOBIUS); NON_CYTOPLASMIC_DOMAIN (PHOBIUS); TRANSMEMBRANE (PHOBIUS); TRANSMEMBRANE (PHOBIUS); TMhelix (TMHMM); TMhelix (TMHMM); TMhelix (TMHMM)
comp9599_c0_seq1	hypothetical protein	1751	1	2.05325e-87	0.71	0	-		Coil (COILS); NON_CYTOPLASMIC_DOMAIN (PHOBIUS); NON_CYTOPLASMIC_DOMAIN (PHOBIUS); CYTOPLASMIC_DOMAIN (PHOBIUS); TRANSMEMBRANE (PHOBIUS); CYTOPLASMIC_DOMAIN (PHOBIUS); TRANSMEMBRANE (PHOBIUS); TRANSMEMBRANE (PHOBIUS); TMhelix (TMHMM); TMhelix (TMHMM)
comp9611_c0_seq1	---NA---	372	0			0	-		CYTOPLASMIC_DOMAIN (PHOBIUS); NON_CYTOPLASMIC_DOMAIN (PHOBIUS); NON_CYTOPLASMIC_DOMAIN (PHOBIUS); TRANSMEMBRANE (PHOBIUS); TRANSMEMBRANE (PHOBIUS); TMhelix (TMHMM); TMhelix (TMHMM)
comp9613_c0_seq1	hypothetical protein C922_03080	464	1	1.95762e-27	0.83	1	F:ion binding	-	no IPS match
comp9616_c0_seq1	---NA---	696	0			0	-		no IPS match
comp9616_c0_seq3	---NA---	308	0			0	-		no IPS match
comp9620_c0_seq1	vesicle-associated membrane protein 7	811	1	3.06095e-97	0.93	2	P:vesicle-mediated transport; C:cellular_component	-	IPR001388 (PRINTS); IPR010908 (PFAM); IPR001388 (PFAM); IPR010908 (G3DSA:3.30.450.GENE3D); G3DSA:1.10.3840.10 (GENE3D); PTHR21136:SF8 (PANTHER); PTHR21136 (PANTHER); IPR001388 (PROSITE_PATTERNS); TRANSMEMBRANE (PHOBIUS); CYTOPLASMIC_DOMAIN (PHOBIUS); NON_CYTOPLASMIC_DOMAIN (PHOBIUS); IPR010908 (PROSITE_PROFILES); IPR001388 (PROSITE_PROFILES); SSF58038 (SUPERFAMILY); IPR011012 (SUPERFAMILY); TMhel…
comp9621_c0_seq1	thiamin-phosphate pyrophosphorylase	1902	1	6.55387e-122	0.64	5	P:small molecule metabolic process; P:sulfur compound metabolic process; P:cellular nitrogen compound metabolic process; P:biosynthetic process; F:transferase activity, transferring alkyl or aryl (other than methyl) groups	EC:2.5.1.3	Coil (COILS); IPR013785 (G3DSA:3.20.20.GENE3D); IPR003733 (PFAM); PTHR20857:SF15 (PANTHER); PTHR20857 (PANTHER); IPR022998 (SUPERFAMILY)
comp9623_c0_seq1	60s ribosomal subunit protein l24-	861	1	1.40711e-90	0.88	4	F:structural constituent of ribosome; P:ribosome biogenesis; C:ribosome; P:translation	-	IPR011017 (SMART); IPR000988 (PFAM); IPR023441 (G3DSA:2.30.170.GENE3D); IPR024546 (PTHR10792:PANTHER); IPR000988 (PANTHER); IPR023442 (PROSITE_PATTERNS); SSF57716 (SUPERFAMILY)
comp9630_c0_seq1	hypothetical protein	1029	1	1.14605e-69	0.76	0	-		IPR023572 (G3DSA:3.55.10.GENE3D); IPR023572 (PFAM); IPR002804 (PANTHER); PTHR12682:SF8 (PANTHER); SIGNAL_PEPTIDE_H_REGION (PHOBIUS); NON_CYTOPLASMIC_DOMAIN (PHOBIUS); SIGNAL_PEPTIDE (PHOBIUS); SIGNAL_PEPTIDE_N_REGION (PHOBIUS); SIGNAL_PEPTIDE_C_REGION (PHOBIUS); IPR023572 (PRODOM); SignalP-noTM (SIGNALP_EUK); IPR023572 (SUPERFAMILY)
comp9651_c0_seq1	G2 protein, putative	968	1	5.74427e-158	0.89	0	-		Coil (COILS); Coil (COILS)
comp9665_c0_seq1	hypothetical protein	902	1	7.95251e-74	0.71	0	-		no IPS match
comp9667_c0_seq1	apicoplast ribosomal protein s15	630	1	1.989e-50	0.67	0	-		Coil (COILS); IPR000589 (PFAM); IPR009068 (G3DSA:1.10.287.GENE3D); PTHR23321 (PANTHER); SIGNAL_PEPTIDE (PHOBIUS); SIGNAL_PEPTIDE_N_REGION (PHOBIUS); SIGNAL_PEPTIDE_C_REGION (PHOBIUS); NON_CYTOPLASMIC_DOMAIN (PHOBIUS); SIGNAL_PEPTIDE_H_REGION (PHOBIUS); PD157043 (PRODOM); IPR009068 (SUPERFAMILY); TMhelix (TMHMM)
comp9667_c0_seq4	ribosomal protein s15	236	1	4.54514e-18	0.94	3	F:structural constituent of ribosome; C:ribosome; P:translation	-	IPR009068 (G3DSA:1.10.287.GENE3D); PD157043 (PRODOM); IPR009068 (SUPERFAMILY)
comp9670_c0_seq1	hypothetical protein	1045	1	7.81329e-91	0.87	0	-		IPR005366 (PFAM); IPR005366 (PANTHER)
comp9670_c0_seq2	hypothetical protein	1135	1	1.28786e-90	0.87	0	-		IPR005366 (PFAM); IPR005366 (PANTHER)
comp9672_c0_seq1	minichromosome maintenance protein 3	390	1	2.33483e-36	0.86	7	C:nucleus; F:DNA binding; F:ion binding; F:helicase activity; C:protein complex; P:biosynthetic process; P:DNA metabolic process	EC:3.6.1; EC:3.6.1.15	no IPS match
comp9675_c0_seq1	hypothetical protein	749	1	6.51509e-82	0.87	0	-		Coil (COILS); CYTOPLASMIC_DOMAIN (PHOBIUS); TRANSMEMBRANE (PHOBIUS); NON_CYTOPLASMIC_DOMAIN (PHOBIUS); TMhelix (TMHMM)
comp9684_c0_seq1	eukaryotic initiation	1628	1	0	1	9	F:ATPase activity; P:small molecule metabolic process; C:cytoplasm; F:ion binding; P:nucleobase-containing compound catabolic process; F:translation factor activity, nucleic acid binding; F:helicase activity; C:protein complex; P:translation	EC:3.6.1; EC:3.6.1.3; EC:2.7.7; EC:3.6.1.15	IPR014001 (SMART); IPR001650 (SMART); IPR027417 (G3DSA:3.40.50.GENE3D); IPR011545 (PFAM); IPR001650 (PFAM); IPR027417 (G3DSA:3.40.50.GENE3D); PTHR24031:SF57 (PANTHER); PTHR24031 (PANTHER); IPR000629 (PROSITE_PATTERNS); IPR014001 (PROSITE_PROFILES); IPR014014 (PROSITE_PROFILES); IPR001650 (PROSITE_PROFILES); IPR027417 (SUPERFAMILY)
comp9686_c0_seq1	hypothetical protein C922_04131	2010	1	0	0.88	0	-		Coil (COILS); Coil (COILS); TRANSMEMBRANE (PHOBIUS); CYTOPLASMIC_DOMAIN (PHOBIUS); TRANSMEMBRANE (PHOBIUS); NON_CYTOPLASMIC_DOMAIN (PHOBIUS); CYTOPLASMIC_DOMAIN (PHOBIUS); TMhelix (TMHMM)
comp9693_c0_seq1	hypothetical protein YYC_01038	1604	1	6.71901e-99	0.82	0	-		Coil (COILS); IPR000571 (SMART); IPR000571 (G3DSA:4.10.1000.GENE3D); IPR000571 (PROSITE_PROFILES); IPR000571 (PROSITE_PROFILES); IPR000571 (PROSITE_PROFILES); SSF90229 (SUPERFAMILY); SSF90229 (SUPERFAMILY)
comp9695_c0_seq1	---NA---	392	0			0	-		no IPS match
comp9696_c0_seq1	hypothetical protein PFFCH_03996	2372	1	0	0.93	0	-		Coil (COILS); Coil (COILS); Coil (COILS); Coil (COILS); IPR023267 (PRINTS); IPR029063 (G3DSA:3.40.50.GENE3D); IPR001678 (PFAM); IPR011023 (TIGRFAM); PTHR22807 (PANTHER); PTHR22807:SF30 (PANTHER); IPR018314 (PROSITE_PATTERNS); IPR001678 (PROSITE_PROFILES); IPR029063 (SUPERFAMILY)
comp9706_c0_seq2	isocitrate dehydrogenase mitochondrial precursor	2198	1	0	1	0	-		IPR004790 (PIRSF); IPR024084 (PFAM); IPR024084 (G3DSA:3.40.718.GENE3D); IPR004790 (TIGRFAM); IPR004790 (PANTHER); IPR019818 (PROSITE_PATTERNS); SSF53659 (SUPERFAMILY)
comp9708_c0_seq1	hypothetical protein PFFVO_02716	3411	1	0	0.88	4	P:small molecule metabolic process; F:GTPase activity; F:ion binding; P:nucleobase-containing compound catabolic process	EC:3.6.1; EC:3.6.1.15	Coil (COILS); IPR000640 (SMART); IPR005517 (SMART); G3DSA:3.90.1430.10 (GENE3D); IPR000640 (G3DSA:3.30.70.GENE3D); IPR000795 (PFAM); IPR005517 (PFAM); IPR000640 (PFAM); G3DSA:2.40.30.10 (GENE3D); IPR014721 (G3DSA:3.30.230.GENE3D); G3DSA:3.30.70.870 (GENE3D); IPR004161 (PFAM); IPR027417 (G3DSA:3.40.50.GENE3D); PTHR23115 (PANTHER); PTHR23115:SF5 (PANTHER); IPR027417 (SUPERFAMILY); IPR020568 (SUPERF…
comp9708_c1_seq1	---NA---	236	0			0	-		NON_CYTOPLASMIC_DOMAIN (PHOBIUS); CYTOPLASMIC_DOMAIN (PHOBIUS); TRANSMEMBRANE (PHOBIUS); TMhelix (TMHMM)
comp9713_c0_seq1	---NA---	364	0			0	-		no IPS match
comp9714_c0_seq1	mitochondrial ribosomal protein l19	1413	1	0	0.96	0	-		Coil (COILS); IPR001857 (PRINTS); IPR001857 (PFAM); IPR001857 (PANTHER); IPR008991 (SUPERFAMILY)
comp9716_c0_seq1	nucleoporin nup100	1096	1	2.21964e-55	0.82	0	-		IPR025574 (PFAM)
comp9717_c0_seq1	26s protease regulatory subunit 6b	785	1	8.18261e-160	1	6	P:biological_process; C:cytoplasm; P:catabolic process; F:ion binding; F:peptidase activity; F:molecular_function	EC:3.6.1; EC:3.6.1.15	IPR001270 (PRINTS); IPR003593 (SMART); IPR027417 (G3DSA:3.40.50.GENE3D); IPR003959 (PFAM); G3DSA:1.10.8.60 (GENE3D); PTHR23073:SF8 (PANTHER); PTHR23073 (PANTHER); IPR003960 (PROSITE_PATTERNS); IPR027417 (SUPERFAMILY)
comp9717_c1_seq1	26s proteasome aaa-atpase subunit	676	1	1.04348e-96	0.96	0	-		Coil (COILS); PTHR23073:SF8 (PANTHER); PTHR23073 (PANTHER)
comp9720_c0_seq2	60s ribosomal protein partial	499	1	5.44483e-100	1	0	-		IPR022803 (G3DSA:3.30.1440.GENE3D); IPR002132 (PFAM); IPR002132 (PIRSF); IPR002132 (PFAM); IPR002132 (PANTHER); IPR020929 (PROSITE_PATTERNS); IPR022803 (SUPERFAMILY)
comp9722_c0_seq1	trancription factor	3913	1	0	0.87	6	C:nucleus; F:structural constituent of ribosome; P:cellular nitrogen compound metabolic process; P:biosynthetic process; C:ribosome; P:translation	-	Coil (COILS); Coil (COILS); Coil (COILS); IPR005824 (SMART); IPR017071 (PIRSF); IPR022581 (PFAM); IPR005100 (PFAM); PTHR11125:SF7 (PANTHER); PTHR11125 (PANTHER); IPR005825 (PROSITE_PATTERNS); IPR008991 (SUPERFAMILY)
comp9724_c0_seq1	mitochondrial chaperone	1444	1	0	0.88	0	-		IPR014851 (SMART); IPR003593 (SMART); IPR003959 (PFAM); IPR014851 (PFAM); IPR027417 (G3DSA:3.40.50.GENE3D); PTHR23070 (PANTHER); IPR027243 (PTHR23070:PANTHER); TRANSMEMBRANE (PHOBIUS); NON_CYTOPLASMIC_DOMAIN (PHOBIUS); CYTOPLASMIC_DOMAIN (PHOBIUS); IPR027417 (SUPERFAMILY); TMhelix (TMHMM)
comp9726_c0_seq1	hypothetical protein, partial	834	1	2.07028e-20	1	0	-		no IPS match
comp9731_c0_seq1	ubiquitin fusion degradation protein	1323	1	4.53811e-173	0.92	0	-		IPR004854 (PFAM); IPR004854 (PANTHER); IPR029067 (SUPERFAMILY)
comp9749_c0_seq1	transcription elongation factor s-ii	996	1	2.28646e-108	0.94	0	-		IPR001222 (SMART); IPR001222 (PFAM); IPR003618 (G3DSA:1.10.472.GENE3D); IPR003618 (PFAM); G3DSA:2.20.25.10 (GENE3D); PTHR11477 (PANTHER); IPR001222 (PROSITE_PROFILES); IPR003618 (PROSITE_PROFILES); IPR003618 (SUPERFAMILY); SSF57783 (SUPERFAMILY)
comp9749_c0_seq2	transcription elongation factor	969	1	6.99648e-120	0.73	7	C:nucleus; F:DNA binding; F:ion binding; F:translation factor activity, nucleic acid binding; P:cellular nitrogen compound metabolic process; P:biosynthetic process; P:translation	-	Coil (COILS); Coil (COILS); IPR017890 (SMART); IPR001222 (SMART); IPR003618 (G3DSA:1.10.472.GENE3D); IPR003618 (PFAM); IPR016492 (PIRSF); G3DSA:2.20.25.10 (GENE3D); IPR001222 (PFAM); IPR017923 (G3DSA:1.20.930.GENE3D); IPR017923 (PFAM); PTHR11477 (PANTHER); IPR003618 (PROSITE_PROFILES); IPR001222 (PROSITE_PROFILES); IPR017923 (PROSITE_PROFILES); IPR017923 (SUPERFAMILY); SSF57783 (SUPERFAMILY); IPR…
comp9756_c0_seq1	vacuolar atp synthase subunit d	1219	1	4.23313e-146	0.95	3	F:ATPase activity; P:transmembrane transport; F:transmembrane transporter activity	EC:3.6.1; EC:3.6.1.3; EC:3.6.1.15	IPR002699 (PFAM); IPR002699 (TIGRFAM); IPR002699 (PANTHER)
comp9757_c0_seq1	PREDICTED: putative uncharacterized protein ART2-like	219	1	5.69906e-36	0.88	0	-		no IPS match
comp9759_c0_seq1	---NA---	356	0			0	-		no IPS match
comp9759_c1_seq1	hypothetical protein PCYB_093830	1047	1	2.06616e-158	0.93	1	F:molecular_function	-	IPR004365 (PFAM); IPR012340 (G3DSA:2.40.50.GENE3D); PTHR13989 (PANTHER); PTHR13989:SF13 (PANTHER); IPR012340 (SUPERFAMILY)
comp9764_c0_seq1	dna-directed rna polymerase ii subunit rpb1-like	2721	1	0	0.98	0	-		Coil (COILS); IPR006592 (SMART); IPR007083 (PFAM); IPR007081 (PFAM); G3DSA:3.30.1490.180 (GENE3D); IPR007066 (PFAM); IPR000722 (PFAM); G3DSA:2.40.40.20 (GENE3D); IPR007080 (PFAM); PTHR19376:SF33 (PANTHER); PTHR19376 (PANTHER); SSF64484 (SUPERFAMILY)
comp9764_c0_seq2	dna-directed rna polymerase ii subunit rpb1-like	2429	1	0	0.99	0	-		Coil (COILS); Coil (COILS); IPR007081 (PFAM); IPR007075 (PFAM); IPR007073 (PFAM); PTHR19376:SF33 (PANTHER); PTHR19376 (PANTHER); IPR000684 (PROSITE_PATTERNS); IPR000684 (PROSITE_PATTERNS); IPR000684 (PROSITE_PATTERNS); IPR000684 (PROSITE_PATTERNS); IPR000684 (PROSITE_PATTERNS); IPR000684 (PROSITE_PATTERNS); SSF64484 (SUPERFAMILY)
comp9767_c0_seq1	hypothetical protein C922_04747	1230	1	2.63809e-101	0.95	1	P:transport	-	Coil (COILS); Coil (COILS); Coil (COILS); IPR005024 (PFAM); PTHR22761 (PANTHER)
comp9768_c0_seq1	hypothetical protein	807	1	3.15107e-126	0.88	3	F:nucleic acid binding transcription factor activity; P:cellular nitrogen compound metabolic process; P:biosynthetic process	-	IPR028078 (PFAM); IPR001471 (PFAM)
comp9768_c1_seq1	---NA---	1041	0			0	-		no IPS match
comp9771_c0_seq1	mitochondrial large ribosomal	809	1	1.5834e-122	0.97	0	-		IPR005822 (PFAM); IPR023564 (G3DSA:3.90.1180.GENE3D); IPR005822 (PANTHER); PTHR11545:SF2 (PANTHER); IPR023563 (PROSITE_PATTERNS); IPR023564 (SUPERFAMILY)
comp9772_c0_seq1	---NA---	549	0			0	-		NON_CYTOPLASMIC_DOMAIN (PHOBIUS); CYTOPLASMIC_DOMAIN (PHOBIUS); TRANSMEMBRANE (PHOBIUS); TMhelix (TMHMM)
comp9777_c0_seq1	60s ribosomal protein	784	1	1.86008e-39	0.91	3	F:structural constituent of ribosome; C:ribosome; P:translation	-	Coil (COILS); PF00428 (PFAM); PTHR21141 (PANTHER); PTHR21141:SF36 (PANTHER)
comp9787_c0_seq1	splicing factor 3a subunit	1972	1	0	0.84	0	-		TRANSMEMBRANE (PHOBIUS); NON_CYTOPLASMIC_DOMAIN (PHOBIUS); CYTOPLASMIC_DOMAIN (PHOBIUS); NON_CYTOPLASMIC_DOMAIN (PHOBIUS); TRANSMEMBRANE (PHOBIUS); TMhelix (TMHMM); TMhelix (TMHMM)
comp9789_c0_seq1	dna-directed rna polymerase alpha	2477	1	0	0.89	0	-		IPR011263 (SMART); G3DSA:3.30.1360.10 (GENE3D); IPR009025 (PFAM); IPR011262 (PFAM); IPR011262 (G3DSA:2.170.120.GENE3D); PTHR32108:SF0 (PANTHER); PTHR32108 (PANTHER); IPR011262 (SUPERFAMILY); IPR009025 (SUPERFAMILY)
comp9789_c0_seq2	dna-directed rna polymerase alpha	2284	1	0	0.84	0	-		IPR011263 (SMART); IPR011262 (G3DSA:2.170.120.GENE3D); IPR011262 (PFAM); G3DSA:3.30.1360.10 (GENE3D); IPR009025 (PFAM); PTHR32108 (PANTHER); PTHR32108:SF0 (PANTHER); SIGNAL_PEPTIDE (PHOBIUS); SIGNAL_PEPTIDE_H_REGION (PHOBIUS); SIGNAL_PEPTIDE_N_REGION (PHOBIUS); NON_CYTOPLASMIC_DOMAIN (PHOBIUS); SIGNAL_PEPTIDE_C_REGION (PHOBIUS); IPR009025 (SUPERFAMILY); IPR011262 (SUPERFAMILY)
comp9792_c0_seq1	translation initiation factor if-2- partial	268	1	1.83386e-20	0.94	0	-		no IPS match
comp9793_c0_seq1	hypothetical protein C922_01610	3459	1	0	0.86	0	-		Coil (COILS); Coil (COILS); IPR001623 (G3DSA:1.10.287.GENE3D); IPR001623 (SUPERFAMILY)
comp9799_c0_seq1	high molecular weight rhoptry protein 2	4201	1	0	0.68	0	-		NON_CYTOPLASMIC_DOMAIN (PHOBIUS); SIGNAL_PEPTIDE_H_REGION (PHOBIUS); SIGNAL_PEPTIDE_C_REGION (PHOBIUS); SIGNAL_PEPTIDE (PHOBIUS); SIGNAL_PEPTIDE_N_REGION (PHOBIUS); SignalP-noTM (SIGNALP_EUK)
comp9805_c0_seq1	adp-ribosylation factor	825	1	2.69574e-128	1	10	P:carbohydrate metabolic process; P:vesicle-mediated transport; P:signal transduction; F:ion binding; P:cellular protein modification process; C:Golgi apparatus; C:cytoplasmic membrane-bounded vesicle; P:biosynthetic process; P:transport; C:lysosome	-	Coil (COILS); IPR006689 (PRINTS); IPR006687 (SMART); IPR024156 (SMART); IPR003579 (SMART); IPR027417 (G3DSA:3.40.50.GENE3D); IPR005225 (TIGRFAM); IPR006689 (PFAM); PTHR11711 (PANTHER); PTHR11711:SF104 (PANTHER); IPR024156 (PROSITE_PROFILES); IPR027417 (SUPERFAMILY)
comp9807_c0_seq1	---NA---	244	0			0	-		no IPS match
comp9807_c1_seq1	hypothetical protein	1417	1	1.94993e-46	0.75	0	-		no IPS match
comp9810_c0_seq1	hypothetical protein C922_01315	4748	1	0	0.92	0	-		Coil (COILS); Coil (COILS); IPR029149 (G3DSA:3.40.350.GENE3D); IPR013953 (PFAM); IPR013719 (PFAM); IPR000994 (PFAM); IPR029148 (PFAM); IPR000994 (G3DSA:3.90.230.GENE3D); PTHR13980 (PANTHER); PTHR13980:SF15 (PANTHER); IPR000994 (SUPERFAMILY)
comp9810_c0_seq2	---NA---	266	0			0	-		CYTOPLASMIC_DOMAIN (PHOBIUS); TRANSMEMBRANE (PHOBIUS); NON_CYTOPLASMIC_DOMAIN (PHOBIUS); TRANSMEMBRANE (PHOBIUS); CYTOPLASMIC_DOMAIN (PHOBIUS); TMhelix (TMHMM); TMhelix (TMHMM)
comp9819_c0_seq1	hypothetical protein YYE_03664	2718	1	0	0.79	0	-		Coil (COILS); Coil (COILS); Coil (COILS); IPR004000 (SMART); G3DSA:3.30.420.40 (GENE3D); G3DSA:3.30.420.40 (GENE3D); G3DSA:3.90.640.10 (GENE3D); IPR004000 (PFAM); IPR004000 (PANTHER); IPR030054 (PTHR11937:PANTHER); SSF53067 (SUPERFAMILY); SSF53067 (SUPERFAMILY)
comp9820_c0_seq1	u4 tri-snrnp-associated protein	1997	1	1.67471e-137	0.84	0	-		Coil (COILS); Coil (COILS); IPR001607 (SMART); IPR001607 (PFAM); IPR001394 (PFAM); IPR013083 (G3DSA:3.30.40.GENE3D); PTHR24619 (PANTHER); PTHR24619:SF122 (PANTHER); IPR001607 (PROSITE_PROFILES); IPR028889 (PROSITE_PROFILES); SSF54001 (SUPERFAMILY); SSF57850 (SUPERFAMILY)
comp9820_c0_seq2	hypothetical protein YYC_04407	6893	1	1.31726e-125	0.75	0	-		Coil (COILS); Coil (COILS); Coil (COILS); IPR001471 (PFAM)
comp9821_c0_seq2	hypothetical protein	2078	1	0	0.89	1	F:ion binding	-	Coil (COILS); Coil (COILS); IPR001965 (SMART); IPR013083 (G3DSA:3.30.40.GENE3D); PTHR24102 (PANTHER); IPR019786 (PROSITE_PATTERNS); IPR000949 (PROSITE_PROFILES); IPR019787 (PROSITE_PROFILES); IPR011011 (SUPERFAMILY)
comp9825_c0_seq1	proliferation-associated protein 2g4	1329	1	0	0.94	2	P:biological_process; F:molecular_function	-	NON_CYTOPLASMIC_DOMAIN (PHOBIUS); TRANSMEMBRANE (PHOBIUS); CYTOPLASMIC_DOMAIN (PHOBIUS); NON_CYTOPLASMIC_DOMAIN (PHOBIUS); TRANSMEMBRANE (PHOBIUS); TMhelix (TMHMM)
comp9825_c1_seq1	---NA---	278	0			0	-		no IPS match
comp9827_c0_seq1	20s proteasome alpha subunit d2	1326	1	3.12477e-163	0.97	6	C:nucleus; C:cytoplasm; P:catabolic process; C:protein complex; F:peptidase activity; C:intracellular	EC:3.4.25	IPR000426 (SMART); IPR001353 (PFAM); IPR000426 (PFAM); IPR029055 (G3DSA:3.60.20.GENE3D); PTHR11599 (PANTHER); PTHR11599:SF15 (PANTHER); IPR000426 (PROSITE_PATTERNS); IPR023332 (PROSITE_PROFILES); IPR029055 (SUPERFAMILY)
comp9827_c0_seq2	20s proteasome alpha subunit d2	1152	1	3.70548e-164	0.97	6	C:nucleus; C:cytoplasm; P:catabolic process; C:protein complex; F:peptidase activity; C:intracellular	EC:3.4.25	IPR000426 (SMART); IPR029055 (G3DSA:3.60.20.GENE3D); IPR001353 (PFAM); IPR000426 (PFAM); PTHR11599:SF15 (PANTHER); PTHR11599 (PANTHER); IPR000426 (PROSITE_PATTERNS); IPR023332 (PROSITE_PROFILES); IPR029055 (SUPERFAMILY)
comp9828_c0_seq1	---NA---	649	0			0	-		no IPS match
comp9828_c1_seq1	hypothetical protein	523	1	1.73992e-21	0.91	0	-		no IPS match
comp9832_c0_seq1	conserved plasmodium protein	2576	1	8.54339e-120	0.61	0	-		CYTOPLASMIC_DOMAIN (PHOBIUS); TRANSMEMBRANE (PHOBIUS); NON_CYTOPLASMIC_DOMAIN (PHOBIUS); NON_CYTOPLASMIC_DOMAIN (PHOBIUS); CYTOPLASMIC_DOMAIN (PHOBIUS); CYTOPLASMIC_DOMAIN (PHOBIUS); TRANSMEMBRANE (PHOBIUS); TRANSMEMBRANE (PHOBIUS); TRANSMEMBRANE (PHOBIUS); TMhelix (TMHMM); TMhelix (TMHMM); TMhelix (TMHMM); TMhelix (TMHMM)
comp9837_c0_seq1	---NA---	365	0			0	-		no IPS match
comp9840_c0_seq1	---NA---	307	0			0	-		CYTOPLASMIC_DOMAIN (PHOBIUS); TRANSMEMBRANE (PHOBIUS); NON_CYTOPLASMIC_DOMAIN (PHOBIUS); TMhelix (TMHMM)
comp9846_c0_seq1	40s ribosomal protein s12	514	1	7.29522e-75	0.92	4	F:structural constituent of ribosome; C:cytosol; C:ribosome; P:translation	-	IPR000530 (PRINTS); IPR029064 (G3DSA:3.30.1330.GENE3D); IPR004038 (PFAM); IPR000530 (PANTHER); IPR000530 (PROSITE_PATTERNS); SignalP-noTM (SIGNALP_EUK); IPR029064 (SUPERFAMILY)
comp9849_c0_seq1	---NA---	245	0			0	-		TRANSMEMBRANE (PHOBIUS); CYTOPLASMIC_DOMAIN (PHOBIUS); NON_CYTOPLASMIC_DOMAIN (PHOBIUS); TMhelix (TMHMM)
comp9852_c0_seq1	hypothetical protein	4310	1	0	0.61	0	-		Coil (COILS); SIGNAL_PEPTIDE_N_REGION (PHOBIUS); SIGNAL_PEPTIDE_C_REGION (PHOBIUS); SIGNAL_PEPTIDE_H_REGION (PHOBIUS); SIGNAL_PEPTIDE (PHOBIUS); NON_CYTOPLASMIC_DOMAIN (PHOBIUS); SignalP-noTM (SIGNALP_EUK)
comp9854_c0_seq1	e3 ubiquitin-protein	608	1	2.00524e-47	0.95	0	-		Coil (COILS)
comp9854_c1_seq1	---NA---	275	0			0	-		Coil (COILS); Coil (COILS)
comp9856_c0_seq1	hypothetical protein	4077	1	4.19833e-50	0.68	0	-		Coil (COILS)
comp9856_c1_seq1	heat shock protein	2485	1	0	0.95	0	-		Coil (COILS); Coil (COILS); IPR013126 (PRINTS); G3DSA:3.30.420.40 (GENE3D); G3DSA:3.30.30.30 (GENE3D); IPR029048 (G3DSA:1.20.1270.GENE3D); G3DSA:3.30.420.40 (GENE3D); G3DSA:3.90.640.10 (GENE3D); IPR013126 (PFAM); PTHR19375 (PANTHER); PTHR19375:SF154 (PANTHER); TRANSMEMBRANE (PHOBIUS); CYTOPLASMIC_DOMAIN (PHOBIUS); NON_CYTOPLASMIC_DOMAIN (PHOBIUS); SSF53067 (SUPERFAMILY); IPR029048 (SUPERFAMILY); …
comp9859_c0_seq1	hypothetical protein PFFVO_05987, partial	652	1	7.22256e-103	0.96	0	-		IPR002130 (PRINTS); IPR029000 (G3DSA:2.40.100.GENE3D); IPR024936 (PIRSF); IPR002130 (PFAM); IPR024936 (PANTHER); IPR020892 (PROSITE_PATTERNS); IPR002130 (PROSITE_PROFILES); IPR029000 (SUPERFAMILY)
comp9859_c1_seq1	disulfide isomerase	1557	1	0	0.92	4	P:homeostatic process; C:endoplasmic reticulum; P:protein folding; F:isomerase activity	EC:5.3.4.1	Coil (COILS); PR00421 (PRINTS); IPR005788 (TIGRFAM); IPR005792 (TIGRFAM); IPR013766 (PFAM); IPR012336 (G3DSA:3.40.30.GENE3D); PF13848 (PFAM); IPR012336 (G3DSA:3.40.30.GENE3D); PTHR18929:SF74 (PANTHER); PTHR18929 (PANTHER); IPR017937 (PROSITE_PATTERNS); IPR017937 (PROSITE_PATTERNS); NON_CYTOPLASMIC_DOMAIN (PHOBIUS); CYTOPLASMIC_DOMAIN (PHOBIUS); TRANSMEMBRANE (PHOBIUS); IPR012336 (PROSITE_PROFILES…
comp9859_c2_seq1	disulfide isomerase	1533	1	0	0.92	4	P:homeostatic process; C:endoplasmic reticulum; P:protein folding; F:isomerase activity	EC:5.3.4.1	Coil (COILS); PR00421 (PRINTS); IPR005788 (TIGRFAM); IPR005792 (TIGRFAM); IPR013766 (PFAM); IPR012336 (G3DSA:3.40.30.GENE3D); PF13848 (PFAM); IPR012336 (G3DSA:3.40.30.GENE3D); PTHR18929:SF74 (PANTHER); PTHR18929 (PANTHER); IPR017937 (PROSITE_PATTERNS); IPR017937 (PROSITE_PATTERNS); CYTOPLASMIC_DOMAIN (PHOBIUS); TRANSMEMBRANE (PHOBIUS); NON_CYTOPLASMIC_DOMAIN (PHOBIUS); IPR012336 (PROSITE_PROFILES…
comp9859_c3_seq1	hypothetical protein, conserved in Plasmodium species	908	1	6.37659e-49	0.83	0	-		no IPS match
comp9860_c0_seq1	---NA---	519	0			0	-		no IPS match
comp9861_c0_seq1	---NA---	245	0			0	-		NON_CYTOPLASMIC_DOMAIN (PHOBIUS); CYTOPLASMIC_DOMAIN (PHOBIUS); TRANSMEMBRANE (PHOBIUS)
comp9863_c0_seq1	chaperone	1183	1	3.68888e-158	0.95	3	F:ion binding; C:endoplasmic reticulum; P:response to stress	-	IPR013126 (PRINTS); G3DSA:3.30.420.40 (GENE3D); IPR013126 (PFAM); G3DSA:3.30.420.40 (GENE3D); G3DSA:3.30.30.30 (GENE3D); PTHR19375 (PANTHER); IPR018181 (PROSITE_PATTERNS); IPR018181 (PROSITE_PATTERNS); SIGNAL_PEPTIDE_C_REGION (PHOBIUS); SIGNAL_PEPTIDE_H_REGION (PHOBIUS); SIGNAL_PEPTIDE_N_REGION (PHOBIUS); SIGNAL_PEPTIDE (PHOBIUS); NON_CYTOPLASMIC_DOMAIN (PHOBIUS); SignalP-noTM (SIGNALP_EUK); SSF5…
comp9863_c1_seq1	heat shock protein	1350	1	0	0.99	0	-		no IPS match
comp9864_c0_seq1	serine repeat antigen 7	3229	1	0	0.62	0	-		IPR000668 (PRINTS); IPR000668 (SMART); IPR000668 (PFAM); G3DSA:3.90.70.10 (GENE3D); IPR013128 (PANTHER); PTHR12411:SF309 (PANTHER); IPR000169 (PROSITE_PATTERNS); NON_CYTOPLASMIC_DOMAIN (PHOBIUS); SIGNAL_PEPTIDE (PHOBIUS); SIGNAL_PEPTIDE_N_REGION (PHOBIUS); SIGNAL_PEPTIDE_C_REGION (PHOBIUS); SIGNAL_PEPTIDE_H_REGION (PHOBIUS); SignalP-noTM (SIGNALP_EUK); SSF54001 (SUPERFAMILY)
comp9865_c0_seq1	heat shock protein 81-2	1402	1	3.06035e-148	0.99	4	F:ion binding; F:unfolded protein binding; P:protein folding; P:response to stress	-	Coil (COILS); Coil (COILS); IPR020575 (PRINTS); IPR003594 (SMART); IPR001404 (PFAM); IPR003594 (G3DSA:3.30.565.GENE3D); IPR003594 (PFAM); IPR001404 (PANTHER); IPR019805 (PROSITE_PATTERNS); IPR003594 (SUPERFAMILY)
comp9865_c1_seq1	hsp90-like protein	1403	1	0	0.98	0	-		IPR001404 (PFAM); IPR001404 (PIRSF); IPR001404 (PANTHER); IPR020568 (SUPERFAMILY); SSF110942 (SUPERFAMILY)
comp9877_c0_seq1	---NA---	320	0			0	-		TRANSMEMBRANE (PHOBIUS); CYTOPLASMIC_DOMAIN (PHOBIUS); NON_CYTOPLASMIC_DOMAIN (PHOBIUS); TMhelix (TMHMM)
comp9877_c1_seq1	hypothetical protein PFFVO_05798	1166	1	1.17937e-150	0.91	4	C:nucleus; F:RNA binding; F:ion binding; F:molecular_function	-	IPR009145 (PRINTS); IPR000571 (SMART); IPR003954 (SMART); IPR012677 (G3DSA:3.30.70.GENE3D); PF13893 (PFAM); IPR000571 (PFAM); PTHR12620:SF8 (PANTHER); IPR009145 (PANTHER); IPR000571 (PROSITE_PROFILES); IPR000571 (PROSITE_PROFILES); IPR000504 (PROSITE_PROFILES); SSF54928 (SUPERFAMILY)
comp9882_c0_seq1	---NA---	736	0			0	-		no IPS match
comp9883_c0_seq1	asparagine - trna ligase	1888	1	0	0.87	10	P:biological_process; C:cytoplasm; F:oxidoreductase activity; F:ion binding; P:tRNA metabolic process; P:cellular amino acid metabolic process; F:molecular_function; F:ligase activity; P:response to stress; P:translation	EC:6.1.1.22; EC:6.1.1; EC:1.11.1.7	no IPS match
comp9891_c0_seq1	TPA: hypothetical protein BOS_23201	377	1	5.98867e-36	0.96	0	-		no IPS match
comp9891_c0_seq2	TPA: hypothetical protein BOS_23201	496	1	2.39549e-35	0.96	0	-		no IPS match
comp9891_c0_seq3	TPA: hypothetical protein BOS_23201	497	1	2.39549e-35	0.96	0	-		no IPS match
comp9892_c0_seq1	translationally-controlled tumor protein	917	1	3.83814e-101	0.95	0	-		IPR018105 (PRINTS); IPR018105 (PFAM); IPR011323 (G3DSA:2.170.150.GENE3D); IPR018105 (PANTHER); IPR011057 (SUPERFAMILY)
comp9897_c0_seq1	hypothetical protein PCYB_111880	8021	1	0	0.89	0	-		Coil (COILS); Coil (COILS); Coil (COILS); IPR000225 (SMART); IPR011989 (G3DSA:1.25.10.GENE3D); IPR016024 (SUPERFAMILY); IPR016024 (SUPERFAMILY); IPR016024 (SUPERFAMILY); IPR016024 (SUPERFAMILY); IPR016024 (SUPERFAMILY)
comp9903_c0_seq1	26s proteasome regulatory	1531	1	0	0.99	7	C:cytoplasm; P:catabolic process; F:ion binding; C:protein complex; F:peptidase activity; C:intracellular; F:molecular_function	EC:3.6.1; EC:3.6.1.15	Coil (COILS); IPR003593 (SMART); IPR005937 (TIGRFAM); IPR027417 (G3DSA:3.40.50.GENE3D); IPR003959 (PFAM); G3DSA:1.10.8.60 (GENE3D); PTHR23073:SF24 (PANTHER); PTHR23073 (PANTHER); IPR003960 (PROSITE_PATTERNS); IPR027417 (SUPERFAMILY)
comp9904_c0_seq1	transcription factor hes-1	405	1	1.41709e-68	1	0	-		IPR011598 (SMART); IPR003650 (PFAM); IPR011598 (PFAM); IPR011598 (G3DSA:4.10.280.GENE3D); PTHR10985 (PANTHER); PTHR10985:SF19 (PANTHER); IPR003650 (PROSITE_PROFILES); IPR011598 (PROSITE_PROFILES); IPR011598 (SUPERFAMILY); SSF158457 (SUPERFAMILY)
comp9907_c0_seq1	---NA---	359	0			0	-		no IPS match
comp9910_c0_seq1	---NA---	1661	0			0	-		no IPS match
comp9910_c1_seq1	---NA---	594	0			0	-		no IPS match
comp9917_c0_seq1	---NA---	258	0			0	-		TRANSMEMBRANE (PHOBIUS); CYTOPLASMIC_DOMAIN (PHOBIUS); NON_CYTOPLASMIC_DOMAIN (PHOBIUS)
comp9918_c0_seq1	---NA---	1681	0			0	-		TRANSMEMBRANE (PHOBIUS); NON_CYTOPLASMIC_DOMAIN (PHOBIUS); NON_CYTOPLASMIC_DOMAIN (PHOBIUS); CYTOPLASMIC_DOMAIN (PHOBIUS); TRANSMEMBRANE (PHOBIUS); CYTOPLASMIC_DOMAIN (PHOBIUS); TRANSMEMBRANE (PHOBIUS); NON_CYTOPLASMIC_DOMAIN (PHOBIUS); CYTOPLASMIC_DOMAIN (PHOBIUS); TRANSMEMBRANE (PHOBIUS); TRANSMEMBRANE (PHOBIUS); TMhelix (TMHMM); TMhelix (TMHMM); TMhelix (TMHMM); TMhelix (TMHMM); TMhelix (TMHMM…
comp9918_c1_seq1	---NA---	292	0			0	-		no IPS match
comp9920_c0_seq1	hypothetical protein PFMALIP_01394	1198	1	1.54274e-99	0.88	0	-		Coil (COILS); Coil (COILS); SM00365 (SMART); IPR025875 (PFAM); G3DSA:3.80.10.10 (GENE3D); IPR001611 (PFAM); IPR001611 (PROSITE_PROFILES); IPR001611 (PROSITE_PROFILES); IPR001611 (PROSITE_PROFILES); IPR001611 (PROSITE_PROFILES); SSF52058 (SUPERFAMILY)
comp9920_c1_seq1	leucine-rich repeat protein	637	1	7.7342e-40	0.91	0	-		IPR025875 (PFAM); G3DSA:3.80.10.10 (GENE3D); IPR001611 (PFAM); IPR001611 (PROSITE_PROFILES); IPR001611 (PROSITE_PROFILES); IPR001611 (PROSITE_PROFILES); SSF52058 (SUPERFAMILY)
comp9921_c0_seq1	hypothetical protein PFUGPA_05011	2349	1	6.85653e-156	0.94	4	C:nucleus; F:DNA binding; P:cellular nitrogen compound metabolic process; P:biosynthetic process	-	IPR017923 (G3DSA:1.20.930.GENE3D); IPR017923 (PFAM); PTHR22908 (PANTHER); PTHR22908:SF54 (PANTHER); CYTOPLASMIC_DOMAIN (PHOBIUS); TRANSMEMBRANE (PHOBIUS); NON_CYTOPLASMIC_DOMAIN (PHOBIUS); IPR017923 (PROSITE_PROFILES); IPR017923 (SUPERFAMILY)
comp9921_c1_seq1	transcription factor with ap2 domain	1699	1	1.16893e-53	0.85	3	F:nucleic acid binding transcription factor activity; P:cellular nitrogen compound metabolic process; P:biosynthetic process	-	Coil (COILS); CYTOPLASMIC_DOMAIN (PHOBIUS); NON_CYTOPLASMIC_DOMAIN (PHOBIUS); TRANSMEMBRANE (PHOBIUS); TMhelix (TMHMM)
comp9922_c0_seq2	vacuolar sorting protein	2100	1	3.85174e-86	0.9	0	-		Coil (COILS); Coil (COILS); IPR003123 (SMART); IPR003123 (PFAM); PTHR23101 (PANTHER); IPR003123 (PROSITE_PROFILES); SSF109993 (SUPERFAMILY)
comp9924_c0_seq1	---NA---	2385	0			0	-		no IPS match
comp9924_c1_seq1	---NA---	1545	0			0	-		Coil (COILS); Coil (COILS)
comp9926_c0_seq1	hypothetical protein	582	1	3.88044e-40	0.81	0	-		SIGNAL_PEPTIDE_N_REGION (PHOBIUS); SIGNAL_PEPTIDE_C_REGION (PHOBIUS); NON_CYTOPLASMIC_DOMAIN (PHOBIUS); SIGNAL_PEPTIDE (PHOBIUS); SIGNAL_PEPTIDE_H_REGION (PHOBIUS)
comp9929_c0_seq1	hypothetical protein	6498	1	0	0.76	0	-		Coil (COILS); Coil (COILS); Coil (COILS); Coil (COILS); IPR022099 (PFAM); IPR022105 (PFAM); PTHR13367 (PANTHER); PTHR13367:SF8 (PANTHER); NON_CYTOPLASMIC_DOMAIN (PHOBIUS); TRANSMEMBRANE (PHOBIUS); CYTOPLASMIC_DOMAIN (PHOBIUS); TRANSMEMBRANE (PHOBIUS); NON_CYTOPLASMIC_DOMAIN (PHOBIUS); TMhelix (TMHMM)
comp9929_c1_seq1	hypothetical protein C922_03783	3115	1	0	0.75	0	-		no IPS match
comp9934_c0_seq1	---NA---	1719	0			0	-		Coil (COILS); Coil (COILS); Coil (COILS); Coil (COILS); Coil (COILS)
comp9936_c0_seq1	---NA---	272	0			0	-		Coil (COILS); Coil (COILS)
comp9936_c0_seq3	---NA---	2378	0			0	-		Coil (COILS)
comp9939_c0_seq1	hypothetical protein PFNF54_05753, partial	2363	1	0	0.9	0	-		IPR011356 (PRINTS); G3DSA:3.40.630.10 (GENE3D); IPR000819 (PFAM); IPR008283 (PFAM); PTHR11963 (PANTHER); PTHR11963:SF13 (PANTHER); IPR000819 (PROSITE_PATTERNS); IPR023042 (HAMAP); SSF52949 (SUPERFAMILY); SSF53187 (SUPERFAMILY)
comp9939_c0_seq2	hypothetical protein PFNF54_05753, partial	2503	1	0	0.91	0	-		IPR011356 (PRINTS); G3DSA:3.40.630.10 (GENE3D); IPR008283 (PFAM); IPR000819 (PFAM); PTHR11963 (PANTHER); PTHR11963:SF13 (PANTHER); IPR000819 (PROSITE_PATTERNS); IPR023042 (HAMAP); SSF53187 (SUPERFAMILY); SSF52949 (SUPERFAMILY)
comp9941_c0_seq1	dnaj domain partial	1503	1	0	0.9	2	F:unfolded protein binding; P:protein folding	-	TMhelix (TMHMM)
comp9952_c0_seq1	---NA---	234	0			0	-		CYTOPLASMIC_DOMAIN (PHOBIUS); NON_CYTOPLASMIC_DOMAIN (PHOBIUS); TRANSMEMBRANE (PHOBIUS); TMhelix (TMHMM)
comp9955_c0_seq1	---NA---	956	0			0	-		IPR006389 (PFAM); IPR006389 (TIGRFAM); SIGNAL_PEPTIDE_N_REGION (PHOBIUS); SIGNAL_PEPTIDE_C_REGION (PHOBIUS); NON_CYTOPLASMIC_DOMAIN (PHOBIUS); SIGNAL_PEPTIDE (PHOBIUS); CYTOPLASMIC_DOMAIN (PHOBIUS); TRANSMEMBRANE (PHOBIUS); SIGNAL_PEPTIDE_H_REGION (PHOBIUS); SignalP-TM (SIGNALP_EUK); TMhelix (TMHMM)
comp9955_c1_seq1	hypothetical protein PFAG_05634	919	1	6.70634e-20	0.57	0	-		Coil (COILS); Coil (COILS)
comp9955_c2_seq1	---NA---	875	0			0	-		NON_CYTOPLASMIC_DOMAIN (PHOBIUS); CYTOPLASMIC_DOMAIN (PHOBIUS); TRANSMEMBRANE (PHOBIUS); TMhelix (TMHMM)
comp9956_c0_seq1	---NA---	626	0			0	-		IPR006389 (PFAM); IPR006389 (TIGRFAM); CYTOPLASMIC_DOMAIN (PHOBIUS); NON_CYTOPLASMIC_DOMAIN (PHOBIUS); TRANSMEMBRANE (PHOBIUS); NON_CYTOPLASMIC_DOMAIN (PHOBIUS); TRANSMEMBRANE (PHOBIUS); SignalP-TM (SIGNALP_EUK); TMhelix (TMHMM); TMhelix (TMHMM)
comp9956_c1_seq1	protein phosphatase	1090	1	0	0.99	2	P:biological_process; F:phosphatase activity	EC:3.1.3.16; EC:3.1; EC:3.1.3.41	IPR006186 (PRINTS); IPR006186 (SMART); IPR029052 (G3DSA:3.60.21.GENE3D); IPR004843 (PFAM); PTHR11668 (PANTHER); PTHR11668:SF24 (PANTHER); IPR006186 (PROSITE_PATTERNS); IPR029052 (SUPERFAMILY)
comp9956_c2_seq1	#NAME?	1319	1	1.30129e-169	0.98	5	P:small molecule metabolic process; P:carbohydrate metabolic process; P:generation of precursor metabolites and energy; P:catabolic process; F:isomerase activity	EC:5.4.2.1	IPR013078 (SMART); IPR013078 (PFAM); IPR029033 (G3DSA:3.40.50.GENE3D); IPR005952 (TIGRFAM); IPR005952 (PANTHER); IPR001345 (PROSITE_PATTERNS); IPR005952 (HAMAP); IPR029033 (SUPERFAMILY)
comp9956_c3_seq1	Transportin	4867	1	0	0.88	3	C:nucleus; P:transport; F:enzyme binding	-	no IPS match
comp9958_c0_seq1	proteasome regulatory component	6865	1	0	0.93	5	P:biological_process; P:catabolic process; C:protein complex; F:enzyme regulator activity; C:intracellular	-	Coil (COILS); IPR002290 (SMART); G3DSA:3.30.200.20 (GENE3D); IPR000719 (PFAM); G3DSA:1.10.510.10 (GENE3D); PTHR24351 (PANTHER); IPR008271 (PROSITE_PATTERNS); IPR017441 (PROSITE_PATTERNS); IPR000719 (PROSITE_PROFILES); IPR011009 (SUPERFAMILY)
comp9958_c1_seq1	---NA---	267	0			0	-		TRANSMEMBRANE (PHOBIUS); NON_CYTOPLASMIC_DOMAIN (PHOBIUS); CYTOPLASMIC_DOMAIN (PHOBIUS); TMhelix (TMHMM)
comp9959_c0_seq1	hypothetical protein PFUGPA_04086	2999	1	1.38373e-92	0.58	0	-		SignalP-TM (SIGNALP_GRAM_POSITIVE)
comp9959_c1_seq1	hypothetical protein	306	1	7.12124e-24	0.91	0	-		IPR007726 (PFAM)
comp9960_c0_seq1	hypothetical protein PFMALIP_02085	1374	1	3.95477e-99	0.86	0	-		TRANSMEMBRANE (PHOBIUS); NON_CYTOPLASMIC_DOMAIN (PHOBIUS); CYTOPLASMIC_DOMAIN (PHOBIUS); TMhelix (TMHMM)
comp9960_c1_seq1	hypothetical protein PFNF54_02197	1016	1	2.18916e-115	0.84	0	-		Coil (COILS)
comp9961_c0_seq1	40s ribosomal protein s16	592	1	1.36218e-93	0.99	3	F:structural constituent of ribosome; C:ribosome; P:translation	-	IPR000754 (PFAM); IPR014721 (G3DSA:3.30.230.GENE3D); PTHR21569:SF4 (PANTHER); IPR000754 (PANTHER); IPR020574 (PROSITE_PATTERNS); IPR020568 (SUPERFAMILY)
comp9961_c0_seq2	40s ribosomal protein s16	738	1	8.61506e-93	0.99	3	F:structural constituent of ribosome; C:ribosome; P:translation	-	IPR014721 (G3DSA:3.30.230.GENE3D); IPR000754 (PFAM); PTHR21569:SF4 (PANTHER); IPR000754 (PANTHER); IPR020574 (PROSITE_PATTERNS); IPR020568 (SUPERFAMILY)
comp9962_c0_seq1	---NA---	222	0			0	-		NON_CYTOPLASMIC_DOMAIN (PHOBIUS); TRANSMEMBRANE (PHOBIUS); CYTOPLASMIC_DOMAIN (PHOBIUS)
comp9962_c1_seq1	hypothetical protein	7917	1	0	0.64	0	-		Coil (COILS); Coil (COILS); Coil (COILS); Coil (COILS); Coil (COILS); IPR011989 (G3DSA:1.25.10.GENE3D); NON_CYTOPLASMIC_DOMAIN (PHOBIUS); SIGNAL_PEPTIDE_N_REGION (PHOBIUS); SIGNAL_PEPTIDE (PHOBIUS); SIGNAL_PEPTIDE_H_REGION (PHOBIUS); SIGNAL_PEPTIDE_C_REGION (PHOBIUS); SignalP-noTM (SIGNALP_EUK)
comp9967_c0_seq1	---NA---	376	0			0	-		no IPS match
comp9970_c0_seq1	---NA---	370	0			0	-		no IPS match
comp9971_c0_seq1	---NA---	282	0			0	-		NON_CYTOPLASMIC_DOMAIN (PHOBIUS); CYTOPLASMIC_DOMAIN (PHOBIUS); TRANSMEMBRANE (PHOBIUS)
comp9972_c0_seq1	tyrosine-trna ligase	4083	1	0	0.79	0	-		Coil (COILS); IPR002307 (PRINTS); G3DSA:1.10.240.10 (GENE3D); IPR002942 (G3DSA:3.10.290.GENE3D); IPR014729 (G3DSA:3.40.50.GENE3D); IPR002305 (PFAM); IPR002307 (TIGRFAM); IPR024088 (PANTHER); PTHR11766:SF0 (PANTHER); SIGNAL_PEPTIDE_N_REGION (PHOBIUS); SIGNAL_PEPTIDE_H_REGION (PHOBIUS); SIGNAL_PEPTIDE_C_REGION (PHOBIUS); SIGNAL_PEPTIDE (PHOBIUS); NON_CYTOPLASMIC_DOMAIN (PHOBIUS); IPR002942 (PROSITE…
comp9972_c1_seq1	3-methyl-2-oxobutanoate dehydrogenase	2414	1	0	0.92	2	P:biological_process; F:oxidoreductase activity	EC:1.2.4.4	IPR005475 (SMART); IPR005476 (PFAM); IPR005475 (PFAM); IPR029061 (G3DSA:3.40.50.GENE3D); IPR009014 (G3DSA:3.40.50.GENE3D); PTHR11624 (PANTHER); PTHR11624:SF21 (PANTHER); IPR029061 (SUPERFAMILY); IPR009014 (SUPERFAMILY)
comp9973_c0_seq1	hypothetical protein C922_03016	1094	1	3.70759e-81	0.95	3	P:cellular protein modification process; F:molecular_function; F:ligase activity	-	Coil (COILS); TMhelix (TMHMM)
comp9973_c1_seq1	hypothetical protein PFTANZ_01704	503	1	6.44461e-46	0.82	0	-		no IPS match
comp9979_c0_seq2	hd domain containing protein	2731	1	0	0.75	3	P:biological_process; F:ion binding; F:molecular_function	EC:3.1	IPR003607 (SMART); IPR006674 (G3DSA:1.10.3210.GENE3D); IPR006674 (PFAM); PTHR11373:SF4 (PANTHER); PTHR11373 (PANTHER); SSF109604 (SUPERFAMILY)
comp9984_c0_seq3	ragulator complex protein lamtor1 isoform x1	233	1	3.01588e-13	0.95	0	-		no IPS match
comp9991_c0_seq1	thioredoxin	1988	1	0	0.82	1	P:homeostatic process	-	Coil (COILS); IPR013766 (PFAM); IPR012336 (G3DSA:3.40.30.GENE3D); NON_CYTOPLASMIC_DOMAIN (PHOBIUS); TRANSMEMBRANE (PHOBIUS); CYTOPLASMIC_DOMAIN (PHOBIUS); IPR012336 (SUPERFAMILY)
comp9996_c0_seq1	diacylglycerol kinase	1762	1	0	0.79	3	P:biological_process; P:signal transduction; F:kinase activity	EC:2.7.1.23; EC:2.7.1.107	Coil (COILS); IPR000756 (SMART); IPR001206 (SMART); IPR000756 (PFAM); IPR001206 (PFAM); PTHR11255:SF34 (PANTHER); PTHR11255 (PANTHER); IPR001206 (PROSITE_PROFILES); IPR016064 (SUPERFAMILY)
comp10008_c0_seq1	---NA---	389	0			0	-		no IPS match
comp10010_c0_seq1	---NA---	867	0			0	-		Coil (COILS); Coil (COILS)
comp10012_c0_seq1	zinc finger containing protein	1626	1	1.31671e-142	0.67	1	F:ion binding	-	Coil (COILS); IPR000571 (SMART); IPR000571 (G3DSA:4.10.1000.GENE3D); IPR000571 (PROSITE_PROFILES); IPR000571 (PROSITE_PROFILES); IPR000571 (PROSITE_PROFILES); SSF90229 (SUPERFAMILY); SSF90229 (SUPERFAMILY)
comp10021_c0_seq1	---NA---	294	0			0	-		TMhelix (TMHMM)
comp10025_c0_seq1	hypothetical protein PFUGPA_02866	1850	1	0	0.83	1	F:ion binding	-	Coil (COILS); IPR019591 (PFAM); IPR025723 (PFAM); IPR027417 (G3DSA:3.40.50.GENE3D); IPR019591 (PANTHER); PTHR23264:SF19 (PANTHER); IPR000808 (PROSITE_PATTERNS); SIGNAL_PEPTIDE_N_REGION (PHOBIUS); SIGNAL_PEPTIDE (PHOBIUS); NON_CYTOPLASMIC_DOMAIN (PHOBIUS); SIGNAL_PEPTIDE_C_REGION (PHOBIUS); SIGNAL_PEPTIDE_H_REGION (PHOBIUS); IPR027417 (SUPERFAMILY); TMhelix (TMHMM)
comp10027_c0_seq1	hypothetical protein	890	1	2.51902e-66	0.84	1	F:molecular_function	-	NON_CYTOPLASMIC_DOMAIN (PHOBIUS); CYTOPLASMIC_DOMAIN (PHOBIUS); TRANSMEMBRANE (PHOBIUS); TMhelix (TMHMM)
comp10028_c0_seq1	---NA---	249	0			0	-		no IPS match
comp10028_c1_seq1	preprotein subunit	2102	1	0	0.99	2	C:cellular_component; P:transport	-	IPR002208 (TIGRFAM); IPR002208 (PIRSF); IPR019561 (PFAM); IPR023201 (G3DSA:1.10.3370.GENE3D); IPR002208 (PFAM); IPR002208 (PANTHER); IPR030659 (PROSITE_PATTERNS); IPR030659 (PROSITE_PATTERNS); CYTOPLASMIC_DOMAIN (PHOBIUS); TRANSMEMBRANE (PHOBIUS); TRANSMEMBRANE (PHOBIUS); NON_CYTOPLASMIC_DOMAIN (PHOBIUS); TRANSMEMBRANE (PHOBIUS); TRANSMEMBRANE (PHOBIUS); CYTOPLASMIC_DOMAIN (PHOBIUS); TRANSMEMBRAN…
comp10038_c0_seq1	---NA---	636	0			0	-		Coil (COILS); Coil (COILS)
comp10038_c1_seq1	hypothetical protein PFUGPA_03711	547	1	9.52134e-26	0.8	0	-		no IPS match
comp10039_c0_seq1	hypothetical protein PCYB_133480	1580	1	0	0.9	1	F:ion binding	-	IPR001841 (SMART); IPR013083 (G3DSA:3.30.40.GENE3D); IPR001841 (PFAM); PTHR12477 (PANTHER); PTHR12477:SF72 (PANTHER); TRANSMEMBRANE (PHOBIUS); TRANSMEMBRANE (PHOBIUS); CYTOPLASMIC_DOMAIN (PHOBIUS); NON_CYTOPLASMIC_DOMAIN (PHOBIUS); TRANSMEMBRANE (PHOBIUS); NON_CYTOPLASMIC_DOMAIN (PHOBIUS); CYTOPLASMIC_DOMAIN (PHOBIUS); NON_CYTOPLASMIC_DOMAIN (PHOBIUS); CYTOPLASMIC_DOMAIN (PHOBIUS); TRANSMEMBRANE …
comp10042_c0_seq1	---NA---	2239	0			0	-		TMhelix (TMHMM)
comp10045_c0_seq1	hypothetical protein PFUGPA_01827	547	1	1.85618e-11	0.6	0	-		Coil (COILS)
comp10048_c0_seq1	vacuolar protein sorting-associated protein 13b-like	615	1	2.16291e-35	0.7	0	-		no IPS match
comp10051_c0_seq1	seryl-trna synthetase	1760	1	0	0.83	6	C:cytoplasm; F:ion binding; P:tRNA metabolic process; P:cellular amino acid metabolic process; F:ligase activity; P:translation	EC:6.1.1.11; EC:6.1.1	CYTOPLASMIC_DOMAIN (PHOBIUS); NON_CYTOPLASMIC_DOMAIN (PHOBIUS); TRANSMEMBRANE (PHOBIUS); TMhelix (TMHMM)
comp10058_c0_seq1	conserved plasmodium protein	944	1	2.26857e-51	0.79	0	-		IPR011992 (G3DSA:1.10.238.GENE3D); IPR011992 (G3DSA:1.10.238.GENE3D); SSF47473 (SUPERFAMILY)
comp10062_c0_seq1	MB2	1771	1	0	1	0	-		G3DSA:2.40.30.10 (GENE3D); IPR023115 (PFAM); IPR023115 (G3DSA:3.40.50.GENE3D); G3DSA:2.40.30.10 (GENE3D); PTHR23115 (PANTHER); IPR015760 (PTHR23115:PANTHER); IPR009000 (SUPERFAMILY); IPR009000 (SUPERFAMILY); IPR023115 (SUPERFAMILY)
comp10062_c1_seq1	MB2	510	1	1.13729e-81	1	0	-		IPR000795 (PFAM); IPR005225 (TIGRFAM); IPR027417 (G3DSA:3.40.50.GENE3D); PTHR23115 (PANTHER); IPR015760 (PTHR23115:PANTHER); IPR027417 (SUPERFAMILY)
comp10063_c0_seq1	dna-directed rna polymerase ii	766	1	3.67047e-114	0.95	4	F:nucleotidyltransferase activity; F:RNA binding; P:cellular nitrogen compound metabolic process; P:biosynthetic process	EC:2.7.7.6	no IPS match
comp10068_c0_seq1	hypothetical protein	2081	1	4.7515e-99	0.78	0	-		SIGNAL_PEPTIDE_H_REGION (PHOBIUS); SIGNAL_PEPTIDE_N_REGION (PHOBIUS); SIGNAL_PEPTIDE_C_REGION (PHOBIUS); SIGNAL_PEPTIDE (PHOBIUS); NON_CYTOPLASMIC_DOMAIN (PHOBIUS); TMhelix (TMHMM)
comp10070_c0_seq1	---NA---	404	0			0	-		TRANSMEMBRANE (PHOBIUS); CYTOPLASMIC_DOMAIN (PHOBIUS); NON_CYTOPLASMIC_DOMAIN (PHOBIUS); TMhelix (TMHMM)
comp10071_c0_seq1	cytoadherence-linked asexual protein	4706	1	0	0.7	0	-		no IPS match
comp10072_c0_seq1	qa-snare protein	1180	1	2.67174e-121	0.86	7	P:membrane organization; P:vesicle-mediated transport; C:cytoplasm; C:protein complex; P:transport; C:plasma membrane; F:molecular_function	-	Coil (COILS); Coil (COILS); Coil (COILS); IPR006011 (SMART); IPR000727 (SMART); PF14523 (PFAM); G3DSA:1.20.58.70 (GENE3D); PTHR19957 (PANTHER); PTHR19957:SF41 (PANTHER); NON_CYTOPLASMIC_DOMAIN (PHOBIUS); CYTOPLASMIC_DOMAIN (PHOBIUS); TRANSMEMBRANE (PHOBIUS); IPR000727 (PROSITE_PROFILES); SignalP-noTM (SIGNALP_EUK); IPR010989 (SUPERFAMILY); TMhelix (TMHMM)
comp10072_c1_seq1	---NA---	426	0			0	-		NON_CYTOPLASMIC_DOMAIN (PHOBIUS); TRANSMEMBRANE (PHOBIUS); CYTOPLASMIC_DOMAIN (PHOBIUS); TMhelix (TMHMM)
comp10083_c0_seq1	ataxin-7-like protein 3 isoform x3	1135	1	0	0.97	8	P:chromosome organization; F:protein binding transcription factor activity; F:ion binding; P:cellular protein modification process; C:protein complex; P:cellular nitrogen compound metabolic process; P:biosynthetic process; C:nucleoplasm	-	IPR013246 (PFAM); IPR013243 (PFAM); PTHR15117:SF6 (PANTHER); PTHR15117 (PANTHER); IPR013243 (PROSITE_PROFILES); IPR013246 (HAMAP)
comp10085_c0_seq1	hypothetical protein C922_01476	1087	1	5.36077e-157	0.93	4	P:small molecule metabolic process; P:signal transduction; P:nucleobase-containing compound catabolic process; F:enzyme regulator activity	-	Coil (COILS); IPR000195 (SMART); G3DSA:1.10.8.270 (GENE3D); IPR000195 (PFAM); PTHR22957:SF212 (PANTHER); PTHR22957 (PANTHER); IPR000195 (PROSITE_PROFILES); IPR000195 (SUPERFAMILY); IPR000195 (SUPERFAMILY)
comp10085_c1_seq1	---NA---	480	0			0	-		CYTOPLASMIC_DOMAIN (PHOBIUS); TRANSMEMBRANE (PHOBIUS); NON_CYTOPLASMIC_DOMAIN (PHOBIUS); TMhelix (TMHMM)
comp10087_c0_seq1	---NA---	260	0			0	-		no IPS match
comp10088_c0_seq1	hypothetical protein PCYB_131870	2362	1	2.41474e-62	0.52	2	P:biological_process; F:molecular_function	-	no IPS match
comp10089_c0_seq1	hypothetical protein PFMALIP_03659	3149	1	0	0.62	0	-		IPR001965 (SMART); IPR013083 (G3DSA:3.30.40.GENE3D); G3DSA:3.50.50.60 (GENE3D); G3DSA:3.90.660.10 (GENE3D); IPR002937 (PFAM); PTHR10742:SF61 (PANTHER); PTHR10742 (PANTHER); IPR019786 (PROSITE_PATTERNS); NON_CYTOPLASMIC_DOMAIN (PHOBIUS); CYTOPLASMIC_DOMAIN (PHOBIUS); TRANSMEMBRANE (PHOBIUS); IPR019787 (PROSITE_PROFILES); IPR011011 (SUPERFAMILY); SSF51905 (SUPERFAMILY); SSF54373 (SUPERFAMILY)
comp10092_c0_seq1	hypothetical protein PFAG_01591	3300	1	1.21404e-153	0.8	0	-		Coil (COILS); Coil (COILS); Coil (COILS); TRANSMEMBRANE (PHOBIUS); NON_CYTOPLASMIC_DOMAIN (PHOBIUS); TRANSMEMBRANE (PHOBIUS); NON_CYTOPLASMIC_DOMAIN (PHOBIUS); TRANSMEMBRANE (PHOBIUS); TRANSMEMBRANE (PHOBIUS); CYTOPLASMIC_DOMAIN (PHOBIUS); CYTOPLASMIC_DOMAIN (PHOBIUS); NON_CYTOPLASMIC_DOMAIN (PHOBIUS); TMhelix (TMHMM); TMhelix (TMHMM); TMhelix (TMHMM)
comp10099_c0_seq1	hypothetical protein YYG_03889	2261	1	5.49096e-69	0.64	0	-		Coil (COILS); Coil (COILS); Coil (COILS); Coil (COILS); Coil (COILS); Coil (COILS); Coil (COILS); Coil (COILS); Coil (COILS)
comp10099_c0_seq2	e3 ubiquitin-protein ligase huwe1	7247	1	2.27002e-171	0.65	3	P:cellular protein modification process; F:molecular_function; F:ligase activity	-	Coil (COILS); Coil (COILS); Coil (COILS); Coil (COILS); Coil (COILS); Coil (COILS); Coil (COILS); Coil (COILS); Coil (COILS); Coil (COILS); Coil (COILS); CYTOPLASMIC_DOMAIN (PHOBIUS); TRANSMEMBRANE (PHOBIUS); TRANSMEMBRANE (PHOBIUS); CYTOPLASMIC_DOMAIN (PHOBIUS); TRANSMEMBRANE (PHOBIUS); NON_CYTOPLASMIC_DOMAIN (PHOBIUS); NON_CYTOPLASMIC_DOMAIN (PHOBIUS); TMhelix (TMHMM); TMhelix (TMHMM); TMhelix …
comp10100_c0_seq1	asparagine--trna ligase	1955	1	1.26911e-64	0.73	0	-		G3DSA:3.30.930.10 (GENE3D); IPR004364 (PFAM); IPR012340 (G3DSA:2.40.50.GENE3D); IPR018150 (PANTHER); IPR004523 (PTHR22594:PANTHER); SSF55681 (SUPERFAMILY); IPR012340 (SUPERFAMILY)
comp10101_c0_seq1	---NA---	226	0			0	-		no IPS match
comp10101_c1_seq1	conserved Plasmodium protein, unknown function	1672	1	3.16931e-92	0.67	0	-		CYTOPLASMIC_DOMAIN (PHOBIUS); CYTOPLASMIC_DOMAIN (PHOBIUS); NON_CYTOPLASMIC_DOMAIN (PHOBIUS); TRANSMEMBRANE (PHOBIUS); TRANSMEMBRANE (PHOBIUS); TMhelix (TMHMM); TMhelix (TMHMM)
comp10105_c0_seq1	rna binding protein	920	1	4.578e-122	0.97	0	-		IPR004087 (SMART); IPR004088 (G3DSA:3.30.1370.GENE3D); IPR004088 (G3DSA:3.30.1370.GENE3D); IPR004088 (PFAM); PTHR10288 (PANTHER); PTHR10288:SF142 (PANTHER); IPR004088 (PROSITE_PROFILES); IPR004088 (PROSITE_PROFILES); IPR004088 (SUPERFAMILY); IPR004088 (SUPERFAMILY)
comp10105_c1_seq1	rna binding protein	391	1	9.04691e-64	0.95	1	F:RNA binding	-	IPR004088 (G3DSA:3.30.1370.GENE3D); IPR004088 (SUPERFAMILY)
comp10110_c0_seq1	coatomer subunit zeta-1 isoform x1	522	1	1.41994e-111	0.99	0	-		G3DSA:3.30.450.60 (GENE3D); IPR022775 (PFAM); PTHR11043:SF2 (PANTHER); PTHR11043 (PANTHER); IPR000804 (PROSITE_PATTERNS); IPR011012 (SUPERFAMILY)
comp10113_c0_seq1	---NA---	348	0			0	-		NON_CYTOPLASMIC_DOMAIN (PHOBIUS); CYTOPLASMIC_DOMAIN (PHOBIUS); TRANSMEMBRANE (PHOBIUS); TMhelix (TMHMM)
comp10113_c1_seq1	hypothetical protein C922_00108	737	1	1.4495e-90	0.95	3	F:structural constituent of ribosome; C:ribosome; P:translation	-	no IPS match
comp10115_c0_seq1	hypothetical protein	1860	1	0	0.86	0	-		IPR029058 (G3DSA:3.40.50.GENE3D); IPR010297 (PFAM); IPR029058 (SUPERFAMILY)
comp10116_c0_seq1	---NA---	253	0			0	-		TRANSMEMBRANE (PHOBIUS); NON_CYTOPLASMIC_DOMAIN (PHOBIUS); CYTOPLASMIC_DOMAIN (PHOBIUS); TMhelix (TMHMM)
comp10116_c1_seq1	hypothetical protein	718	1	2.22319e-68	0.76	0	-		IPR001158 (PFAM); IPR029071 (SUPERFAMILY)
comp10117_c0_seq1	---NA---	997	0			0	-		CYTOPLASMIC_DOMAIN (PHOBIUS); NON_CYTOPLASMIC_DOMAIN (PHOBIUS); TRANSMEMBRANE (PHOBIUS)
comp10121_c0_seq1	---NA---	249	0			0	-		TRANSMEMBRANE (PHOBIUS); CYTOPLASMIC_DOMAIN (PHOBIUS); NON_CYTOPLASMIC_DOMAIN (PHOBIUS); TMhelix (TMHMM)
comp10121_c1_seq1	hypothetical protein C922_02214	918	1	2.82359e-80	0.92	3	C:nucleus; P:cellular nitrogen compound metabolic process; P:biosynthetic process	-	Coil (COILS); IPR007282 (PFAM); PTHR23326:SF1 (PANTHER); PTHR23326 (PANTHER)
comp10124_c0_seq1	long chain fatty acid elongation protein	1942	1	0	1	0	-		IPR002076 (PFAM); PTHR11157:SF17 (PANTHER); IPR002076 (PANTHER); NON_CYTOPLASMIC_DOMAIN (PHOBIUS); NON_CYTOPLASMIC_DOMAIN (PHOBIUS); CYTOPLASMIC_DOMAIN (PHOBIUS); NON_CYTOPLASMIC_DOMAIN (PHOBIUS); TRANSMEMBRANE (PHOBIUS); TRANSMEMBRANE (PHOBIUS); TRANSMEMBRANE (PHOBIUS); NON_CYTOPLASMIC_DOMAIN (PHOBIUS); NON_CYTOPLASMIC_DOMAIN (PHOBIUS); TRANSMEMBRANE (PHOBIUS); CYTOPLASMIC_DOMAIN (PHOBIUS); CYTO…
comp10124_c1_seq1	---NA---	298	0			0	-		CYTOPLASMIC_DOMAIN (PHOBIUS); NON_CYTOPLASMIC_DOMAIN (PHOBIUS); TRANSMEMBRANE (PHOBIUS); TMhelix (TMHMM)
comp10125_c0_seq2	---NA---	299	0			0	-		TRANSMEMBRANE (PHOBIUS); NON_CYTOPLASMIC_DOMAIN (PHOBIUS); CYTOPLASMIC_DOMAIN (PHOBIUS); TMhelix (TMHMM)
comp10126_c0_seq1	hypothetical protein PCYB_082710	3212	1	9.01042e-127	0.65	0	-		Coil (COILS); TRANSMEMBRANE (PHOBIUS); CYTOPLASMIC_DOMAIN (PHOBIUS); NON_CYTOPLASMIC_DOMAIN (PHOBIUS); TRANSMEMBRANE (PHOBIUS); NON_CYTOPLASMIC_DOMAIN (PHOBIUS)
comp10132_c0_seq1	vacuolar atp synthase catalytic subunit partial	2523	1	0	0.99	7	F:ATPase activity; P:small molecule metabolic process; P:transmembrane transport; F:transmembrane transporter activity; F:ion binding; C:protein complex; P:cellular nitrogen compound metabolic process	EC:3.6.1; EC:3.6.1.3; EC:3.6.1.15	IPR024034 (G3DSA:1.10.1140.GENE3D); IPR027417 (G3DSA:3.40.50.GENE3D); IPR000194 (PFAM); IPR005725 (TIGRFAM); IPR004100 (PFAM); IPR000793 (PFAM); PTHR15184 (PANTHER); PTHR15184:SF7 (PANTHER); IPR020003 (PROSITE_PATTERNS); IPR004100 (SUPERFAMILY); IPR000793 (SUPERFAMILY); IPR027417 (SUPERFAMILY)
comp10133_c0_seq1	hypothetical protein PFNF135_03341	891	1	1.14434e-132	0.91	0	-		Coil (COILS); IPR012336 (SUPERFAMILY)
comp10133_c1_seq1	hypothetical protein PFBG_03255	971	1	8.51681e-128	0.86	0	-		IPR001623 (PRINTS); IPR001623 (SMART); IPR001623 (PFAM); IPR012336 (G3DSA:3.40.30.GENE3D); IPR013766 (PFAM); IPR001623 (G3DSA:1.10.287.GENE3D); PTHR24077:SF237 (PANTHER); PTHR24077 (PANTHER); IPR018253 (PROSITE_PATTERNS); SIGNAL_PEPTIDE_H_REGION (PHOBIUS); SIGNAL_PEPTIDE_N_REGION (PHOBIUS); NON_CYTOPLASMIC_DOMAIN (PHOBIUS); SIGNAL_PEPTIDE (PHOBIUS); SIGNAL_PEPTIDE_C_REGION (PHOBIUS); IPR001623 (P…
comp10141_c0_seq1	40s ribosomal protein s19	521	1	2.53496e-97	0.99	0	-		SIGNAL_PEPTIDE_C_REGION (PHOBIUS); SIGNAL_PEPTIDE (PHOBIUS); SIGNAL_PEPTIDE_H_REGION (PHOBIUS); SIGNAL_PEPTIDE_N_REGION (PHOBIUS); NON_CYTOPLASMIC_DOMAIN (PHOBIUS); SignalP-noTM (SIGNALP_EUK); SignalP-noTM (SIGNALP_GRAM_NEGATIVE)
comp10141_c0_seq2	40s ribosomal protein s19	521	1	1.45258e-97	0.99	0	-		NON_CYTOPLASMIC_DOMAIN (PHOBIUS); SIGNAL_PEPTIDE_N_REGION (PHOBIUS); SIGNAL_PEPTIDE_C_REGION (PHOBIUS); SIGNAL_PEPTIDE_H_REGION (PHOBIUS); SIGNAL_PEPTIDE (PHOBIUS); SignalP-noTM (SIGNALP_EUK); SignalP-noTM (SIGNALP_GRAM_NEGATIVE)
comp10144_c0_seq1	---NA---	361	0			0	-		no IPS match
comp10146_c0_seq1	hypothetical protein	1510	1	3.04686e-25	0.73	0	-		Coil (COILS); Coil (COILS)
comp10146_c1_seq1	hypothetical protein YYE_04047	1804	1	3.31214e-176	0.71	0	-		Coil (COILS); Coil (COILS); IPR008978 (G3DSA:2.60.40.GENE3D); IPR007052 (PROSITE_PROFILES); IPR008978 (SUPERFAMILY)
comp10154_c0_seq1	hypothetical protein in Apicomplexan species	1242	1	0	0.97	0	-		IPR011989 (G3DSA:1.25.10.GENE3D); PTHR23315 (PANTHER); IPR016024 (SUPERFAMILY)
comp10164_c0_seq1	hypothetical protein, conserved in Plasmodium species	1679	1	1.00332e-62	0.83	0	-		Coil (COILS); Coil (COILS)
comp10164_c1_seq1	hypothetical protein PCYB_082850	628	1	4.27202e-36	0.81	0	-		no IPS match
comp10168_c0_seq1	casein kinase ii beta chain	706	1	1.68415e-95	0.98	6	P:biological_process; P:cellular protein modification process; C:protein complex; F:kinase activity; F:enzyme regulator activity; C:intracellular	-	TRANSMEMBRANE (PHOBIUS); CYTOPLASMIC_DOMAIN (PHOBIUS); NON_CYTOPLASMIC_DOMAIN (PHOBIUS); TMhelix (TMHMM)
comp10170_c0_seq1	hypothetical protein	3216	1	7.25289e-148	0.58	0	-		Coil (COILS); Coil (COILS); IPR008610 (PFAM); PTHR13028:SF0 (PANTHER); IPR008610 (PANTHER); CYTOPLASMIC_DOMAIN (PHOBIUS); CYTOPLASMIC_DOMAIN (PHOBIUS); TRANSMEMBRANE (PHOBIUS); TRANSMEMBRANE (PHOBIUS); CYTOPLASMIC_DOMAIN (PHOBIUS); TRANSMEMBRANE (PHOBIUS); NON_CYTOPLASMIC_DOMAIN (PHOBIUS); NON_CYTOPLASMIC_DOMAIN (PHOBIUS); TRANSMEMBRANE (PHOBIUS); TMhelix (TMHMM); TMhelix (TMHMM); TMhelix (TMHMM)
comp10170_c1_seq1	---NA---	252	0			0	-		Coil (COILS)
comp10174_c0_seq1	hypothetical protein, conserved in Plasmodium species	1203	1	4.54258e-75	0.61	0	-		Coil (COILS); Coil (COILS)
comp10183_c0_seq1	u3 snorna-associated small subunit rrna processing	1580	1	4.10932e-158	0.8	0	-		Coil (COILS); IPR001680 (SMART); IPR015943 (G3DSA:2.130.10.GENE3D); IPR001680 (PFAM); PTHR19853:SF0 (PANTHER); PTHR19853 (PANTHER); IPR019775 (PROSITE_PATTERNS); IPR019775 (PROSITE_PATTERNS); IPR001680 (PROSITE_PROFILES); IPR017986 (PROSITE_PROFILES); IPR017986 (SUPERFAMILY)
comp10183_c1_seq1	hypothetical protein YYC_05679	493	1	3.52145e-30	0.85	0	-		Coil (COILS); NON_CYTOPLASMIC_DOMAIN (PHOBIUS); CYTOPLASMIC_DOMAIN (PHOBIUS); TRANSMEMBRANE (PHOBIUS)
comp10187_c0_seq1	---NA---	262	0			0	-		no IPS match
comp10199_c0_seq1	hypothetical protein	2173	1	0	0.83	0	-		TRANSMEMBRANE (PHOBIUS); CYTOPLASMIC_DOMAIN (PHOBIUS); TRANSMEMBRANE (PHOBIUS); NON_CYTOPLASMIC_DOMAIN (PHOBIUS); CYTOPLASMIC_DOMAIN (PHOBIUS); TMhelix (TMHMM); TMhelix (TMHMM)
comp10199_c1_seq1	---NA---	240	0			0	-		no IPS match
comp10202_c0_seq1	hypothetical protein PFFCH_01430	1560	1	3.25502e-19	0.68	0	-		Coil (COILS); CYTOPLASMIC_DOMAIN (PHOBIUS); TRANSMEMBRANE (PHOBIUS); TRANSMEMBRANE (PHOBIUS); NON_CYTOPLASMIC_DOMAIN (PHOBIUS); NON_CYTOPLASMIC_DOMAIN (PHOBIUS); TRANSMEMBRANE (PHOBIUS); CYTOPLASMIC_DOMAIN (PHOBIUS); TMhelix (TMHMM); TMhelix (TMHMM); TMhelix (TMHMM)
comp10203_c0_seq1	hypothetical protein PFUGPA_00172	778	1	2.38851e-96	0.94	0	-		IPR029004 (PFAM); IPR006958 (PFAM); IPR006958 (PIRSF); PTHR23405:SF4 (PANTHER); PTHR23405 (PANTHER)
comp10205_c0_seq1	hypothetical protein	785	1	8.64804e-43	0.73	0	-		no IPS match
comp10205_c1_seq1	hypothetical protein PFUGPA_05181	1541	1	0	0.88	0	-		Coil (COILS); IPR000409 (SMART); IPR000409 (PFAM); IPR023362 (PFAM); IPR023362 (G3DSA:2.30.29.GENE3D); IPR000409 (G3DSA:1.10.1540.GENE3D); PTHR13743 (PANTHER); IPR000409 (PROSITE_PROFILES); SSF50729 (SUPERFAMILY); IPR000409 (SUPERFAMILY)
comp10208_c0_seq1	pescadillo n-terminus domain containing partial	1692	1	2.10144e-109	0.88	2	P:ribosome biogenesis; C:nucleolus	-	CYTOPLASMIC_DOMAIN (PHOBIUS); TRANSMEMBRANE (PHOBIUS); CYTOPLASMIC_DOMAIN (PHOBIUS); TRANSMEMBRANE (PHOBIUS); NON_CYTOPLASMIC_DOMAIN (PHOBIUS); TMhelix (TMHMM)
comp10208_c1_seq1	pescadillo	1378	1	1.85071e-61	0.69	0	-		CYTOPLASMIC_DOMAIN (PHOBIUS); NON_CYTOPLASMIC_DOMAIN (PHOBIUS); CYTOPLASMIC_DOMAIN (PHOBIUS); TRANSMEMBRANE (PHOBIUS); TRANSMEMBRANE (PHOBIUS); TMhelix (TMHMM); TMhelix (TMHMM); TMhelix (TMHMM)
comp10210_c0_seq1	---NA---	1000	0			0	-		Coil (COILS); Coil (COILS)
comp10210_c1_seq1	---NA---	1229	0			0	-		Coil (COILS); Coil (COILS); Coil (COILS)
comp10215_c0_seq1	zinc finger	1344	1	0	0.86	4	P:biological_process; F:transferase activity, transferring glycosyl groups; F:ion binding; C:intracellular	EC:2.4.2.30	Coil (COILS); IPR000315 (SMART); IPR012317 (G3DSA:3.90.228.GENE3D); IPR000315 (PFAM); PTHR31717:SF4 (PANTHER); PTHR31717 (PANTHER); IPR000315 (PROSITE_PROFILES); IPR000315 (PROSITE_PROFILES); SSF57845 (SUPERFAMILY); SSF56399 (SUPERFAMILY)
comp10215_c1_seq1	hypothetical protein YYC_00968	934	1	4.91542e-64	0.88	0	-		no IPS match
comp10220_c0_seq1	heat shock protein hsp70-like protein	2196	1	0	0.97	4	F:ion binding; F:unfolded protein binding; P:protein folding; P:response to stress	-	Coil (COILS); Coil (COILS); Coil (COILS); IPR013126 (PRINTS); G3DSA:3.30.420.40 (GENE3D); IPR012725 (TIGRFAM); IPR029047 (G3DSA:2.60.34.GENE3D); G3DSA:3.30.30.30 (GENE3D); IPR029048 (G3DSA:1.20.1270.GENE3D); G3DSA:3.30.420.40 (GENE3D); G3DSA:3.90.640.10 (GENE3D); IPR013126 (PFAM); PTHR19375 (PANTHER); PTHR19375:SF173 (PANTHER); IPR018181 (PROSITE_PATTERNS); IPR018181 (PROSITE_PATTERNS); IPR018181…
comp10222_c0_seq1	hypothetical protein PFTANZ_04259	2104	1	0	0.73	0	-		IPR011989 (G3DSA:1.25.10.GENE3D); IPR026827 (PANTHER); PTHR23346:SF7 (PANTHER); IPR016024 (SUPERFAMILY)
comp10222_c1_seq1	hypothetical protein PFAG_04290	1644	1	1.664e-174	0.87	0	-		IPR011989 (G3DSA:1.25.10.GENE3D); IPR026827 (PANTHER); PTHR23346:SF7 (PANTHER); NON_CYTOPLASMIC_DOMAIN (PHOBIUS); TRANSMEMBRANE (PHOBIUS); NON_CYTOPLASMIC_DOMAIN (PHOBIUS); TRANSMEMBRANE (PHOBIUS); CYTOPLASMIC_DOMAIN (PHOBIUS); IPR016024 (SUPERFAMILY)
comp10225_c0_seq1	hypothetical protein	929	1	5.87383e-11	0.8	0	-		Coil (COILS)
comp10225_c1_seq1	hypothetical protein C923_00681	1563	1	2.4731e-53	0.58	0	-		no IPS match
comp10227_c0_seq1	---NA---	755	0			0	-		Coil (COILS)
comp10230_c0_seq1	conserved plasmodium protein	1173	1	1.04738e-165	0.97	0	-		no IPS match
comp10233_c0_seq2	GTP:AMP phosphotransferase, putative	1015	1	5.98001e-113	0.88	0	-		IPR000850 (PRINTS); PF00406 (PFAM); IPR027417 (G3DSA:3.40.50.GENE3D); IPR006259 (TIGRFAM); PTHR23359:SF78 (PANTHER); IPR000850 (PANTHER); IPR000850 (PROSITE_PATTERNS); IPR000850 (HAMAP); IPR027417 (SUPERFAMILY)
comp10236_c0_seq1	---NA---	272	0			0	-		no IPS match
comp10237_c0_seq1	hypothetical protein PCYB_143780	1540	1	5.79082e-80	0.65	3	C:cellular_component; P:transport; F:molecular_function	-	Coil (COILS); Coil (COILS); IPR023271 (G3DSA:1.20.1080.GENE3D); IPR000425 (PFAM); NON_CYTOPLASMIC_DOMAIN (PHOBIUS); TRANSMEMBRANE (PHOBIUS); NON_CYTOPLASMIC_DOMAIN (PHOBIUS); TRANSMEMBRANE (PHOBIUS); TRANSMEMBRANE (PHOBIUS); TRANSMEMBRANE (PHOBIUS); NON_CYTOPLASMIC_DOMAIN (PHOBIUS); CYTOPLASMIC_DOMAIN (PHOBIUS); CYTOPLASMIC_DOMAIN (PHOBIUS); IPR023271 (SUPERFAMILY); TMhelix (TMHMM); TMhelix (TMHM…
comp10237_c1_seq1	---NA---	214	0			0	-		no IPS match
comp10243_c0_seq1	---NA---	1812	0			0	-		SignalP-TM (SIGNALP_GRAM_POSITIVE)
comp10244_c0_seq1	hypothetical protein PFFVO_04993	2339	1	3.35257e-75	0.88	0	-		NON_CYTOPLASMIC_DOMAIN (PHOBIUS); TRANSMEMBRANE (PHOBIUS); CYTOPLASMIC_DOMAIN (PHOBIUS); TRANSMEMBRANE (PHOBIUS); NON_CYTOPLASMIC_DOMAIN (PHOBIUS); TMhelix (TMHMM); TMhelix (TMHMM)
comp10244_c0_seq2	conserved Plasmodium protein, unknown function	1292	1	2.30609e-137	0.83	0	-		Coil (COILS)
comp10245_c0_seq1	hypothetical protein	688	1	6.8608e-104	0.98	0	-		IPR000571 (G3DSA:4.10.1000.GENE3D); IPR000571 (PROSITE_PROFILES); SSF90229 (SUPERFAMILY)
comp10245_c1_seq1	conserved Plasmodium protein, unknown function	1129	1	4.21476e-72	0.77	0	-		SignalP-TM (SIGNALP_GRAM_POSITIVE)
comp10250_c0_seq1	conserved Plasmodium protein, unknown function	2625	1	2.15061e-157	0.62	0	-		Coil (COILS); Coil (COILS); Coil (COILS); Coil (COILS)
comp10250_c1_seq1	---NA---	322	0			0	-		no IPS match
comp10253_c0_seq1	large subunit ribosomal protein 2	314	1	3.06996e-52	1	0	-		IPR014726 (G3DSA:4.10.950.GENE3D); IPR022669 (PFAM); IPR005880 (PTHR13691:PANTHER); IPR002171 (PANTHER); IPR008991 (SUPERFAMILY); TMhelix (TMHMM)
comp10253_c0_seq2	large subunit ribosomal protein 2	213	1	2.51263e-27	1	0	-		IPR014722 (G3DSA:2.30.30.GENE3D); IPR022669 (PFAM); IPR008991 (SUPERFAMILY)
comp10256_c0_seq1	metabolite drug	1463	1	0	0.92	0	-		PTHR11132 (PANTHER); PTHR11132:SF36 (PANTHER); NON_CYTOPLASMIC_DOMAIN (PHOBIUS); TRANSMEMBRANE (PHOBIUS); CYTOPLASMIC_DOMAIN (PHOBIUS); TRANSMEMBRANE (PHOBIUS); CYTOPLASMIC_DOMAIN (PHOBIUS); NON_CYTOPLASMIC_DOMAIN (PHOBIUS); TRANSMEMBRANE (PHOBIUS); CYTOPLASMIC_DOMAIN (PHOBIUS); TRANSMEMBRANE (PHOBIUS); TRANSMEMBRANE (PHOBIUS); NON_CYTOPLASMIC_DOMAIN (PHOBIUS); TRANSMEMBRANE (PHOBIUS); NON_CYTOPL…
comp10256_c1_seq1	50s ribosomal protein partial	610	1	4.29026e-25	0.98	3	F:structural constituent of ribosome; C:ribosome; P:translation	-	IPR012340 (G3DSA:2.40.50.GENE3D); IPR000289 (PFAM); IPR000289 (PANTHER); IPR028626 (PROSITE_PATTERNS); IPR000289 (PRODOM); IPR000289 (HAMAP); IPR012340 (SUPERFAMILY)
comp10260_c0_seq1	conserved Plasmodium protein, unknown function	990	1	1.70632e-43	0.86	0	-		Coil (COILS); Coil (COILS)
comp10260_c0_seq2	conserved Plasmodium protein, unknown function	1031	1	6.00158e-63	0.85	0	-		Coil (COILS); Coil (COILS); Coil (COILS)
comp10261_c0_seq1	---NA---	341	0			0	-		no IPS match
comp10261_c1_seq1	hypothetical protein PFMALIP_00503	2970	1	0	0.71	0	-		Coil (COILS); Coil (COILS); Coil (COILS); IPR003378 (PFAM); SIGNAL_PEPTIDE (PHOBIUS); SIGNAL_PEPTIDE_N_REGION (PHOBIUS); NON_CYTOPLASMIC_DOMAIN (PHOBIUS); SIGNAL_PEPTIDE_C_REGION (PHOBIUS); SIGNAL_PEPTIDE_H_REGION (PHOBIUS); SignalP-noTM (SIGNALP_EUK)
comp10263_c0_seq1	---NA---	218	0			0	-		no IPS match
comp10263_c1_seq1	hypothetical protein PCYB_032650	434	1	7.1209e-41	0.92	0	-		TRANSMEMBRANE (PHOBIUS); CYTOPLASMIC_DOMAIN (PHOBIUS); TRANSMEMBRANE (PHOBIUS); NON_CYTOPLASMIC_DOMAIN (PHOBIUS); NON_CYTOPLASMIC_DOMAIN (PHOBIUS); TMhelix (TMHMM); TMhelix (TMHMM)
comp10263_c1_seq2	hypothetical protein PCYB_032650	434	1	3.33617e-41	0.92	0	-		NON_CYTOPLASMIC_DOMAIN (PHOBIUS); TRANSMEMBRANE (PHOBIUS); CYTOPLASMIC_DOMAIN (PHOBIUS); TMhelix (TMHMM)
comp10264_c0_seq1	---NA---	286	0			0	-		no IPS match
comp10268_c0_seq1	hypothetical protein YYC_00428	556	1	2.73895e-57	0.98	0	-		no IPS match
comp10268_c0_seq2	---NA---	346	0			0	-		no IPS match
comp10269_c0_seq1	conserved Plasmodium protein, unknown function	2000	1	9.51778e-77	0.71	0	-		Coil (COILS); Coil (COILS); Coil (COILS); Coil (COILS); Coil (COILS)
comp10277_c0_seq1	---NA---	264	0			0	-		NON_CYTOPLASMIC_DOMAIN (PHOBIUS); TRANSMEMBRANE (PHOBIUS); CYTOPLASMIC_DOMAIN (PHOBIUS); TMhelix (TMHMM)
comp10277_c0_seq2	---NA---	353	0			0	-		TRANSMEMBRANE (PHOBIUS); CYTOPLASMIC_DOMAIN (PHOBIUS); NON_CYTOPLASMIC_DOMAIN (PHOBIUS); TMhelix (TMHMM)
comp10283_c0_seq1	conserved Plasmodium protein, unknown function	821	1	1.705e-51	0.79	0	-		IPR008978 (G3DSA:2.60.40.GENE3D); IPR007052 (PFAM); PTHR22932 (PANTHER); NON_CYTOPLASMIC_DOMAIN (PHOBIUS); SIGNAL_PEPTIDE_C_REGION (PHOBIUS); SIGNAL_PEPTIDE (PHOBIUS); SIGNAL_PEPTIDE_N_REGION (PHOBIUS); SIGNAL_PEPTIDE_H_REGION (PHOBIUS); IPR007052 (PROSITE_PROFILES); SignalP-noTM (SIGNALP_EUK); IPR008978 (SUPERFAMILY)
comp10288_c0_seq1	hypothetical protein YYE_00688	1030	1	6.53367e-71	0.66	0	-		no IPS match
comp10288_c1_seq1	---NA---	239	0			0	-		CYTOPLASMIC_DOMAIN (PHOBIUS); NON_CYTOPLASMIC_DOMAIN (PHOBIUS); TRANSMEMBRANE (PHOBIUS); TMhelix (TMHMM); TMhelix (TMHMM)
comp10290_c0_seq1	conserved Plasmodium protein, unknown function	667	1	1.58591e-40	0.63	4	C:cytoskeleton; P:cytoskeleton organization; P:protein complex assembly; C:plastid	-	Coil (COILS)
comp10290_c0_seq2	conserved Plasmodium protein, unknown function	1002	1	7.87343e-148	0.9	0	-		IPR007188 (PFAM)
comp10293_c0_seq1	---NA---	314	0			0	-		no IPS match
comp10308_c0_seq1	ubiquitin conjugating enzyme	507	1	1.30323e-101	0.96	0	-		SM00212 (SMART); IPR016135 (G3DSA:3.10.110.GENE3D); IPR000608 (PFAM); PTHR24067 (PANTHER); PTHR24067:SF56 (PANTHER); IPR000608 (PROSITE_PROFILES); IPR016135 (SUPERFAMILY)
comp10309_c0_seq1	phosphatidylethanolamine-binding protein	749	1	3.07073e-109	0.92	0	-		IPR008914 (G3DSA:3.90.280.GENE3D); IPR008914 (PFAM); PTHR11362:SF18 (PANTHER); PTHR11362 (PANTHER); IPR001858 (PROSITE_PATTERNS); IPR008914 (SUPERFAMILY)
comp10325_c0_seq1	hypothetical protein PCYB_122940	1457	1	1.04401e-112	0.88	0	-		IPR027485 (G3DSA:3.30.700.GENE3D); G3DSA:3.30.1490.150 (GENE3D); IPR002733 (PFAM); IPR023473 (PANTHER); IPR002733 (PROSITE_PROFILES); IPR002733 (SUPERFAMILY)
comp10325_c0_seq2	hypothetical protein PCYB_122940	1586	1	3.9905e-112	0.88	0	-		IPR027485 (G3DSA:3.30.700.GENE3D); IPR002733 (PFAM); G3DSA:3.30.1490.150 (GENE3D); IPR023473 (PANTHER); IPR002733 (PROSITE_PROFILES); IPR002733 (SUPERFAMILY)
comp10331_c0_seq1	---NA---	703	0			0	-		no IPS match
comp10331_c1_seq1	---NA---	246	0			0	-		no IPS match
comp10338_c0_seq1	hypothetical protein, conserved in Plasmodium species	789	1	1.23406e-104	0.84	0	-		SIGNAL_PEPTIDE_H_REGION (PHOBIUS); SIGNAL_PEPTIDE_N_REGION (PHOBIUS); NON_CYTOPLASMIC_DOMAIN (PHOBIUS); SIGNAL_PEPTIDE_C_REGION (PHOBIUS); SIGNAL_PEPTIDE (PHOBIUS); SignalP-noTM (SIGNALP_GRAM_NEGATIVE); SignalP-noTM (SIGNALP_EUK); SignalP-TM (SIGNALP_GRAM_POSITIVE)
comp10365_c0_seq1	RhoGAP protein	1554	1	0	0.93	2	P:signal transduction; C:intracellular	-	IPR000198 (SMART); IPR001251 (SMART); IPR001251 (PFAM); IPR000198 (G3DSA:1.10.555.GENE3D); IPR000198 (PFAM); IPR001251 (G3DSA:3.40.525.GENE3D); PTHR23176 (PANTHER); IPR001251 (PROSITE_PROFILES); IPR000198 (PROSITE_PROFILES); IPR001251 (SUPERFAMILY); IPR008936 (SUPERFAMILY)
comp10365_c0_seq2	RhoGAP protein	1645	1	0	0.93	2	P:signal transduction; C:intracellular	-	IPR001251 (SMART); IPR000198 (SMART); IPR001251 (PFAM); IPR000198 (PFAM); IPR001251 (G3DSA:3.40.525.GENE3D); IPR000198 (G3DSA:1.10.555.GENE3D); PTHR23176 (PANTHER); NON_CYTOPLASMIC_DOMAIN (PHOBIUS); CYTOPLASMIC_DOMAIN (PHOBIUS); TRANSMEMBRANE (PHOBIUS); IPR000198 (PROSITE_PROFILES); IPR001251 (PROSITE_PROFILES); IPR008936 (SUPERFAMILY); IPR001251 (SUPERFAMILY); TMhelix (TMHMM)
comp10382_c0_seq1	---NA---	1880	0			0	-		CYTOPLASMIC_DOMAIN (PHOBIUS); NON_CYTOPLASMIC_DOMAIN (PHOBIUS); TRANSMEMBRANE (PHOBIUS); TMhelix (TMHMM)
comp10382_c0_seq2	---NA---	1757	0			0	-		IPR019111 (PFAM); TRANSMEMBRANE (PHOBIUS); CYTOPLASMIC_DOMAIN (PHOBIUS); NON_CYTOPLASMIC_DOMAIN (PHOBIUS); TMhelix (TMHMM)
comp10383_c0_seq1	---NA---	381	0			0	-		no IPS match
comp10384_c0_seq1	hypothetical protein	1728	1	2.64799e-153	0.89	0	-		Coil (COILS); Coil (COILS); IPR007587 (PANTHER); PTHR12634:SF8 (PANTHER)
comp10384_c0_seq2	conserved plasmodium protein	1082	1	3.307e-80	0.75	0	-		Coil (COILS); IPR019370 (PFAM); PTHR15967 (PANTHER)
comp10396_c0_seq1	conserved Plasmodium membrane protein, unknown function	1502	1	9.8425e-178	0.91	0	-		PF09335 (PFAM); PTHR10281:SF1 (PANTHER); PTHR10281 (PANTHER); TRANSMEMBRANE (PHOBIUS); CYTOPLASMIC_DOMAIN (PHOBIUS); TRANSMEMBRANE (PHOBIUS); TRANSMEMBRANE (PHOBIUS); TRANSMEMBRANE (PHOBIUS); NON_CYTOPLASMIC_DOMAIN (PHOBIUS); TRANSMEMBRANE (PHOBIUS); NON_CYTOPLASMIC_DOMAIN (PHOBIUS); CYTOPLASMIC_DOMAIN (PHOBIUS); CYTOPLASMIC_DOMAIN (PHOBIUS); NON_CYTOPLASMIC_DOMAIN (PHOBIUS); TMhelix (TMHMM); TMh…
comp10396_c0_seq2	conserved Plasmodium membrane protein, unknown function	1693	1	1.41346e-118	0.91	0	-		PTHR10281 (PANTHER); PTHR10281:SF1 (PANTHER); CYTOPLASMIC_DOMAIN (PHOBIUS); TRANSMEMBRANE (PHOBIUS); TRANSMEMBRANE (PHOBIUS); NON_CYTOPLASMIC_DOMAIN (PHOBIUS); NON_CYTOPLASMIC_DOMAIN (PHOBIUS); TRANSMEMBRANE (PHOBIUS); CYTOPLASMIC_DOMAIN (PHOBIUS); PS51257 (PROSITE_PROFILES); TMhelix (TMHMM); TMhelix (TMHMM); TMhelix (TMHMM)
comp10402_c0_seq1	---NA---	273	0			0	-		no IPS match
comp10406_c0_seq1	mitochondrial import inner membrane translocase subunit	563	1	1.37155e-59	0.95	5	P:protein targeting; P:transmembrane transport; C:mitochondrion; C:protein complex; P:mitochondrion organization	-	IPR005341 (PANTHER); NON_CYTOPLASMIC_DOMAIN (PHOBIUS); SIGNAL_PEPTIDE (PHOBIUS); SIGNAL_PEPTIDE_N_REGION (PHOBIUS); SIGNAL_PEPTIDE_C_REGION (PHOBIUS); SIGNAL_PEPTIDE_H_REGION (PHOBIUS); SignalP-noTM (SIGNALP_EUK)
comp10408_c0_seq1	---NA---	543	0			0	-		Coil (COILS)
comp10408_c1_seq1	---NA---	210	0			0	-		Coil (COILS)
comp10422_c0_seq1	zinc finger	1006	1	8.5095e-34	0.7	1	F:ion binding	-	IPR007527 (PFAM); IPR007527 (PROSITE_PROFILES)
comp10440_c0_seq1	nucleolar preribosomal	1695	1	1.67463e-114	0.71	2	F:ion binding; C:intracellular	-	IPR014813 (PFAM); IPR027417 (G3DSA:3.40.50.GENE3D); PTHR11089:SF7 (PANTHER); PTHR11089 (PANTHER); IPR027417 (SUPERFAMILY)
comp10443_c0_seq1	---NA---	869	0			0	-		no IPS match
comp10444_c0_seq1	---NA---	263	0			0	-		no IPS match
comp10450_c0_seq1	---NA---	253	0			0	-		TRANSMEMBRANE (PHOBIUS); NON_CYTOPLASMIC_DOMAIN (PHOBIUS); CYTOPLASMIC_DOMAIN (PHOBIUS); TMhelix (TMHMM)
comp10452_c0_seq1	---NA---	482	0			0	-		no IPS match
comp10463_c1_seq1	atp-dependent clp proteolytic subunit	646	1	8.34231e-119	0.98	2	P:biological_process; F:peptidase activity	EC:3.4.21	IPR001907 (PRINTS); IPR029045 (G3DSA:3.90.226.GENE3D); IPR023562 (PFAM); IPR023562 (PANTHER); IPR029045 (SUPERFAMILY)
comp10463_c2_seq1	---NA---	272	0			0	-		SIGNAL_PEPTIDE_N_REGION (PHOBIUS); NON_CYTOPLASMIC_DOMAIN (PHOBIUS); SIGNAL_PEPTIDE (PHOBIUS); SIGNAL_PEPTIDE_H_REGION (PHOBIUS); SIGNAL_PEPTIDE_C_REGION (PHOBIUS); SignalP-noTM (SIGNALP_EUK)
comp10466_c0_seq1	hypothetical protein YYE_00666	1517	1	1.9836e-52	0.58	0	-		TRANSMEMBRANE (PHOBIUS); NON_CYTOPLASMIC_DOMAIN (PHOBIUS); CYTOPLASMIC_DOMAIN (PHOBIUS)
comp10467_c0_seq1	---NA---	382	0			0	-		no IPS match
comp10467_c0_seq2	---NA---	488	0			0	-		Coil (COILS); Coil (COILS)
comp10469_c0_seq1	---NA---	225	0			0	-		no IPS match
comp10482_c0_seq1	---NA---	353	0			0	-		no IPS match
comp10486_c0_seq1	hypothetical protein YYC_00183	308	1	2.83987e-28	0.98	0	-		no IPS match
comp10486_c1_seq1	conserved Plasmodium protein, unknown function	810	1	6.16983e-149	0.93	0	-		no IPS match
comp10488_c0_seq1	hypothetical protein	935	1	3.94868e-46	0.83	0	-		Coil (COILS); SIGNAL_PEPTIDE_N_REGION (PHOBIUS); SIGNAL_PEPTIDE_H_REGION (PHOBIUS); SIGNAL_PEPTIDE (PHOBIUS); SIGNAL_PEPTIDE_C_REGION (PHOBIUS); NON_CYTOPLASMIC_DOMAIN (PHOBIUS); TMhelix (TMHMM)
comp10491_c0_seq1	conserved Plasmodium protein, unknown function	584	1	2.37734e-42	0.73	0	-		IPR015943 (G3DSA:2.130.10.GENE3D); IPR017986 (SUPERFAMILY)
comp10493_c0_seq1	---NA---	280	0			0	-		Coil (COILS)
comp10499_c0_seq1	hypothetical protein PFMALIP_04933	548	1	7.00208e-22	0.81	0	-		NON_CYTOPLASMIC_DOMAIN (PHOBIUS); NON_CYTOPLASMIC_DOMAIN (PHOBIUS); CYTOPLASMIC_DOMAIN (PHOBIUS); TRANSMEMBRANE (PHOBIUS); TRANSMEMBRANE (PHOBIUS); TRANSMEMBRANE (PHOBIUS); CYTOPLASMIC_DOMAIN (PHOBIUS); TRANSMEMBRANE (PHOBIUS); NON_CYTOPLASMIC_DOMAIN (PHOBIUS); TMhelix (TMHMM); TMhelix (TMHMM); TMhelix (TMHMM); TMhelix (TMHMM)
comp10501_c0_seq2	---NA---	1690	0			0	-		no IPS match
comp10505_c0_seq1	hypothetical protein PFNF135_00463	691	1	1.31313e-34	0.91	0	-		NON_CYTOPLASMIC_DOMAIN (PHOBIUS); TRANSMEMBRANE (PHOBIUS); TRANSMEMBRANE (PHOBIUS); TRANSMEMBRANE (PHOBIUS); NON_CYTOPLASMIC_DOMAIN (PHOBIUS); CYTOPLASMIC_DOMAIN (PHOBIUS); CYTOPLASMIC_DOMAIN (PHOBIUS); TMhelix (TMHMM); TMhelix (TMHMM)
comp10509_c0_seq1	hypothetical protein PFBG_03920	482	1	6.3447e-11	0.8	0	-		no IPS match
comp10511_c0_seq2	---NA---	622	0			0	-		CYTOPLASMIC_DOMAIN (PHOBIUS); NON_CYTOPLASMIC_DOMAIN (PHOBIUS); TRANSMEMBRANE (PHOBIUS); TMhelix (TMHMM); TMhelix (TMHMM)
comp10512_c0_seq1	hypothetical protein YYC_01911	752	1	1.70996e-67	0.84	0	-		IPR018450 (PFAM); CYTOPLASMIC_DOMAIN (PHOBIUS); TRANSMEMBRANE (PHOBIUS); NON_CYTOPLASMIC_DOMAIN (PHOBIUS); TRANSMEMBRANE (PHOBIUS); CYTOPLASMIC_DOMAIN (PHOBIUS); TMhelix (TMHMM); TMhelix (TMHMM)
comp10515_c0_seq1	---NA---	266	0			0	-		no IPS match
comp10524_c0_seq1	hypothetical protein	610	1	1.04098e-46	0.92	0	-		no IPS match
comp10524_c0_seq2	hypothetical protein C922_00912	706	1	8.58997e-64	0.94	0	-		no IPS match
comp10527_c0_seq2	---NA---	289	0			0	-		NON_CYTOPLASMIC_DOMAIN (PHOBIUS); CYTOPLASMIC_DOMAIN (PHOBIUS); TRANSMEMBRANE (PHOBIUS)
comp10527_c0_seq3	hypothetical protein C922_00963	482	1	1.47265e-13	0.76	0	-		Coil (COILS); Coil (COILS)
comp10529_c0_seq1	hypothetical protein YYE_02656	601	1	9.72828e-58	0.88	0	-		IPR009053 (G3DSA:1.10.287.GENE3D); IPR002777 (PFAM); IPR009053 (SUPERFAMILY)
comp10535_c0_seq1	hypothetical protein PFAG_01454	551	1	3.6255e-55	0.94	0	-		IPR008027 (G3DSA:1.20.5.GENE3D); IPR008027 (PFAM); CYTOPLASMIC_DOMAIN (PHOBIUS); TRANSMEMBRANE (PHOBIUS); NON_CYTOPLASMIC_DOMAIN (PHOBIUS); IPR008027 (SUPERFAMILY); TMhelix (TMHMM)
comp10542_c0_seq1	conserved Plasmodium protein, unknown function	767	1	1.67349e-22	0.79	0	-		Coil (COILS); Coil (COILS); IPR009548 (PFAM); IPR009548 (PANTHER)
comp10542_c1_seq1	---NA---	229	0			0	-		TRANSMEMBRANE (PHOBIUS); CYTOPLASMIC_DOMAIN (PHOBIUS); NON_CYTOPLASMIC_DOMAIN (PHOBIUS); TMhelix (TMHMM)
comp10556_c0_seq2	serine-threonine protein plant-	1154	1	1.61038e-63	0.64	3	F:ion binding; P:cellular protein modification process; F:kinase activity	EC:2.7.11	IPR002290 (SMART); IPR000719 (PFAM); G3DSA:1.10.510.10 (GENE3D); G3DSA:3.30.200.20 (GENE3D); IPR016253 (PIRSF); IPR013320 (G3DSA:2.60.120.GENE3D); PTHR24420 (PANTHER); IPR017441 (PROSITE_PATTERNS); IPR008271 (PROSITE_PATTERNS); IPR000719 (PROSITE_PROFILES); IPR011009 (SUPERFAMILY)
comp10562_c0_seq1	conserved plasmodium protein	1820	1	0	0.81	0	-		Coil (COILS); IPR015915 (G3DSA:2.120.10.GENE3D); PF13415 (PFAM); PTHR23244 (PANTHER); PTHR23244:SF267 (PANTHER); SSF117281 (SUPERFAMILY)
comp10576_c0_seq1	---NA---	228	0			0	-		TRANSMEMBRANE (PHOBIUS); NON_CYTOPLASMIC_DOMAIN (PHOBIUS); CYTOPLASMIC_DOMAIN (PHOBIUS); TMhelix (TMHMM)
comp10578_c0_seq1	guanylate kinase	528	1	1.62201e-62	0.83	3	P:small molecule metabolic process; P:cellular nitrogen compound metabolic process; F:kinase activity	EC:2.7.4.8	Coil (COILS); IPR008145 (SMART); G3DSA:3.30.63.10 (GENE3D); IPR027417 (G3DSA:3.40.50.GENE3D); IPR008145 (PFAM); PTHR23117 (PANTHER); IPR008144 (PROSITE_PROFILES); IPR027417 (SUPERFAMILY)
comp10578_c1_seq1	guanylate kinase	237	1	1.6015e-12	0.91	4	P:small molecule metabolic process; P:cellular nitrogen compound metabolic process; P:biosynthetic process; F:kinase activity	EC:2.7.4.8	IPR008145 (PFAM); IPR027417 (G3DSA:3.40.50.GENE3D); PTHR23117:SF13 (PANTHER); PTHR23117 (PANTHER); NON_CYTOPLASMIC_DOMAIN (PHOBIUS); SIGNAL_PEPTIDE_C_REGION (PHOBIUS); SIGNAL_PEPTIDE_N_REGION (PHOBIUS); SIGNAL_PEPTIDE_H_REGION (PHOBIUS); SIGNAL_PEPTIDE (PHOBIUS); IPR008144 (PROSITE_PROFILES); IPR027417 (SUPERFAMILY)
comp10583_c0_seq1	hypothetical protein	4182	1	0	0.83	0	-		Coil (COILS); NON_CYTOPLASMIC_DOMAIN (PHOBIUS); TRANSMEMBRANE (PHOBIUS); TRANSMEMBRANE (PHOBIUS); CYTOPLASMIC_DOMAIN (PHOBIUS); NON_CYTOPLASMIC_DOMAIN (PHOBIUS)
comp10585_c0_seq1	---NA---	397	0			0	-		no IPS match
comp10588_c0_seq1	ADP-ribosylation factor, putative	893	1	1.21268e-48	0.72	0	-		IPR027417 (G3DSA:3.40.50.GENE3D); IPR006689 (PFAM); IPR027417 (G3DSA:3.40.50.GENE3D); PTHR11711 (PANTHER); PTHR11711:SF19 (PANTHER); NON_CYTOPLASMIC_DOMAIN (PHOBIUS); CYTOPLASMIC_DOMAIN (PHOBIUS); TRANSMEMBRANE (PHOBIUS); IPR027417 (SUPERFAMILY); TMhelix (TMHMM)
comp10588_c0_seq2	hypothetical protein PFFVO_04493	814	1	1.45915e-94	0.85	1	F:ion binding	-	IPR027417 (G3DSA:3.40.50.GENE3D); IPR006689 (PFAM); PTHR11711:SF19 (PANTHER); PTHR11711 (PANTHER); IPR027417 (SUPERFAMILY)
comp10603_c0_seq1	hypothetical protein	353	1	2.94363e-21	0.87	0	-		IPR001202 (PROSITE_PROFILES); IPR001202 (SUPERFAMILY)
comp10606_c0_seq1	hypothetical protein	448	1	7.98907e-34	0.71	0	-		NON_CYTOPLASMIC_DOMAIN (PHOBIUS); CYTOPLASMIC_DOMAIN (PHOBIUS); TRANSMEMBRANE (PHOBIUS); TMhelix (TMHMM)
comp10606_c1_seq1	hypothetical protein YYG_03994	821	1	4.24591e-11	0.78	0	-		NON_CYTOPLASMIC_DOMAIN (PHOBIUS); TRANSMEMBRANE (PHOBIUS); CYTOPLASMIC_DOMAIN (PHOBIUS); TMhelix (TMHMM)
comp10610_c0_seq1	hypothetical protein C922_00881	724	1	5.79054e-95	0.78	2	P:signal transduction; F:ion binding	-	IPR001806 (PFAM); IPR027417 (G3DSA:3.40.50.GENE3D); IPR027417 (G3DSA:3.40.50.GENE3D); PTHR24073 (PANTHER); PTHR24073:SF128 (PANTHER); IPR027417 (SUPERFAMILY)
comp10610_c1_seq1	hypothetical protein PFMALIP_01447	457	1	1.51341e-23	0.83	0	-		no IPS match
comp10618_c0_seq1	---NA---	362	0			0	-		no IPS match
comp10621_c0_seq1	hypothetical protein YYG_00833	787	1	1.98079e-23	0.69	0	-		Coil (COILS); IPR003111 (PFAM)
comp10632_c0_seq1	hypothetical protein C923_02649	1000	1	1.05439e-130	0.86	0	-		PTHR10730 (PANTHER)
comp10640_c0_seq2	hypothetical protein PFTANZ_00844	580	1	2.22051e-49	0.81	0	-		no IPS match
comp10644_c0_seq1	---NA---	335	0			0	-		TRANSMEMBRANE (PHOBIUS); NON_CYTOPLASMIC_DOMAIN (PHOBIUS); TRANSMEMBRANE (PHOBIUS); CYTOPLASMIC_DOMAIN (PHOBIUS); CYTOPLASMIC_DOMAIN (PHOBIUS); TMhelix (TMHMM); TMhelix (TMHMM)
comp10645_c0_seq1	hypothetical protein	745	1	7.0049e-73	0.82	0	-		Coil (COILS); IPR022226 (PFAM)
comp10645_c0_seq2	hypothetical protein	833	1	5.93855e-86	0.83	0	-		Coil (COILS); IPR022226 (PFAM)
comp10654_c0_seq1	---NA---	239	0			0	-		no IPS match
comp10667_c0_seq1	---NA---	212	0			0	-		no IPS match
comp10679_c0_seq1	hypothetical protein, variant	946	1	2.13462e-115	0.82	1	F:molecular_function	-	IPR000504 (SMART); IPR000504 (PFAM); IPR012677 (G3DSA:3.30.70.GENE3D); PTHR23003 (PANTHER); IPR000504 (PROSITE_PROFILES); IPR000504 (PROSITE_PROFILES); SSF54928 (SUPERFAMILY); SSF54928 (SUPERFAMILY)
comp10703_c0_seq1	---NA---	513	0			0	-		no IPS match
comp10711_c0_seq1	conserved Plasmodium protein, unknown function	1569	1	1.56444e-133	0.68	0	-		CYTOPLASMIC_DOMAIN (PHOBIUS); TRANSMEMBRANE (PHOBIUS); NON_CYTOPLASMIC_DOMAIN (PHOBIUS); TMhelix (TMHMM)
comp10711_c1_seq1	---NA---	344	0			0	-		TRANSMEMBRANE (PHOBIUS); CYTOPLASMIC_DOMAIN (PHOBIUS); NON_CYTOPLASMIC_DOMAIN (PHOBIUS); TMhelix (TMHMM)
comp10714_c0_seq1	mrna capping enzyme subunit beta	1509	1	1.63165e-117	0.77	3	F:phosphatase activity; P:cellular nitrogen compound metabolic process; F:molecular_function	EC:3.1; EC:3.1.3.33; EC:3.1.3.41	IPR004206 (PFAM); IPR004206 (G3DSA:3.20.100.GENE3D); IPR023577 (SUPERFAMILY)
comp10723_c0_seq1	---NA---	222	0			0	-		no IPS match
comp10727_c0_seq1	---NA---	443	0			0	-		CYTOPLASMIC_DOMAIN (PHOBIUS); TRANSMEMBRANE (PHOBIUS); NON_CYTOPLASMIC_DOMAIN (PHOBIUS)
comp10730_c0_seq1	---NA---	324	0			0	-		SIGNAL_PEPTIDE_H_REGION (PHOBIUS); CYTOPLASMIC_DOMAIN (PHOBIUS); NON_CYTOPLASMIC_DOMAIN (PHOBIUS); SIGNAL_PEPTIDE (PHOBIUS); TRANSMEMBRANE (PHOBIUS); SIGNAL_PEPTIDE_N_REGION (PHOBIUS); SIGNAL_PEPTIDE_C_REGION (PHOBIUS); TMhelix (TMHMM)
comp10730_c1_seq1	gdp-mannose -dehydratase	1313	1	0	0.9	6	P:small molecule metabolic process; P:carbohydrate metabolic process; C:cytoplasm; F:lyase activity; P:cellular nitrogen compound metabolic process; F:molecular_function	EC:4.2.1.47	IPR016040 (G3DSA:3.40.50.GENE3D); IPR001509 (PFAM); IPR006368 (TIGRFAM); G3DSA:3.90.25.10 (GENE3D); PTHR10366 (PANTHER); PTHR10366:SF32 (PANTHER); IPR006368 (HAMAP); SSF51735 (SUPERFAMILY)
comp10739_c0_seq1	---NA---	318	0			0	-		no IPS match
comp10751_c0_seq1	---NA---	353	0			0	-		no IPS match
comp10762_c0_seq1	hypothetical protein C922_04584	663	1	5.65039e-11	0.8	0	-		no IPS match
comp10770_c0_seq1	hypothetical protein C922_03899	646	1	9.32476e-65	0.94	0	-		IPR010982 (G3DSA:1.10.260.GENE3D); IPR001387 (PFAM)
comp10779_c0_seq1	phospholipase c-like	443	1	8.25513e-65	0.94	9	C:cytoplasm; P:catabolic process; P:signal transduction; P:lipid metabolic process; F:ion binding; F:lipid binding; F:signal transducer activity; P:transport; F:molecular_function	EC:3.1; EC:3.1.4.11; EC:3.1.1	IPR000008 (G3DSA:2.60.40.GENE3D); IPR001192 (PANTHER); PTHR10336:SF36 (PANTHER); IPR000008 (SUPERFAMILY)
comp10792_c0_seq1	heterogeneous nuclear ribonucleoproteins c1 c2 isoform x5	1047	1	3.93394e-111	0.92	0	-		Coil (COILS); IPR000504 (SMART); IPR017347 (PIRSF); IPR012677 (G3DSA:3.30.70.GENE3D); IPR000504 (PFAM); PTHR13968 (PANTHER); PTHR13968:SF17 (PANTHER); IPR000504 (PROSITE_PROFILES); SSF54928 (SUPERFAMILY)
comp10792_c0_seq2	heterogeneous nuclear ribonucleoproteins c1 c2 isoform x8	1086	1	6.82098e-107	0.91	0	-		Coil (COILS); IPR000504 (SMART); IPR000504 (PFAM); IPR012677 (G3DSA:3.30.70.GENE3D); IPR017347 (PIRSF); PTHR13968:SF17 (PANTHER); PTHR13968 (PANTHER); IPR000504 (PROSITE_PROFILES); SSF54928 (SUPERFAMILY)
comp10793_c0_seq1	---NA---	443	0			0	-		SIGNAL_PEPTIDE_C_REGION (PHOBIUS); NON_CYTOPLASMIC_DOMAIN (PHOBIUS); SIGNAL_PEPTIDE_H_REGION (PHOBIUS); SIGNAL_PEPTIDE_N_REGION (PHOBIUS); SIGNAL_PEPTIDE (PHOBIUS); TMhelix (TMHMM)
comp10797_c0_seq1	---NA---	1084	0			0	-		SIGNAL_PEPTIDE_C_REGION (PHOBIUS); SIGNAL_PEPTIDE_N_REGION (PHOBIUS); SIGNAL_PEPTIDE (PHOBIUS); NON_CYTOPLASMIC_DOMAIN (PHOBIUS); SIGNAL_PEPTIDE_H_REGION (PHOBIUS); TMhelix (TMHMM)
comp10797_c1_seq1	---NA---	713	0			0	-		no IPS match
comp10798_c0_seq1	hypothetical protein	796	1	6.33315e-62	0.81	0	-		Coil (COILS); Coil (COILS); IPR013949 (PFAM); PTHR23271 (PANTHER)
comp10802_c0_seq1	hypothetical protein YYE_02974	894	1	1.42292e-84	0.78	0	-		CYTOPLASMIC_DOMAIN (PHOBIUS); NON_CYTOPLASMIC_DOMAIN (PHOBIUS); TRANSMEMBRANE (PHOBIUS); TMhelix (TMHMM); TMhelix (TMHMM)
comp10806_c0_seq1	---NA---	232	0			0	-		CYTOPLASMIC_DOMAIN (PHOBIUS); NON_CYTOPLASMIC_DOMAIN (PHOBIUS); TRANSMEMBRANE (PHOBIUS); CYTOPLASMIC_DOMAIN (PHOBIUS); TRANSMEMBRANE (PHOBIUS); TMhelix (TMHMM); TMhelix (TMHMM)
comp10814_c0_seq1	hypothetical protein YYE_04093	1327	1	0	0.84	0	-		PTHR21228 (PANTHER); PTHR21228:SF25 (PANTHER); NON_CYTOPLASMIC_DOMAIN (PHOBIUS); SIGNAL_PEPTIDE_N_REGION (PHOBIUS); SIGNAL_PEPTIDE_C_REGION (PHOBIUS); NON_CYTOPLASMIC_DOMAIN (PHOBIUS); TRANSMEMBRANE (PHOBIUS); SIGNAL_PEPTIDE (PHOBIUS); TRANSMEMBRANE (PHOBIUS); CYTOPLASMIC_DOMAIN (PHOBIUS); SIGNAL_PEPTIDE_H_REGION (PHOBIUS); SignalP-noTM (SIGNALP_EUK)
comp10814_c1_seq1	hypothetical protein	232	1	6.46351e-20	0.85	0	-		no IPS match
comp10815_c0_seq1	---NA---	355	0			0	-		SignalP-noTM (SIGNALP_EUK)
comp10829_c0_seq1	ubiquitin conjugating enzyme	1135	1	2.69539e-121	0.8	2	P:biological_process; F:ligase activity	-	SM00212 (SMART); IPR016135 (G3DSA:3.10.110.GENE3D); IPR000608 (PFAM); PTHR24067:SF35 (PANTHER); PTHR24067 (PANTHER); CYTOPLASMIC_DOMAIN (PHOBIUS); TRANSMEMBRANE (PHOBIUS); NON_CYTOPLASMIC_DOMAIN (PHOBIUS); IPR000608 (PROSITE_PROFILES); IPR016135 (SUPERFAMILY)
comp10829_c0_seq2	ubiquitin conjugating enzyme	1111	1	7.68226e-125	0.82	2	P:biological_process; F:ligase activity	-	Coil (COILS); IPR006567 (SMART); SM00212 (SMART); IPR016135 (G3DSA:3.10.110.GENE3D); IPR018997 (PFAM); IPR000608 (PFAM); PTHR24067 (PANTHER); PTHR24067:SF35 (PANTHER); CYTOPLASMIC_DOMAIN (PHOBIUS); TRANSMEMBRANE (PHOBIUS); NON_CYTOPLASMIC_DOMAIN (PHOBIUS); IPR000608 (PROSITE_PROFILES); IPR016135 (SUPERFAMILY); SSF143503 (SUPERFAMILY)
comp10830_c0_seq1	---NA---	1180	0			0	-		Coil (COILS); NON_CYTOPLASMIC_DOMAIN (PHOBIUS); TRANSMEMBRANE (PHOBIUS); CYTOPLASMIC_DOMAIN (PHOBIUS); SignalP-noTM (SIGNALP_EUK); TMhelix (TMHMM)
comp10832_c0_seq1	---NA---	367	0			0	-		CYTOPLASMIC_DOMAIN (PHOBIUS); TRANSMEMBRANE (PHOBIUS); NON_CYTOPLASMIC_DOMAIN (PHOBIUS); TMhelix (TMHMM)
comp10836_c0_seq1	dna-directed rna polymerase ii subunit	1428	1	7.71485e-69	0.87	0	-		IPR005574 (PFAM); IPR010997 (SUPERFAMILY)
comp10839_c0_seq1	---NA---	269	0			0	-		no IPS match
comp10852_c0_seq1	---NA---	272	0			0	-		no IPS match
comp10853_c0_seq1	hypothetical protein PFFVO_01061	900	1	2.21336e-43	0.93	0	-		IPR002634 (G3DSA:3.30.300.GENE3D); IPR002634 (PIRSF); IPR002634 (PFAM); PTHR12735 (PANTHER); IPR002634 (SUPERFAMILY)
comp10854_c0_seq1	---NA---	366	0			0	-		Coil (COILS)
comp10859_c0_seq1	orotate partial	758	1	9.27844e-78	0.79	4	P:small molecule metabolic process; F:transferase activity, transferring glycosyl groups; P:cellular nitrogen compound metabolic process; P:biosynthetic process	EC:2.4.2.10	Coil (COILS); IPR029057 (G3DSA:3.40.50.GENE3D); IPR004467 (TIGRFAM); IPR000836 (PFAM); PTHR19278:SF9 (PANTHER); PTHR19278 (PANTHER); TRANSMEMBRANE (PHOBIUS); NON_CYTOPLASMIC_DOMAIN (PHOBIUS); CYTOPLASMIC_DOMAIN (PHOBIUS); TRANSMEMBRANE (PHOBIUS); CYTOPLASMIC_DOMAIN (PHOBIUS); IPR023031 (HAMAP); IPR029057 (SUPERFAMILY); TMhelix (TMHMM); TMhelix (TMHMM)
comp10869_c0_seq1	---NA---	442	0			0	-		no IPS match
comp10870_c0_seq1	conserved Plasmodium protein, unknown function	526	1	3.00424e-27	0.91	0	-		no IPS match
comp10870_c1_seq1	---NA---	225	0			0	-		CYTOPLASMIC_DOMAIN (PHOBIUS); TRANSMEMBRANE (PHOBIUS); NON_CYTOPLASMIC_DOMAIN (PHOBIUS); TMhelix (TMHMM)
comp10877_c0_seq1	---NA---	238	0			0	-		no IPS match
comp10877_c0_seq2	hypothetical protein PFTANZ_04657	656	1	2.80213e-55	0.79	0	-		IPR027521 (PFAM); IPR027521 (PANTHER)
comp10884_c0_seq1	hypothetical protein	1405	1	5.04852e-97	0.76	0	-		no IPS match
comp10906_c0_seq1	hypothetical protein PFNF135_02960	1380	1	0	0.88	0	-		Coil (COILS); Coil (COILS)
comp10910_c0_seq1	hypothetical protein YYE_04110	1357	1	3.67072e-63	0.59	0	-		NON_CYTOPLASMIC_DOMAIN (PHOBIUS); CYTOPLASMIC_DOMAIN (PHOBIUS); TRANSMEMBRANE (PHOBIUS)
comp10917_c0_seq1	leucine-rich repeat and fibronectin type iii domain-containing protein 1	226	1	8.66399e-45	0.98	0	-		SignalP-TM (SIGNALP_GRAM_POSITIVE)
comp10922_c0_seq1	conserved Plasmodium protein, unknown function	678	1	2.7209e-60	0.66	0	-		no IPS match
comp10927_c0_seq1	---NA---	221	0			0	-		CYTOPLASMIC_DOMAIN (PHOBIUS); SIGNAL_PEPTIDE_H_REGION (PHOBIUS); SIGNAL_PEPTIDE_C_REGION (PHOBIUS); SIGNAL_PEPTIDE_N_REGION (PHOBIUS); TRANSMEMBRANE (PHOBIUS); NON_CYTOPLASMIC_DOMAIN (PHOBIUS); SIGNAL_PEPTIDE (PHOBIUS); TMhelix (TMHMM); TMhelix (TMHMM)
comp10927_c0_seq2	---NA---	221	0			0	-		no IPS match
comp10930_c0_seq1	hypothetical protein	3615	1	7.0845e-72	0.71	0	-		Coil (COILS); Coil (COILS); Coil (COILS); TRANSMEMBRANE (PHOBIUS); NON_CYTOPLASMIC_DOMAIN (PHOBIUS); NON_CYTOPLASMIC_DOMAIN (PHOBIUS); CYTOPLASMIC_DOMAIN (PHOBIUS); TRANSMEMBRANE (PHOBIUS); IPR016024 (SUPERFAMILY)
comp10939_c0_seq1	---NA---	429	0			0	-		CYTOPLASMIC_DOMAIN (PHOBIUS); TRANSMEMBRANE (PHOBIUS); NON_CYTOPLASMIC_DOMAIN (PHOBIUS); TMhelix (TMHMM)
comp10942_c0_seq1	---NA---	317	0			0	-		no IPS match
comp10944_c0_seq1	---NA---	211	0			0	-		CYTOPLASMIC_DOMAIN (PHOBIUS); TRANSMEMBRANE (PHOBIUS); CYTOPLASMIC_DOMAIN (PHOBIUS); TRANSMEMBRANE (PHOBIUS); NON_CYTOPLASMIC_DOMAIN (PHOBIUS); TMhelix (TMHMM); TMhelix (TMHMM)
comp10945_c0_seq1	---NA---	344	0			0	-		no IPS match
comp10951_c0_seq1	---NA---	561	0			0	-		NON_CYTOPLASMIC_DOMAIN (PHOBIUS); TRANSMEMBRANE (PHOBIUS); CYTOPLASMIC_DOMAIN (PHOBIUS); TMhelix (TMHMM)
comp10951_c0_seq2	---NA---	508	0			0	-		IPR006389 (PFAM); IPR006389 (TIGRFAM); TRANSMEMBRANE (PHOBIUS); CYTOPLASMIC_DOMAIN (PHOBIUS); SIGNAL_PEPTIDE_C_REGION (PHOBIUS); SIGNAL_PEPTIDE_H_REGION (PHOBIUS); SIGNAL_PEPTIDE_N_REGION (PHOBIUS); NON_CYTOPLASMIC_DOMAIN (PHOBIUS); SIGNAL_PEPTIDE (PHOBIUS); SignalP-TM (SIGNALP_EUK); TMhelix (TMHMM); TMhelix (TMHMM)
comp10952_c0_seq1	dna methyltransferase 1-associated protein 1	1172	1	0	0.94	0	-		Coil (COILS); Coil (COILS); PTHR12855:SF10 (PANTHER); IPR027109 (PANTHER)
comp10952_c0_seq2	---NA---	238	0			0	-		no IPS match
comp10966_c0_seq1	hypothetical protein C922_00451	823	1	3.47402e-14	0.7	0	-		no IPS match
comp10971_c0_seq1	conserved Plasmodium protein, unknown function	1202	1	2.03654e-24	0.63	0	-		no IPS match
comp10989_c0_seq1	high mobility group protein	501	1	2.37865e-48	0.94	7	C:nucleus; F:DNA binding; P:biological_process; C:cytosol; C:chromosome; P:cellular nitrogen compound metabolic process; P:biosynthetic process	-	PR00886 (PRINTS); IPR009071 (SMART); IPR009071 (PFAM); IPR009071 (G3DSA:1.10.30.GENE3D); PTHR13711 (PANTHER); IPR009071 (PROSITE_PROFILES); IPR009071 (SUPERFAMILY)
comp10993_c0_seq2	flap endonuclease 1	1597	1	0	0.88	0	-		Coil (COILS); Coil (COILS); Coil (COILS); PR00853 (PRINTS); IPR002421 (SMART); IPR006086 (SMART); IPR008918 (SMART); G3DSA:1.10.150.20 (GENE3D); IPR006085 (PFAM); IPR006086 (PFAM); IPR029060 (G3DSA:3.40.50.GENE3D); PTHR11081:SF9 (PANTHER); PTHR11081 (PANTHER); IPR019974 (PROSITE_PATTERNS); IPR019974 (PROSITE_PATTERNS); IPR023426 (HAMAP); IPR020045 (SUPERFAMILY); IPR029060 (SUPERFAMILY)
comp10993_c0_seq4	flap endonuclease 1	1597	1	1.62516e-143	0.86	0	-		Coil (COILS); Coil (COILS); PR00853 (PRINTS); IPR008918 (SMART); IPR006086 (SMART); G3DSA:1.10.150.20 (GENE3D); IPR006086 (PFAM); IPR029060 (G3DSA:3.40.50.GENE3D); PTHR11081 (PANTHER); PTHR11081:SF9 (PANTHER); IPR019974 (PROSITE_PATTERNS); IPR029060 (SUPERFAMILY); IPR020045 (SUPERFAMILY)
comp11003_c0_seq1	---NA---	606	0			0	-		no IPS match
comp11012_c0_seq1	vacuolar atp synthase subunit	1351	1	6.20025e-149	0.97	7	F:ATPase activity; P:biological_process; P:transmembrane transport; F:transmembrane transporter activity; C:cytoplasmic membrane-bounded vesicle; C:protein complex; C:lysosome	EC:3.6.1; EC:3.6.1.3; EC:3.6.1.15	IPR002842 (PFAM); PTHR11583:SF1 (PANTHER); PTHR11583 (PANTHER); IPR002842 (HAMAP); SSF160527 (SUPERFAMILY)
comp11012_c0_seq2	vacuolar atp synthase subunit	1390	1	2.17732e-151	0.97	7	F:ATPase activity; P:biological_process; P:transmembrane transport; F:transmembrane transporter activity; C:cytoplasmic membrane-bounded vesicle; C:protein complex; C:lysosome	EC:3.6.1; EC:3.6.1.3; EC:3.6.1.15	IPR002842 (PFAM); PTHR11583 (PANTHER); PTHR11583:SF1 (PANTHER); IPR002842 (HAMAP); SSF160527 (SUPERFAMILY)
comp11018_c0_seq1	---NA---	549	0			0	-		Coil (COILS)
comp11018_c1_seq1	---NA---	585	0			0	-		SIGNAL_PEPTIDE_C_REGION (PHOBIUS); SIGNAL_PEPTIDE_N_REGION (PHOBIUS); SIGNAL_PEPTIDE (PHOBIUS); NON_CYTOPLASMIC_DOMAIN (PHOBIUS); SIGNAL_PEPTIDE_H_REGION (PHOBIUS)
comp11026_c0_seq1	conserved Plasmodium protein, unknown function	1305	1	4.82137e-108	0.9	0	-		Coil (COILS); Coil (COILS); Coil (COILS); Coil (COILS); Coil (COILS); IPR029732 (PTHR15217:PANTHER); PTHR15217 (PANTHER)
comp11026_c0_seq2	hypothetical protein	1282	1	4.62188e-96	0.89	0	-		Coil (COILS); Coil (COILS); Coil (COILS); Coil (COILS); Coil (COILS); PTHR15217 (PANTHER); IPR029732 (PTHR15217:PANTHER)
comp11028_c0_seq1	---NA---	213	0			0	-		TMhelix (TMHMM)
comp11038_c0_seq1	---NA---	401	0			0	-		TRANSMEMBRANE (PHOBIUS); CYTOPLASMIC_DOMAIN (PHOBIUS); NON_CYTOPLASMIC_DOMAIN (PHOBIUS); TMhelix (TMHMM)
comp11040_c0_seq1	hypothetical protein C923_00775	1082	1	4.84034e-140	0.97	0	-		IPR018108 (PFAM); IPR023395 (G3DSA:1.50.40.GENE3D); PTHR24089:SF25 (PANTHER); PTHR24089 (PANTHER); CYTOPLASMIC_DOMAIN (PHOBIUS); NON_CYTOPLASMIC_DOMAIN (PHOBIUS); TRANSMEMBRANE (PHOBIUS); IPR018108 (PROSITE_PROFILES); IPR018108 (PROSITE_PROFILES); IPR023395 (SUPERFAMILY)
comp11040_c1_seq1	mitochondrial carrier protein	217	1	3.63913e-16	0.95	2	P:transmembrane transport; C:cellular_component	-	IPR023395 (G3DSA:1.50.40.GENE3D); IPR023395 (SUPERFAMILY)
comp11045_c0_seq1	---NA---	323	0			0	-		NON_CYTOPLASMIC_DOMAIN (PHOBIUS); TRANSMEMBRANE (PHOBIUS); CYTOPLASMIC_DOMAIN (PHOBIUS); TMhelix (TMHMM)
comp11049_c0_seq1	nitric oxide synthase-interacting isoform x2	332	1	4.94907e-23	0.61	0	-		Coil (COILS); IPR013083 (G3DSA:3.30.40.GENE3D); IPR016818 (PTHR13063:PANTHER); PTHR13063 (PANTHER); SSF57850 (SUPERFAMILY)
comp11049_c0_seq4	nitric oxide synthase-interacting isoform x1	332	1	9.74241e-32	0.98	0	-		PTHR13063 (PANTHER); IPR016818 (PTHR13063:PANTHER)
comp11049_c0_seq5	nitric oxide synthase-interacting protein isoform x8	470	1	1.87508e-35	0.92	0	-		no IPS match
comp11049_c0_seq6	low quality protein: nitric oxide synthase-interacting protein	470	1	1.17864e-48	0.82	0	-		no IPS match
comp11055_c0_seq1	---NA---	242	0			0	-		no IPS match
comp11055_c1_seq1	---NA---	468	0			0	-		TRANSMEMBRANE (PHOBIUS); NON_CYTOPLASMIC_DOMAIN (PHOBIUS); CYTOPLASMIC_DOMAIN (PHOBIUS); TMhelix (TMHMM)
comp11067_c0_seq1	coatomer zeta-1 subunit	831	1	5.99524e-106	0.88	2	C:cellular_component; P:transport	-	IPR022775 (PFAM); G3DSA:3.30.450.60 (GENE3D); PTHR11043 (PANTHER); IPR011012 (SUPERFAMILY)
comp11083_c0_seq1	---NA---	279	0			0	-		no IPS match
comp11083_c1_seq1	---NA---	647	0			0	-		no IPS match
comp11088_c0_seq1	---NA---	664	0			0	-		Coil (COILS)
comp11091_c0_seq1	coronin binding protein	2937	1	1.94226e-76	0.83	0	-		PF14608 (PFAM); PTHR14738 (PANTHER); PTHR14738:SF29 (PANTHER); IPR000571 (PROSITE_PROFILES); IPR000571 (PROSITE_PROFILES)
comp11094_c0_seq1	conserved Plasmodium protein, unknown function	1233	1	5.98007e-159	0.85	0	-		no IPS match
comp11109_c0_seq1	hypothetical protein PFMALIP_01156	736	1	2.10155e-75	0.96	0	-		NON_CYTOPLASMIC_DOMAIN (PHOBIUS); CYTOPLASMIC_DOMAIN (PHOBIUS); TRANSMEMBRANE (PHOBIUS); TMhelix (TMHMM)
comp11110_c0_seq1	hypothetical protein PCYB_041420, partial	1609	1	1.25222e-15	0.62	0	-		no IPS match
comp11124_c0_seq1	hypothetical protein PFFVO_01184	2940	1	0	0.87	0	-		IPR015151 (SMART); IPR015151 (PFAM); IPR002553 (PFAM); IPR016342 (PIRSF); IPR013037 (G3DSA:2.60.40.GENE3D); IPR011989 (G3DSA:1.25.10.GENE3D); IPR012295 (G3DSA:3.30.310.GENE3D); IPR026739 (PANTHER); PTHR11134:SF3 (PANTHER); IPR009028 (SUPERFAMILY); IPR016024 (SUPERFAMILY); IPR013041 (SUPERFAMILY)
comp11128_c0_seq1	peptidyl-prolyl cis-trans isomerase	597	1	1.48777e-26	0.78	0	-		no IPS match
comp11137_c0_seq1	hypothetical protein	1418	1	2.03992e-51	0.8	0	-		SSF54001 (SUPERFAMILY)
comp11141_c0_seq1	hypothetical protein	606	1	8.00858e-31	0.91	0	-		IPR019367 (PFAM); PTHR11800:SF1 (PANTHER); PTHR11800 (PANTHER)
comp11146_c0_seq2	flocculation protein flo11- partial	295	1	2.35554e-62	0.95	0	-		IPR015880 (SMART); IPR013087 (G3DSA:3.30.160.GENE3D); PF13465 (PFAM); IPR013087 (G3DSA:3.30.160.GENE3D); PTHR23233 (PANTHER); PTHR23233:SF15 (PANTHER); IPR007087 (PROSITE_PATTERNS); IPR007087 (PROSITE_PATTERNS); IPR007087 (PROSITE_PROFILES); IPR007087 (PROSITE_PROFILES); SSF57667 (SUPERFAMILY)
comp11152_c0_seq1	hypothetical protein C923_02422	703	1	2.49717e-88	0.92	0	-		NON_CYTOPLASMIC_DOMAIN (PHOBIUS); TRANSMEMBRANE (PHOBIUS); CYTOPLASMIC_DOMAIN (PHOBIUS); TRANSMEMBRANE (PHOBIUS); TRANSMEMBRANE (PHOBIUS); NON_CYTOPLASMIC_DOMAIN (PHOBIUS); NON_CYTOPLASMIC_DOMAIN (PHOBIUS); CYTOPLASMIC_DOMAIN (PHOBIUS); TRANSMEMBRANE (PHOBIUS); TRANSMEMBRANE (PHOBIUS); CYTOPLASMIC_DOMAIN (PHOBIUS); TMhelix (TMHMM); TMhelix (TMHMM); TMhelix (TMHMM)
comp11153_c0_seq1	---NA---	252	0			0	-		CYTOPLASMIC_DOMAIN (PHOBIUS); TRANSMEMBRANE (PHOBIUS); NON_CYTOPLASMIC_DOMAIN (PHOBIUS); TMhelix (TMHMM)
comp11153_c1_seq1	---NA---	655	0			0	-		NON_CYTOPLASMIC_DOMAIN (PHOBIUS); CYTOPLASMIC_DOMAIN (PHOBIUS); TRANSMEMBRANE (PHOBIUS); TRANSMEMBRANE (PHOBIUS); NON_CYTOPLASMIC_DOMAIN (PHOBIUS); TMhelix (TMHMM); TMhelix (TMHMM)
comp11154_c0_seq1	hypothetical protein YYE_02747	494	1	1.52779e-35	0.79	0	-		no IPS match
comp11160_c0_seq1	human hepatopoietin-like	929	1	1.07426e-64	0.85	2	P:biological_process; F:oxidoreductase activity	EC:1.8.3.2	IPR017905 (PFAM); IPR017905 (G3DSA:1.20.120.GENE3D); PTHR12645 (PANTHER); IPR017905 (PROSITE_PROFILES); IPR017905 (SUPERFAMILY)
comp11164_c0_seq1	conserved Plasmodium protein, unknown function	804	1	6.93247e-14	0.76	0	-		no IPS match
comp11172_c0_seq1	---NA---	217	0			0	-		TRANSMEMBRANE (PHOBIUS); NON_CYTOPLASMIC_DOMAIN (PHOBIUS); TRANSMEMBRANE (PHOBIUS); CYTOPLASMIC_DOMAIN (PHOBIUS); NON_CYTOPLASMIC_DOMAIN (PHOBIUS); TMhelix (TMHMM); TMhelix (TMHMM)
comp11183_c0_seq1	ribonucleotide reductase small	1082	1	0	0.95	6	P:small molecule metabolic process; P:biological_process; F:oxidoreductase activity; P:biosynthetic process; P:cellular nitrogen compound metabolic process; P:DNA metabolic process	EC:1.17.4; EC:1.17.4.1	IPR000358 (PFAM); IPR012348 (G3DSA:1.10.620.GENE3D); IPR000358 (PANTHER); IPR009078 (SUPERFAMILY)
comp11183_c1_seq1	---NA---	255	0			0	-		CYTOPLASMIC_DOMAIN (PHOBIUS); TRANSMEMBRANE (PHOBIUS); NON_CYTOPLASMIC_DOMAIN (PHOBIUS); TMhelix (TMHMM)
comp11190_c0_seq1	---NA---	228	0			0	-		no IPS match
comp11190_c1_seq1	30s ribosomal protein s14	731	1	6.21656e-86	0.85	0	-		G3DSA:4.10.830.10 (GENE3D); IPR001209 (PFAM); IPR001209 (PANTHER); IPR018271 (PROSITE_PATTERNS); SignalP-noTM (SIGNALP_EUK); SSF57716 (SUPERFAMILY)
comp11196_c0_seq1	---NA---	205	0			0	-		no IPS match
comp11201_c0_seq1	---NA---	287	0			0	-		no IPS match
comp11201_c1_seq1	---NA---	245	0			0	-		no IPS match
comp11204_c0_seq1	---NA---	304	0			0	-		no IPS match
comp11219_c0_seq1	---NA---	202	0			0	-		no IPS match
comp11220_c0_seq1	conserved Plasmodium protein, unknown function	1102	1	1.31303e-77	0.72	0	-		Coil (COILS)
comp11227_c0_seq1	hypothetical protein PFFVO_00818	761	1	1.77921e-76	0.88	0	-		IPR018492 (PRINTS); IPR029064 (G3DSA:3.30.1330.GENE3D); IPR004038 (PFAM); PTHR23105 (PANTHER); PTHR23105:SF12 (PANTHER); IPR029064 (SUPERFAMILY)
comp11229_c0_seq1	coronin	1869	1	9.80885e-80	0.61	0	-		Coil (COILS); IPR001680 (SMART); IPR015943 (G3DSA:2.130.10.GENE3D); IPR015049 (PFAM); IPR001680 (PFAM); PTHR10856:SF0 (PANTHER); IPR015505 (PANTHER); IPR019775 (PROSITE_PATTERNS); IPR017986 (PROSITE_PROFILES); IPR001680 (PROSITE_PROFILES); IPR001680 (PROSITE_PROFILES); IPR017986 (SUPERFAMILY)
comp11235_c0_seq1	41-2 protein antigen precursor	728	1	3.41592e-120	0.97	0	-		Coil (COILS); IPR007194 (PFAM); G3DSA:3.30.1380.20 (GENE3D); IPR016696 (PIRSF); IPR016696 (PANTHER); PTHR20902:SF0 (PANTHER); IPR024096 (SUPERFAMILY)
comp11239_c0_seq1	hypothetical protein, conserved in Plasmodium species	856	1	1.71373e-30	0.75	0	-		Coil (COILS); Coil (COILS); Coil (COILS); PF13868 (PFAM)
comp11244_c0_seq1	---NA---	503	0			0	-		no IPS match
comp11244_c1_seq1	---NA---	312	0			0	-		no IPS match
comp11248_c0_seq2	hypothetical protein YYE_00533	633	1	2.33338e-42	0.91	0	-		Coil (COILS)
comp11248_c0_seq3	---NA---	635	0			0	-		no IPS match
comp11253_c0_seq1	monocarboxylate transporter, putative	1472	1	0	0.95	0	-		G3DSA:1.20.1250.20 (GENE3D); IPR011701 (PFAM); PTHR11360 (PANTHER); PTHR11360:SF117 (PANTHER); NON_CYTOPLASMIC_DOMAIN (PHOBIUS); TRANSMEMBRANE (PHOBIUS); TRANSMEMBRANE (PHOBIUS); NON_CYTOPLASMIC_DOMAIN (PHOBIUS); CYTOPLASMIC_DOMAIN (PHOBIUS); TRANSMEMBRANE (PHOBIUS); CYTOPLASMIC_DOMAIN (PHOBIUS); TRANSMEMBRANE (PHOBIUS); NON_CYTOPLASMIC_DOMAIN (PHOBIUS); CYTOPLASMIC_DOMAIN (PHOBIUS); CYTOPLASMIC_…
comp11255_c0_seq1	hypothetical protein C922_03070	1968	1	2.29559e-50	0.86	2	C:cytoplasm; P:autophagy	-	Coil (COILS); Coil (COILS); IPR007239 (PFAM); PTHR13040:SF2 (PANTHER); IPR007239 (PANTHER)
comp11255_c1_seq1	hypothetical protein PFMALIP_05735, partial	372	1	3.11937e-32	0.95	0	-		Coil (COILS); PTHR13040:SF2 (PANTHER); IPR007239 (PANTHER)
comp11260_c0_seq1	hypothetical protein PCYB_123280	1429	1	4.7136e-115	0.65	1	F:ion binding	-	Coil (COILS); IPR002048 (SMART); IPR011992 (G3DSA:1.10.238.GENE3D); IPR011992 (G3DSA:1.10.238.GENE3D); IPR002048 (PFAM); IPR011992 (PFAM); IPR018247 (PROSITE_PATTERNS); IPR018247 (PROSITE_PATTERNS); SIGNAL_PEPTIDE_N_REGION (PHOBIUS); SIGNAL_PEPTIDE_C_REGION (PHOBIUS); SIGNAL_PEPTIDE_H_REGION (PHOBIUS); NON_CYTOPLASMIC_DOMAIN (PHOBIUS); SIGNAL_PEPTIDE (PHOBIUS); IPR002048 (PROSITE_PROFILES); IPR00…
comp11263_c0_seq1	---NA---	330	0			0	-		TRANSMEMBRANE (PHOBIUS); NON_CYTOPLASMIC_DOMAIN (PHOBIUS); CYTOPLASMIC_DOMAIN (PHOBIUS)
comp11263_c1_seq1	---NA---	313	0			0	-		SIGNAL_PEPTIDE_N_REGION (PHOBIUS); SIGNAL_PEPTIDE_C_REGION (PHOBIUS); SIGNAL_PEPTIDE_H_REGION (PHOBIUS); NON_CYTOPLASMIC_DOMAIN (PHOBIUS); SIGNAL_PEPTIDE (PHOBIUS); SignalP-noTM (SIGNALP_EUK)
comp11264_c0_seq1	---NA---	403	0			0	-		NON_CYTOPLASMIC_DOMAIN (PHOBIUS); TRANSMEMBRANE (PHOBIUS); CYTOPLASMIC_DOMAIN (PHOBIUS); TMhelix (TMHMM)
comp11267_c0_seq1	---NA---	521	0			0	-		NON_CYTOPLASMIC_DOMAIN (PHOBIUS); CYTOPLASMIC_DOMAIN (PHOBIUS); TRANSMEMBRANE (PHOBIUS); TMhelix (TMHMM)
comp11268_c0_seq1	conserved Plasmodium protein, unknown function	564	1	2.76003e-25	0.9	0	-		no IPS match
comp11270_c0_seq1	hypothetical protein PFAG_02062	563	1	2.74783e-39	0.76	0	-		IPR000795 (PFAM); IPR027368 (G3DSA:1.20.120.GENE3D); IPR025867 (PFAM); IPR027417 (G3DSA:3.40.50.GENE3D); IPR027417 (SUPERFAMILY); SSF116878 (SUPERFAMILY)
comp11280_c0_seq1	surface protein	2089	1	1.83823e-77	0.86	0	-		Coil (COILS); SIGNAL_PEPTIDE_H_REGION (PHOBIUS); SIGNAL_PEPTIDE_N_REGION (PHOBIUS); SIGNAL_PEPTIDE_C_REGION (PHOBIUS); SIGNAL_PEPTIDE (PHOBIUS); NON_CYTOPLASMIC_DOMAIN (PHOBIUS); SignalP-noTM (SIGNALP_GRAM_NEGATIVE); SignalP-noTM (SIGNALP_EUK)
comp11282_c0_seq1	hypothetical protein, conserved in Plasmodium species	828	1	5.92504e-41	0.82	0	-		IPR018937 (PFAM); CYTOPLASMIC_DOMAIN (PHOBIUS); TRANSMEMBRANE (PHOBIUS); SIGNAL_PEPTIDE_C_REGION (PHOBIUS); SIGNAL_PEPTIDE_N_REGION (PHOBIUS); NON_CYTOPLASMIC_DOMAIN (PHOBIUS); SIGNAL_PEPTIDE_H_REGION (PHOBIUS); SIGNAL_PEPTIDE (PHOBIUS); TMhelix (TMHMM); TMhelix (TMHMM)
comp11287_c0_seq1	hypothetical protein, conserved in Plasmodium species	1048	1	9.6785e-33	0.86	0	-		no IPS match
comp11299_c0_seq1	secreted ookinete	689	1	9.29528e-45	0.74	0	-		SIGNAL_PEPTIDE (PHOBIUS); NON_CYTOPLASMIC_DOMAIN (PHOBIUS); SIGNAL_PEPTIDE_H_REGION (PHOBIUS); SIGNAL_PEPTIDE_C_REGION (PHOBIUS); SIGNAL_PEPTIDE_N_REGION (PHOBIUS); SignalP-TM (SIGNALP_GRAM_POSITIVE); SignalP-noTM (SIGNALP_EUK); SignalP-noTM (SIGNALP_GRAM_NEGATIVE); TMhelix (TMHMM)
comp11300_c0_seq1	---NA---	1018	0			0	-		Coil (COILS); Coil (COILS); Coil (COILS)
comp11300_c0_seq2	---NA---	308	0			0	-		CYTOPLASMIC_DOMAIN (PHOBIUS); TRANSMEMBRANE (PHOBIUS); NON_CYTOPLASMIC_DOMAIN (PHOBIUS); CYTOPLASMIC_DOMAIN (PHOBIUS); TRANSMEMBRANE (PHOBIUS); TMhelix (TMHMM); TMhelix (TMHMM)
comp11300_c0_seq3	---NA---	1635	0			0	-		Coil (COILS); Coil (COILS); Coil (COILS); NON_CYTOPLASMIC_DOMAIN (PHOBIUS); TRANSMEMBRANE (PHOBIUS); CYTOPLASMIC_DOMAIN (PHOBIUS)
comp11311_c0_seq1	---NA---	238	0			0	-		Coil (COILS)
comp11311_c1_seq1	hypothetical protein PFMC_01917	237	1	9.15692e-14	0.84	0	-		CYTOPLASMIC_DOMAIN (PHOBIUS); NON_CYTOPLASMIC_DOMAIN (PHOBIUS); TRANSMEMBRANE (PHOBIUS); SignalP-noTM (SIGNALP_EUK); TMhelix (TMHMM)
comp11329_c0_seq1	sybindin domain containing protein	817	1	1.55338e-89	0.87	3	P:vesicle-mediated transport; C:organelle; C:intracellular	-	Coil (COILS); G3DSA:3.30.450.70 (GENE3D); IPR007233 (PFAM); IPR007233 (PANTHER); PTHR23249:SF16 (PANTHER); IPR011012 (SUPERFAMILY)
comp11347_c0_seq1	conserved protein, unknown function	1246	1	2.16765e-151	0.92	1	C:mitochondrion	-	IPR003428 (PFAM); IPR003428 (G3DSA:3.10.280.GENE3D); PTHR10826 (PANTHER); IPR003428 (SUPERFAMILY)
comp11347_c1_seq1	---NA---	258	0			0	-		CYTOPLASMIC_DOMAIN (PHOBIUS); TRANSMEMBRANE (PHOBIUS); NON_CYTOPLASMIC_DOMAIN (PHOBIUS); TMhelix (TMHMM)
comp11347_c2_seq1	---NA---	419	0			0	-		NON_CYTOPLASMIC_DOMAIN (PHOBIUS); TRANSMEMBRANE (PHOBIUS); CYTOPLASMIC_DOMAIN (PHOBIUS); TMhelix (TMHMM)
comp11354_c0_seq1	hypothetical protein YYG_04722	2408	1	4.25456e-26	0.51	0	-		Coil (COILS); Coil (COILS); Coil (COILS); Coil (COILS); Coil (COILS)
comp11354_c1_seq1	hypothetical protein PFMALIP_01324	729	1	8.02507e-31	0.77	0	-		Coil (COILS); Coil (COILS)
comp11355_c0_seq1	conserved Plasmodium protein, unknown function	1046	1	8.04621e-84	0.69	0	-		SIGNAL_PEPTIDE_H_REGION (PHOBIUS); SIGNAL_PEPTIDE_N_REGION (PHOBIUS); SIGNAL_PEPTIDE_C_REGION (PHOBIUS); SIGNAL_PEPTIDE (PHOBIUS); NON_CYTOPLASMIC_DOMAIN (PHOBIUS); TMhelix (TMHMM)
comp11356_c0_seq1	---NA---	326	0			0	-		no IPS match
comp11356_c1_seq1	hypothetical protein, conserved in Plasmodium species	1199	1	1.44426e-73	0.72	0	-		no IPS match
comp11357_c0_seq1	hypothetical protein C922_00578	664	1	2.33691e-49	0.81	1	P:catabolic process	-	IPR003769 (PFAM); IPR014719 (G3DSA:3.30.1390.GENE3D); IPR014719 (SUPERFAMILY)
comp11361_c0_seq1	hypothetical protein	1487	1	1.28136e-23	0.74	0	-		no IPS match
comp11362_c0_seq1	hypothetical protein C922_02795	716	1	1.93643e-34	0.85	0	-		Coil (COILS)
comp11362_c0_seq2	---NA---	301	0			0	-		NON_CYTOPLASMIC_DOMAIN (PHOBIUS); TRANSMEMBRANE (PHOBIUS); CYTOPLASMIC_DOMAIN (PHOBIUS); TMhelix (TMHMM)
comp11363_c0_seq1	ras-related protein rab-	767	1	5.07723e-90	0.95	0	-		IPR001806 (PRINTS); IPR003579 (SMART); IPR020849 (SMART); IPR001806 (PFAM); IPR027417 (G3DSA:3.40.50.GENE3D); PTHR24073:SF285 (PANTHER); PTHR24073 (PANTHER); PS51419 (PROSITE_PROFILES); IPR027417 (SUPERFAMILY)
comp11371_c0_seq1	hypothetical protein YYC_01994	461	1	7.12651e-64	0.86	0	-		no IPS match
comp11371_c1_seq1	hypothetical protein C922_01114	439	1	3.0959e-33	0.75	0	-		Coil (COILS)
comp11374_c0_seq1	hypothetical protein	951	1	1.25805e-96	0.81	0	-		Coil (COILS); Coil (COILS)
comp11390_c0_seq1	nucleolar preribosomal	730	1	3.18241e-73	0.96	0	-		no IPS match
comp11390_c1_seq1	---NA---	416	0			0	-		no IPS match
comp11395_c0_seq1	hypothetical protein PCYB_101250	880	1	1.19939e-100	0.84	0	-		IPR007378 (PFAM)
comp11397_c0_seq1	hypothetical protein PCYB_011120	2546	1	7.25311e-104	0.92	0	-		Coil (COILS); Coil (COILS); Coil (COILS); Coil (COILS); Coil (COILS)
comp11397_c0_seq2	hypothetical protein PCYB_011120	1109	1	5.95005e-111	0.92	0	-		Coil (COILS); Coil (COILS); Coil (COILS)
comp11399_c0_seq1	---NA---	606	0			0	-		no IPS match
comp11405_c0_seq1	RNA-binding protein, putative	1447	1	2.8769e-109	0.82	0	-		IPR000504 (SMART); IPR012677 (G3DSA:3.30.70.GENE3D); IPR012677 (G3DSA:3.30.70.GENE3D); IPR000504 (PFAM); PTHR17250:SF0 (PANTHER); PTHR17250 (PANTHER); IPR000504 (PROSITE_PROFILES); IPR000504 (PROSITE_PROFILES); SSF54928 (SUPERFAMILY); SSF54928 (SUPERFAMILY)
comp11405_c0_seq2	RNA-binding protein, putative	1361	1	4.05954e-90	0.83	0	-		IPR000504 (SMART); IPR012677 (G3DSA:3.30.70.GENE3D); IPR000504 (PFAM); IPR012677 (G3DSA:3.30.70.GENE3D); PTHR17250 (PANTHER); PTHR17250:SF0 (PANTHER); IPR000504 (PROSITE_PROFILES); IPR000504 (PROSITE_PROFILES); SSF54928 (SUPERFAMILY); SSF54928 (SUPERFAMILY)
comp11406_c0_seq1	---NA---	1080	0			0	-		NON_CYTOPLASMIC_DOMAIN (PHOBIUS); CYTOPLASMIC_DOMAIN (PHOBIUS); TRANSMEMBRANE (PHOBIUS)
comp11406_c1_seq1	---NA---	212	0			0	-		TRANSMEMBRANE (PHOBIUS); NON_CYTOPLASMIC_DOMAIN (PHOBIUS); CYTOPLASMIC_DOMAIN (PHOBIUS); TMhelix (TMHMM)
comp11406_c2_seq1	phosphoglucomutase-2	1340	1	2.73426e-119	0.92	0	-		no IPS match
comp11407_c0_seq1	hypothetical protein	969	1	3.0241e-58	0.64	0	-		no IPS match
comp11412_c0_seq1	plasma membrane ca2+ atpase	774	1	1.10351e-47	0.8	3	F:ion binding; C:cellular_component; F:molecular_function	-	Coil (COILS); TRANSMEMBRANE (PHOBIUS); TRANSMEMBRANE (PHOBIUS); NON_CYTOPLASMIC_DOMAIN (PHOBIUS); NON_CYTOPLASMIC_DOMAIN (PHOBIUS); CYTOPLASMIC_DOMAIN (PHOBIUS); TRANSMEMBRANE (PHOBIUS); CYTOPLASMIC_DOMAIN (PHOBIUS); TMhelix (TMHMM); TMhelix (TMHMM); TMhelix (TMHMM)
comp11412_c1_seq1	hypothetical protein PFTANZ_04700	418	1	1.01413e-34	0.85	0	-		no IPS match
comp11422_c0_seq1	endomembrane protein	2031	1	0	0.93	0	-		IPR004240 (PFAM); IPR004240 (PANTHER); PTHR10766:SF1 (PANTHER); NON_CYTOPLASMIC_DOMAIN (PHOBIUS); TRANSMEMBRANE (PHOBIUS); SIGNAL_PEPTIDE_C_REGION (PHOBIUS); NON_CYTOPLASMIC_DOMAIN (PHOBIUS); NON_CYTOPLASMIC_DOMAIN (PHOBIUS); TRANSMEMBRANE (PHOBIUS); SIGNAL_PEPTIDE_H_REGION (PHOBIUS); SIGNAL_PEPTIDE (PHOBIUS); CYTOPLASMIC_DOMAIN (PHOBIUS); TRANSMEMBRANE (PHOBIUS); CYTOPLASMIC_DOMAIN (PHOBIUS); SI…
comp11432_c0_seq1	N6-adenine-specific methylase, putative	946	1	1.65333e-136	0.89	0	-		IPR004398 (TIGRFAM); IPR004398 (PFAM); IPR029063 (G3DSA:3.40.50.GENE3D); PTHR18895:SF60 (PANTHER); PTHR18895 (PANTHER); IPR029063 (SUPERFAMILY)
comp11437_c0_seq1	---NA---	444	0			0	-		no IPS match
comp11442_c0_seq1	---NA---	265	0			0	-		no IPS match
comp11442_c0_seq2	---NA---	800	0			0	-		no IPS match
comp11446_c0_seq1	---NA---	1371	0			0	-		NON_CYTOPLASMIC_DOMAIN (PHOBIUS); CYTOPLASMIC_DOMAIN (PHOBIUS); TRANSMEMBRANE (PHOBIUS); TMhelix (TMHMM)
comp11453_c0_seq1	dna-directed rna polymerase ii subunit rpb1-like	1197	1	7.1377e-76	0.66	0	-		no IPS match
comp11453_c0_seq2	dna-directed rna polymerase ii subunit rpb1-like	1197	1	7.1377e-76	0.66	0	-		no IPS match
comp11456_c0_seq1	hypothetical protein PFTANZ_04007	415	1	1.46992e-19	1	0	-		no IPS match
comp11460_c0_seq1	---NA---	342	0			0	-		no IPS match
comp11473_c0_seq1	hypothetical protein	880	1	2.03462e-13	0.71	3	F:DNA binding; P:DNA metabolic process; P:response to stress	-	Coil (COILS)
comp11473_c0_seq2	hypothetical protein	1082	1	4.78923e-13	0.71	3	F:DNA binding; P:DNA metabolic process; P:response to stress	-	no IPS match
comp11476_c0_seq1	dna ligase 1	2957	1	0	0.86	6	F:DNA binding; F:ion binding; P:biosynthetic process; P:DNA metabolic process; F:ligase activity; P:response to stress	EC:6.5.1; EC:6.5.1.1	Coil (COILS); IPR012308 (G3DSA:1.10.3260.GENE3D); IPR000977 (TIGRFAM); G3DSA:3.30.470.30 (GENE3D); IPR012309 (PFAM); IPR012340 (G3DSA:2.40.50.GENE3D); G3DSA:3.30.1490.70 (GENE3D); IPR012310 (PFAM); IPR012308 (PFAM); PTHR10459 (PANTHER); PTHR10459:SF10 (PANTHER); IPR016059 (PROSITE_PATTERNS); IPR016059 (PROSITE_PATTERNS); NON_CYTOPLASMIC_DOMAIN (PHOBIUS); SIGNAL_PEPTIDE (PHOBIUS); SIGNAL_PEPTIDE_C…
comp11476_c0_seq2	dna ligase 1 precursor	2778	1	0	0.91	6	F:DNA binding; F:ion binding; P:biosynthetic process; P:DNA metabolic process; F:ligase activity; P:response to stress	EC:6.5.1; EC:6.5.1.1	Coil (COILS); IPR012308 (PFAM); IPR012308 (G3DSA:1.10.3260.GENE3D); IPR012309 (PFAM); IPR012340 (G3DSA:2.40.50.GENE3D); IPR012310 (PFAM); G3DSA:3.30.1490.70 (GENE3D); G3DSA:3.30.470.30 (GENE3D); IPR000977 (TIGRFAM); PTHR10459:SF10 (PANTHER); PTHR10459 (PANTHER); IPR016059 (PROSITE_PATTERNS); IPR016059 (PROSITE_PATTERNS); IPR012310 (PROSITE_PROFILES); IPR012308 (SUPERFAMILY); SSF56091 (SUPERFAMILY…
comp11478_c0_seq1	---NA---	1106	0			0	-		no IPS match
comp11484_c0_seq1	---NA---	324	0			0	-		SignalP-noTM (SIGNALP_EUK)
comp11484_c0_seq2	---NA---	323	0			0	-		no IPS match
comp11486_c0_seq1	---NA---	270	0			0	-		no IPS match
comp11490_c0_seq1	hypothetical protein	601	1	6.66771e-99	0.94	1	P:homeostatic process	-	Coil (COILS); IPR012336 (G3DSA:3.40.30.GENE3D); IPR013766 (PFAM); PTHR21148 (PANTHER); IPR012336 (SUPERFAMILY)
comp11495_c0_seq1	hypothetical protein PCYB_102060, partial	1194	1	6.9853e-89	0.66	0	-		Coil (COILS); Coil (COILS); IPR027486 (SUPERFAMILY)
comp11497_c0_seq1	conserved Plasmodium protein, unknown function	1002	1	2.57774e-102	0.91	0	-		Coil (COILS); Coil (COILS); IPR026305 (PANTHER)
comp11503_c0_seq1	---NA---	277	0			0	-		NON_CYTOPLASMIC_DOMAIN (PHOBIUS); CYTOPLASMIC_DOMAIN (PHOBIUS); TRANSMEMBRANE (PHOBIUS); TMhelix (TMHMM)
comp11505_c0_seq1	hypothetical protein C922_04192	629	1	2.88683e-62	0.72	1	F:ion binding	-	IPR002110 (PRINTS); IPR002110 (SMART); IPR020683 (PFAM); IPR014352 (G3DSA:1.20.80.GENE3D); IPR020683 (G3DSA:1.25.40.GENE3D); PTHR24182 (PANTHER); IPR002110 (PROSITE_PROFILES); IPR020683 (PROSITE_PROFILES); IPR002110 (PROSITE_PROFILES); IPR000582 (SUPERFAMILY); IPR020683 (SUPERFAMILY)
comp11505_c1_seq1	acyl- -binding	474	1	1.13549e-30	0.76	0	-		IPR014352 (G3DSA:1.20.80.GENE3D); IPR000582 (PFAM); CYTOPLASMIC_DOMAIN (PHOBIUS); TRANSMEMBRANE (PHOBIUS); NON_CYTOPLASMIC_DOMAIN (PHOBIUS); IPR000582 (PROSITE_PROFILES); IPR000582 (SUPERFAMILY); TMhelix (TMHMM)
comp11516_c0_seq1	---NA---	294	0			0	-		Coil (COILS)
comp11517_c0_seq1	---NA---	265	0			0	-		CYTOPLASMIC_DOMAIN (PHOBIUS); NON_CYTOPLASMIC_DOMAIN (PHOBIUS); TRANSMEMBRANE (PHOBIUS); TMhelix (TMHMM)
comp11517_c1_seq1	camp-dependent protein kinase regulator	1419	1	0	0.83	6	P:biological_process; P:cellular protein modification process; C:protein complex; F:enzyme regulator activity; F:kinase activity; C:intracellular	-	CYTOPLASMIC_DOMAIN (PHOBIUS); NON_CYTOPLASMIC_DOMAIN (PHOBIUS); TRANSMEMBRANE (PHOBIUS); TMhelix (TMHMM)
comp11519_c0_seq1	---NA---	350	0			0	-		CYTOPLASMIC_DOMAIN (PHOBIUS); NON_CYTOPLASMIC_DOMAIN (PHOBIUS); TRANSMEMBRANE (PHOBIUS)
comp11525_c0_seq1	nad-dependent malic mitochondrial isoform x1	1626	1	0	0.94	0	-		IPR001891 (PRINTS); IPR012302 (SMART); IPR012302 (PFAM); IPR012301 (G3DSA:3.40.50.GENE3D); IPR016040 (G3DSA:3.40.50.GENE3D); IPR012301 (PFAM); IPR001891 (PIRSF); PTHR23406:SF12 (PANTHER); PTHR23406 (PANTHER); IPR015884 (PROSITE_PATTERNS); SSF53223 (SUPERFAMILY); SSF51735 (SUPERFAMILY)
comp11526_c0_seq1	---NA---	213	0			0	-		NON_CYTOPLASMIC_DOMAIN (PHOBIUS); CYTOPLASMIC_DOMAIN (PHOBIUS); TRANSMEMBRANE (PHOBIUS); TMhelix (TMHMM)
comp11536_c0_seq1	RNA-binding protein, putative	977	1	1.36563e-66	0.95	0	-		IPR000504 (SMART); PF14259 (PFAM); IPR012677 (G3DSA:3.30.70.GENE3D); PTHR13976 (PANTHER); IPR000504 (PROSITE_PROFILES); SSF54928 (SUPERFAMILY)
comp11554_c0_seq1	---NA---	258	0			0	-		no IPS match
comp11554_c1_seq1	---NA---	225	0			0	-		no IPS match
comp11561_c0_seq1	hypothetical protein	421	1	4.97852e-32	0.82	3	P:transmembrane transport; F:transmembrane transporter activity; F:oxidoreductase activity	EC:1.10.2; EC:1.10.2.2	no IPS match
comp11561_c0_seq2	hypothetical protein PCYB_084320, partial	353	1	4.13391e-22	0.95	3	P:transmembrane transport; F:transmembrane transporter activity; F:oxidoreductase activity	EC:1.10.2; EC:1.10.2.2	TRANSMEMBRANE (PHOBIUS); NON_CYTOPLASMIC_DOMAIN (PHOBIUS); CYTOPLASMIC_DOMAIN (PHOBIUS); TMhelix (TMHMM)
comp11561_c0_seq3	conserved Plasmodium protein, unknown function	319	1	1.56102e-26	0.96	0	-		CYTOPLASMIC_DOMAIN (PHOBIUS); TRANSMEMBRANE (PHOBIUS); NON_CYTOPLASMIC_DOMAIN (PHOBIUS); TMhelix (TMHMM)
comp11562_c0_seq1	---NA---	282	0			0	-		CYTOPLASMIC_DOMAIN (PHOBIUS); NON_CYTOPLASMIC_DOMAIN (PHOBIUS); TRANSMEMBRANE (PHOBIUS)
comp11562_c0_seq2	---NA---	281	0			0	-		no IPS match
comp11569_c0_seq1	---NA---	355	0			0	-		CYTOPLASMIC_DOMAIN (PHOBIUS); NON_CYTOPLASMIC_DOMAIN (PHOBIUS); TRANSMEMBRANE (PHOBIUS); TMhelix (TMHMM)
comp11572_c0_seq1	---NA---	406	0			0	-		no IPS match
comp11574_c0_seq1	---NA---	277	0			0	-		no IPS match
comp11580_c0_seq1	hypothetical protein YYE_00858	1101	1	2.57478e-76	0.71	0	-		NON_CYTOPLASMIC_DOMAIN (PHOBIUS); TRANSMEMBRANE (PHOBIUS); CYTOPLASMIC_DOMAIN (PHOBIUS); TMhelix (TMHMM)
comp11583_c0_seq1	---NA---	456	0			0	-		TRANSMEMBRANE (PHOBIUS); CYTOPLASMIC_DOMAIN (PHOBIUS); NON_CYTOPLASMIC_DOMAIN (PHOBIUS); TMhelix (TMHMM)
comp11589_c0_seq1	conserved plasmodium protein	1193	1	6.16379e-89	0.89	0	-		IPR012336 (G3DSA:3.40.30.GENE3D); NON_CYTOPLASMIC_DOMAIN (PHOBIUS); SIGNAL_PEPTIDE_H_REGION (PHOBIUS); SIGNAL_PEPTIDE_C_REGION (PHOBIUS); SIGNAL_PEPTIDE_N_REGION (PHOBIUS); SIGNAL_PEPTIDE (PHOBIUS); SignalP-noTM (SIGNALP_EUK); IPR012336 (SUPERFAMILY)
comp11599_c0_seq2	hypothetical protein PCYB_111540	207	1	1.79846e-17	1	0	-		NON_CYTOPLASMIC_DOMAIN (PHOBIUS); CYTOPLASMIC_DOMAIN (PHOBIUS); TRANSMEMBRANE (PHOBIUS); TMhelix (TMHMM)
comp11619_c0_seq1	---NA---	490	0			0	-		no IPS match
comp11620_c0_seq1	---NA---	287	0			0	-		no IPS match
comp11620_c0_seq2	---NA---	622	0			0	-		no IPS match
comp11629_c0_seq1	---NA---	582	0			0	-		CYTOPLASMIC_DOMAIN (PHOBIUS); NON_CYTOPLASMIC_DOMAIN (PHOBIUS); TRANSMEMBRANE (PHOBIUS); TMhelix (TMHMM)
comp11632_c0_seq1	---NA---	334	0			0	-		no IPS match
comp11636_c0_seq1	conserved Plasmodium protein, unknown function	427	1	5.85491e-11	0.56	0	-		no IPS match
comp11639_c0_seq1	hypothetical protein C922_03112	1446	1	2.06398e-38	0.55	4	F:ATPase activity; P:small molecule metabolic process; F:ion binding; P:nucleobase-containing compound catabolic process	EC:3.6.1; EC:3.6.1.3; EC:3.6.1.15	NON_CYTOPLASMIC_DOMAIN (PHOBIUS); TRANSMEMBRANE (PHOBIUS); CYTOPLASMIC_DOMAIN (PHOBIUS); TMhelix (TMHMM); TMhelix (TMHMM)
comp11640_c0_seq1	---NA---	291	0			0	-		TRANSMEMBRANE (PHOBIUS); CYTOPLASMIC_DOMAIN (PHOBIUS); NON_CYTOPLASMIC_DOMAIN (PHOBIUS); TMhelix (TMHMM)
comp11653_c0_seq1	t-complex protein 1 epsilon	2175	1	0	0.98	0	-		IPR017998 (PRINTS); IPR027410 (G3DSA:3.30.260.GENE3D); IPR012718 (TIGRFAM); IPR002423 (PFAM); IPR027413 (G3DSA:1.10.560.GENE3D); IPR027409 (G3DSA:3.50.7.GENE3D); IPR002423 (PANTHER); IPR002194 (PROSITE_PATTERNS); SSF54849 (SUPERFAMILY); SSF48592 (SUPERFAMILY); IPR027409 (SUPERFAMILY)
comp11653_c1_seq1	---NA---	209	0			0	-		no IPS match
comp11661_c0_seq1	hypothetical protein PFMC_02354	1226	1	1.24272e-108	0.67	0	-		PTHR10256 (PANTHER); PTHR10256:SF0 (PANTHER)
comp11665_c0_seq1	hypothetical protein YYE_02000	1183	1	3.94272e-141	0.95	0	-		IPR027408 (G3DSA:3.30.230.GENE3D); IPR001247 (PFAM); PTHR11953 (PANTHER); PTHR11953:SF0 (PANTHER); IPR015847 (SUPERFAMILY); IPR020568 (SUPERFAMILY)
comp11666_c0_seq1	---NA---	691	0			0	-		no IPS match
comp11667_c0_seq1	---NA---	872	0			0	-		no IPS match
comp11674_c0_seq1	hypothetical protein, conserved in Plasmodium species	954	1	2.30285e-125	0.81	0	-		IPR023214 (SUPERFAMILY)
comp11677_c0_seq1	---NA---	425	0			0	-		no IPS match
comp11681_c0_seq1	---NA---	602	0			0	-		SIGNAL_PEPTIDE_N_REGION (PHOBIUS); SIGNAL_PEPTIDE_C_REGION (PHOBIUS); SIGNAL_PEPTIDE_H_REGION (PHOBIUS); SIGNAL_PEPTIDE (PHOBIUS); NON_CYTOPLASMIC_DOMAIN (PHOBIUS); SignalP-noTM (SIGNALP_EUK)
comp11681_c0_seq2	tryptophanyl-trna synthetase	2199	1	2.66835e-103	0.72	0	-		IPR002305 (PFAM); IPR014729 (G3DSA:3.40.50.GENE3D); IPR002306 (PANTHER); PTHR10055:SF6 (PANTHER); IPR001412 (PROSITE_PATTERNS); SIGNAL_PEPTIDE (PHOBIUS); SIGNAL_PEPTIDE_N_REGION (PHOBIUS); SIGNAL_PEPTIDE_H_REGION (PHOBIUS); NON_CYTOPLASMIC_DOMAIN (PHOBIUS); SIGNAL_PEPTIDE_C_REGION (PHOBIUS); SignalP-noTM (SIGNALP_EUK); SSF52374 (SUPERFAMILY)
comp11686_c0_seq1	conserved Plasmodium protein, unknown function	1429	1	0	0.78	0	-		CYTOPLASMIC_DOMAIN (PHOBIUS); TRANSMEMBRANE (PHOBIUS); NON_CYTOPLASMIC_DOMAIN (PHOBIUS); TMhelix (TMHMM)
comp11687_c0_seq1	#NAME?	994	1	2.67569e-98	0.86	0	-		Coil (COILS); IPR002905 (PFAM); IPR002905 (PANTHER); PTHR10631:SF3 (PANTHER); IPR002905 (PROSITE_PROFILES); IPR029063 (SUPERFAMILY)
comp11688_c0_seq1	---NA---	240	0			0	-		NON_CYTOPLASMIC_DOMAIN (PHOBIUS); TRANSMEMBRANE (PHOBIUS); CYTOPLASMIC_DOMAIN (PHOBIUS)
comp11697_c0_seq1	conserved Plasmodium protein, unknown function	1044	1	4.23619e-160	0.9	0	-		SIGNAL_PEPTIDE_C_REGION (PHOBIUS); SIGNAL_PEPTIDE (PHOBIUS); NON_CYTOPLASMIC_DOMAIN (PHOBIUS); SIGNAL_PEPTIDE_H_REGION (PHOBIUS); SIGNAL_PEPTIDE_N_REGION (PHOBIUS); TMhelix (TMHMM)
comp11698_c0_seq1	---NA---	233	0			0	-		CYTOPLASMIC_DOMAIN (PHOBIUS); NON_CYTOPLASMIC_DOMAIN (PHOBIUS); TRANSMEMBRANE (PHOBIUS)
comp11702_c0_seq1	---NA---	210	0			0	-		SignalP-noTM (SIGNALP_EUK)
comp11702_c1_seq1	---NA---	786	0			0	-		Coil (COILS)
comp11707_c0_seq1	---NA---	213	0			0	-		no IPS match
comp11707_c1_seq1	dead box	2367	1	5.95407e-135	0.77	0	-		Coil (COILS); IPR014001 (SMART); IPR011545 (PFAM); IPR027417 (G3DSA:3.40.50.GENE3D); IPR027417 (G3DSA:3.40.50.GENE3D); IPR001650 (PFAM); PTHR24031:SF230 (PANTHER); PTHR24031 (PANTHER); SIGNAL_PEPTIDE_C_REGION (PHOBIUS); SIGNAL_PEPTIDE_N_REGION (PHOBIUS); NON_CYTOPLASMIC_DOMAIN (PHOBIUS); SIGNAL_PEPTIDE (PHOBIUS); SIGNAL_PEPTIDE_H_REGION (PHOBIUS); IPR014001 (PROSITE_PROFILES); IPR001650 (PROSITE_…
comp11711_c0_seq1	---NA---	555	0			0	-		no IPS match
comp11711_c0_seq2	---NA---	793	0			0	-		NON_CYTOPLASMIC_DOMAIN (PHOBIUS); TRANSMEMBRANE (PHOBIUS); CYTOPLASMIC_DOMAIN (PHOBIUS); TMhelix (TMHMM)
comp11712_c0_seq1	hypothetical protein PFMALIP_02118	803	1	7.1865e-96	0.92	0	-		IPR008978 (G3DSA:2.60.40.GENE3D); IPR002068 (PFAM); PTHR11527 (PANTHER); IPR002068 (PROSITE_PROFILES); IPR008978 (SUPERFAMILY)
comp11715_c0_seq1	5 -3 n-terminal	1029	1	1.14221e-78	0.83	3	F:DNA binding; F:nuclease activity; P:cellular nitrogen compound metabolic process	EC:3.1	IPR002421 (SMART); IPR020046 (PFAM); IPR029060 (G3DSA:3.40.50.GENE3D); PTHR10133:SF27 (PANTHER); PTHR10133 (PANTHER); IPR029060 (SUPERFAMILY)
comp11718_c0_seq1	hypothetical protein PFBG_00967	478	1	6.36846e-21	0.81	0	-		Coil (COILS)
comp11718_c0_seq3	---NA---	325	0			0	-		no IPS match
comp11732_c0_seq1	---NA---	307	0			0	-		no IPS match
comp11732_c1_seq1	40s ribosomal protein	494	1	1.0094e-50	1	4	F:structural constituent of ribosome; C:cytosol; C:ribosome; P:translation	-	IPR023407 (G3DSA:2.20.25.GENE3D); IPR000592 (PFAM); IPR000592 (PANTHER); IPR000592 (PRODOM); IPR000592 (HAMAP); IPR011332 (SUPERFAMILY)
comp11746_c0_seq1	phosphatidylserine decarboxylase	1161	1	0	0.9	3	P:lipid metabolic process; F:lyase activity; P:biosynthetic process	EC:4.1.1.65	IPR003817 (TIGRFAM); IPR003817 (PFAM); IPR003817 (PANTHER); TRANSMEMBRANE (PHOBIUS); CYTOPLASMIC_DOMAIN (PHOBIUS); NON_CYTOPLASMIC_DOMAIN (PHOBIUS); TMhelix (TMHMM)
comp11750_c0_seq1	hypothetical protein C922_02963	612	1	9.55754e-31	0.98	0	-		IPR027858 (PFAM); TRANSMEMBRANE (PHOBIUS); NON_CYTOPLASMIC_DOMAIN (PHOBIUS); CYTOPLASMIC_DOMAIN (PHOBIUS); TMhelix (TMHMM)
comp11751_c0_seq1	---NA---	616	0			0	-		NON_CYTOPLASMIC_DOMAIN (PHOBIUS); TRANSMEMBRANE (PHOBIUS); CYTOPLASMIC_DOMAIN (PHOBIUS); TMhelix (TMHMM)
comp11753_c0_seq1	GTPase, putative	1681	1	0	0.93	3	F:GTPase activity; F:ion binding; C:nucleolus	EC:3.6.1; EC:3.6.1.15	IPR006073 (PRINTS); IPR023179 (G3DSA:1.10.1580.GENE3D); IPR012971 (PFAM); IPR027417 (G3DSA:3.40.50.GENE3D); IPR006073 (PFAM); IPR024929 (PTHR11089:PANTHER); PTHR11089 (PANTHER); IPR030378 (PROSITE_PROFILES); IPR027417 (SUPERFAMILY)
comp11763_c0_seq1	hypothetical protein PFFCH_00939	891	1	1.35227e-21	0.67	0	-		Coil (COILS); Coil (COILS); TRANSMEMBRANE (PHOBIUS); CYTOPLASMIC_DOMAIN (PHOBIUS); NON_CYTOPLASMIC_DOMAIN (PHOBIUS)
comp11763_c1_seq1	---NA---	267	0			0	-		no IPS match
comp11775_c0_seq1	hypothetical protein	620	1	3.10187e-45	0.93	0	-		no IPS match
comp11776_c0_seq1	---NA---	1183	0			0	-		no IPS match
comp11778_c0_seq1	run domain-containing protein 1	719	1	1.64805e-140	0.96	0	-		Coil (COILS); PTHR22957:SF214 (PANTHER); PTHR22957 (PANTHER)
comp11779_c0_seq1	---NA---	470	0			0	-		TRANSMEMBRANE (PHOBIUS); CYTOPLASMIC_DOMAIN (PHOBIUS); NON_CYTOPLASMIC_DOMAIN (PHOBIUS); TMhelix (TMHMM)
comp11789_c0_seq1	---NA---	247	0			0	-		TMhelix (TMHMM)
comp11798_c0_seq1	---NA---	229	0			0	-		TRANSMEMBRANE (PHOBIUS); CYTOPLASMIC_DOMAIN (PHOBIUS); NON_CYTOPLASMIC_DOMAIN (PHOBIUS); TMhelix (TMHMM)
comp11816_c0_seq1	u6 snrna-associated sm-like protein	468	1	4.75112e-71	0.87	0	-		IPR006649 (SMART); IPR001163 (PFAM); G3DSA:2.30.30.100 (GENE3D); PTHR15588 (PANTHER); IPR010920 (SUPERFAMILY)
comp11827_c0_seq1	---NA---	279	0			0	-		no IPS match
comp11851_c0_seq1	---NA---	364	0			0	-		no IPS match
comp11857_c0_seq1	---NA---	321	0			0	-		no IPS match
comp11861_c0_seq1	serine threonine-protein kinase nek1	1159	1	1.38076e-134	0.91	3	F:ion binding; P:cellular protein modification process; F:kinase activity	EC:2.7.11	NON_CYTOPLASMIC_DOMAIN (PHOBIUS); CYTOPLASMIC_DOMAIN (PHOBIUS); TRANSMEMBRANE (PHOBIUS); TMhelix (TMHMM)
comp11874_c0_seq1	---NA---	286	0			0	-		no IPS match
comp11876_c0_seq1	---NA---	258	0			0	-		Coil (COILS); Coil (COILS)
comp11877_c0_seq1	hypothetical protein PCYB_091760, partial	815	1	2.09853e-88	0.77	0	-		Coil (COILS); Coil (COILS); PTHR21230 (PANTHER); PTHR21230:SF1 (PANTHER); CYTOPLASMIC_DOMAIN (PHOBIUS); NON_CYTOPLASMIC_DOMAIN (PHOBIUS); TRANSMEMBRANE (PHOBIUS); TMhelix (TMHMM)
comp11884_c0_seq1	---NA---	286	0			0	-		TRANSMEMBRANE (PHOBIUS); CYTOPLASMIC_DOMAIN (PHOBIUS); NON_CYTOPLASMIC_DOMAIN (PHOBIUS); TMhelix (TMHMM)
comp11899_c0_seq1	---NA---	223	0			0	-		NON_CYTOPLASMIC_DOMAIN (PHOBIUS); TRANSMEMBRANE (PHOBIUS); TRANSMEMBRANE (PHOBIUS); CYTOPLASMIC_DOMAIN (PHOBIUS); NON_CYTOPLASMIC_DOMAIN (PHOBIUS); TMhelix (TMHMM); TMhelix (TMHMM)
comp11907_c0_seq1	---NA---	209	0			0	-		no IPS match
comp11940_c0_seq1	hypothetical protein PCYB_115120	979	1	3.95461e-130	0.93	0	-		IPR001792 (PROSITE_PROFILES)
comp11944_c0_seq1	---NA---	379	0			0	-		no IPS match
comp11969_c0_seq1	---NA---	201	0			0	-		no IPS match
comp11991_c0_seq1	---NA---	220	0			0	-		no IPS match
comp11994_c0_seq1	---NA---	371	0			0	-		no IPS match
comp11999_c0_seq1	---NA---	208	0			0	-		Coil (COILS)
comp11999_c0_seq2	hypothetical protein	1300	1	8.88694e-12	0.55	0	-		Coil (COILS); NON_CYTOPLASMIC_DOMAIN (PHOBIUS); CYTOPLASMIC_DOMAIN (PHOBIUS); TRANSMEMBRANE (PHOBIUS)
comp12006_c0_seq1	max-like protein x	247	1	3.60329e-29	0.96	0	-		no IPS match
comp12030_c0_seq1	---NA---	369	0			0	-		no IPS match
comp12030_c0_seq2	dna topoisomerase	981	1	8.53168e-13	0.8	0	-		no IPS match
comp12032_c0_seq1	---NA---	381	0			0	-		no IPS match
comp12032_c1_seq1	---NA---	222	0			0	-		no IPS match
comp12042_c0_seq1	calmodulin-binding transcription activator 1-like	231	1	2.14393e-16	0.9	0	-		PTHR23335 (PANTHER)
comp12044_c0_seq1	serine hydroxymethyltransferase, putative	224	1	9.99028e-11	0.71	0	-		no IPS match
comp12059_c0_seq1	---NA---	222	0			0	-		NON_CYTOPLASMIC_DOMAIN (PHOBIUS); CYTOPLASMIC_DOMAIN (PHOBIUS); TRANSMEMBRANE (PHOBIUS); TMhelix (TMHMM)
comp12066_c0_seq1	zinc finger	1875	1	1.33488e-90	0.85	0	-		Coil (COILS); IPR000571 (SMART); IPR000571 (G3DSA:4.10.1000.GENE3D); IPR000571 (PROSITE_PROFILES); IPR000571 (PROSITE_PROFILES)
comp12071_c0_seq1	hypothetical protein	440	1	1.67741e-17	0.92	0	-		G3DSA:2.120.10.90 (GENE3D)
comp12075_c0_seq1	---NA---	244	0			0	-		NON_CYTOPLASMIC_DOMAIN (PHOBIUS); NON_CYTOPLASMIC_DOMAIN (PHOBIUS); TRANSMEMBRANE (PHOBIUS); CYTOPLASMIC_DOMAIN (PHOBIUS); TRANSMEMBRANE (PHOBIUS); TMhelix (TMHMM); TMhelix (TMHMM)
comp12075_c1_seq1	---NA---	269	0			0	-		CYTOPLASMIC_DOMAIN (PHOBIUS); NON_CYTOPLASMIC_DOMAIN (PHOBIUS); TRANSMEMBRANE (PHOBIUS); TRANSMEMBRANE (PHOBIUS); CYTOPLASMIC_DOMAIN (PHOBIUS); TMhelix (TMHMM); TMhelix (TMHMM)
comp12081_c0_seq1	peptidyl-trna hydrolase	1327	1	1.46054e-53	0.76	2	P:biological_process; F:molecular_function	EC:3.1.1.29; EC:3.1.1.1	IPR002833 (PFAM); IPR023476 (G3DSA:3.40.1490.GENE3D); PTHR12649 (PANTHER); TRANSMEMBRANE (PHOBIUS); CYTOPLASMIC_DOMAIN (PHOBIUS); NON_CYTOPLASMIC_DOMAIN (PHOBIUS); IPR023476 (SUPERFAMILY); TMhelix (TMHMM)
comp12081_c0_seq2	peptidyl-trna hydrolase	1261	1	1.20544e-58	0.89	2	P:biological_process; F:molecular_function	EC:3.1.1.29; EC:3.1.1.1	IPR002833 (PFAM); IPR002833 (TIGRFAM); IPR023476 (G3DSA:3.40.1490.GENE3D); PTHR12649 (PANTHER); CYTOPLASMIC_DOMAIN (PHOBIUS); TRANSMEMBRANE (PHOBIUS); NON_CYTOPLASMIC_DOMAIN (PHOBIUS); IPR023476 (SUPERFAMILY); TMhelix (TMHMM)
comp12084_c0_seq1	---NA---	217	0			0	-		no IPS match
comp12096_c0_seq1	---NA---	352	0			0	-		TRANSMEMBRANE (PHOBIUS); CYTOPLASMIC_DOMAIN (PHOBIUS); NON_CYTOPLASMIC_DOMAIN (PHOBIUS); TMhelix (TMHMM)
comp12097_c0_seq1	---NA---	209	0			0	-		NON_CYTOPLASMIC_DOMAIN (PHOBIUS); CYTOPLASMIC_DOMAIN (PHOBIUS); TRANSMEMBRANE (PHOBIUS); TMhelix (TMHMM)
comp12099_c0_seq1	hypothetical protein PFMALIP_03368	1579	1	9.19296e-61	0.65	0	-		Coil (COILS); IPR007871 (PFAM)
comp12118_c0_seq1	---NA---	679	0			0	-		no IPS match
comp12130_c0_seq1	hypothetical protein PCYB_092800	435	1	1.90524e-75	0.96	0	-		no IPS match
comp12133_c0_seq1	---NA---	353	0			0	-		no IPS match
comp12138_c0_seq1	---NA---	814	0			0	-		no IPS match
comp12149_c0_seq1	hypothetical protein YYE_02639	1514	1	5.19194e-175	0.97	0	-		IPR007216 (PFAM); IPR007216 (PANTHER); PTHR12262:SF0 (PANTHER); IPR016024 (SUPERFAMILY)
comp12160_c0_seq1	---NA---	333	0			0	-		SIGNAL_PEPTIDE (PHOBIUS); SIGNAL_PEPTIDE_C_REGION (PHOBIUS); SIGNAL_PEPTIDE_H_REGION (PHOBIUS); SIGNAL_PEPTIDE_N_REGION (PHOBIUS); NON_CYTOPLASMIC_DOMAIN (PHOBIUS); SignalP-noTM (SIGNALP_EUK)
comp12162_c0_seq1	serine threonine protein phosphatase	2356	1	0	0.94	4	C:nucleus; C:cytoplasm; F:phosphatase activity; P:cellular protein modification process	EC:3.1.3.16; EC:3.1; EC:3.1.3.41	Coil (COILS); IPR006186 (PRINTS); IPR006186 (SMART); IPR019734 (SMART); IPR029052 (G3DSA:3.60.21.GENE3D); PF13414 (PFAM); IPR013235 (PFAM); IPR011990 (G3DSA:1.25.40.GENE3D); IPR004843 (PFAM); IPR013105 (PFAM); IPR011236 (PTHR11668:PANTHER); PTHR11668 (PANTHER); IPR019734 (PROSITE_PROFILES); IPR019734 (PROSITE_PROFILES); IPR013026 (PROSITE_PROFILES); IPR013026 (PROSITE_PROFILES); IPR019734 (PROSIT…
comp12164_c0_seq1	dolichol-phosphate mannosyltransferase subunit 3	355	1	6.51395e-30	0.93	0	-		no IPS match
comp12170_c0_seq1	---NA---	616	0			0	-		no IPS match
comp12175_c0_seq1	large ribosomal subunit processing	1185	1	1.30801e-173	0.97	0	-		IPR022309 (PFAM); PTHR12642:SF0 (PANTHER); PTHR12642 (PANTHER)
comp12177_c0_seq1	---NA---	205	0			0	-		CYTOPLASMIC_DOMAIN (PHOBIUS); TRANSMEMBRANE (PHOBIUS); NON_CYTOPLASMIC_DOMAIN (PHOBIUS); TMhelix (TMHMM)
comp12195_c0_seq1	p25-alpha like protein	521	1	9.82686e-79	0.89	0	-		IPR008907 (PFAM); IPR011992 (G3DSA:1.10.238.GENE3D); IPR008907 (PANTHER); SSF47473 (SUPERFAMILY)
comp12197_c0_seq1	hypothetical protein PFMALIP_01138	1506	1	9.26611e-90	0.64	0	-		Coil (COILS)
comp12199_c0_seq1	mitochondrial 2-oxoglutarate malate carrier protein isoform 3	404	1	6.47257e-68	0.96	0	-		IPR023395 (G3DSA:1.50.40.GENE3D); IPR018108 (PFAM); PTHR24089 (PANTHER); PTHR24089:SF86 (PANTHER); IPR018108 (PROSITE_PROFILES); IPR018108 (PROSITE_PROFILES); IPR023395 (SUPERFAMILY)
comp12205_c0_seq1	---NA---	265	0			0	-		no IPS match
comp12210_c0_seq1	---NA---	676	0			0	-		no IPS match
comp12282_c0_seq1	---NA---	409	0			0	-		no IPS match
comp12284_c0_seq1	---NA---	205	0			0	-		no IPS match
comp12296_c0_seq1	---NA---	247	0			0	-		no IPS match
comp12299_c0_seq1	---NA---	661	0			0	-		no IPS match
comp12308_c0_seq1	---NA---	219	0			0	-		no IPS match
comp12309_c0_seq1	hypothetical protein PFNF135_00759	355	1	3.35947e-41	0.86	0	-		IPR007087 (PROSITE_PATTERNS); IPR007087 (PROSITE_PATTERNS); CYTOPLASMIC_DOMAIN (PHOBIUS); NON_CYTOPLASMIC_DOMAIN (PHOBIUS); TRANSMEMBRANE (PHOBIUS); TMhelix (TMHMM)
comp12309_c1_seq1	---NA---	373	0			0	-		Coil (COILS); Coil (COILS)
comp12333_c0_seq2	---NA---	501	0			0	-		no IPS match
comp12347_c0_seq1	---NA---	354	0			0	-		no IPS match
comp12359_c0_seq1	---NA---	325	0			0	-		no IPS match
comp12360_c0_seq1	---NA---	670	0			0	-		TRANSMEMBRANE (PHOBIUS); CYTOPLASMIC_DOMAIN (PHOBIUS); NON_CYTOPLASMIC_DOMAIN (PHOBIUS); TMhelix (TMHMM)
comp12360_c0_seq2	hypothetical protein PFAG_04367	744	1	4.11399e-38	0.63	0	-		no IPS match
comp12361_c0_seq1	---NA---	210	0			0	-		CYTOPLASMIC_DOMAIN (PHOBIUS); TRANSMEMBRANE (PHOBIUS); NON_CYTOPLASMIC_DOMAIN (PHOBIUS); TMhelix (TMHMM); TMhelix (TMHMM)
comp12370_c0_seq1	---NA---	416	0			0	-		SIGNAL_PEPTIDE_N_REGION (PHOBIUS); SIGNAL_PEPTIDE (PHOBIUS); SIGNAL_PEPTIDE_H_REGION (PHOBIUS); SIGNAL_PEPTIDE_C_REGION (PHOBIUS); NON_CYTOPLASMIC_DOMAIN (PHOBIUS)
comp12371_c0_seq1	---NA---	255	0			0	-		no IPS match
comp12371_c1_seq1	---NA---	278	0			0	-		no IPS match
comp12373_c0_seq1	---NA---	210	0			0	-		no IPS match
comp12374_c0_seq1	---NA---	207	0			0	-		no IPS match
comp12377_c0_seq2	---NA---	694	0			0	-		SIGNAL_PEPTIDE_C_REGION (PHOBIUS); NON_CYTOPLASMIC_DOMAIN (PHOBIUS); SIGNAL_PEPTIDE_H_REGION (PHOBIUS); SIGNAL_PEPTIDE (PHOBIUS); SIGNAL_PEPTIDE_N_REGION (PHOBIUS); SignalP-noTM (SIGNALP_EUK)
comp12379_c0_seq1	dna primase large	1665	1	0	0.93	3	F:nucleotidyltransferase activity; P:biosynthetic process; P:DNA metabolic process	EC:2.7.7; EC:2.7.7.6	IPR007238 (PFAM); IPR016558 (PIRSF); PTHR10537:SF3 (PANTHER); PTHR10537 (PANTHER)
comp12381_c0_seq1	---NA---	252	0			0	-		TRANSMEMBRANE (PHOBIUS); NON_CYTOPLASMIC_DOMAIN (PHOBIUS); CYTOPLASMIC_DOMAIN (PHOBIUS); TMhelix (TMHMM)
comp12386_c0_seq1	---NA---	383	0			0	-		NON_CYTOPLASMIC_DOMAIN (PHOBIUS); TRANSMEMBRANE (PHOBIUS); NON_CYTOPLASMIC_DOMAIN (PHOBIUS); TRANSMEMBRANE (PHOBIUS); CYTOPLASMIC_DOMAIN (PHOBIUS); TMhelix (TMHMM)
comp12416_c0_seq1	---NA---	440	0			0	-		no IPS match
comp12428_c0_seq1	hypothetical protein PFNF54_00907	537	1	1.08659e-26	0.78	0	-		no IPS match
comp12428_c1_seq1	hypothetical protein PFMC_00992	1148	1	0	0.79	0	-		PTHR12197:SF145 (PANTHER); PTHR12197 (PANTHER); SSF82199 (SUPERFAMILY)
comp12431_c0_seq1	---NA---	529	0			0	-		no IPS match
comp12431_c0_seq2	---NA---	244	0			0	-		TRANSMEMBRANE (PHOBIUS); NON_CYTOPLASMIC_DOMAIN (PHOBIUS); CYTOPLASMIC_DOMAIN (PHOBIUS); TMhelix (TMHMM)
comp12437_c0_seq1	---NA---	222	0			0	-		no IPS match
comp12438_c0_seq1	---NA---	370	0			0	-		no IPS match
comp12460_c0_seq1	---NA---	273	0			0	-		no IPS match
comp12461_c0_seq1	hypothetical protein, conserved in Plasmodium species	675	1	1.59416e-19	0.76	0	-		Coil (COILS)
comp12478_c0_seq1	ubiquitin-fold modifier-conjugating enzyme 1	383	1	8.58114e-76	0.97	0	-		no IPS match
comp12478_c0_seq2	ubiquitin-fold modifier-conjugating enzyme 1	421	1	3.22128e-63	0.99	0	-		IPR014806 (PFAM); IPR014806 (PANTHER)
comp12487_c0_seq1	hypothetical protein YYG_03919	987	1	3.59976e-67	0.87	0	-		no IPS match
comp12511_c0_seq1	beta-arrestin-1 isoform x1	1373	1	4.92411e-118	1	0	-		PR01217 (PRINTS); SIGNAL_PEPTIDE_H_REGION (PHOBIUS); SIGNAL_PEPTIDE_N_REGION (PHOBIUS); NON_CYTOPLASMIC_DOMAIN (PHOBIUS); SIGNAL_PEPTIDE_C_REGION (PHOBIUS); SIGNAL_PEPTIDE (PHOBIUS); SignalP-noTM (SIGNALP_EUK); SignalP-TM (SIGNALP_GRAM_POSITIVE)
comp12526_c0_seq1	---NA---	391	0			0	-		CYTOPLASMIC_DOMAIN (PHOBIUS); NON_CYTOPLASMIC_DOMAIN (PHOBIUS); TRANSMEMBRANE (PHOBIUS); CYTOPLASMIC_DOMAIN (PHOBIUS); TRANSMEMBRANE (PHOBIUS); TMhelix (TMHMM); TMhelix (TMHMM)
comp12526_c1_seq1	---NA---	223	0			0	-		no IPS match
comp12539_c0_seq1	hypothetical protein	888	1	6.85757e-20	0.62	1	P:protein maturation	-	TRANSMEMBRANE (PHOBIUS); NON_CYTOPLASMIC_DOMAIN (PHOBIUS); NON_CYTOPLASMIC_DOMAIN (PHOBIUS); TRANSMEMBRANE (PHOBIUS); CYTOPLASMIC_DOMAIN (PHOBIUS); TMhelix (TMHMM); TMhelix (TMHMM)
comp12559_c0_seq1	hypothetical protein C922_02315	563	1	9.26551e-68	0.82	0	-		IPR001849 (SMART); IPR001849 (PFAM); IPR011993 (G3DSA:2.30.29.GENE3D); IPR000648 (PANTHER); PTHR10972:SF71 (PANTHER); IPR001849 (PROSITE_PROFILES); SSF50729 (SUPERFAMILY)
comp12559_c1_seq1	hypothetical protein	3494	1	4.48021e-145	0.88	0	-		CYTOPLASMIC_DOMAIN (PHOBIUS); NON_CYTOPLASMIC_DOMAIN (PHOBIUS); TRANSMEMBRANE (PHOBIUS); TMhelix (TMHMM)
comp12568_c0_seq1	---NA---	362	0			0	-		no IPS match
comp12568_c1_seq1	---NA---	237	0			0	-		CYTOPLASMIC_DOMAIN (PHOBIUS); CYTOPLASMIC_DOMAIN (PHOBIUS); NON_CYTOPLASMIC_DOMAIN (PHOBIUS); TRANSMEMBRANE (PHOBIUS); TRANSMEMBRANE (PHOBIUS); TMhelix (TMHMM); TMhelix (TMHMM)
comp12581_c0_seq1	atp dependent rna partial	1677	1	1.66887e-49	0.84	6	F:ATPase activity; F:helicase activity; P:biosynthetic process; P:DNA metabolic process; F:molecular_function; P:response to stress	EC:3.6.1; EC:3.6.1.3; EC:3.6.1.15	IPR010997 (SUPERFAMILY)
comp12593_c0_seq1	histidine--trna ligase	3408	1	0	0.78	5	C:cytoplasm; P:tRNA metabolic process; P:cellular amino acid metabolic process; F:ligase activity; P:translation	EC:6.1.1.21; EC:6.1.1	Coil (COILS); IPR004154 (PFAM); IPR004154 (G3DSA:3.40.50.GENE3D); PF13393 (PFAM); G3DSA:3.30.930.10 (GENE3D); PTHR11476:SF1 (PANTHER); IPR004516 (PANTHER); IPR006195 (PROSITE_PROFILES); IPR004154 (SUPERFAMILY); SSF55681 (SUPERFAMILY)
comp12619_c0_seq1	---NA---	272	0			0	-		no IPS match
comp12629_c0_seq1	---NA---	428	0			0	-		no IPS match
comp12629_c1_seq1	---NA---	336	0			0	-		TRANSMEMBRANE (PHOBIUS); NON_CYTOPLASMIC_DOMAIN (PHOBIUS); CYTOPLASMIC_DOMAIN (PHOBIUS)
comp12636_c0_seq1	---NA---	233	0			0	-		no IPS match
comp12657_c0_seq1	---NA---	268	0			0	-		TMhelix (TMHMM)
comp12667_c0_seq1	conserved Plasmodium protein, unknown function	781	1	1.07918e-90	0.82	0	-		Coil (COILS); Coil (COILS)
comp12671_c0_seq1	---NA---	397	0			0	-		no IPS match
comp12686_c0_seq1	---NA---	233	0			0	-		NON_CYTOPLASMIC_DOMAIN (PHOBIUS); SIGNAL_PEPTIDE (PHOBIUS); SIGNAL_PEPTIDE_H_REGION (PHOBIUS); SIGNAL_PEPTIDE_C_REGION (PHOBIUS); SIGNAL_PEPTIDE_N_REGION (PHOBIUS)
comp12696_c0_seq1	---NA---	256	0			0	-		no IPS match
comp12696_c1_seq1	---NA---	517	0			0	-		no IPS match
comp12714_c0_seq1	conserved Plasmodium protein, unknown function	742	1	5.44339e-64	0.77	0	-		no IPS match
comp12714_c1_seq1	---NA---	221	0			0	-		no IPS match
comp12716_c0_seq1	---NA---	430	0			0	-		NON_CYTOPLASMIC_DOMAIN (PHOBIUS); CYTOPLASMIC_DOMAIN (PHOBIUS); CYTOPLASMIC_DOMAIN (PHOBIUS); TRANSMEMBRANE (PHOBIUS); TRANSMEMBRANE (PHOBIUS); TMhelix (TMHMM)
comp12716_c1_seq2	---NA---	254	0			0	-		no IPS match
comp12738_c0_seq1	carbon catabolite repressor protein	1084	1	4.73449e-135	0.75	0	-		IPR005135 (G3DSA:3.60.10.GENE3D); IPR005135 (PFAM); PTHR12121 (PANTHER); IPR005135 (SUPERFAMILY)
comp12738_c1_seq1	---NA---	282	0			0	-		no IPS match
comp12741_c0_seq1	iron-sulfur subunit of succinate dehydrogenase	811	1	4.26177e-179	1	0	-		Coil (COILS); PF13534 (PFAM); IPR025192 (PFAM); G3DSA:1.10.1060.10 (GENE3D); IPR004489 (TIGRFAM); IPR012675 (G3DSA:3.10.20.GENE3D); PTHR11921 (PANTHER); PTHR11921:SF8 (PANTHER); IPR006058 (PROSITE_PATTERNS); IPR017900 (PROSITE_PATTERNS); IPR017896 (PROSITE_PROFILES); IPR001041 (PROSITE_PROFILES); IPR009051 (SUPERFAMILY); IPR001041 (SUPERFAMILY)
comp12741_c1_seq1	iron-sulfur subunit of succinate dehydrogenase	532	1	2.22863e-32	1	0	-		G3DSA:1.10.1060.10 (GENE3D); PTHR11921:SF8 (PANTHER); PTHR11921 (PANTHER); IPR009051 (SUPERFAMILY)
comp12742_c0_seq1	---NA---	244	0			0	-		no IPS match
comp12742_c1_seq1	---NA---	289	0			0	-		no IPS match
comp12753_c0_seq1	hypothetical protein PFAG_06044, partial	343	1	4.7799e-26	0.89	0	-		TRANSMEMBRANE (PHOBIUS); NON_CYTOPLASMIC_DOMAIN (PHOBIUS); CYTOPLASMIC_DOMAIN (PHOBIUS); TMhelix (TMHMM)
comp12753_c0_seq2	---NA---	390	0			0	-		TRANSMEMBRANE (PHOBIUS); NON_CYTOPLASMIC_DOMAIN (PHOBIUS); CYTOPLASMIC_DOMAIN (PHOBIUS); TMhelix (TMHMM)
comp12759_c0_seq1	cysteine desulfuration protein	989	1	1.44233e-87	0.88	0	-		Coil (COILS); IPR003808 (PFAM); G3DSA:3.90.1010.10 (GENE3D); PTHR12735:SF11 (PANTHER); PTHR12735 (PANTHER); NON_CYTOPLASMIC_DOMAIN (PHOBIUS); TRANSMEMBRANE (PHOBIUS); CYTOPLASMIC_DOMAIN (PHOBIUS); SSF82649 (SUPERFAMILY); TMhelix (TMHMM)
comp12761_c0_seq1	---NA---	460	0			0	-		no IPS match
comp12761_c1_seq1	---NA---	419	0			0	-		no IPS match
comp12770_c0_seq1	---NA---	391	0			0	-		no IPS match
comp12770_c1_seq1	conserved Plasmodium protein, unknown function	1115	1	1.19916e-75	0.89	0	-		IPR010995 (SUPERFAMILY)
comp12773_c0_seq1	---NA---	267	0			0	-		CYTOPLASMIC_DOMAIN (PHOBIUS); TRANSMEMBRANE (PHOBIUS); TRANSMEMBRANE (PHOBIUS); CYTOPLASMIC_DOMAIN (PHOBIUS); NON_CYTOPLASMIC_DOMAIN (PHOBIUS); TMhelix (TMHMM); TMhelix (TMHMM)
comp12775_c0_seq1	conserved Plasmodium protein, unknown function	1150	1	2.46892e-65	0.77	1	C:plastid	-	SIGNAL_PEPTIDE_H_REGION (PHOBIUS); SIGNAL_PEPTIDE (PHOBIUS); SIGNAL_PEPTIDE_N_REGION (PHOBIUS); NON_CYTOPLASMIC_DOMAIN (PHOBIUS); SIGNAL_PEPTIDE_C_REGION (PHOBIUS); PS51257 (PROSITE_PROFILES); SignalP-noTM (SIGNALP_EUK); TMhelix (TMHMM)
comp12776_c0_seq2	u4 tri-snrnp-associated protein 1	497	1	7.36868e-61	0.92	0	-		Coil (COILS); IPR005011 (PFAM); IPR005011 (PANTHER); PTHR14152:SF5 (PANTHER)
comp12783_c0_seq1	---NA---	482	0			0	-		NON_CYTOPLASMIC_DOMAIN (PHOBIUS); TRANSMEMBRANE (PHOBIUS); CYTOPLASMIC_DOMAIN (PHOBIUS); TMhelix (TMHMM)
comp12803_c0_seq1	---NA---	227	0			0	-		no IPS match
comp12821_c0_seq1	---NA---	358	0			0	-		CYTOPLASMIC_DOMAIN (PHOBIUS); NON_CYTOPLASMIC_DOMAIN (PHOBIUS); TRANSMEMBRANE (PHOBIUS); TMhelix (TMHMM)
comp12832_c0_seq1	---NA---	241	0			0	-		no IPS match
comp12833_c0_seq1	---NA---	212	0			0	-		no IPS match
comp12838_c0_seq1	---NA---	282	0			0	-		no IPS match
comp12845_c0_seq1	hypothetical protein PFBG_03028	489	1	2.9239e-20	0.75	0	-		no IPS match
comp12854_c0_seq1	GTPase, putative	1580	1	4.59797e-142	0.73	0	-		Coil (COILS); Coil (COILS); Coil (COILS); IPR006073 (PFAM); IPR027266 (G3DSA:3.30.1360.GENE3D); IPR018948 (PFAM); IPR027368 (G3DSA:1.20.120.GENE3D); PTHR11649:SF56 (PANTHER); PTHR11649 (PANTHER); IPR027417 (SUPERFAMILY); SSF103025 (SUPERFAMILY)
comp12859_c0_seq1	mitochondrial ribosomal protein s16	1134	1	1.57431e-115	0.96	0	-		IPR000307 (PFAM); IPR023803 (G3DSA:3.30.1320.GENE3D); PTHR12919:SF20 (PANTHER); IPR000307 (PANTHER); IPR023803 (SUPERFAMILY)
comp12865_c0_seq1	---NA---	600	0			0	-		no IPS match
comp12876_c0_seq1	---NA---	224	0			0	-		NON_CYTOPLASMIC_DOMAIN (PHOBIUS); TRANSMEMBRANE (PHOBIUS); CYTOPLASMIC_DOMAIN (PHOBIUS); TRANSMEMBRANE (PHOBIUS); NON_CYTOPLASMIC_DOMAIN (PHOBIUS); TMhelix (TMHMM); TMhelix (TMHMM)
comp12887_c0_seq1	---NA---	487	0			0	-		CYTOPLASMIC_DOMAIN (PHOBIUS); TRANSMEMBRANE (PHOBIUS); NON_CYTOPLASMIC_DOMAIN (PHOBIUS); TMhelix (TMHMM)
comp12914_c1_seq1	peptidyl-prolyl cis-trans isomerase fkbp11	270	1	1.4796e-14	0.86	0	-		NON_CYTOPLASMIC_DOMAIN (PHOBIUS); SIGNAL_PEPTIDE_C_REGION (PHOBIUS); SIGNAL_PEPTIDE_N_REGION (PHOBIUS); SIGNAL_PEPTIDE_H_REGION (PHOBIUS); SIGNAL_PEPTIDE (PHOBIUS); SignalP-noTM (SIGNALP_EUK); TMhelix (TMHMM)
comp12918_c0_seq1	---NA---	341	0			0	-		no IPS match
comp12919_c0_seq1	conserved Plasmodium protein, unknown function	384	1	3.56598e-68	0.92	0	-		no IPS match
comp12934_c0_seq1	hypothetical protein	407	1	1.96091e-51	0.92	0	-		NON_CYTOPLASMIC_DOMAIN (PHOBIUS); SIGNAL_PEPTIDE_H_REGION (PHOBIUS); SIGNAL_PEPTIDE_C_REGION (PHOBIUS); SIGNAL_PEPTIDE_N_REGION (PHOBIUS); SIGNAL_PEPTIDE (PHOBIUS)
comp12934_c0_seq2	morn repeat-containing protein 1	880	1	6.23378e-163	0.95	0	-		IPR003409 (SMART); G3DSA:2.20.110.10 (GENE3D); IPR003409 (PFAM); PTHR23084 (PANTHER); SSF82185 (SUPERFAMILY); SSF82185 (SUPERFAMILY)
comp12945_c0_seq1	DNA helicase, putative	2051	1	0	0.79	0	-		TRANSMEMBRANE (PHOBIUS); TRANSMEMBRANE (PHOBIUS); NON_CYTOPLASMIC_DOMAIN (PHOBIUS); CYTOPLASMIC_DOMAIN (PHOBIUS); NON_CYTOPLASMIC_DOMAIN (PHOBIUS); TMhelix (TMHMM)
comp12945_c0_seq2	DNA helicase, putative	2051	1	0	0.77	0	-		NON_CYTOPLASMIC_DOMAIN (PHOBIUS); TRANSMEMBRANE (PHOBIUS); TRANSMEMBRANE (PHOBIUS); CYTOPLASMIC_DOMAIN (PHOBIUS); NON_CYTOPLASMIC_DOMAIN (PHOBIUS); TMhelix (TMHMM)
comp12948_c0_seq1	---NA---	219	0			0	-		no IPS match
comp12955_c0_seq1	hexokinase	2588	1	0	1	0	-		IPR001312 (PRINTS); G3DSA:3.40.367.20 (GENE3D); IPR022672 (PFAM); IPR022673 (PFAM); G3DSA:3.30.420.40 (GENE3D); IPR001312 (PANTHER); PTHR19443:SF0 (PANTHER); IPR019807 (PROSITE_PATTERNS); SSF53067 (SUPERFAMILY)
comp12966_c0_seq1	---NA---	398	0			0	-		no IPS match
comp12972_c0_seq1	---NA---	297	0			0	-		no IPS match
comp12986_c0_seq1	O-sialoglycoprotein endopeptidase, putative	575	1	1.47253e-43	0.88	0	-		CYTOPLASMIC_DOMAIN (PHOBIUS); NON_CYTOPLASMIC_DOMAIN (PHOBIUS); TRANSMEMBRANE (PHOBIUS); TMhelix (TMHMM)
comp12986_c0_seq2	bud32 protein kinase	528	1	9.61249e-78	0.95	0	-		IPR000719 (PFAM); IPR022495 (TIGRFAM); G3DSA:3.30.200.20 (GENE3D); IPR022495 (PANTHER); IPR008266 (PROSITE_PATTERNS); IPR000719 (PROSITE_PROFILES); IPR011009 (SUPERFAMILY)
comp12996_c0_seq1	---NA---	717	0			0	-		no IPS match
comp13000_c0_seq1	hypothetical protein	502	1	8.53027e-55	0.77	0	-		no IPS match
comp13035_c0_seq1	glycerol-3-phosphate acyltransferase	1878	1	0	0.96	0	-		IPR002123 (SMART); IPR002123 (PFAM); PTHR31605 (PANTHER); PTHR31605:SF0 (PANTHER); TRANSMEMBRANE (PHOBIUS); TRANSMEMBRANE (PHOBIUS); CYTOPLASMIC_DOMAIN (PHOBIUS); CYTOPLASMIC_DOMAIN (PHOBIUS); TRANSMEMBRANE (PHOBIUS); NON_CYTOPLASMIC_DOMAIN (PHOBIUS); NON_CYTOPLASMIC_DOMAIN (PHOBIUS); SSF69593 (SUPERFAMILY); SSF69593 (SUPERFAMILY); TMhelix (TMHMM); TMhelix (TMHMM); TMhelix (TMHMM)
comp13049_c0_seq1	---NA---	451	0			0	-		no IPS match
comp13053_c0_seq1	---NA---	340	0			0	-		CYTOPLASMIC_DOMAIN (PHOBIUS); NON_CYTOPLASMIC_DOMAIN (PHOBIUS); TRANSMEMBRANE (PHOBIUS); TMhelix (TMHMM)
comp13074_c0_seq1	---NA---	331	0			0	-		CYTOPLASMIC_DOMAIN (PHOBIUS); TRANSMEMBRANE (PHOBIUS); NON_CYTOPLASMIC_DOMAIN (PHOBIUS); TMhelix (TMHMM)
comp13075_c0_seq1	---NA---	319	0			0	-		no IPS match
comp13079_c0_seq1	---NA---	449	0			0	-		no IPS match
comp13079_c1_seq1	---NA---	728	0			0	-		no IPS match
comp13084_c0_seq1	---NA---	256	0			0	-		no IPS match
comp13084_c1_seq1	secreted protein with altered thrombospondin repeat	778	1	1.6364e-90	0.8	2	C:cell; P:cell adhesion	-	Coil (COILS); G3DSA:2.20.100.10 (GENE3D); SIGNAL_PEPTIDE_N_REGION (PHOBIUS); NON_CYTOPLASMIC_DOMAIN (PHOBIUS); SIGNAL_PEPTIDE_C_REGION (PHOBIUS); SIGNAL_PEPTIDE_H_REGION (PHOBIUS); SIGNAL_PEPTIDE (PHOBIUS); TMhelix (TMHMM)
comp13089_c0_seq1	phospholipid or glycerol	1351	1	0	0.86	0	-		IPR002123 (SMART); IPR002123 (PFAM); G3DSA:3.40.1130.10 (GENE3D); PTHR23063:SF1 (PANTHER); PTHR23063 (PANTHER); TRANSMEMBRANE (PHOBIUS); CYTOPLASMIC_DOMAIN (PHOBIUS); CYTOPLASMIC_DOMAIN (PHOBIUS); NON_CYTOPLASMIC_DOMAIN (PHOBIUS); NON_CYTOPLASMIC_DOMAIN (PHOBIUS); TRANSMEMBRANE (PHOBIUS); TRANSMEMBRANE (PHOBIUS); SSF69593 (SUPERFAMILY); TMhelix (TMHMM); TMhelix (TMHMM)
comp13090_c0_seq1	---NA---	223	0			0	-		no IPS match
comp13098_c0_seq1	---NA---	209	0			0	-		CYTOPLASMIC_DOMAIN (PHOBIUS); TRANSMEMBRANE (PHOBIUS); NON_CYTOPLASMIC_DOMAIN (PHOBIUS); TMhelix (TMHMM)
comp13124_c0_seq1	lipoate protein ligase a type 1	1590	1	0	0.88	0	-		CYTOPLASMIC_DOMAIN (PHOBIUS); NON_CYTOPLASMIC_DOMAIN (PHOBIUS); TRANSMEMBRANE (PHOBIUS); TMhelix (TMHMM)
comp13134_c0_seq1	---NA---	418	0			0	-		no IPS match
comp13134_c1_seq1	---NA---	775	0			0	-		no IPS match
comp13142_c0_seq1	conserved Plasmodium protein, unknown function	1717	1	5.87934e-172	0.78	0	-		IPR001680 (SMART); IPR015943 (G3DSA:2.130.10.GENE3D); IPR017986 (SUPERFAMILY)
comp13151_c0_seq1	---NA---	241	0			0	-		TRANSMEMBRANE (PHOBIUS); NON_CYTOPLASMIC_DOMAIN (PHOBIUS); CYTOPLASMIC_DOMAIN (PHOBIUS); TMhelix (TMHMM)
comp13169_c0_seq1	---NA---	276	0			0	-		no IPS match
comp13170_c0_seq1	replication factor c	1464	1	2.81076e-118	0.72	0	-		Coil (COILS)
comp13171_c0_seq1	hypothetical protein	558	1	1.05584e-35	0.78	2	P:biological_process; F:molecular_function	-	no IPS match
comp13187_c0_seq1	---NA---	232	0			0	-		no IPS match
comp13189_c0_seq1	---NA---	207	0			0	-		SIGNAL_PEPTIDE_H_REGION (PHOBIUS); SIGNAL_PEPTIDE_C_REGION (PHOBIUS); SIGNAL_PEPTIDE_N_REGION (PHOBIUS); NON_CYTOPLASMIC_DOMAIN (PHOBIUS); SIGNAL_PEPTIDE (PHOBIUS); SignalP-noTM (SIGNALP_EUK)
comp13194_c0_seq1	hypothetical protein PFBG_03537	233	1	2.18734e-12	0.78	0	-		no IPS match
comp13235_c0_seq1	---NA---	235	0			0	-		CYTOPLASMIC_DOMAIN (PHOBIUS); NON_CYTOPLASMIC_DOMAIN (PHOBIUS); TRANSMEMBRANE (PHOBIUS); TMhelix (TMHMM)
comp13241_c0_seq1	beta-actin	295	1	2.47327e-65	1	0	-		IPR004000 (PFAM); G3DSA:3.90.640.10 (GENE3D); PTHR11937:SF187 (PANTHER); IPR004000 (PANTHER); SSF53067 (SUPERFAMILY)
comp13242_c0_seq1	---NA---	321	0			0	-		TRANSMEMBRANE (PHOBIUS); CYTOPLASMIC_DOMAIN (PHOBIUS); NON_CYTOPLASMIC_DOMAIN (PHOBIUS); TMhelix (TMHMM)
comp13244_c0_seq1	nadh dehydrogenase	305	1	8.64257e-22	0.83	0	-		no IPS match
comp13248_c0_seq1	uvb-resistance protein uvr8 homologue	1709	1	0	0.91	0	-		IPR000408 (PRINTS); IPR000408 (PFAM); IPR009091 (G3DSA:2.130.10.GENE3D); PTHR22870:SF149 (PANTHER); PTHR22870 (PANTHER); IPR000408 (PROSITE_PATTERNS); IPR000408 (PROSITE_PATTERNS); IPR000408 (PROSITE_PATTERNS); IPR000408 (PROSITE_PROFILES); IPR000408 (PROSITE_PROFILES); IPR000408 (PROSITE_PROFILES); IPR000408 (PROSITE_PROFILES); IPR000408 (PROSITE_PROFILES); IPR009091 (SUPERFAMILY)
comp13274_c0_seq1	---NA---	377	0			0	-		no IPS match
comp13277_c0_seq1	---NA---	292	0			0	-		no IPS match
comp13280_c0_seq1	---NA---	272	0			0	-		no IPS match
comp13281_c0_seq1	---NA---	258	0			0	-		CYTOPLASMIC_DOMAIN (PHOBIUS); TRANSMEMBRANE (PHOBIUS); NON_CYTOPLASMIC_DOMAIN (PHOBIUS); TMhelix (TMHMM)
comp13283_c0_seq1	---NA---	481	0			0	-		no IPS match
comp13286_c0_seq1	hypothetical protein	940	1	3.75926e-92	0.71	0	-		IPR029063 (G3DSA:3.40.50.GENE3D); IPR019012 (PFAM); PTHR14741 (PANTHER); IPR029063 (SUPERFAMILY)
comp13288_c0_seq1	---NA---	386	0			0	-		no IPS match
comp13339_c0_seq1	---NA---	239	0			0	-		no IPS match
comp13340_c0_seq1	---NA---	279	0			0	-		CYTOPLASMIC_DOMAIN (PHOBIUS); TRANSMEMBRANE (PHOBIUS); NON_CYTOPLASMIC_DOMAIN (PHOBIUS); TMhelix (TMHMM)
comp13355_c0_seq1	---NA---	224	0			0	-		no IPS match
comp13382_c1_seq1	---NA---	467	0			0	-		no IPS match
comp13388_c0_seq1	---NA---	401	0			0	-		Coil (COILS)
comp13391_c0_seq1	---NA---	259	0			0	-		no IPS match
comp13394_c0_seq1	hypothetical protein, conserved in Plasmodium species	1409	1	2.41305e-108	0.7	0	-		TRANSMEMBRANE (PHOBIUS); NON_CYTOPLASMIC_DOMAIN (PHOBIUS); CYTOPLASMIC_DOMAIN (PHOBIUS); TRANSMEMBRANE (PHOBIUS); NON_CYTOPLASMIC_DOMAIN (PHOBIUS); CYTOPLASMIC_DOMAIN (PHOBIUS); TRANSMEMBRANE (PHOBIUS); TRANSMEMBRANE (PHOBIUS); CYTOPLASMIC_DOMAIN (PHOBIUS); TRANSMEMBRANE (PHOBIUS); CYTOPLASMIC_DOMAIN (PHOBIUS); NON_CYTOPLASMIC_DOMAIN (PHOBIUS); NON_CYTOPLASMIC_DOMAIN (PHOBIUS); TRANSMEMBRANE (PHO…
comp13395_c0_seq1	low quality protein: valine--trna mitochondrial-like	497	1	1.7084e-102	0.96	0	-		IPR002300 (PFAM); IPR009080 (G3DSA:1.10.730.GENE3D); IPR014729 (G3DSA:3.40.50.GENE3D); PTHR11946:SF71 (PANTHER); PTHR11946 (PANTHER); SSF52374 (SUPERFAMILY)
comp13401_c0_seq1	denn domain-containing protein 4b	287	1	2.88249e-26	0.81	0	-		PTHR12296:SF18 (PANTHER); PTHR12296 (PANTHER)
comp13411_c0_seq1	hypothetical protein C922_01279	2203	1	0	0.64	0	-		SIGNAL_PEPTIDE_H_REGION (PHOBIUS); SIGNAL_PEPTIDE_C_REGION (PHOBIUS); NON_CYTOPLASMIC_DOMAIN (PHOBIUS); SIGNAL_PEPTIDE (PHOBIUS); SIGNAL_PEPTIDE_N_REGION (PHOBIUS); SignalP-noTM (SIGNALP_EUK)
comp13437_c0_seq1	hypothetical protein C922_01479	296	1	1.51131e-36	0.82	7	P:biological_process; C:endoplasmic reticulum; P:protein maturation; C:protein complex; F:peptidase activity; P:cellular nitrogen compound metabolic process; C:cellular_component	-	no IPS match
comp13457_c0_seq1	serine threonine-protein kinase pak 4-like	417	1	9.88715e-35	0.95	0	-		TMhelix (TMHMM); TMhelix (TMHMM)
comp13461_c0_seq1	---NA---	235	0			0	-		no IPS match
comp13495_c0_seq1	---NA---	454	0			0	-		no IPS match
comp13505_c0_seq1	hypothetical protein PFMC_03667	2222	1	5.03579e-126	0.8	0	-		Coil (COILS); IPR001680 (SMART); IPR015943 (G3DSA:2.130.10.GENE3D); IPR001680 (PFAM); IPR015943 (G3DSA:2.130.10.GENE3D); PTHR19920 (PANTHER); PTHR19920:SF0 (PANTHER); IPR028608 (HAMAP); IPR001680 (PROSITE_PROFILES); IPR001680 (PROSITE_PROFILES); IPR017986 (PROSITE_PROFILES); IPR017986 (PROSITE_PROFILES); IPR001680 (PROSITE_PROFILES); IPR001680 (PROSITE_PROFILES); IPR017986 (SUPERFAMILY)
comp13526_c0_seq1	8-oxo-dgdp phosphatase partial	471	1	4.81223e-76	0.86	0	-		IPR015797 (G3DSA:3.90.79.GENE3D); IPR000086 (PFAM); PTHR22769:SF16 (PANTHER); PTHR22769 (PANTHER); IPR020084 (PROSITE_PATTERNS); IPR000086 (PROSITE_PROFILES); IPR015797 (SUPERFAMILY)
comp13529_c0_seq1	---NA---	265	0			0	-		no IPS match
comp13543_c0_seq1	---NA---	851	0			0	-		no IPS match
comp13565_c0_seq1	---NA---	372	0			0	-		NON_CYTOPLASMIC_DOMAIN (PHOBIUS); CYTOPLASMIC_DOMAIN (PHOBIUS); TRANSMEMBRANE (PHOBIUS); TMhelix (TMHMM)
comp13594_c0_seq1	---NA---	290	0			0	-		no IPS match
comp13596_c0_seq1	---NA---	597	0			0	-		no IPS match
comp13631_c0_seq1	peptidase	1837	1	4.51587e-73	0.58	0	-		CYTOPLASMIC_DOMAIN (PHOBIUS); NON_CYTOPLASMIC_DOMAIN (PHOBIUS); TRANSMEMBRANE (PHOBIUS)
comp13637_c0_seq1	---NA---	216	0			0	-		no IPS match
comp13657_c0_seq1	---NA---	360	0			0	-		CYTOPLASMIC_DOMAIN (PHOBIUS); CYTOPLASMIC_DOMAIN (PHOBIUS); NON_CYTOPLASMIC_DOMAIN (PHOBIUS); TRANSMEMBRANE (PHOBIUS); TRANSMEMBRANE (PHOBIUS); TMhelix (TMHMM); TMhelix (TMHMM)
comp13657_c0_seq2	---NA---	206	0			0	-		TRANSMEMBRANE (PHOBIUS); NON_CYTOPLASMIC_DOMAIN (PHOBIUS); TRANSMEMBRANE (PHOBIUS); CYTOPLASMIC_DOMAIN (PHOBIUS); CYTOPLASMIC_DOMAIN (PHOBIUS); TMhelix (TMHMM); TMhelix (TMHMM)
comp13703_c0_seq1	---NA---	290	0			0	-		no IPS match
comp13704_c0_seq1	---NA---	329	0			0	-		no IPS match
comp13704_c0_seq2	---NA---	446	0			0	-		no IPS match
comp13706_c0_seq1	---NA---	251	0			0	-		CYTOPLASMIC_DOMAIN (PHOBIUS); TRANSMEMBRANE (PHOBIUS); NON_CYTOPLASMIC_DOMAIN (PHOBIUS)
comp13707_c0_seq1	---NA---	488	0			0	-		no IPS match
comp13723_c0_seq1	---NA---	256	0			0	-		no IPS match
comp13725_c0_seq1	---NA---	375	0			0	-		IPR024626 (PFAM)
comp13725_c0_seq3	hypothetical protein in Plasmodium species	543	1	1.24785e-42	0.7	0	-		Coil (COILS); IPR000433 (PFAM); IPR000433 (PROSITE_PROFILES); SSF57850 (SUPERFAMILY)
comp13728_c0_seq1	heat shock protein 101	3039	1	0	0.92	4	P:biological_process; F:ion binding; F:molecular_function; P:response to stress	EC:3.6.1; EC:3.6.1.15	Coil (COILS); Coil (COILS); Coil (COILS); IPR001270 (PRINTS); IPR003593 (SMART); IPR019489 (SMART); G3DSA:1.10.8.60 (GENE3D); IPR023150 (G3DSA:1.10.1780.GENE3D); IPR003959 (PFAM); IPR003959 (PFAM); G3DSA:1.10.8.60 (GENE3D); IPR027417 (G3DSA:3.40.50.GENE3D); IPR004176 (PFAM); IPR019489 (PFAM); IPR027417 (G3DSA:3.40.50.GENE3D); PTHR11638 (PANTHER); PTHR11638:SF18 (PANTHER); IPR028299 (PROSITE_PATTE…
comp13733_c0_seq1	---NA---	215	0			0	-		NON_CYTOPLASMIC_DOMAIN (PHOBIUS); CYTOPLASMIC_DOMAIN (PHOBIUS); TRANSMEMBRANE (PHOBIUS); TMhelix (TMHMM)
comp13734_c0_seq1	---NA---	427	0			0	-		no IPS match
comp13734_c1_seq1	nuclear cap-binding protein	812	1	7.19763e-73	0.95	5	F:RNA binding; C:protein complex; P:mRNA processing; C:intracellular; F:molecular_function	-	IPR000504 (SMART); IPR000504 (PFAM); IPR012677 (G3DSA:3.30.70.GENE3D); IPR027157 (PANTHER); PTHR18847:SF0 (PANTHER); IPR000504 (PROSITE_PROFILES); SSF54928 (SUPERFAMILY)
comp13740_c0_seq1	hypothetical protein, conserved in Plasmodium species	714	1	7.48347e-66	0.77	0	-		Coil (COILS)
comp13752_c0_seq1	---NA---	334	0			0	-		no IPS match
comp13771_c0_seq1	---NA---	303	0			0	-		no IPS match
comp13787_c0_seq1	---NA---	830	0			0	-		no IPS match
comp13792_c0_seq1	---NA---	318	0			0	-		no IPS match
comp13802_c0_seq1	---NA---	359	0			0	-		no IPS match
comp13811_c0_seq1	---NA---	293	0			0	-		no IPS match
comp13819_c0_seq1	---NA---	227	0			0	-		no IPS match
comp13829_c0_seq1	hypothetical protein PCYB_131950	1519	1	2.5811e-174	0.76	0	-		NON_CYTOPLASMIC_DOMAIN (PHOBIUS); TRANSMEMBRANE (PHOBIUS); CYTOPLASMIC_DOMAIN (PHOBIUS)
comp13836_c0_seq1	---NA---	351	0			0	-		no IPS match
comp13838_c0_seq1	---NA---	201	0			0	-		TRANSMEMBRANE (PHOBIUS); NON_CYTOPLASMIC_DOMAIN (PHOBIUS); CYTOPLASMIC_DOMAIN (PHOBIUS); TRANSMEMBRANE (PHOBIUS); NON_CYTOPLASMIC_DOMAIN (PHOBIUS); TMhelix (TMHMM); TMhelix (TMHMM)
comp13842_c0_seq1	---NA---	203	0			0	-		no IPS match
comp13851_c0_seq1	---NA---	242	0			0	-		no IPS match
comp13856_c0_seq1	---NA---	301	0			0	-		TRANSMEMBRANE (PHOBIUS); NON_CYTOPLASMIC_DOMAIN (PHOBIUS); CYTOPLASMIC_DOMAIN (PHOBIUS); TMhelix (TMHMM)
comp13873_c0_seq1	---NA---	268	0			0	-		TRANSMEMBRANE (PHOBIUS); NON_CYTOPLASMIC_DOMAIN (PHOBIUS); CYTOPLASMIC_DOMAIN (PHOBIUS)
comp13880_c0_seq1	---NA---	275	0			0	-		TRANSMEMBRANE (PHOBIUS); NON_CYTOPLASMIC_DOMAIN (PHOBIUS); CYTOPLASMIC_DOMAIN (PHOBIUS); TMhelix (TMHMM)
comp13912_c0_seq1	conserved plasmodium protein	1048	1	1.10256e-59	0.84	0	-		no IPS match
comp13912_c0_seq2	conserved Plasmodium protein, unknown function	609	1	5.33749e-45	0.84	0	-		no IPS match
comp13923_c0_seq1	hypothetical protein PCYB_142980	1138	1	2.9221e-72	0.74	0	-		no IPS match
comp13930_c0_seq1	---NA---	340	0			0	-		CYTOPLASMIC_DOMAIN (PHOBIUS); NON_CYTOPLASMIC_DOMAIN (PHOBIUS); TRANSMEMBRANE (PHOBIUS); TMhelix (TMHMM)
comp13932_c0_seq2	transcription elongation factor b polypeptide 2-like isoform x2	398	1	4.2618e-68	0.92	0	-		IPR000626 (SMART); IPR000626 (PFAM); G3DSA:3.10.20.90 (GENE3D); PTHR13248 (PANTHER); IPR000626 (PROSITE_PROFILES); IPR029071 (SUPERFAMILY)
comp14007_c0_seq1	hypothetical protein YYE_02819	1021	1	2.94941e-80	0.81	0	-		CYTOPLASMIC_DOMAIN (PHOBIUS); CYTOPLASMIC_DOMAIN (PHOBIUS); NON_CYTOPLASMIC_DOMAIN (PHOBIUS); TRANSMEMBRANE (PHOBIUS); TRANSMEMBRANE (PHOBIUS); TMhelix (TMHMM); TMhelix (TMHMM)
comp14011_c0_seq1	phosphoethanolamine n-methyltransferase	1128	1	3.01175e-126	0.86	7	P:small molecule metabolic process; P:biological_process; P:lipid metabolic process; C:Golgi apparatus; F:methyltransferase activity; P:cellular nitrogen compound metabolic process; P:biosynthetic process	EC:2.1.1; EC:2.1.1.103	Coil (COILS); IPR029063 (G3DSA:3.40.50.GENE3D); IPR025714 (PFAM); PTHR10108:SF760 (PANTHER); PTHR10108 (PANTHER); IPR029063 (SUPERFAMILY)
comp14015_c0_seq1	---NA---	344	0			0	-		no IPS match
comp14031_c0_seq2	---NA---	354	0			0	-		no IPS match
comp14034_c0_seq1	---NA---	411	0			0	-		no IPS match
comp14044_c0_seq1	---NA---	217	0			0	-		CYTOPLASMIC_DOMAIN (PHOBIUS); TRANSMEMBRANE (PHOBIUS); NON_CYTOPLASMIC_DOMAIN (PHOBIUS); TMhelix (TMHMM)
comp14065_c0_seq1	transporter	1537	1	0	0.78	0	-		IPR011701 (PFAM); PTHR20772 (PANTHER); PTHR20772:SF2 (PANTHER); NON_CYTOPLASMIC_DOMAIN (PHOBIUS); CYTOPLASMIC_DOMAIN (PHOBIUS); NON_CYTOPLASMIC_DOMAIN (PHOBIUS); TRANSMEMBRANE (PHOBIUS); NON_CYTOPLASMIC_DOMAIN (PHOBIUS); CYTOPLASMIC_DOMAIN (PHOBIUS); TRANSMEMBRANE (PHOBIUS); CYTOPLASMIC_DOMAIN (PHOBIUS); NON_CYTOPLASMIC_DOMAIN (PHOBIUS); TRANSMEMBRANE (PHOBIUS); NON_CYTOPLASMIC_DOMAIN (PHOBIUS); …
comp14065_c0_seq2	---NA---	205	0			0	-		no IPS match
comp14080_c0_seq1	---NA---	269	0			0	-		no IPS match
comp14091_c0_seq1	---NA---	211	0			0	-		no IPS match
comp14105_c0_seq1	---NA---	236	0			0	-		no IPS match
comp14139_c0_seq1	---NA---	586	0			0	-		IPR007881 (PFAM); TRANSMEMBRANE (PHOBIUS); NON_CYTOPLASMIC_DOMAIN (PHOBIUS); TRANSMEMBRANE (PHOBIUS); CYTOPLASMIC_DOMAIN (PHOBIUS); CYTOPLASMIC_DOMAIN (PHOBIUS); TMhelix (TMHMM); TMhelix (TMHMM)
comp14148_c0_seq1	---NA---	206	0			0	-		CYTOPLASMIC_DOMAIN (PHOBIUS); NON_CYTOPLASMIC_DOMAIN (PHOBIUS); TRANSMEMBRANE (PHOBIUS)
comp14151_c0_seq1	---NA---	547	0			0	-		CYTOPLASMIC_DOMAIN (PHOBIUS); TRANSMEMBRANE (PHOBIUS); CYTOPLASMIC_DOMAIN (PHOBIUS); TRANSMEMBRANE (PHOBIUS); NON_CYTOPLASMIC_DOMAIN (PHOBIUS); TMhelix (TMHMM); TMhelix (TMHMM)
comp14152_c0_seq1	ribosomal large subunit pseudouridylate	212	1	5.35879e-17	0.91	0	-		Coil (COILS)
comp14161_c0_seq1	---NA---	608	0			0	-		TRANSMEMBRANE (PHOBIUS); CYTOPLASMIC_DOMAIN (PHOBIUS); TRANSMEMBRANE (PHOBIUS); NON_CYTOPLASMIC_DOMAIN (PHOBIUS); NON_CYTOPLASMIC_DOMAIN (PHOBIUS); CYTOPLASMIC_DOMAIN (PHOBIUS); CYTOPLASMIC_DOMAIN (PHOBIUS); TRANSMEMBRANE (PHOBIUS); NON_CYTOPLASMIC_DOMAIN (PHOBIUS); TRANSMEMBRANE (PHOBIUS); TRANSMEMBRANE (PHOBIUS); TMhelix (TMHMM); TMhelix (TMHMM); TMhelix (TMHMM); TMhelix (TMHMM); TMhelix (TMHMM)
comp14163_c0_seq1	---NA---	268	0			0	-		no IPS match
comp14163_c0_seq3	GTP-binding protein, putative	1258	1	0	0.94	0	-		IPR006073 (PFAM); IPR027417 (G3DSA:3.40.50.GENE3D); IPR023179 (G3DSA:1.10.1580.GENE3D); PTHR11089 (PANTHER); PTHR11089:SF4 (PANTHER); IPR027417 (SUPERFAMILY)
comp14172_c1_seq1	n-terminal kinase-like protein	241	1	3.97327e-15	0.79	0	-		no IPS match
comp14179_c0_seq1	---NA---	341	0			0	-		no IPS match
comp14202_c0_seq1	---NA---	202	0			0	-		CYTOPLASMIC_DOMAIN (PHOBIUS); NON_CYTOPLASMIC_DOMAIN (PHOBIUS); TRANSMEMBRANE (PHOBIUS); TMhelix (TMHMM)
comp14202_c1_seq1	---NA---	230	0			0	-		no IPS match
comp14206_c0_seq1	conserved Plasmodium protein, unknown function	410	1	1.38337e-13	0.57	0	-		no IPS match
comp14223_c0_seq1	---NA---	425	0			0	-		no IPS match
comp14227_c0_seq1	---NA---	366	0			0	-		no IPS match
comp14228_c0_seq1	---NA---	341	0			0	-		no IPS match
comp14239_c0_seq1	atp-dependent partial	2259	1	0	0.94	5	P:biological_process; F:ion binding; F:peptidase activity; C:cellular_component; F:molecular_function	EC:3.4.24; EC:3.6.1; EC:3.6.1.15	IPR003593 (SMART); IPR005936 (TIGRFAM); IPR000642 (PFAM); IPR027417 (G3DSA:3.40.50.GENE3D); G3DSA:1.10.8.60 (GENE3D); IPR003959 (PFAM); PTHR23076 (PANTHER); IPR003960 (PROSITE_PATTERNS); TRANSMEMBRANE (PHOBIUS); NON_CYTOPLASMIC_DOMAIN (PHOBIUS); CYTOPLASMIC_DOMAIN (PHOBIUS); IPR027417 (SUPERFAMILY); SSF140990 (SUPERFAMILY)
comp14250_c0_seq1	cyclin-dependent kinase 5 activator 1	328	1	3.31928e-47	0.98	0	-		no IPS match
comp14250_c1_seq1	cyclin-dependent kinase 5 activator 1	206	1	1.96627e-32	1	6	P:embryo development; P:biological_process; P:anatomical structure formation involved in morphogenesis; C:protein complex; F:kinase activity; F:enzyme regulator activity	-	no IPS match
comp14252_c0_seq1	nucleotide binding protein	2086	1	0	0.78	1	F:ion binding	-	Coil (COILS); IPR027417 (G3DSA:3.40.50.GENE3D); IPR005654 (PFAM); IPR005654 (PANTHER); PTHR12169:SF0 (PANTHER); NON_CYTOPLASMIC_DOMAIN (PHOBIUS); SIGNAL_PEPTIDE_C_REGION (PHOBIUS); SIGNAL_PEPTIDE_N_REGION (PHOBIUS); SIGNAL_PEPTIDE (PHOBIUS); SIGNAL_PEPTIDE_H_REGION (PHOBIUS); SignalP-noTM (SIGNALP_EUK); IPR027417 (SUPERFAMILY)
comp14254_c0_seq1	---NA---	234	0			0	-		SignalP-noTM (SIGNALP_EUK)
comp14268_c0_seq1	---NA---	262	0			0	-		no IPS match
comp14300_c0_seq1	---NA---	233	0			0	-		CYTOPLASMIC_DOMAIN (PHOBIUS); TRANSMEMBRANE (PHOBIUS); NON_CYTOPLASMIC_DOMAIN (PHOBIUS); TMhelix (TMHMM)
comp14314_c0_seq1	---NA---	223	0			0	-		CYTOPLASMIC_DOMAIN (PHOBIUS); TRANSMEMBRANE (PHOBIUS); NON_CYTOPLASMIC_DOMAIN (PHOBIUS); TMhelix (TMHMM)
comp14323_c0_seq1	---NA---	275	0			0	-		no IPS match
comp14344_c0_seq1	---NA---	381	0			0	-		no IPS match
comp14351_c0_seq1	---NA---	232	0			0	-		no IPS match
comp14357_c0_seq1	phosphatidylinositol synthase	912	1	1.1251e-108	0.89	4	P:lipid metabolic process; P:biosynthetic process; C:cellular_component; F:molecular_function	EC:2.7.8.11	IPR000462 (PFAM); IPR014387 (PIRSF); PTHR15362:SF4 (PANTHER); PTHR15362 (PANTHER); IPR000462 (PROSITE_PATTERNS); TRANSMEMBRANE (PHOBIUS); NON_CYTOPLASMIC_DOMAIN (PHOBIUS); TRANSMEMBRANE (PHOBIUS); CYTOPLASMIC_DOMAIN (PHOBIUS); NON_CYTOPLASMIC_DOMAIN (PHOBIUS); CYTOPLASMIC_DOMAIN (PHOBIUS); TRANSMEMBRANE (PHOBIUS); TMhelix (TMHMM); TMhelix (TMHMM); TMhelix (TMHMM); TMhelix (TMHMM)
comp14363_c0_seq1	hypothetical protein C922_04498	575	1	5.78341e-96	0.99	3	F:protein transporter activity; C:cellular_component; P:transport	-	IPR022775 (PFAM); IPR016635 (PIRSF); G3DSA:3.30.450.60 (GENE3D); IPR016635 (PANTHER); PTHR11753:SF4 (PANTHER); IPR011012 (SUPERFAMILY)
comp14363_c0_seq2	adapter-related protein complex 4 sigma 1 subunit	389	1	1.40529e-44	0.98	3	F:protein transporter activity; C:cellular_component; P:transport	-	G3DSA:3.30.450.60 (GENE3D); IPR022775 (PFAM); IPR016635 (PIRSF); IPR016635 (PANTHER); SIGNAL_PEPTIDE (PHOBIUS); SIGNAL_PEPTIDE_H_REGION (PHOBIUS); SIGNAL_PEPTIDE_N_REGION (PHOBIUS); NON_CYTOPLASMIC_DOMAIN (PHOBIUS); SIGNAL_PEPTIDE_C_REGION (PHOBIUS); IPR011012 (SUPERFAMILY); TMhelix (TMHMM)
comp14370_c0_seq1	---NA---	247	0			0	-		no IPS match
comp14374_c0_seq1	---NA---	306	0			0	-		NON_CYTOPLASMIC_DOMAIN (PHOBIUS); SIGNAL_PEPTIDE_H_REGION (PHOBIUS); SIGNAL_PEPTIDE_C_REGION (PHOBIUS); SIGNAL_PEPTIDE_N_REGION (PHOBIUS); SIGNAL_PEPTIDE (PHOBIUS); TMhelix (TMHMM)
comp14384_c0_seq1	---NA---	238	0			0	-		no IPS match
comp14394_c0_seq1	mitochondrial ribosomal protein s22	1551	1	0	0.92	0	-		IPR015324 (PFAM); PTHR21320:SF2 (PANTHER); IPR007533 (PANTHER); IPR029063 (SUPERFAMILY)
comp14410_c0_seq1	---NA---	225	0			0	-		no IPS match
comp14411_c0_seq1	---NA---	244	0			0	-		no IPS match
comp14411_c1_seq1	---NA---	265	0			0	-		no IPS match
comp14415_c0_seq1	---NA---	288	0			0	-		no IPS match
comp14422_c0_seq1	---NA---	288	0			0	-		no IPS match
comp14430_c0_seq1	conserved Plasmodium protein, unknown function	465	1	1.79071e-23	0.75	0	-		Coil (COILS); Coil (COILS)
comp14430_c1_seq1	hypothetical protein YYC_04709	411	1	3.33051e-11	0.79	0	-		Coil (COILS); Coil (COILS)
comp14434_c0_seq1	---NA---	206	0			0	-		no IPS match
comp14452_c0_seq1	---NA---	432	0			0	-		no IPS match
comp14455_c0_seq1	---NA---	231	0			0	-		no IPS match
comp14472_c0_seq1	---NA---	772	0			0	-		no IPS match
comp14472_c1_seq1	---NA---	339	0			0	-		CYTOPLASMIC_DOMAIN (PHOBIUS); TRANSMEMBRANE (PHOBIUS); NON_CYTOPLASMIC_DOMAIN (PHOBIUS)
comp14480_c0_seq1	---NA---	292	0			0	-		no IPS match
comp14489_c0_seq1	---NA---	443	0			0	-		SignalP-TM (SIGNALP_GRAM_POSITIVE)
comp14496_c0_seq1	---NA---	509	0			0	-		no IPS match
comp14514_c0_seq1	tryptophan--trna ligase	2150	1	0	0.87	6	C:cytoplasm; F:ion binding; P:tRNA metabolic process; P:cellular amino acid metabolic process; F:ligase activity; P:translation	EC:6.1.1.2; EC:6.1.1	Coil (COILS); IPR002306 (PRINTS); IPR002306 (TIGRFAM); IPR014729 (G3DSA:3.40.50.GENE3D); G3DSA:1.10.240.10 (GENE3D); IPR002305 (PFAM); IPR002306 (PANTHER); PTHR10055:SF1 (PANTHER); SSF52374 (SUPERFAMILY); IPR018163 (SUPERFAMILY)
comp14515_c0_seq2	---NA---	578	0			0	-		no IPS match
comp14519_c0_seq1	hypothetical protein PCYB_101630	1138	1	5.33486e-39	0.76	0	-		CYTOPLASMIC_DOMAIN (PHOBIUS); TRANSMEMBRANE (PHOBIUS); NON_CYTOPLASMIC_DOMAIN (PHOBIUS); TMhelix (TMHMM)
comp14522_c0_seq1	hypothetical protein PFMALIP_05926	232	1	4.34384e-13	0.91	0	-		no IPS match
comp14527_c0_seq1	---NA---	303	0			0	-		no IPS match
comp14533_c0_seq1	---NA---	280	0			0	-		NON_CYTOPLASMIC_DOMAIN (PHOBIUS); CYTOPLASMIC_DOMAIN (PHOBIUS); TRANSMEMBRANE (PHOBIUS); TMhelix (TMHMM)
comp14533_c0_seq2	---NA---	279	0			0	-		TRANSMEMBRANE (PHOBIUS); NON_CYTOPLASMIC_DOMAIN (PHOBIUS); CYTOPLASMIC_DOMAIN (PHOBIUS); TMhelix (TMHMM)
comp14541_c0_seq1	---NA---	282	0			0	-		no IPS match
comp14551_c0_seq1	---NA---	260	0			0	-		no IPS match
comp14573_c0_seq1	st kinase	1238	1	0	0.99	3	F:ion binding; P:cellular protein modification process; F:kinase activity	EC:2.7.11	IPR002290 (SMART); G3DSA:3.30.200.20 (GENE3D); IPR000719 (PFAM); G3DSA:1.10.510.10 (GENE3D); IPR020636 (PANTHER); PTHR24347:SF171 (PANTHER); IPR017441 (PROSITE_PATTERNS); IPR008271 (PROSITE_PATTERNS); IPR000719 (PROSITE_PROFILES); IPR011009 (SUPERFAMILY)
comp14574_c0_seq1	proteasome regulatory	856	1	3.19337e-79	0.81	0	-		IPR001478 (G3DSA:2.30.42.GENE3D); PTHR12651:SF1 (PANTHER); PTHR12651 (PANTHER); IPR001478 (SUPERFAMILY)
comp14579_c0_seq1	hypothetical protein	336	1	8.83528e-41	0.93	0	-		CYTOPLASMIC_DOMAIN (PHOBIUS); TRANSMEMBRANE (PHOBIUS); NON_CYTOPLASMIC_DOMAIN (PHOBIUS); TMhelix (TMHMM)
comp14585_c0_seq1	---NA---	814	0			0	-		no IPS match
comp14587_c0_seq1	---NA---	258	0			0	-		TMhelix (TMHMM)
comp14595_c0_seq1	conserved Plasmodium protein, unknown function	975	1	1.88621e-123	0.9	0	-		no IPS match
comp14609_c0_seq1	---NA---	255	0			0	-		TRANSMEMBRANE (PHOBIUS); CYTOPLASMIC_DOMAIN (PHOBIUS); NON_CYTOPLASMIC_DOMAIN (PHOBIUS); TMhelix (TMHMM)
comp14613_c0_seq1	---NA---	362	0			0	-		CYTOPLASMIC_DOMAIN (PHOBIUS); NON_CYTOPLASMIC_DOMAIN (PHOBIUS); TRANSMEMBRANE (PHOBIUS); TMhelix (TMHMM)
comp14614_c0_seq1	---NA---	243	0			0	-		no IPS match
comp14654_c0_seq1	---NA---	240	0			0	-		no IPS match
comp14656_c0_seq1	nf-kappa-b essential modulator	601	1	5.54303e-35	0.82	0	-		no IPS match
comp14657_c0_seq1	hypothetical protein	345	1	4.89582e-34	0.76	0	-		no IPS match
comp14674_c0_seq1	conserved Plasmodium protein, unknown function	1048	1	1.67253e-36	0.81	0	-		Coil (COILS); Coil (COILS); Coil (COILS)
comp14674_c0_seq2	---NA---	349	0			0	-		NON_CYTOPLASMIC_DOMAIN (PHOBIUS); TRANSMEMBRANE (PHOBIUS); CYTOPLASMIC_DOMAIN (PHOBIUS); TMhelix (TMHMM)
comp14687_c0_seq1	phenylalanine--trna ligase	737	1	6.26742e-78	0.82	7	F:RNA binding; C:cytoplasm; F:ion binding; P:tRNA metabolic process; P:cellular amino acid metabolic process; F:ligase activity; P:translation	EC:6.1.1.20; EC:6.1.1	IPR005121 (SMART); G3DSA:3.30.930.10 (GENE3D); IPR005121 (PFAM); IPR002319 (PFAM); IPR005121 (G3DSA:3.30.70.GENE3D); PTHR11538 (PANTHER); PTHR11538:SF40 (PANTHER); IPR005121 (PROSITE_PROFILES); SSF55681 (SUPERFAMILY); IPR005121 (SUPERFAMILY)
comp14687_c1_seq1	phenylalanine--tRNA ligase, putative	1062	1	1.43632e-113	0.81	0	-		IPR002319 (PFAM); G3DSA:3.30.930.10 (GENE3D); PTHR11538:SF40 (PANTHER); PTHR11538 (PANTHER); SSF55681 (SUPERFAMILY)
comp14692_c0_seq1	hypothetical protein	661	1	1.77977e-49	1	0	-		TRANSMEMBRANE (PHOBIUS); NON_CYTOPLASMIC_DOMAIN (PHOBIUS); NON_CYTOPLASMIC_DOMAIN (PHOBIUS); SIGNAL_PEPTIDE_H_REGION (PHOBIUS); TRANSMEMBRANE (PHOBIUS); SIGNAL_PEPTIDE (PHOBIUS); CYTOPLASMIC_DOMAIN (PHOBIUS); TRANSMEMBRANE (PHOBIUS); CYTOPLASMIC_DOMAIN (PHOBIUS); SIGNAL_PEPTIDE_N_REGION (PHOBIUS); SIGNAL_PEPTIDE_C_REGION (PHOBIUS); SignalP-TM (SIGNALP_GRAM_POSITIVE); TMhelix (TMHMM); TMhelix (TMH…
comp14699_c0_seq1	conserved Plasmodium protein, unknown function	534	1	7.33362e-68	0.84	0	-		CYTOPLASMIC_DOMAIN (PHOBIUS); NON_CYTOPLASMIC_DOMAIN (PHOBIUS); TRANSMEMBRANE (PHOBIUS)
comp14720_c0_seq1	---NA---	238	0			0	-		CYTOPLASMIC_DOMAIN (PHOBIUS); NON_CYTOPLASMIC_DOMAIN (PHOBIUS); TRANSMEMBRANE (PHOBIUS); TMhelix (TMHMM)
comp14736_c0_seq1	---NA---	209	0			0	-		SIGNAL_PEPTIDE_H_REGION (PHOBIUS); SIGNAL_PEPTIDE_C_REGION (PHOBIUS); SIGNAL_PEPTIDE (PHOBIUS); NON_CYTOPLASMIC_DOMAIN (PHOBIUS); SIGNAL_PEPTIDE_N_REGION (PHOBIUS); TMhelix (TMHMM)
comp14752_c0_seq1	hypothetical protein PFBG_01213	207	1	6.81441e-13	0.91	0	-		Coil (COILS)
comp14756_c0_seq1	plasmoredoxin	559	1	2.57012e-78	0.86	0	-		IPR012336 (PFAM); IPR012336 (G3DSA:3.40.30.GENE3D); PTHR13871 (PANTHER); IPR012336 (SUPERFAMILY)
comp14767_c0_seq1	hypothetical protein	467	1	2.16527e-18	0.8	0	-		no IPS match
comp14767_c0_seq2	hypothetical protein	406	1	1.10574e-17	0.84	0	-		no IPS match
comp14769_c0_seq1	---NA---	201	0			0	-		no IPS match
comp14794_c0_seq1	SNARE protein, putative	1519	1	1.11275e-101	0.86	0	-		IPR001388 (PFAM); G3DSA:1.10.3840.10 (GENE3D); PTHR21136:SF4 (PANTHER); PTHR21136 (PANTHER); TRANSMEMBRANE (PHOBIUS); CYTOPLASMIC_DOMAIN (PHOBIUS); NON_CYTOPLASMIC_DOMAIN (PHOBIUS); IPR001388 (PROSITE_PROFILES); SSF58038 (SUPERFAMILY)
comp14814_c0_seq1	---NA---	301	0			0	-		no IPS match
comp14814_c0_seq2	---NA---	272	0			0	-		no IPS match
comp14815_c0_seq1	---NA---	224	0			0	-		no IPS match
comp14834_c0_seq3	hypothetical protein PFMALIP_04444	465	1	9.33682e-31	0.93	0	-		IPR007364 (PFAM)
comp14834_c0_seq4	sam-dependent rna	417	1	1.04065e-60	0.86	0	-		IPR007364 (PFAM)
comp14839_c0_seq1	hypothetical protein PFFVO_04815	1289	1	5.53167e-91	0.81	0	-		Coil (COILS); IPR012336 (G3DSA:3.40.30.GENE3D); IPR012336 (PFAM); SIGNAL_PEPTIDE_H_REGION (PHOBIUS); CYTOPLASMIC_DOMAIN (PHOBIUS); TRANSMEMBRANE (PHOBIUS); SIGNAL_PEPTIDE (PHOBIUS); NON_CYTOPLASMIC_DOMAIN (PHOBIUS); SIGNAL_PEPTIDE_N_REGION (PHOBIUS); SIGNAL_PEPTIDE_C_REGION (PHOBIUS); SignalP-noTM (SIGNALP_EUK); IPR012336 (SUPERFAMILY)
comp14839_c0_seq2	conserved Plasmodium protein, unknown function	1051	1	5.24506e-86	0.91	0	-		Coil (COILS)
comp14854_c0_seq1	conserved Plasmodium protein, unknown function	363	1	2.32022e-39	0.82	0	-		no IPS match
comp14872_c0_seq1	nck-associated protein 5-like	318	1	8.55064e-15	0.61	0	-		no IPS match
comp14883_c0_seq1	---NA---	231	0			0	-		no IPS match
comp14893_c0_seq1	---NA---	247	0			0	-		CYTOPLASMIC_DOMAIN (PHOBIUS); NON_CYTOPLASMIC_DOMAIN (PHOBIUS); TRANSMEMBRANE (PHOBIUS)
comp14897_c0_seq1	hypothetical protein PFNF54_03016	223	1	2.22234e-16	0.86	0	-		Coil (COILS)
comp14897_c1_seq1	hypothetical protein PCYB_091110	253	1	1.72808e-23	0.94	2	P:vesicle-mediated transport; C:cellular_component	-	G3DSA:1.20.5.110 (GENE3D); NON_CYTOPLASMIC_DOMAIN (PHOBIUS); TRANSMEMBRANE (PHOBIUS); CYTOPLASMIC_DOMAIN (PHOBIUS); IPR000727 (PROSITE_PROFILES); SSF58038 (SUPERFAMILY); TMhelix (TMHMM)
comp14907_c0_seq2	hypothetical protein C923_01118	448	1	1.62066e-47	0.92	0	-		no IPS match
comp14920_c0_seq1	helicase	2705	1	0	0.79	4	F:DNA binding; P:biological_process; F:ion binding; F:helicase activity	EC:3.6.1; EC:3.6.1.15	Coil (COILS); IPR014001 (SMART); IPR001650 (SMART); IPR027417 (G3DSA:3.40.50.GENE3D); IPR001650 (PFAM); IPR000330 (PFAM); IPR027417 (G3DSA:3.40.50.GENE3D); PTHR10799:SF43 (PANTHER); PTHR10799 (PANTHER); IPR001650 (PROSITE_PROFILES); IPR014001 (PROSITE_PROFILES); IPR027417 (SUPERFAMILY); IPR027417 (SUPERFAMILY)
comp14942_c0_seq1	---NA---	364	0			0	-		no IPS match
comp14952_c0_seq1	---NA---	1114	0			0	-		Coil (COILS); CYTOPLASMIC_DOMAIN (PHOBIUS); NON_CYTOPLASMIC_DOMAIN (PHOBIUS); TRANSMEMBRANE (PHOBIUS); SignalP-noTM (SIGNALP_EUK)
comp14967_c0_seq1	---NA---	345	0			0	-		no IPS match
comp14973_c0_seq1	conserved plasmodium membrane protein	892	1	1.82288e-93	0.88	1	C:cellular_component	-	IPR006977 (PFAM); PTHR21236 (PANTHER); CYTOPLASMIC_DOMAIN (PHOBIUS); NON_CYTOPLASMIC_DOMAIN (PHOBIUS); NON_CYTOPLASMIC_DOMAIN (PHOBIUS); TRANSMEMBRANE (PHOBIUS); CYTOPLASMIC_DOMAIN (PHOBIUS); TRANSMEMBRANE (PHOBIUS); TRANSMEMBRANE (PHOBIUS); TRANSMEMBRANE (PHOBIUS); TRANSMEMBRANE (PHOBIUS); NON_CYTOPLASMIC_DOMAIN (PHOBIUS); CYTOPLASMIC_DOMAIN (PHOBIUS); TMhelix (TMHMM); TMhelix (TMHMM); TMhelix (…
comp14973_c0_seq2	conserved plasmodium membrane protein	644	1	5.0636e-81	0.89	1	C:cellular_component	-	no IPS match
comp14982_c0_seq1	---NA---	274	0			0	-		CYTOPLASMIC_DOMAIN (PHOBIUS); TRANSMEMBRANE (PHOBIUS); NON_CYTOPLASMIC_DOMAIN (PHOBIUS); TMhelix (TMHMM); TMhelix (TMHMM)
comp14988_c0_seq1	conserved Plasmodium protein, unknown function	854	1	5.58541e-46	0.86	0	-		Coil (COILS)
comp15009_c0_seq1	---NA---	421	0			0	-		NON_CYTOPLASMIC_DOMAIN (PHOBIUS); TRANSMEMBRANE (PHOBIUS); CYTOPLASMIC_DOMAIN (PHOBIUS)
comp15024_c0_seq1	seryl-trna synthetase	961	1	2.12229e-68	0.89	6	C:cytoplasm; F:ion binding; P:tRNA metabolic process; P:cellular amino acid metabolic process; F:ligase activity; P:translation	EC:6.1.1.11; EC:6.1.1	PTHR22069:SF0 (PANTHER); PTHR22069 (PANTHER)
comp15024_c0_seq2	seryl-trna synthetase	1545	1	2.36475e-124	0.71	6	C:cytoplasm; F:ion binding; P:tRNA metabolic process; P:cellular amino acid metabolic process; F:ligase activity; P:translation	EC:6.1.1.11; EC:6.1.1	Coil (COILS); Coil (COILS); IPR002314 (PFAM); G3DSA:3.30.930.10 (GENE3D); IPR002317 (PANTHER); PTHR11778:SF1 (PANTHER); SIGNAL_PEPTIDE_N_REGION (PHOBIUS); SIGNAL_PEPTIDE (PHOBIUS); SIGNAL_PEPTIDE_C_REGION (PHOBIUS); NON_CYTOPLASMIC_DOMAIN (PHOBIUS); SIGNAL_PEPTIDE_H_REGION (PHOBIUS); IPR006195 (PROSITE_PROFILES); SignalP-noTM (SIGNALP_EUK); SSF55681 (SUPERFAMILY)
comp15046_c0_seq1	---NA---	224	0			0	-		no IPS match
comp15074_c0_seq1	hypothetical protein C923_02809	292	1	1.47734e-19	0.72	0	-		no IPS match
comp15078_c0_seq1	translation elongation factor	1455	1	0	0.82	3	F:ion binding; F:translation factor activity, nucleic acid binding; P:translation	-	IPR000640 (SMART); IPR014721 (G3DSA:3.30.230.GENE3D); IPR000640 (PFAM); IPR000640 (G3DSA:3.30.70.GENE3D); PTHR23115:SF3 (PANTHER); PTHR23115 (PANTHER); IPR020568 (SUPERFAMILY); IPR009022 (SUPERFAMILY)
comp15080_c0_seq1	glioma tumor suppressor candidate region gene 2 protein	1368	1	7.54126e-87	0.81	0	-		Coil (COILS); Coil (COILS); Coil (COILS); IPR011687 (PFAM); IPR011687 (PIRSF); IPR011687 (PANTHER)
comp15080_c0_seq2	glioma tumor suppressor candidate region gene 2 protein	1368	1	1.44751e-72	0.82	0	-		Coil (COILS); Coil (COILS); Coil (COILS); IPR011687 (PIRSF); IPR011687 (PFAM); IPR011687 (PANTHER)
comp15082_c0_seq1	---NA---	224	0			0	-		no IPS match
comp15129_c0_seq1	---NA---	286	0			0	-		no IPS match
comp15136_c0_seq1	---NA---	250	0			0	-		SIGNAL_PEPTIDE_C_REGION (PHOBIUS); NON_CYTOPLASMIC_DOMAIN (PHOBIUS); SIGNAL_PEPTIDE (PHOBIUS); SIGNAL_PEPTIDE_H_REGION (PHOBIUS); SIGNAL_PEPTIDE_N_REGION (PHOBIUS); SignalP-noTM (SIGNALP_EUK)
comp15136_c0_seq2	---NA---	705	0			0	-		CYTOPLASMIC_DOMAIN (PHOBIUS); NON_CYTOPLASMIC_DOMAIN (PHOBIUS); TRANSMEMBRANE (PHOBIUS); TMhelix (TMHMM)
comp15142_c0_seq1	---NA---	244	0			0	-		no IPS match
comp15154_c0_seq1	---NA---	280	0			0	-		no IPS match
comp15165_c0_seq1	---NA---	281	0			0	-		TRANSMEMBRANE (PHOBIUS); CYTOPLASMIC_DOMAIN (PHOBIUS); NON_CYTOPLASMIC_DOMAIN (PHOBIUS)
comp15183_c0_seq1	conserved Plasmodium protein, unknown function	237	1	4.79357e-12	0.87	0	-		Coil (COILS)
comp15183_c1_seq1	---NA---	334	0			0	-		Coil (COILS)
comp15185_c0_seq1	hypothetical protein PCYB_022240	916	1	7.32588e-123	0.87	0	-		IPR003690 (SMART); IPR003690 (PFAM); PTHR13068 (PANTHER); PTHR13068:SF3 (PANTHER)
comp15187_c0_seq1	---NA---	379	0			0	-		TRANSMEMBRANE (PHOBIUS); NON_CYTOPLASMIC_DOMAIN (PHOBIUS); CYTOPLASMIC_DOMAIN (PHOBIUS); TMhelix (TMHMM)
comp15197_c0_seq1	---NA---	278	0			0	-		no IPS match
comp15197_c1_seq1	---NA---	298	0			0	-		TRANSMEMBRANE (PHOBIUS); CYTOPLASMIC_DOMAIN (PHOBIUS); NON_CYTOPLASMIC_DOMAIN (PHOBIUS); TMhelix (TMHMM)
comp15205_c0_seq1	---NA---	209	0			0	-		no IPS match
comp15212_c0_seq1	---NA---	312	0			0	-		CYTOPLASMIC_DOMAIN (PHOBIUS); NON_CYTOPLASMIC_DOMAIN (PHOBIUS); TRANSMEMBRANE (PHOBIUS); TMhelix (TMHMM)
comp15223_c0_seq1	---NA---	589	0			0	-		NON_CYTOPLASMIC_DOMAIN (PHOBIUS); CYTOPLASMIC_DOMAIN (PHOBIUS); TRANSMEMBRANE (PHOBIUS); TMhelix (TMHMM)
comp15234_c0_seq1	---NA---	404	0			0	-		no IPS match
comp15242_c0_seq1	---NA---	322	0			0	-		no IPS match
comp15243_c0_seq1	---NA---	428	0			0	-		no IPS match
comp15245_c0_seq1	---NA---	203	0			0	-		no IPS match
comp15245_c1_seq1	rna methyltransferase	1561	1	0	0.97	2	P:biological_process; F:methyltransferase activity	-	no IPS match
comp15248_c0_seq1	---NA---	321	0			0	-		NON_CYTOPLASMIC_DOMAIN (PHOBIUS); TRANSMEMBRANE (PHOBIUS); CYTOPLASMIC_DOMAIN (PHOBIUS); TMhelix (TMHMM)
comp15256_c0_seq1	---NA---	326	0			0	-		no IPS match
comp15266_c0_seq1	hypothetical protein	335	1	2.58944e-20	0.86	0	-		no IPS match
comp15267_c0_seq1	---NA---	214	0			0	-		no IPS match
comp15268_c0_seq1	---NA---	513	0			0	-		no IPS match
comp15281_c0_seq1	protoheme ix farnesyltransferase	1448	1	3.53669e-171	0.85	0	-		IPR000537 (PFAM); IPR006369 (TIGRFAM); PTHR11048:SF3 (PANTHER); PTHR11048 (PANTHER); IPR030470 (PROSITE_PATTERNS); TRANSMEMBRANE (PHOBIUS); NON_CYTOPLASMIC_DOMAIN (PHOBIUS); NON_CYTOPLASMIC_DOMAIN (PHOBIUS); TRANSMEMBRANE (PHOBIUS); CYTOPLASMIC_DOMAIN (PHOBIUS); NON_CYTOPLASMIC_DOMAIN (PHOBIUS); TRANSMEMBRANE (PHOBIUS); TRANSMEMBRANE (PHOBIUS); TRANSMEMBRANE (PHOBIUS); NON_CYTOPLASMIC_DOMAIN (PHO…
comp15281_c0_seq2	protoheme ix farnesyltransferase	1448	1	9.52632e-171	0.83	0	-		IPR000537 (PFAM); IPR006369 (TIGRFAM); PTHR11048 (PANTHER); PTHR11048:SF3 (PANTHER); IPR030470 (PROSITE_PATTERNS); TRANSMEMBRANE (PHOBIUS); TRANSMEMBRANE (PHOBIUS); NON_CYTOPLASMIC_DOMAIN (PHOBIUS); NON_CYTOPLASMIC_DOMAIN (PHOBIUS); CYTOPLASMIC_DOMAIN (PHOBIUS); TRANSMEMBRANE (PHOBIUS); TRANSMEMBRANE (PHOBIUS); TRANSMEMBRANE (PHOBIUS); TRANSMEMBRANE (PHOBIUS); NON_CYTOPLASMIC_DOMAIN (PHOBIUS); CY…
comp15296_c0_seq1	---NA---	483	0			0	-		CYTOPLASMIC_DOMAIN (PHOBIUS); TRANSMEMBRANE (PHOBIUS); NON_CYTOPLASMIC_DOMAIN (PHOBIUS); TMhelix (TMHMM)
comp15300_c0_seq1	---NA---	408	0			0	-		CYTOPLASMIC_DOMAIN (PHOBIUS); TRANSMEMBRANE (PHOBIUS); NON_CYTOPLASMIC_DOMAIN (PHOBIUS); TMhelix (TMHMM)
comp15312_c0_seq1	hypothetical protein, conserved in Plasmodium species	703	1	2.03042e-31	0.87	0	-		NON_CYTOPLASMIC_DOMAIN (PHOBIUS); SIGNAL_PEPTIDE_H_REGION (PHOBIUS); SIGNAL_PEPTIDE_C_REGION (PHOBIUS); SIGNAL_PEPTIDE (PHOBIUS); SIGNAL_PEPTIDE_N_REGION (PHOBIUS); SignalP-noTM (SIGNALP_EUK)
comp15314_c0_seq1	hypothetical protein C922_02011	1611	1	0	0.82	2	C:nucleus; F:molecular_function	-	Coil (COILS); IPR001680 (SMART); IPR001680 (PFAM); IPR015943 (G3DSA:2.130.10.GENE3D); PTHR22844 (PANTHER); PTHR22844:SF160 (PANTHER); IPR019775 (PROSITE_PATTERNS); IPR001680 (PROSITE_PROFILES); IPR017986 (PROSITE_PROFILES); IPR017986 (SUPERFAMILY)
comp15325_c0_seq1	---NA---	216	0			0	-		no IPS match
comp15333_c0_seq1	---NA---	325	0			0	-		no IPS match
comp15335_c0_seq1	---NA---	391	0			0	-		no IPS match
comp15354_c0_seq1	---NA---	481	0			0	-		TRANSMEMBRANE (PHOBIUS); TRANSMEMBRANE (PHOBIUS); CYTOPLASMIC_DOMAIN (PHOBIUS); NON_CYTOPLASMIC_DOMAIN (PHOBIUS); NON_CYTOPLASMIC_DOMAIN (PHOBIUS); TMhelix (TMHMM); TMhelix (TMHMM)
comp15355_c0_seq1	choline kinase	1415	1	0	0.86	9	P:small molecule metabolic process; P:biological_process; P:lipid metabolic process; F:ion binding; C:cytosol; P:cellular nitrogen compound metabolic process; P:biosynthetic process; F:kinase activity; F:molecular_function	EC:2.7.1.32	G3DSA:3.10.450.110 (GENE3D); PF01633 (PFAM); G3DSA:3.90.1200.10 (GENE3D); PTHR22603 (PANTHER); IPR026712 (PTHR22603:PANTHER); IPR011009 (SUPERFAMILY)
comp15368_c0_seq1	---NA---	202	0			0	-		no IPS match
comp15368_c1_seq1	---NA---	284	0			0	-		no IPS match
comp15380_c0_seq1	conserved Plasmodium protein, unknown function	560	1	1.08894e-31	0.85	0	-		IPR029008 (PFAM); IPR010742 (PANTHER); TRANSMEMBRANE (PHOBIUS); TRANSMEMBRANE (PHOBIUS); NON_CYTOPLASMIC_DOMAIN (PHOBIUS); NON_CYTOPLASMIC_DOMAIN (PHOBIUS); TRANSMEMBRANE (PHOBIUS); CYTOPLASMIC_DOMAIN (PHOBIUS); CYTOPLASMIC_DOMAIN (PHOBIUS); TMhelix (TMHMM); TMhelix (TMHMM); TMhelix (TMHMM)
comp15384_c0_seq1	mannosyl-oligosaccharide partial	500	1	2.07577e-103	0.95	0	-		IPR004888 (PFAM); PTHR10412 (PANTHER); IPR004888 (PTHR10412:PANTHER); IPR008928 (SUPERFAMILY)
comp15386_c0_seq1	hypothetical protein PCYB_022360	997	1	3.78734e-143	0.89	0	-		IPR029058 (G3DSA:3.40.50.GENE3D); IPR029059 (PFAM); PTHR12277 (PANTHER); PTHR12277:SF40 (PANTHER); IPR029058 (SUPERFAMILY)
comp15386_c0_seq2	hypothetical protein PCYB_022360	1026	1	1.36584e-143	0.89	0	-		IPR029058 (G3DSA:3.40.50.GENE3D); IPR029059 (PFAM); PTHR12277 (PANTHER); PTHR12277:SF40 (PANTHER); IPR029058 (SUPERFAMILY)
comp15391_c0_seq1	hypothetical protein	2432	1	0	0.82	0	-		Coil (COILS); Coil (COILS); NON_CYTOPLASMIC_DOMAIN (PHOBIUS); CYTOPLASMIC_DOMAIN (PHOBIUS); TRANSMEMBRANE (PHOBIUS)
comp15394_c0_seq1	---NA---	236	0			0	-		no IPS match
comp15418_c0_seq1	---NA---	237	0			0	-		no IPS match
comp15431_c0_seq1	---NA---	229	0			0	-		no IPS match
comp15439_c0_seq1	---NA---	735	0			0	-		no IPS match
comp15439_c1_seq1	---NA---	474	0			0	-		no IPS match
comp15475_c0_seq2	---NA---	512	0			0	-		TRANSMEMBRANE (PHOBIUS); NON_CYTOPLASMIC_DOMAIN (PHOBIUS); CYTOPLASMIC_DOMAIN (PHOBIUS); TMhelix (TMHMM)
comp15479_c0_seq1	---NA---	673	0			0	-		NON_CYTOPLASMIC_DOMAIN (PHOBIUS); CYTOPLASMIC_DOMAIN (PHOBIUS); TRANSMEMBRANE (PHOBIUS)
comp15482_c0_seq1	---NA---	347	0			0	-		no IPS match
comp15492_c0_seq1	ruvb-like partial	773	1	3.35577e-163	0.99	0	-		IPR003593 (SMART); IPR027417 (G3DSA:3.40.50.GENE3D); IPR027417 (G3DSA:3.40.50.GENE3D); IPR010339 (PFAM); IPR027238 (PANTHER); PTHR11093:SF2 (PANTHER); IPR012340 (SUPERFAMILY); IPR027417 (SUPERFAMILY)
comp15503_c0_seq1	poly polymerase pap (poly polymerase pap	2102	1	0	0.88	4	C:nucleus; F:nucleotidyltransferase activity; F:RNA binding; P:cellular nitrogen compound metabolic process	EC:2.7.7.19	TRANSMEMBRANE (PHOBIUS); CYTOPLASMIC_DOMAIN (PHOBIUS); NON_CYTOPLASMIC_DOMAIN (PHOBIUS)
comp15515_c0_seq1	signal-induced proliferation-associated 1-like protein partial	714	1	3.51185e-132	0.9	0	-		no IPS match
comp15518_c0_seq1	---NA---	464	0			0	-		CYTOPLASMIC_DOMAIN (PHOBIUS); TRANSMEMBRANE (PHOBIUS); NON_CYTOPLASMIC_DOMAIN (PHOBIUS); TMhelix (TMHMM)
comp15540_c0_seq2	---NA---	413	0			0	-		no IPS match
comp15571_c0_seq1	helicase	738	1	2.60746e-78	0.7	4	P:biological_process; F:ion binding; F:helicase activity; F:molecular_function	EC:3.6.1; EC:3.6.1.15	IPR027417 (G3DSA:3.40.50.GENE3D); IPR001650 (PFAM); PTHR11752 (PANTHER); SignalP-noTM (SIGNALP_EUK); IPR027417 (SUPERFAMILY)
comp15591_c0_seq1	---NA---	299	0			0	-		no IPS match
comp15630_c0_seq1	---NA---	220	0			0	-		CYTOPLASMIC_DOMAIN (PHOBIUS); TRANSMEMBRANE (PHOBIUS); NON_CYTOPLASMIC_DOMAIN (PHOBIUS); TMhelix (TMHMM)
comp15639_c0_seq1	histone lysine demethylase phf8	420	1	5.44135e-13	0.82	0	-		no IPS match
comp15644_c0_seq1	---NA---	216	0			0	-		no IPS match
comp15644_c0_seq2	hypothetical protein PFFVO_01639	541	1	5.64677e-13	0.71	0	-		PTHR13639 (PANTHER); PTHR13639:SF2 (PANTHER)
comp15647_c0_seq1	---NA---	213	0			0	-		no IPS match
comp15653_c0_seq1	---NA---	377	0			0	-		no IPS match
comp15656_c0_seq1	---NA---	350	0			0	-		no IPS match
comp15658_c0_seq1	---NA---	421	0			0	-		NON_CYTOPLASMIC_DOMAIN (PHOBIUS); TRANSMEMBRANE (PHOBIUS); CYTOPLASMIC_DOMAIN (PHOBIUS); TMhelix (TMHMM)
comp15668_c0_seq1	---NA---	346	0			0	-		CYTOPLASMIC_DOMAIN (PHOBIUS); NON_CYTOPLASMIC_DOMAIN (PHOBIUS); TRANSMEMBRANE (PHOBIUS); TMhelix (TMHMM)
comp15671_c0_seq1	---NA---	340	0			0	-		SignalP-noTM (SIGNALP_EUK)
comp15671_c0_seq2	---NA---	339	0			0	-		SignalP-noTM (SIGNALP_EUK)
comp15671_c0_seq3	---NA---	318	0			0	-		SignalP-noTM (SIGNALP_EUK)
comp15676_c0_seq1	mrna guanylyltransferase	1471	1	0	0.78	0	-		Coil (COILS); IPR001339 (PFAM); IPR012340 (G3DSA:2.40.50.GENE3D); IPR013846 (PFAM); G3DSA:3.30.470.30 (GENE3D); PTHR10367 (PANTHER); PTHR10367:SF0 (PANTHER); SSF56091 (SUPERFAMILY); SSF56091 (SUPERFAMILY); IPR012340 (SUPERFAMILY)
comp15683_c0_seq1	PREDICTED: uncharacterized protein K02A2.6-like	462	1	8.19717e-56	0.76	0	-		no IPS match
comp15687_c0_seq1	---NA---	408	0			0	-		no IPS match
comp15688_c0_seq1	hypothetical protein, conserved in Plasmodium species	443	1	3.56597e-16	0.72	0	-		no IPS match
comp15689_c0_seq1	---NA---	325	0			0	-		no IPS match
comp15690_c0_seq1	---NA---	230	0			0	-		no IPS match
comp15708_c0_seq1	---NA---	217	0			0	-		TRANSMEMBRANE (PHOBIUS); CYTOPLASMIC_DOMAIN (PHOBIUS); TRANSMEMBRANE (PHOBIUS); CYTOPLASMIC_DOMAIN (PHOBIUS); NON_CYTOPLASMIC_DOMAIN (PHOBIUS); TMhelix (TMHMM)
comp15714_c0_seq1	---NA---	298	0			0	-		no IPS match
comp15727_c0_seq1	---NA---	297	0			0	-		NON_CYTOPLASMIC_DOMAIN (PHOBIUS); CYTOPLASMIC_DOMAIN (PHOBIUS); NON_CYTOPLASMIC_DOMAIN (PHOBIUS); TRANSMEMBRANE (PHOBIUS); TRANSMEMBRANE (PHOBIUS); TMhelix (TMHMM)
comp15729_c0_seq1	50s ribosomal protein	1402	1	2.13887e-121	0.8	0	-		Coil (COILS); IPR016095 (G3DSA:3.40.50.GENE3D); IPR023674 (SUPERFAMILY)
comp15733_c0_seq1	hypothetical protein	2101	1	7.10614e-27	0.59	1	F:cytoskeletal protein binding	-	Coil (COILS)
comp15733_c0_seq2	hypothetical protein	2213	1	1.05632e-26	0.59	1	F:cytoskeletal protein binding	-	Coil (COILS)
comp15734_c0_seq1	---NA---	275	0			0	-		no IPS match
comp15750_c0_seq1	---NA---	228	0			0	-		CYTOPLASMIC_DOMAIN (PHOBIUS); NON_CYTOPLASMIC_DOMAIN (PHOBIUS); TRANSMEMBRANE (PHOBIUS); TMhelix (TMHMM)
comp15765_c0_seq1	---NA---	333	0			0	-		Coil (COILS)
comp15781_c0_seq1	---NA---	422	0			0	-		Coil (COILS)
comp15795_c1_seq1	hypothetical protein PFNF135_04090	239	1	1.21522e-21	1	0	-		G3DSA:3.80.10.10 (GENE3D); PTHR10588 (PANTHER); PTHR10588:SF114 (PANTHER); IPR001611 (PROSITE_PROFILES); IPR001611 (PROSITE_PROFILES); SSF52058 (SUPERFAMILY)
comp15797_c0_seq1	cytoskeletal tropomyosin	729	1	3.23604e-69	0.99	0	-		Coil (COILS); Coil (COILS); IPR000533 (PRINTS); IPR000533 (PFAM); G3DSA:1.20.5.340 (GENE3D); PTHR19269 (PANTHER); PTHR19269:SF40 (PANTHER); IPR000533 (PROSITE_PATTERNS); SSF57997 (SUPERFAMILY)
comp15806_c0_seq3	---NA---	452	0			0	-		SignalP-noTM (SIGNALP_EUK)
comp15814_c0_seq1	rho guanine nucleotide exchange factor 1	530	1	1.40369e-93	0.9	0	-		Coil (COILS); IPR000219 (SMART); IPR000219 (G3DSA:1.20.900.GENE3D); IPR000219 (PFAM); IPR015721 (PANTHER); PTHR22825:SF6 (PANTHER); IPR000219 (PROSITE_PROFILES); IPR000219 (SUPERFAMILY)
comp15825_c0_seq1	#NAME?	1530	1	0	0.98	0	-		IPR003593 (SMART); IPR010339 (PFAM); IPR027417 (G3DSA:3.40.50.GENE3D); G3DSA:1.10.8.60 (GENE3D); IPR027417 (G3DSA:3.40.50.GENE3D); IPR027238 (PANTHER); PTHR11093:SF6 (PANTHER); SIGNAL_PEPTIDE (PHOBIUS); SIGNAL_PEPTIDE_C_REGION (PHOBIUS); NON_CYTOPLASMIC_DOMAIN (PHOBIUS); SIGNAL_PEPTIDE_H_REGION (PHOBIUS); SIGNAL_PEPTIDE_N_REGION (PHOBIUS); SignalP-noTM (SIGNALP_EUK); IPR027417 (SUPERFAMILY)
comp15833_c0_seq1	---NA---	419	0			0	-		TMhelix (TMHMM)
comp15838_c0_seq1	---NA---	245	0			0	-		no IPS match
comp15846_c0_seq1	---NA---	483	0			0	-		TRANSMEMBRANE (PHOBIUS); NON_CYTOPLASMIC_DOMAIN (PHOBIUS); CYTOPLASMIC_DOMAIN (PHOBIUS); TMhelix (TMHMM)
comp15852_c0_seq1	---NA---	236	0			0	-		no IPS match
comp15859_c0_seq1	small subunit rrna processing kh domain	1093	1	8.24181e-117	0.97	0	-		Coil (COILS); IPR004087 (SMART); IPR004088 (PFAM); IPR004088 (G3DSA:3.30.1370.GENE3D); PTHR12826 (PANTHER); IPR004088 (SUPERFAMILY)
comp15866_c0_seq1	---NA---	229	0			0	-		no IPS match
comp15870_c0_seq1	---NA---	277	0			0	-		NON_CYTOPLASMIC_DOMAIN (PHOBIUS); CYTOPLASMIC_DOMAIN (PHOBIUS); TRANSMEMBRANE (PHOBIUS); TMhelix (TMHMM)
comp15875_c0_seq1	---NA---	300	0			0	-		NON_CYTOPLASMIC_DOMAIN (PHOBIUS); NON_CYTOPLASMIC_DOMAIN (PHOBIUS); TRANSMEMBRANE (PHOBIUS); TRANSMEMBRANE (PHOBIUS); CYTOPLASMIC_DOMAIN (PHOBIUS); TMhelix (TMHMM); TMhelix (TMHMM)
comp15876_c0_seq1	---NA---	285	0			0	-		no IPS match
comp15884_c0_seq1	---NA---	623	0			0	-		TMhelix (TMHMM)
comp15892_c0_seq1	---NA---	201	0			0	-		no IPS match
comp15897_c0_seq1	---NA---	1196	0			0	-		Coil (COILS)
comp15907_c0_seq1	---NA---	362	0			0	-		Coil (COILS)
comp15907_c1_seq1	---NA---	331	0			0	-		no IPS match
comp15912_c0_seq1	---NA---	319	0			0	-		no IPS match
comp15916_c0_seq1	hypothetical protein PFNF135_01926	2752	1	0	0.77	0	-		Coil (COILS); IPR014001 (SMART); IPR001650 (SMART); IPR027417 (G3DSA:3.40.50.GENE3D); IPR001650 (PFAM); IPR025313 (PFAM); IPR027417 (G3DSA:3.40.50.GENE3D); IPR011545 (PFAM); PTHR24031:SF89 (PANTHER); PTHR24031 (PANTHER); IPR000629 (PROSITE_PATTERNS); IPR014014 (PROSITE_PROFILES); IPR001650 (PROSITE_PROFILES); IPR014001 (PROSITE_PROFILES); IPR027417 (SUPERFAMILY); IPR027417 (SUPERFAMILY)
comp15934_c0_seq1	---NA---	580	0			0	-		NON_CYTOPLASMIC_DOMAIN (PHOBIUS); CYTOPLASMIC_DOMAIN (PHOBIUS); TRANSMEMBRANE (PHOBIUS); TMhelix (TMHMM)
comp15938_c0_seq1	conserved protein, unknown function	608	1	1.62975e-31	0.97	0	-		Coil (COILS); Coil (COILS); Coil (COILS); PTHR21680:SF0 (PANTHER); PTHR21680 (PANTHER)
comp15964_c0_seq1	---NA---	388	0			0	-		no IPS match
comp15971_c0_seq1	---NA---	433	0			0	-		no IPS match
comp15979_c0_seq1	---NA---	310	0			0	-		no IPS match
comp15980_c0_seq1	hypothetical protein C922_00722	928	1	1.89119e-69	0.87	1	F:molecular_function	-	Coil (COILS); IPR000504 (SMART); IPR012677 (G3DSA:3.30.70.GENE3D); IPR000504 (PROSITE_PROFILES); SSF54928 (SUPERFAMILY)
comp15982_c0_seq1	---NA---	629	0			0	-		no IPS match
comp15982_c0_seq2	---NA---	567	0			0	-		no IPS match
comp15986_c0_seq1	---NA---	269	0			0	-		no IPS match
comp15987_c0_seq2	---NA---	443	0			0	-		CYTOPLASMIC_DOMAIN (PHOBIUS); NON_CYTOPLASMIC_DOMAIN (PHOBIUS); TRANSMEMBRANE (PHOBIUS); TMhelix (TMHMM)
comp15995_c0_seq1	---NA---	270	0			0	-		TRANSMEMBRANE (PHOBIUS); NON_CYTOPLASMIC_DOMAIN (PHOBIUS); CYTOPLASMIC_DOMAIN (PHOBIUS); TMhelix (TMHMM)
comp15999_c0_seq1	eukaryotic translation initiation factor 3 subunit 5	1157	1	0	0.93	2	F:translation factor activity, nucleic acid binding; P:translation	-	IPR000555 (SMART); IPR024969 (PFAM); IPR000555 (PFAM); PTHR10540:SF6 (PANTHER); PTHR10540 (PANTHER)
comp16001_c0_seq1	---NA---	437	0			0	-		no IPS match
comp16005_c0_seq2	GDP-fructose:GMP antiporter, putative	1104	1	6.32749e-121	0.87	0	-		IPR004853 (PFAM); PTHR11132:SF36 (PANTHER); PTHR11132 (PANTHER); CYTOPLASMIC_DOMAIN (PHOBIUS); SIGNAL_PEPTIDE_H_REGION (PHOBIUS); SIGNAL_PEPTIDE_N_REGION (PHOBIUS); TRANSMEMBRANE (PHOBIUS); TRANSMEMBRANE (PHOBIUS); NON_CYTOPLASMIC_DOMAIN (PHOBIUS); TRANSMEMBRANE (PHOBIUS); CYTOPLASMIC_DOMAIN (PHOBIUS); CYTOPLASMIC_DOMAIN (PHOBIUS); CYTOPLASMIC_DOMAIN (PHOBIUS); NON_CYTOPLASMIC_DOMAIN (PHOBIUS); T…
comp16006_c0_seq1	---NA---	389	0			0	-		TRANSMEMBRANE (PHOBIUS); NON_CYTOPLASMIC_DOMAIN (PHOBIUS); CYTOPLASMIC_DOMAIN (PHOBIUS); TMhelix (TMHMM)
comp16008_c0_seq1	hypothetical protein YYE_03359	536	1	3.04492e-14	0.65	0	-		no IPS match
comp16008_c1_seq1	---NA---	491	0			0	-		no IPS match
comp16011_c0_seq1	---NA---	334	0			0	-		NON_CYTOPLASMIC_DOMAIN (PHOBIUS); TRANSMEMBRANE (PHOBIUS); CYTOPLASMIC_DOMAIN (PHOBIUS); TMhelix (TMHMM)
comp16022_c0_seq1	---NA---	315	0			0	-		CYTOPLASMIC_DOMAIN (PHOBIUS); NON_CYTOPLASMIC_DOMAIN (PHOBIUS); TRANSMEMBRANE (PHOBIUS); TMhelix (TMHMM)
comp16022_c1_seq1	---NA---	339	0			0	-		no IPS match
comp16025_c0_seq1	---NA---	213	0			0	-		no IPS match
comp16029_c0_seq1	---NA---	416	0			0	-		no IPS match
comp16030_c0_seq1	---NA---	246	0			0	-		no IPS match
comp16033_c0_seq1	---NA---	406	0			0	-		NON_CYTOPLASMIC_DOMAIN (PHOBIUS); TRANSMEMBRANE (PHOBIUS); CYTOPLASMIC_DOMAIN (PHOBIUS); TMhelix (TMHMM)
comp16038_c0_seq1	hypothetical protein PFNF54_00649	827	1	5.50597e-81	0.89	0	-		Coil (COILS); Coil (COILS); IPR000156 (SMART); IPR011993 (G3DSA:2.30.29.GENE3D); IPR000156 (PFAM); IPR000156 (PROSITE_PROFILES); SSF50729 (SUPERFAMILY)
comp16041_c0_seq1	---NA---	236	0			0	-		no IPS match
comp16044_c0_seq1	---NA---	234	0			0	-		no IPS match
comp16059_c0_seq1	---NA---	229	0			0	-		no IPS match
comp16080_c0_seq1	---NA---	357	0			0	-		NON_CYTOPLASMIC_DOMAIN (PHOBIUS); TRANSMEMBRANE (PHOBIUS); CYTOPLASMIC_DOMAIN (PHOBIUS); TMhelix (TMHMM)
comp16117_c0_seq1	---NA---	344	0			0	-		Coil (COILS)
comp16132_c0_seq1	---NA---	208	0			0	-		no IPS match
comp16132_c1_seq1	hypothetical protein	629	1	2.16188e-15	0.77	0	-		no IPS match
comp16142_c0_seq1	60s ribosomal protein	694	1	6.52529e-20	0.71	0	-		Coil (COILS); IPR029004 (PFAM); IPR002672 (PANTHER); PTHR10544:SF0 (PANTHER)
comp16143_c0_seq1	helicase srcap-like	770	1	7.89143e-84	0.84	0	-		Coil (COILS); IPR013999 (SMART); IPR014012 (PFAM); PTHR10799 (PANTHER); PTHR10799:SF581 (PANTHER); IPR014012 (PROSITE_PROFILES)
comp16146_c0_seq1	---NA---	468	0			0	-		NON_CYTOPLASMIC_DOMAIN (PHOBIUS); CYTOPLASMIC_DOMAIN (PHOBIUS); TRANSMEMBRANE (PHOBIUS); TMhelix (TMHMM)
comp16146_c0_seq2	hypothetical protein C923_03390	1238	1	3.77733e-116	0.86	0	-		Coil (COILS); Coil (COILS); IPR003307 (PROSITE_PROFILES)
comp16152_c0_seq1	---NA---	376	0			0	-		CYTOPLASMIC_DOMAIN (PHOBIUS); NON_CYTOPLASMIC_DOMAIN (PHOBIUS); TRANSMEMBRANE (PHOBIUS); TMhelix (TMHMM)
comp16175_c0_seq1	---NA---	440	0			0	-		no IPS match
comp16188_c0_seq1	hypothetical protein PFTANZ_06293, partial	268	1	1.22453e-18	0.84	0	-		CYTOPLASMIC_DOMAIN (PHOBIUS); TRANSMEMBRANE (PHOBIUS); CYTOPLASMIC_DOMAIN (PHOBIUS); NON_CYTOPLASMIC_DOMAIN (PHOBIUS); TRANSMEMBRANE (PHOBIUS); TMhelix (TMHMM)
comp16188_c1_seq1	---NA---	308	0			0	-		TRANSMEMBRANE (PHOBIUS); NON_CYTOPLASMIC_DOMAIN (PHOBIUS); TRANSMEMBRANE (PHOBIUS); CYTOPLASMIC_DOMAIN (PHOBIUS); NON_CYTOPLASMIC_DOMAIN (PHOBIUS); TRANSMEMBRANE (PHOBIUS); CYTOPLASMIC_DOMAIN (PHOBIUS); TMhelix (TMHMM); TMhelix (TMHMM); TMhelix (TMHMM)
comp16207_c0_seq1	20 kda chaperonin	1062	1	9.62928e-132	0.89	0	-		IPR020818 (PRINTS); IPR020818 (SMART); IPR020818 (G3DSA:2.30.33.GENE3D); IPR020818 (PFAM); IPR020818 (PANTHER); PTHR10772:SF0 (PANTHER); IPR018369 (PROSITE_PATTERNS); SIGNAL_PEPTIDE_H_REGION (PHOBIUS); NON_CYTOPLASMIC_DOMAIN (PHOBIUS); SIGNAL_PEPTIDE_C_REGION (PHOBIUS); SIGNAL_PEPTIDE (PHOBIUS); SIGNAL_PEPTIDE_N_REGION (PHOBIUS); IPR011032 (SUPERFAMILY); IPR011032 (SUPERFAMILY)
comp16225_c0_seq1	---NA---	206	0			0	-		no IPS match
comp16238_c0_seq1	signal recognition particle srp54	1727	1	0	0.97	0	-		Coil (COILS); IPR013822 (SMART); IPR003593 (SMART); IPR000897 (SMART); IPR006325 (TIGRFAM); G3DSA:1.20.120.140 (GENE3D); IPR004125 (G3DSA:1.10.260.GENE3D); IPR004125 (PFAM); IPR013822 (PFAM); IPR000897 (PFAM); IPR027417 (G3DSA:3.40.50.GENE3D); PTHR11564 (PANTHER); PTHR11564:SF5 (PANTHER); IPR000897 (PROSITE_PATTERNS); IPR022941 (HAMAP); IPR004125 (SUPERFAMILY); IPR013822 (SUPERFAMILY); IPR027417 …
comp16239_c0_seq1	---NA---	585	0			0	-		SIGNAL_PEPTIDE (PHOBIUS); SIGNAL_PEPTIDE_N_REGION (PHOBIUS); SIGNAL_PEPTIDE_H_REGION (PHOBIUS); NON_CYTOPLASMIC_DOMAIN (PHOBIUS); SIGNAL_PEPTIDE_C_REGION (PHOBIUS); SignalP-noTM (SIGNALP_EUK)
comp16257_c0_seq1	---NA---	215	0			0	-		no IPS match
comp16258_c0_seq1	---NA---	367	0			0	-		no IPS match
comp16273_c1_seq1	---NA---	243	0			0	-		no IPS match
comp16293_c0_seq1	---NA---	310	0			0	-		TRANSMEMBRANE (PHOBIUS); CYTOPLASMIC_DOMAIN (PHOBIUS); NON_CYTOPLASMIC_DOMAIN (PHOBIUS); TMhelix (TMHMM)
comp16302_c0_seq1	---NA---	219	0			0	-		no IPS match
comp16303_c0_seq1	---NA---	254	0			0	-		no IPS match
comp16313_c0_seq1	estradiol 17-beta-dehydrogenase 8-like	592	1	7.38838e-77	0.84	0	-		IPR002347 (PRINTS); IPR002198 (PRINTS); PF13561 (PFAM); IPR016040 (G3DSA:3.40.50.GENE3D); PTHR24316 (PANTHER); PTHR24316:SF254 (PANTHER); SSF51735 (SUPERFAMILY)
comp16315_c0_seq1	hypothetical protein	777	1	2.12905e-11	0.73	0	-		no IPS match
comp16317_c0_seq1	---NA---	292	0			0	-		no IPS match
comp16323_c0_seq1	hypothetical protein	820	1	2.73405e-56	0.69	0	-		NON_CYTOPLASMIC_DOMAIN (PHOBIUS); TRANSMEMBRANE (PHOBIUS); CYTOPLASMIC_DOMAIN (PHOBIUS)
comp16334_c0_seq1	---NA---	688	0			0	-		SIGNAL_PEPTIDE_H_REGION (PHOBIUS); SIGNAL_PEPTIDE_C_REGION (PHOBIUS); SIGNAL_PEPTIDE (PHOBIUS); SIGNAL_PEPTIDE_N_REGION (PHOBIUS); NON_CYTOPLASMIC_DOMAIN (PHOBIUS); SignalP-TM (SIGNALP_GRAM_POSITIVE); TMhelix (TMHMM)
comp16338_c0_seq1	---NA---	1621	0			0	-		Coil (COILS); Coil (COILS); Coil (COILS); Coil (COILS); Coil (COILS); Coil (COILS)
comp16340_c0_seq1	hypothetical protein YYE_02253	3974	1	0	0.69	0	-		TRANSMEMBRANE (PHOBIUS); NON_CYTOPLASMIC_DOMAIN (PHOBIUS); CYTOPLASMIC_DOMAIN (PHOBIUS); TMhelix (TMHMM)
comp16350_c0_seq1	---NA---	276	0			0	-		no IPS match
comp16370_c0_seq1	---NA---	594	0			0	-		no IPS match
comp16412_c0_seq1	---NA---	215	0			0	-		no IPS match
comp16412_c1_seq1	---NA---	228	0			0	-		no IPS match
comp16443_c0_seq1	---NA---	234	0			0	-		no IPS match
comp16475_c0_seq1	---NA---	284	0			0	-		TRANSMEMBRANE (PHOBIUS); NON_CYTOPLASMIC_DOMAIN (PHOBIUS); CYTOPLASMIC_DOMAIN (PHOBIUS); TMhelix (TMHMM)
comp16483_c0_seq1	---NA---	250	0			0	-		no IPS match
comp16488_c0_seq1	---NA---	526	0			0	-		CYTOPLASMIC_DOMAIN (PHOBIUS); TRANSMEMBRANE (PHOBIUS); NON_CYTOPLASMIC_DOMAIN (PHOBIUS); TMhelix (TMHMM)
comp16489_c0_seq1	---NA---	392	0			0	-		no IPS match
comp16504_c0_seq1	hypothetical protein	1394	1	2.93157e-73	0.66	0	-		Coil (COILS); SIGNAL_PEPTIDE_C_REGION (PHOBIUS); SIGNAL_PEPTIDE (PHOBIUS); NON_CYTOPLASMIC_DOMAIN (PHOBIUS); SIGNAL_PEPTIDE_H_REGION (PHOBIUS); SIGNAL_PEPTIDE_N_REGION (PHOBIUS); SignalP-noTM (SIGNALP_EUK); SignalP-TM (SIGNALP_GRAM_POSITIVE)
comp16509_c0_seq1	hypothetical protein PFUGPA_02500	827	1	1.91134e-23	0.8	0	-		no IPS match
comp16512_c0_seq1	---NA---	431	0			0	-		no IPS match
comp16527_c0_seq2	---NA---	1492	0			0	-		no IPS match
comp16549_c0_seq1	---NA---	433	0			0	-		TRANSMEMBRANE (PHOBIUS); CYTOPLASMIC_DOMAIN (PHOBIUS); NON_CYTOPLASMIC_DOMAIN (PHOBIUS); TMhelix (TMHMM)
comp16551_c0_seq1	---NA---	341	0			0	-		no IPS match
comp16557_c0_seq1	---NA---	243	0			0	-		no IPS match
comp16565_c0_seq1	cs domain	634	1	7.36427e-96	0.95	0	-		IPR007052 (PFAM); IPR008978 (G3DSA:2.60.40.GENE3D); PTHR12356:SF18 (PANTHER); PTHR12356 (PANTHER); IPR007052 (PROSITE_PROFILES); IPR008978 (SUPERFAMILY)
comp16586_c0_seq1	---NA---	406	0			0	-		no IPS match
comp16589_c0_seq1	serine c-	1340	1	0	0.93	0	-		IPR015421 (G3DSA:3.40.640.GENE3D); IPR004839 (PFAM); IPR015422 (G3DSA:3.90.1150.GENE3D); PTHR13693 (PANTHER); PTHR13693:SF3 (PANTHER); IPR015424 (SUPERFAMILY)
comp16589_c0_seq2	serine c-	580	1	8.94641e-56	0.86	0	-		TRANSMEMBRANE (PHOBIUS); NON_CYTOPLASMIC_DOMAIN (PHOBIUS); CYTOPLASMIC_DOMAIN (PHOBIUS); TMhelix (TMHMM)
comp16594_c0_seq1	zinc finger	950	1	1.00409e-124	0.93	5	P:biological_process; F:transferase activity, transferring acyl groups; F:ion binding; C:cellular_component; F:molecular_function	EC:2.3.1.225; EC:2.3.1	IPR001594 (PFAM); PTHR22883 (PANTHER); PTHR22883:SF40 (PANTHER); CYTOPLASMIC_DOMAIN (PHOBIUS); TRANSMEMBRANE (PHOBIUS); TRANSMEMBRANE (PHOBIUS); CYTOPLASMIC_DOMAIN (PHOBIUS); TRANSMEMBRANE (PHOBIUS); TRANSMEMBRANE (PHOBIUS); CYTOPLASMIC_DOMAIN (PHOBIUS); NON_CYTOPLASMIC_DOMAIN (PHOBIUS); NON_CYTOPLASMIC_DOMAIN (PHOBIUS); IPR001594 (PROSITE_PROFILES); TMhelix (TMHMM); TMhelix (TMHMM); TMhelix (TMH…
comp16594_c0_seq2	zinc finger	1147	1	1.83279e-161	0.8	5	P:biological_process; F:transferase activity, transferring acyl groups; F:ion binding; C:cellular_component; F:molecular_function	EC:2.3.1.225; EC:2.3.1	TMhelix (TMHMM)
comp16602_c0_seq1	protein phosphatase-1 regulatory subunit 7 alpha2	852	1	2.12785e-53	0.7	0	-		Coil (COILS); Coil (COILS); TRANSMEMBRANE (PHOBIUS); CYTOPLASMIC_DOMAIN (PHOBIUS); NON_CYTOPLASMIC_DOMAIN (PHOBIUS)
comp16602_c1_seq1	hypothetical protein PFAG_03021	226	1	1.21488e-17	0.81	0	-		no IPS match
comp16603_c0_seq1	---NA---	320	0			0	-		no IPS match
comp16606_c0_seq1	---NA---	249	0			0	-		no IPS match
comp16611_c0_seq1	---NA---	509	0			0	-		CYTOPLASMIC_DOMAIN (PHOBIUS); NON_CYTOPLASMIC_DOMAIN (PHOBIUS); TRANSMEMBRANE (PHOBIUS); TMhelix (TMHMM)
comp16627_c0_seq1	---NA---	802	0			0	-		CYTOPLASMIC_DOMAIN (PHOBIUS); TRANSMEMBRANE (PHOBIUS); CYTOPLASMIC_DOMAIN (PHOBIUS); NON_CYTOPLASMIC_DOMAIN (PHOBIUS); TRANSMEMBRANE (PHOBIUS); TMhelix (TMHMM); TMhelix (TMHMM)
comp16651_c0_seq1	conserved Plasmodium protein, unknown function	437	1	2.80128e-35	0.95	0	-		Coil (COILS)
comp16665_c0_seq1	---NA---	250	0			0	-		no IPS match
comp16666_c0_seq1	---NA---	202	0			0	-		SIGNAL_PEPTIDE_N_REGION (PHOBIUS); SIGNAL_PEPTIDE_H_REGION (PHOBIUS); SIGNAL_PEPTIDE_C_REGION (PHOBIUS); SIGNAL_PEPTIDE (PHOBIUS); NON_CYTOPLASMIC_DOMAIN (PHOBIUS); TMhelix (TMHMM)
comp16679_c0_seq1	---NA---	376	0			0	-		TMhelix (TMHMM)
comp16682_c0_seq1	conserved Plasmodium protein, unknown function	1075	1	4.24676e-97	0.73	0	-		Coil (COILS)
comp16695_c0_seq1	---NA---	269	0			0	-		no IPS match
comp16760_c0_seq1	ae014820_49 glutamate	1842	1	0	0.93	5	P:biological_process; F:oxidoreductase activity; P:cellular amino acid metabolic process; P:biosynthetic process; C:plastid	EC:1.4.1.4	no IPS match
comp16760_c1_seq1	conserved Plasmodium protein, unknown function	857	1	2.01667e-84	0.92	0	-		Coil (COILS); IPR013255 (PFAM); PTHR14281 (PANTHER)
comp16768_c0_seq1	---NA---	239	0			0	-		no IPS match
comp16783_c0_seq1	---NA---	282	0			0	-		Coil (COILS)
comp16840_c0_seq1	hypothetical protein	314	1	6.23404e-46	0.93	0	-		TRANSMEMBRANE (PHOBIUS); NON_CYTOPLASMIC_DOMAIN (PHOBIUS); NON_CYTOPLASMIC_DOMAIN (PHOBIUS); TRANSMEMBRANE (PHOBIUS); CYTOPLASMIC_DOMAIN (PHOBIUS); TMhelix (TMHMM); TMhelix (TMHMM)
comp16860_c0_seq1	amino acid	974	1	4.45277e-28	0.78	0	-		NON_CYTOPLASMIC_DOMAIN (PHOBIUS); TRANSMEMBRANE (PHOBIUS); TRANSMEMBRANE (PHOBIUS); CYTOPLASMIC_DOMAIN (PHOBIUS); NON_CYTOPLASMIC_DOMAIN (PHOBIUS); TMhelix (TMHMM); TMhelix (TMHMM)
comp16894_c0_seq1	hypothetical protein, conserved in Plasmodium species	812	1	2.61272e-38	0.83	0	-		no IPS match
comp16899_c0_seq1	---NA---	214	0			0	-		no IPS match
comp16937_c0_seq1	---NA---	571	0			0	-		no IPS match
comp16938_c0_seq1	hypothetical protein YYC_04191	226	1	1.67128e-15	0.82	0	-		no IPS match
comp16938_c1_seq1	conserved Plasmodium protein, unknown function	623	1	1.48793e-23	0.67	0	-		Coil (COILS)
comp16940_c0_seq1	hypothetical protein C923_05783	3020	1	0	0.94	0	-		IPR029052 (G3DSA:3.60.21.GENE3D); IPR015915 (G3DSA:2.120.10.GENE3D); IPR015916 (G3DSA:2.130.10.GENE3D); PF13854 (PFAM); PF13418 (PFAM); PTHR23244 (PANTHER); CYTOPLASMIC_DOMAIN (PHOBIUS); NON_CYTOPLASMIC_DOMAIN (PHOBIUS); TRANSMEMBRANE (PHOBIUS); IPR029052 (SUPERFAMILY); SSF117281 (SUPERFAMILY)
comp16940_c0_seq2	protein serine threonine phosphatase	939	1	0	0.99	3	P:biological_process; F:phosphatase activity; F:ion binding	EC:3.1.3.16; EC:3.1; EC:3.1.3.41	IPR006186 (PRINTS); IPR006186 (SMART); IPR029052 (G3DSA:3.60.21.GENE3D); IPR004843 (PFAM); PTHR11668:SF226 (PANTHER); PTHR11668 (PANTHER); IPR006186 (PROSITE_PATTERNS); IPR029052 (SUPERFAMILY)
comp16950_c0_seq1	---NA---	452	0			0	-		no IPS match
comp16971_c0_seq1	---NA---	203	0			0	-		NON_CYTOPLASMIC_DOMAIN (PHOBIUS); CYTOPLASMIC_DOMAIN (PHOBIUS); TRANSMEMBRANE (PHOBIUS); TMhelix (TMHMM)
comp16971_c1_seq1	---NA---	243	0			0	-		no IPS match
comp16973_c0_seq1	---NA---	263	0			0	-		no IPS match
comp16980_c0_seq1	hypothetical protein PFUGPA_01643	540	1	4.19124e-79	0.89	0	-		no IPS match
comp16985_c0_seq1	---NA---	335	0			0	-		SIGNAL_PEPTIDE (PHOBIUS); SIGNAL_PEPTIDE_H_REGION (PHOBIUS); SIGNAL_PEPTIDE_N_REGION (PHOBIUS); NON_CYTOPLASMIC_DOMAIN (PHOBIUS); SIGNAL_PEPTIDE_C_REGION (PHOBIUS)
comp16990_c0_seq1	---NA---	580	0			0	-		no IPS match
comp16998_c0_seq1	---NA---	237	0			0	-		NON_CYTOPLASMIC_DOMAIN (PHOBIUS); TRANSMEMBRANE (PHOBIUS); CYTOPLASMIC_DOMAIN (PHOBIUS)
comp17024_c0_seq1	protein smg9	832	1	1.33559e-138	0.88	0	-		IPR019354 (PFAM); IPR027417 (G3DSA:3.40.50.GENE3D); PTHR14270 (PANTHER); PTHR14270:SF0 (PANTHER); IPR027417 (SUPERFAMILY)
comp17027_c0_seq1	---NA---	283	0			0	-		no IPS match
comp17046_c1_seq1	---NA---	209	0			0	-		no IPS match
comp17047_c0_seq1	---NA---	265	0			0	-		no IPS match
comp17048_c0_seq1	DnaJ protein, putative	2090	1	0	0.88	0	-		IPR001623 (PRINTS); IPR001623 (SMART); IPR012336 (G3DSA:3.40.30.GENE3D); IPR001623 (G3DSA:1.10.287.GENE3D); IPR013766 (PFAM); IPR001623 (PFAM); PTHR24077 (PANTHER); PTHR24077:SF235 (PANTHER); IPR017964 (PROSITE_PATTERNS); TRANSMEMBRANE (PHOBIUS); TRANSMEMBRANE (PHOBIUS); NON_CYTOPLASMIC_DOMAIN (PHOBIUS); NON_CYTOPLASMIC_DOMAIN (PHOBIUS); TRANSMEMBRANE (PHOBIUS); CYTOPLASMIC_DOMAIN (PHOBIUS); CYTO…
comp17073_c0_seq1	---NA---	476	0			0	-		NON_CYTOPLASMIC_DOMAIN (PHOBIUS); TRANSMEMBRANE (PHOBIUS); CYTOPLASMIC_DOMAIN (PHOBIUS); TMhelix (TMHMM)
comp17079_c0_seq2	zinc finger and btb domain-containing protein 4	419	1	1.23214e-75	0.91	0	-		no IPS match
comp17088_c0_seq1	---NA---	560	0			0	-		no IPS match
comp17088_c1_seq1	---NA---	249	0			0	-		no IPS match
comp17102_c0_seq1	---NA---	355	0			0	-		CYTOPLASMIC_DOMAIN (PHOBIUS); NON_CYTOPLASMIC_DOMAIN (PHOBIUS); TRANSMEMBRANE (PHOBIUS); NON_CYTOPLASMIC_DOMAIN (PHOBIUS); TRANSMEMBRANE (PHOBIUS); TMhelix (TMHMM); TMhelix (TMHMM)
comp17117_c0_seq1	---NA---	243	0			0	-		no IPS match
comp17120_c0_seq1	---NA---	209	0			0	-		no IPS match
comp17121_c0_seq1	---NA---	335	0			0	-		no IPS match
comp17122_c0_seq1	---NA---	274	0			0	-		no IPS match
comp17122_c1_seq1	---NA---	290	0			0	-		TRANSMEMBRANE (PHOBIUS); CYTOPLASMIC_DOMAIN (PHOBIUS); NON_CYTOPLASMIC_DOMAIN (PHOBIUS); TMhelix (TMHMM)
comp17142_c0_seq1	dna-directed rna polymerase ii 23 kda polypeptide	1239	1	2.2614e-138	0.98	5	C:nucleus; F:DNA binding; F:nucleotidyltransferase activity; P:cellular nitrogen compound metabolic process; P:biosynthetic process	EC:2.7.7.6	IPR005571 (G3DSA:3.40.1340.GENE3D); IPR000783 (G3DSA:3.90.940.GENE3D); IPR005571 (PFAM); IPR014381 (PIRSF); IPR000783 (PFAM); PTHR10535 (PANTHER); IPR000783 (PRODOM); IPR020609 (HAMAP); IPR000783 (SUPERFAMILY); IPR005571 (SUPERFAMILY)
comp17165_c0_seq1	---NA---	372	0			0	-		no IPS match
comp17171_c0_seq1	---NA---	581	0			0	-		no IPS match
comp17181_c0_seq1	---NA---	833	0			0	-		Coil (COILS); Coil (COILS)
comp17206_c0_seq1	---NA---	1143	0			0	-		no IPS match
comp17229_c0_seq1	hypothetical protein, conserved in Plasmodium species	456	1	2.50421e-22	0.67	0	-		CYTOPLASMIC_DOMAIN (PHOBIUS); NON_CYTOPLASMIC_DOMAIN (PHOBIUS); TRANSMEMBRANE (PHOBIUS); TMhelix (TMHMM)
comp17247_c0_seq1	2-oxoglutarate dehydrogenase e1 mitochondrial precursor	3326	1	0	0.99	0	-		IPR005475 (SMART); IPR029061 (G3DSA:3.40.50.GENE3D); IPR005475 (PFAM); IPR001017 (PFAM); IPR011603 (TIGRFAM); IPR011603 (PIRSF); IPR029061 (G3DSA:3.40.50.GENE3D); PTHR23152:SF4 (PANTHER); IPR011603 (PANTHER); IPR029061 (SUPERFAMILY); IPR029061 (SUPERFAMILY)
comp17248_c0_seq1	---NA---	239	0			0	-		no IPS match
comp17272_c0_seq1	---NA---	385	0			0	-		no IPS match
comp17275_c0_seq1	---NA---	703	0			0	-		CYTOPLASMIC_DOMAIN (PHOBIUS); NON_CYTOPLASMIC_DOMAIN (PHOBIUS); TRANSMEMBRANE (PHOBIUS); TMhelix (TMHMM)
comp17283_c0_seq1	---NA---	312	0			0	-		SignalP-noTM (SIGNALP_EUK)
comp17287_c0_seq1	hypothetical protein PCYB_135330	699	1	7.17328e-71	0.88	5	P:cell division; P:chromosome organization; P:chromosome segregation; P:mitotic nuclear division; P:DNA metabolic process	-	NON_CYTOPLASMIC_DOMAIN (PHOBIUS); TRANSMEMBRANE (PHOBIUS); CYTOPLASMIC_DOMAIN (PHOBIUS); TMhelix (TMHMM)
comp17306_c0_seq1	---NA---	314	0			0	-		no IPS match
comp17335_c0_seq1	---NA---	206	0			0	-		SignalP-noTM (SIGNALP_EUK)
comp17337_c0_seq1	---NA---	229	0			0	-		no IPS match
comp17357_c0_seq1	---NA---	298	0			0	-		TMhelix (TMHMM)
comp17359_c0_seq1	hypothetical protein	357	1	9.67208e-19	0.94	0	-		Coil (COILS)
comp17381_c0_seq1	---NA---	250	0			0	-		CYTOPLASMIC_DOMAIN (PHOBIUS); NON_CYTOPLASMIC_DOMAIN (PHOBIUS); TRANSMEMBRANE (PHOBIUS)
comp17385_c0_seq1	---NA---	295	0			0	-		no IPS match
comp17396_c0_seq1	---NA---	250	0			0	-		no IPS match
comp17396_c1_seq1	---NA---	263	0			0	-		CYTOPLASMIC_DOMAIN (PHOBIUS); TRANSMEMBRANE (PHOBIUS); CYTOPLASMIC_DOMAIN (PHOBIUS); TRANSMEMBRANE (PHOBIUS); NON_CYTOPLASMIC_DOMAIN (PHOBIUS); TMhelix (TMHMM); TMhelix (TMHMM)
comp17398_c0_seq1	---NA---	282	0			0	-		CYTOPLASMIC_DOMAIN (PHOBIUS); NON_CYTOPLASMIC_DOMAIN (PHOBIUS); TRANSMEMBRANE (PHOBIUS); TMhelix (TMHMM)
comp17402_c0_seq1	60s ribosomal protein l23	426	1	5.34339e-58	0.91	0	-		NON_CYTOPLASMIC_DOMAIN (PHOBIUS); SIGNAL_PEPTIDE_H_REGION (PHOBIUS); SIGNAL_PEPTIDE_N_REGION (PHOBIUS); SIGNAL_PEPTIDE (PHOBIUS); SIGNAL_PEPTIDE_C_REGION (PHOBIUS); SignalP-noTM (SIGNALP_EUK)
comp17406_c0_seq1	---NA---	626	0			0	-		CYTOPLASMIC_DOMAIN (PHOBIUS); NON_CYTOPLASMIC_DOMAIN (PHOBIUS); TRANSMEMBRANE (PHOBIUS)
comp17406_c0_seq2	---NA---	310	0			0	-		NON_CYTOPLASMIC_DOMAIN (PHOBIUS); CYTOPLASMIC_DOMAIN (PHOBIUS); TRANSMEMBRANE (PHOBIUS); TMhelix (TMHMM)
comp17414_c0_seq1	---NA---	282	0			0	-		no IPS match
comp17417_c0_seq1	---NA---	349	0			0	-		TRANSMEMBRANE (PHOBIUS); NON_CYTOPLASMIC_DOMAIN (PHOBIUS); CYTOPLASMIC_DOMAIN (PHOBIUS); TMhelix (TMHMM)
comp17430_c0_seq1	---NA---	330	0			0	-		no IPS match
comp17431_c0_seq1	hypothetical protein YYE_02144	1319	1	3.41275e-99	0.72	0	-		Coil (COILS); TRANSMEMBRANE (PHOBIUS); NON_CYTOPLASMIC_DOMAIN (PHOBIUS); CYTOPLASMIC_DOMAIN (PHOBIUS); IPR016024 (SUPERFAMILY); TMhelix (TMHMM)
comp17431_c1_seq1	hypothetical protein, conserved in Plasmodium species	324	1	1.52857e-39	0.86	0	-		IPR003891 (PROSITE_PROFILES)
comp17444_c0_seq1	---NA---	699	0			0	-		NON_CYTOPLASMIC_DOMAIN (PHOBIUS); TRANSMEMBRANE (PHOBIUS); CYTOPLASMIC_DOMAIN (PHOBIUS); TMhelix (TMHMM)
comp17451_c0_seq1	---NA---	274	0			0	-		NON_CYTOPLASMIC_DOMAIN (PHOBIUS); CYTOPLASMIC_DOMAIN (PHOBIUS); TRANSMEMBRANE (PHOBIUS); TMhelix (TMHMM)
comp17456_c0_seq1	---NA---	208	0			0	-		no IPS match
comp17482_c0_seq1	---NA---	242	0			0	-		TRANSMEMBRANE (PHOBIUS); CYTOPLASMIC_DOMAIN (PHOBIUS); NON_CYTOPLASMIC_DOMAIN (PHOBIUS)
comp17496_c0_seq1	hypothetical protein C922_00445	2001	1	9.91847e-142	0.86	3	F:RNA binding; P:mRNA processing; F:molecular_function	-	TRANSMEMBRANE (PHOBIUS); TRANSMEMBRANE (PHOBIUS); CYTOPLASMIC_DOMAIN (PHOBIUS); NON_CYTOPLASMIC_DOMAIN (PHOBIUS); CYTOPLASMIC_DOMAIN (PHOBIUS); NON_CYTOPLASMIC_DOMAIN (PHOBIUS); TRANSMEMBRANE (PHOBIUS); TMhelix (TMHMM); TMhelix (TMHMM); TMhelix (TMHMM)
comp17500_c0_seq1	transcription initiation factor tfiid subunit partial	1014	1	0	0.94	0	-		IPR011989 (G3DSA:1.25.10.GENE3D); IPR011442 (PFAM); PTHR10221:SF10 (PANTHER); PTHR10221 (PANTHER); IPR016024 (SUPERFAMILY)
comp17516_c0_seq1	hypothetical protein PCYB_041650	728	1	1.14252e-78	0.97	0	-		Coil (COILS); IPR008560 (PFAM); IPR008560 (PANTHER)
comp17523_c0_seq1	---NA---	495	0			0	-		NON_CYTOPLASMIC_DOMAIN (PHOBIUS); TRANSMEMBRANE (PHOBIUS); CYTOPLASMIC_DOMAIN (PHOBIUS)
comp17546_c0_seq1	---NA---	880	0			0	-		no IPS match
comp17551_c0_seq1	hypothetical protein PFMALIP_00722	401	1	1.40733e-21	0.63	0	-		no IPS match
comp17553_c0_seq1	conserved Plasmodium protein, unknown function	548	1	3.14232e-56	0.87	0	-		NON_CYTOPLASMIC_DOMAIN (PHOBIUS); CYTOPLASMIC_DOMAIN (PHOBIUS); TRANSMEMBRANE (PHOBIUS)
comp17582_c0_seq1	---NA---	621	0			0	-		TRANSMEMBRANE (PHOBIUS); NON_CYTOPLASMIC_DOMAIN (PHOBIUS); CYTOPLASMIC_DOMAIN (PHOBIUS); TMhelix (TMHMM)
comp17591_c0_seq1	hypothetical protein YYC_00598	1882	1	2.87928e-115	0.88	0	-		Coil (COILS)
comp17594_c0_seq1	---NA---	380	0			0	-		no IPS match
comp17597_c0_seq1	hypothetical protein, conserved	623	1	8.62785e-53	0.93	2	C:mitochondrion; P:transport	-	IPR005336 (PFAM); PTHR14154:SF3 (PANTHER); PTHR14154 (PANTHER); SIGNAL_PEPTIDE_N_REGION (PHOBIUS); SIGNAL_PEPTIDE_C_REGION (PHOBIUS); TRANSMEMBRANE (PHOBIUS); TRANSMEMBRANE (PHOBIUS); NON_CYTOPLASMIC_DOMAIN (PHOBIUS); SIGNAL_PEPTIDE (PHOBIUS); NON_CYTOPLASMIC_DOMAIN (PHOBIUS); SIGNAL_PEPTIDE_H_REGION (PHOBIUS); CYTOPLASMIC_DOMAIN (PHOBIUS); TMhelix (TMHMM); TMhelix (TMHMM)
comp17598_c0_seq1	conserved Plasmodium protein, unknown function	730	1	6.11728e-28	0.86	0	-		Coil (COILS); IPR009643 (PFAM)
comp17606_c0_seq1	non-receptor tyrosine-protein kinase tyk2	422	1	1.76635e-45	0.92	0	-		NON_CYTOPLASMIC_DOMAIN (PHOBIUS); CYTOPLASMIC_DOMAIN (PHOBIUS); TRANSMEMBRANE (PHOBIUS)
comp17608_c0_seq1	---NA---	323	0			0	-		no IPS match
comp17630_c0_seq1	---NA---	273	0			0	-		TRANSMEMBRANE (PHOBIUS); NON_CYTOPLASMIC_DOMAIN (PHOBIUS); CYTOPLASMIC_DOMAIN (PHOBIUS); TMhelix (TMHMM)
comp17630_c1_seq1	---NA---	391	0			0	-		TRANSMEMBRANE (PHOBIUS); CYTOPLASMIC_DOMAIN (PHOBIUS); NON_CYTOPLASMIC_DOMAIN (PHOBIUS); TMhelix (TMHMM)
comp17636_c0_seq1	---NA---	239	0			0	-		CYTOPLASMIC_DOMAIN (PHOBIUS); NON_CYTOPLASMIC_DOMAIN (PHOBIUS); TRANSMEMBRANE (PHOBIUS); TMhelix (TMHMM)
comp17639_c0_seq1	---NA---	425	0			0	-		SignalP-noTM (SIGNALP_EUK)
comp17650_c0_seq1	---NA---	227	0			0	-		CYTOPLASMIC_DOMAIN (PHOBIUS); TRANSMEMBRANE (PHOBIUS); NON_CYTOPLASMIC_DOMAIN (PHOBIUS); TMhelix (TMHMM)
comp17672_c0_seq1	---NA---	221	0			0	-		NON_CYTOPLASMIC_DOMAIN (PHOBIUS); CYTOPLASMIC_DOMAIN (PHOBIUS); TRANSMEMBRANE (PHOBIUS); TMhelix (TMHMM)
comp17686_c0_seq1	---NA---	228	0			0	-		no IPS match
comp17688_c0_seq1	---NA---	642	0			0	-		no IPS match
comp17691_c0_seq1	---NA---	259	0			0	-		no IPS match
comp17701_c0_seq1	---NA---	490	0			0	-		NON_CYTOPLASMIC_DOMAIN (PHOBIUS); TRANSMEMBRANE (PHOBIUS); CYTOPLASMIC_DOMAIN (PHOBIUS)
comp17713_c0_seq1	---NA---	270	0			0	-		no IPS match
comp17720_c0_seq1	vacuolar protein-sorting protein	1732	1	0	0.77	1	P:vesicle-mediated transport	-	Coil (COILS); Coil (COILS); IPR001619 (PFAM); G3DSA:3.40.50.2060 (GENE3D); G3DSA:3.90.830.10 (GENE3D); IPR027482 (G3DSA:3.40.50.GENE3D); G3DSA:1.25.40.60 (GENE3D); PTHR11679:SF3 (PANTHER); IPR001619 (PANTHER); IPR001619 (SUPERFAMILY)
comp17722_c0_seq1	---NA---	814	0			0	-		no IPS match
comp17731_c0_seq1	---NA---	388	0			0	-		NON_CYTOPLASMIC_DOMAIN (PHOBIUS); TRANSMEMBRANE (PHOBIUS); CYTOPLASMIC_DOMAIN (PHOBIUS); TMhelix (TMHMM)
comp17741_c0_seq1	---NA---	271	0			0	-		CYTOPLASMIC_DOMAIN (PHOBIUS); TRANSMEMBRANE (PHOBIUS); NON_CYTOPLASMIC_DOMAIN (PHOBIUS); CYTOPLASMIC_DOMAIN (PHOBIUS); TRANSMEMBRANE (PHOBIUS); TMhelix (TMHMM)
comp17750_c0_seq1	---NA---	320	0			0	-		NON_CYTOPLASMIC_DOMAIN (PHOBIUS); TRANSMEMBRANE (PHOBIUS); CYTOPLASMIC_DOMAIN (PHOBIUS); TMhelix (TMHMM)
comp17761_c0_seq1	---NA---	293	0			0	-		CYTOPLASMIC_DOMAIN (PHOBIUS); NON_CYTOPLASMIC_DOMAIN (PHOBIUS); TRANSMEMBRANE (PHOBIUS); TMhelix (TMHMM)
comp17782_c0_seq1	---NA---	269	0			0	-		NON_CYTOPLASMIC_DOMAIN (PHOBIUS); TRANSMEMBRANE (PHOBIUS); CYTOPLASMIC_DOMAIN (PHOBIUS); TMhelix (TMHMM)
comp17796_c0_seq1	---NA---	451	0			0	-		CYTOPLASMIC_DOMAIN (PHOBIUS); TRANSMEMBRANE (PHOBIUS); NON_CYTOPLASMIC_DOMAIN (PHOBIUS); TMhelix (TMHMM)
comp17801_c0_seq2	conserved Plasmodium protein, unknown function	807	1	2.34403e-37	0.85	0	-		no IPS match
comp17802_c0_seq1	---NA---	231	0			0	-		NON_CYTOPLASMIC_DOMAIN (PHOBIUS); TRANSMEMBRANE (PHOBIUS); CYTOPLASMIC_DOMAIN (PHOBIUS); TMhelix (TMHMM)
comp17809_c0_seq1	---NA---	387	0			0	-		CYTOPLASMIC_DOMAIN (PHOBIUS); NON_CYTOPLASMIC_DOMAIN (PHOBIUS); TRANSMEMBRANE (PHOBIUS); TMhelix (TMHMM)
comp17853_c0_seq1	---NA---	337	0			0	-		CYTOPLASMIC_DOMAIN (PHOBIUS); TRANSMEMBRANE (PHOBIUS); NON_CYTOPLASMIC_DOMAIN (PHOBIUS); TMhelix (TMHMM)
comp17855_c0_seq1	---NA---	278	0			0	-		no IPS match
comp17857_c0_seq1	---NA---	277	0			0	-		no IPS match
comp17881_c0_seq1	hypothetical protein PFNF54_03166	471	1	2.96491e-28	0.96	0	-		G3DSA:3.30.450.60 (GENE3D); PTHR11998:SF13 (PANTHER); PTHR11998 (PANTHER); IPR011012 (SUPERFAMILY)
comp17881_c1_seq1	clathrin coat assembly	1274	1	0	0.96	4	P:vesicle-mediated transport; C:cytoplasm; C:protein complex; P:transport	-	IPR001392 (PRINTS); IPR008968 (PFAM); G3DSA:2.60.40.1170 (GENE3D); IPR001392 (PIRSF); G3DSA:3.30.450.60 (GENE3D); PTHR11998:SF13 (PANTHER); PTHR11998 (PANTHER); NON_CYTOPLASMIC_DOMAIN (PHOBIUS); CYTOPLASMIC_DOMAIN (PHOBIUS); TRANSMEMBRANE (PHOBIUS); IPR028565 (PROSITE_PROFILES); IPR028565 (SUPERFAMILY); IPR011012 (SUPERFAMILY); TMhelix (TMHMM)
comp17882_c0_seq1	---NA---	272	0			0	-		no IPS match
comp17885_c0_seq1	---NA---	486	0			0	-		CYTOPLASMIC_DOMAIN (PHOBIUS); TRANSMEMBRANE (PHOBIUS); NON_CYTOPLASMIC_DOMAIN (PHOBIUS); TMhelix (TMHMM)
comp17894_c0_seq1	---NA---	341	0			0	-		no IPS match
comp17894_c0_seq2	---NA---	232	0			0	-		no IPS match
comp17901_c0_seq1	---NA---	677	0			0	-		no IPS match
comp17901_c1_seq1	---NA---	419	0			0	-		no IPS match
comp17931_c0_seq1	cleavage and polyadenylation specific factor 160kda isoform cra_b	444	1	4.5052e-91	0.94	0	-		no IPS match
comp17959_c0_seq1	hypothetical protein PFFVO_04109	223	1	1.49826e-18	0.8	0	-		Coil (COILS)
comp17960_c0_seq1	coq4_plakh ame: full=ubiquinone biosynthesis protein coq4 mitochondrial ame: full=coenzyme q biosynthesis protein 4 homolog flags: precursor	1329	1	0	0.89	4	P:small molecule metabolic process; C:mitochondrion; P:cofactor metabolic process; P:biosynthetic process	-	IPR007715 (PFAM); PTHR12922 (PANTHER); NON_CYTOPLASMIC_DOMAIN (PHOBIUS); CYTOPLASMIC_DOMAIN (PHOBIUS); TRANSMEMBRANE (PHOBIUS); IPR027540 (HAMAP)
comp17975_c0_seq1	---NA---	226	0			0	-		no IPS match
comp17982_c0_seq1	eh (eps15 homology) protein	1817	1	0	0.96	4	P:small molecule metabolic process; F:GTPase activity; F:ion binding; P:nucleobase-containing compound catabolic process	EC:3.6.1; EC:3.6.1.15	IPR000261 (SMART); PF00350 (PFAM); IPR027417 (G3DSA:3.40.50.GENE3D); IPR011992 (G3DSA:1.10.238.GENE3D); PF12763 (PFAM); PTHR11216 (PANTHER); PTHR11216:SF31 (PANTHER); IPR000261 (PROSITE_PROFILES); IPR030381 (PROSITE_PROFILES); SSF47473 (SUPERFAMILY); IPR027417 (SUPERFAMILY)
comp17995_c0_seq1	conserved Plasmodium protein, unknown function	361	1	3.26397e-47	0.96	0	-		no IPS match
comp18002_c0_seq1	---NA---	235	0			0	-		no IPS match
comp18008_c0_seq1	conserved Plasmodium protein, unknown function	244	1	4.15214e-18	0.8	0	-		CYTOPLASMIC_DOMAIN (PHOBIUS); TRANSMEMBRANE (PHOBIUS); NON_CYTOPLASMIC_DOMAIN (PHOBIUS); TMhelix (TMHMM)
comp18008_c0_seq2	hypothetical protein C922_04209	244	1	3.99702e-24	0.88	0	-		TRANSMEMBRANE (PHOBIUS); CYTOPLASMIC_DOMAIN (PHOBIUS); TRANSMEMBRANE (PHOBIUS); CYTOPLASMIC_DOMAIN (PHOBIUS); NON_CYTOPLASMIC_DOMAIN (PHOBIUS); TMhelix (TMHMM); TMhelix (TMHMM)
comp18018_c0_seq1	---NA---	447	0			0	-		Coil (COILS)
comp18021_c0_seq1	hypothetical protein	2702	1	9.24129e-85	0.75	0	-		no IPS match
comp18024_c0_seq1	fad-dependent glycerol-3-phosphate	2058	1	0	0.88	4	P:biological_process; C:cytoplasm; F:oxidoreductase activity; C:protein complex	EC:1.1.5.3	IPR000447 (PRINTS); G3DSA:3.50.50.60 (GENE3D); IPR006076 (PFAM); PTHR11985 (PANTHER); PTHR11985:SF1 (PANTHER); CYTOPLASMIC_DOMAIN (PHOBIUS); TRANSMEMBRANE (PHOBIUS); NON_CYTOPLASMIC_DOMAIN (PHOBIUS); SSF51905 (SUPERFAMILY); TMhelix (TMHMM)
comp18026_c0_seq1	---NA---	279	0			0	-		no IPS match
comp18035_c0_seq1	---NA---	235	0			0	-		CYTOPLASMIC_DOMAIN (PHOBIUS); NON_CYTOPLASMIC_DOMAIN (PHOBIUS); TRANSMEMBRANE (PHOBIUS); TMhelix (TMHMM)
comp18038_c0_seq1	---NA---	342	0			0	-		no IPS match
comp18041_c0_seq1	---NA---	235	0			0	-		no IPS match
comp18041_c1_seq1	---NA---	279	0			0	-		NON_CYTOPLASMIC_DOMAIN (PHOBIUS); TRANSMEMBRANE (PHOBIUS); CYTOPLASMIC_DOMAIN (PHOBIUS); TMhelix (TMHMM)
comp18056_c0_seq1	conserved plasmodium protein	1259	1	2.73057e-12	0.85	0	-		no IPS match
comp18091_c0_seq1	---NA---	216	0			0	-		no IPS match
comp18101_c0_seq2	---NA---	297	0			0	-		no IPS match
comp18101_c0_seq3	---NA---	719	0			0	-		no IPS match
comp18118_c0_seq1	dna mismatch repair enzyme	2922	1	0	0.83	7	C:nucleus; F:DNA binding; F:ion binding; C:protein complex; P:DNA metabolic process; C:intracellular; P:response to stress	-	IPR014721 (G3DSA:3.30.230.GENE3D); IPR013507 (PFAM); IPR003594 (G3DSA:3.30.565.GENE3D); IPR002099 (TIGRFAM); PF13589 (PFAM); PTHR10073 (PANTHER); IPR011186 (PTHR10073:PANTHER); IPR014762 (PROSITE_PATTERNS); IPR020568 (SUPERFAMILY); IPR003594 (SUPERFAMILY)
comp18131_c0_seq1	---NA---	336	0			0	-		NON_CYTOPLASMIC_DOMAIN (PHOBIUS); TRANSMEMBRANE (PHOBIUS); CYTOPLASMIC_DOMAIN (PHOBIUS); TMhelix (TMHMM)
comp18131_c0_seq2	---NA---	328	0			0	-		TRANSMEMBRANE (PHOBIUS); NON_CYTOPLASMIC_DOMAIN (PHOBIUS); CYTOPLASMIC_DOMAIN (PHOBIUS); TMhelix (TMHMM)
comp18133_c0_seq1	---NA---	242	0			0	-		no IPS match
comp18156_c0_seq1	---NA---	548	0			0	-		no IPS match
comp18159_c0_seq1	PREDICTED: uncharacterized protein LOC103624289	267	1	3.06897e-18	0.73	0	-		G3DSA:3.10.10.10 (GENE3D)
comp18161_c0_seq1	---NA---	244	0			0	-		SIGNAL_PEPTIDE_N_REGION (PHOBIUS); SIGNAL_PEPTIDE_C_REGION (PHOBIUS); NON_CYTOPLASMIC_DOMAIN (PHOBIUS); SIGNAL_PEPTIDE (PHOBIUS); SIGNAL_PEPTIDE_H_REGION (PHOBIUS); TMhelix (TMHMM)
comp18181_c0_seq1	---NA---	433	0			0	-		no IPS match
comp18202_c0_seq1	---NA---	295	0			0	-		no IPS match
comp18205_c0_seq1	---NA---	345	0			0	-		CYTOPLASMIC_DOMAIN (PHOBIUS); TRANSMEMBRANE (PHOBIUS); CYTOPLASMIC_DOMAIN (PHOBIUS); TRANSMEMBRANE (PHOBIUS); NON_CYTOPLASMIC_DOMAIN (PHOBIUS); TMhelix (TMHMM); TMhelix (TMHMM)
comp18209_c0_seq1	---NA---	201	0			0	-		no IPS match
comp18235_c0_seq1	---NA---	288	0			0	-		NON_CYTOPLASMIC_DOMAIN (PHOBIUS); CYTOPLASMIC_DOMAIN (PHOBIUS); TRANSMEMBRANE (PHOBIUS); TMhelix (TMHMM)
comp18239_c0_seq1	conserved Plasmodium protein, unknown function	570	1	2.34466e-22	0.86	0	-		TRANSMEMBRANE (PHOBIUS); NON_CYTOPLASMIC_DOMAIN (PHOBIUS); CYTOPLASMIC_DOMAIN (PHOBIUS); TMhelix (TMHMM)
comp18268_c0_seq1	flavoprotein subunit of succinate dehydrogenase	817	1	2.26165e-174	0.97	0	-		IPR003953 (PFAM); G3DSA:3.50.50.60 (GENE3D); PTHR11632:SF37 (PANTHER); PTHR11632 (PANTHER); IPR003952 (PROSITE_PATTERNS); SSF51905 (SUPERFAMILY)
comp18268_c1_seq1	flavoprotein subunit of succinate dehydrogenase	1465	1	0	0.95	0	-		IPR015939 (G3DSA:1.20.58.GENE3D); IPR027477 (G3DSA:3.90.700.GENE3D); G3DSA:4.10.80.40 (GENE3D); IPR015939 (PFAM); IPR003953 (PFAM); G3DSA:3.50.50.60 (GENE3D); PTHR11632 (PANTHER); IPR015939 (SUPERFAMILY); SSF51905 (SUPERFAMILY); IPR027477 (SUPERFAMILY)
comp18285_c0_seq1	hypothetical protein N324_08117, partial	321	1	8.51435e-13	0.7	0	-		no IPS match
comp18290_c0_seq1	---NA---	776	0			0	-		no IPS match
comp18302_c0_seq1	hypothetical protein C922_03179	614	1	1.01024e-57	0.94	0	-		IPR006649 (SMART); IPR017132 (PIRSF); IPR001163 (PFAM); G3DSA:2.30.30.100 (GENE3D); PTHR10553 (PANTHER); PTHR10553:SF5 (PANTHER); IPR010920 (SUPERFAMILY)
comp18311_c0_seq1	hypothetical protein	1014	1	1.17672e-37	0.81	0	-		IPR001810 (SUPERFAMILY)
comp18322_c0_seq1	---NA---	339	0			0	-		no IPS match
comp18356_c0_seq1	protein kinase domain containing protein	4175	1	0	0.83	3	F:ion binding; P:cellular protein modification process; F:kinase activity	EC:2.7.11	Coil (COILS); Coil (COILS); Coil (COILS); IPR002290 (SMART); G3DSA:1.10.510.10 (GENE3D); G3DSA:3.30.200.20 (GENE3D); IPR000719 (PFAM); PTHR22974 (PANTHER); IPR017441 (PROSITE_PATTERNS); IPR008271 (PROSITE_PATTERNS); IPR000719 (PROSITE_PROFILES); IPR011009 (SUPERFAMILY)
comp18357_c0_seq1	---NA---	601	0			0	-		NON_CYTOPLASMIC_DOMAIN (PHOBIUS); TRANSMEMBRANE (PHOBIUS); CYTOPLASMIC_DOMAIN (PHOBIUS); TMhelix (TMHMM)
comp18390_c0_seq1	---NA---	410	0			0	-		TRANSMEMBRANE (PHOBIUS); CYTOPLASMIC_DOMAIN (PHOBIUS); NON_CYTOPLASMIC_DOMAIN (PHOBIUS); TMhelix (TMHMM)
comp18395_c0_seq1	---NA---	324	0			0	-		TRANSMEMBRANE (PHOBIUS); TRANSMEMBRANE (PHOBIUS); NON_CYTOPLASMIC_DOMAIN (PHOBIUS); CYTOPLASMIC_DOMAIN (PHOBIUS); CYTOPLASMIC_DOMAIN (PHOBIUS); TMhelix (TMHMM); TMhelix (TMHMM)
comp18396_c0_seq1	---NA---	229	0			0	-		NON_CYTOPLASMIC_DOMAIN (PHOBIUS); CYTOPLASMIC_DOMAIN (PHOBIUS); TRANSMEMBRANE (PHOBIUS); TMhelix (TMHMM)
comp18398_c0_seq1	---NA---	277	0			0	-		no IPS match
comp18412_c0_seq1	---NA---	465	0			0	-		no IPS match
comp18412_c1_seq1	---NA---	325	0			0	-		no IPS match
comp18414_c0_seq1	---NA---	212	0			0	-		no IPS match
comp18420_c0_seq1	---NA---	351	0			0	-		TRANSMEMBRANE (PHOBIUS); CYTOPLASMIC_DOMAIN (PHOBIUS); NON_CYTOPLASMIC_DOMAIN (PHOBIUS); TMhelix (TMHMM)
comp18458_c0_seq1	---NA---	213	0			0	-		NON_CYTOPLASMIC_DOMAIN (PHOBIUS); CYTOPLASMIC_DOMAIN (PHOBIUS); TRANSMEMBRANE (PHOBIUS); TMhelix (TMHMM)
comp18462_c0_seq1	translation initiation factor eif-2b subunit beta	941	1	3.78476e-150	0.93	2	F:translation factor activity, nucleic acid binding; P:translation	-	TMhelix (TMHMM)
comp18463_c0_seq1	hypothetical protein N309_01854, partial	425	1	2.94228e-26	0.63	0	-		no IPS match
comp18466_c0_seq1	---NA---	281	0			0	-		no IPS match
comp18471_c0_seq1	---NA---	201	0			0	-		TRANSMEMBRANE (PHOBIUS); CYTOPLASMIC_DOMAIN (PHOBIUS); NON_CYTOPLASMIC_DOMAIN (PHOBIUS); TRANSMEMBRANE (PHOBIUS); CYTOPLASMIC_DOMAIN (PHOBIUS); TMhelix (TMHMM); TMhelix (TMHMM)
comp18485_c0_seq1	---NA---	814	0			0	-		no IPS match
comp18498_c0_seq1	hypothetical protein	2186	1	5.45087e-97	0.79	0	-		PTHR21228 (PANTHER)
comp18499_c0_seq1	---NA---	289	0			0	-		no IPS match
comp18515_c0_seq1	RNAase	349	1	2.48502e-34	0.78	0	-		no IPS match
comp18532_c0_seq1	---NA---	405	0			0	-		SIGNAL_PEPTIDE_C_REGION (PHOBIUS); SIGNAL_PEPTIDE_H_REGION (PHOBIUS); SIGNAL_PEPTIDE_N_REGION (PHOBIUS); SIGNAL_PEPTIDE (PHOBIUS); NON_CYTOPLASMIC_DOMAIN (PHOBIUS); PS51257 (PROSITE_PROFILES)
comp18542_c0_seq1	hypothetical protein PCYB_022400	3290	1	1.57081e-136	0.95	3	F:hydrolase activity, acting on carbon-nitrogen (but not peptide) bonds; P:catabolic process; P:cellular nitrogen compound metabolic process	EC:3.5.3.4	Coil (COILS); Coil (COILS); Coil (COILS); Coil (COILS); IPR015908 (PFAM); IPR008979 (G3DSA:2.60.120.GENE3D); PTHR12045:SF3 (PANTHER); IPR005164 (PANTHER); IPR008979 (SUPERFAMILY); IPR008979 (SUPERFAMILY); IPR008979 (SUPERFAMILY)
comp18548_c0_seq1	---NA---	286	0			0	-		SIGNAL_PEPTIDE_C_REGION (PHOBIUS); SIGNAL_PEPTIDE (PHOBIUS); SIGNAL_PEPTIDE_H_REGION (PHOBIUS); SIGNAL_PEPTIDE_N_REGION (PHOBIUS); NON_CYTOPLASMIC_DOMAIN (PHOBIUS)
comp18551_c0_seq1	---NA---	308	0			0	-		no IPS match
comp18555_c0_seq1	hypothetical protein PFNF54_02837, partial	604	1	6.29071e-13	0.69	0	-		TRANSMEMBRANE (PHOBIUS); CYTOPLASMIC_DOMAIN (PHOBIUS); TRANSMEMBRANE (PHOBIUS); NON_CYTOPLASMIC_DOMAIN (PHOBIUS); CYTOPLASMIC_DOMAIN (PHOBIUS); TMhelix (TMHMM)
comp18557_c0_seq1	---NA---	296	0			0	-		no IPS match
comp18560_c0_seq1	hypothetical protein PCYB_012200	775	1	2.65583e-36	0.82	0	-		no IPS match
comp18561_c0_seq1	---NA---	687	0			0	-		no IPS match
comp18573_c0_seq1	---NA---	380	0			0	-		no IPS match
comp18584_c0_seq1	---NA---	547	0			0	-		CYTOPLASMIC_DOMAIN (PHOBIUS); TRANSMEMBRANE (PHOBIUS); NON_CYTOPLASMIC_DOMAIN (PHOBIUS); TMhelix (TMHMM)
comp18590_c0_seq1	---NA---	295	0			0	-		no IPS match
comp18590_c1_seq1	---NA---	232	0			0	-		no IPS match
comp18615_c0_seq1	dna polymerase theta subunit	1802	1	1.61978e-180	0.69	4	P:biological_process; F:ion binding; F:helicase activity; F:molecular_function	EC:3.6.1; EC:3.6.1.15	Coil (COILS); IPR001650 (SMART); IPR014001 (SMART); IPR027417 (G3DSA:3.40.50.GENE3D); IPR011545 (PFAM); IPR001650 (PFAM); IPR027417 (G3DSA:3.40.50.GENE3D); PTHR11752:SF48 (PANTHER); PTHR11752 (PANTHER); IPR014001 (PROSITE_PROFILES); IPR001650 (PROSITE_PROFILES); IPR027417 (SUPERFAMILY)
comp18653_c0_seq1	---NA---	206	0			0	-		no IPS match
comp18707_c0_seq1	conserved Plasmodium protein, unknown function	1059	1	2.83828e-87	0.67	0	-		Coil (COILS)
comp18716_c0_seq1	hypothetical protein PFMC_01266	1103	1	1.39714e-125	0.86	0	-		IPR019734 (SMART); IPR019734 (PFAM); IPR011990 (G3DSA:1.25.40.GENE3D); PF13414 (PFAM); IPR019734 (PFAM); PTHR23083 (PANTHER); IPR013026 (PROSITE_PROFILES); IPR019734 (PROSITE_PROFILES); IPR019734 (PROSITE_PROFILES); IPR019734 (PROSITE_PROFILES); IPR019734 (PROSITE_PROFILES); SSF48452 (SUPERFAMILY)
comp18728_c0_seq1	---NA---	334	0			0	-		CYTOPLASMIC_DOMAIN (PHOBIUS); NON_CYTOPLASMIC_DOMAIN (PHOBIUS); TRANSMEMBRANE (PHOBIUS); TMhelix (TMHMM)
comp18728_c1_seq1	---NA---	652	0			0	-		CYTOPLASMIC_DOMAIN (PHOBIUS); TRANSMEMBRANE (PHOBIUS); NON_CYTOPLASMIC_DOMAIN (PHOBIUS); TMhelix (TMHMM)
comp18730_c0_seq1	---NA---	473	0			0	-		no IPS match
comp18734_c0_seq1	---NA---	221	0			0	-		NON_CYTOPLASMIC_DOMAIN (PHOBIUS); CYTOPLASMIC_DOMAIN (PHOBIUS); TRANSMEMBRANE (PHOBIUS); TMhelix (TMHMM)
comp18738_c0_seq1	---NA---	380	0			0	-		no IPS match
comp18743_c0_seq1	---NA---	318	0			0	-		CYTOPLASMIC_DOMAIN (PHOBIUS); TRANSMEMBRANE (PHOBIUS); NON_CYTOPLASMIC_DOMAIN (PHOBIUS); TMhelix (TMHMM)
comp18751_c0_seq1	---NA---	248	0			0	-		no IPS match
comp18751_c1_seq1	---NA---	256	0			0	-		no IPS match
comp18767_c0_seq1	---NA---	297	0			0	-		NON_CYTOPLASMIC_DOMAIN (PHOBIUS); CYTOPLASMIC_DOMAIN (PHOBIUS); TRANSMEMBRANE (PHOBIUS); TRANSMEMBRANE (PHOBIUS); CYTOPLASMIC_DOMAIN (PHOBIUS); TMhelix (TMHMM)
comp18783_c0_seq1	small subunit ribosomal protein 5	353	1	1.29425e-46	1	0	-		IPR014720 (G3DSA:3.30.160.GENE3D); IPR013810 (PFAM); PTHR13718:SF61 (PANTHER); IPR000851 (PANTHER); IPR013810 (PROSITE_PROFILES); SSF54768 (SUPERFAMILY)
comp18811_c0_seq1	conserved Plasmodium protein, unknown function	926	1	1.66456e-43	0.68	0	-		Coil (COILS); NON_CYTOPLASMIC_DOMAIN (PHOBIUS); CYTOPLASMIC_DOMAIN (PHOBIUS); TRANSMEMBRANE (PHOBIUS); TRANSMEMBRANE (PHOBIUS); CYTOPLASMIC_DOMAIN (PHOBIUS)
comp18813_c0_seq1	---NA---	425	0			0	-		no IPS match
comp18824_c0_seq1	---NA---	259	0			0	-		Coil (COILS)
comp18824_c1_seq1	conserved Plasmodium protein, unknown function	1309	1	3.23842e-75	0.82	0	-		CYTOPLASMIC_DOMAIN (PHOBIUS); TRANSMEMBRANE (PHOBIUS); NON_CYTOPLASMIC_DOMAIN (PHOBIUS); TMhelix (TMHMM)
comp18840_c0_seq1	---NA---	264	0			0	-		TMhelix (TMHMM)
comp18845_c0_seq1	---NA---	261	0			0	-		no IPS match
comp18846_c0_seq1	---NA---	824	0			0	-		CYTOPLASMIC_DOMAIN (PHOBIUS); TRANSMEMBRANE (PHOBIUS); TRANSMEMBRANE (PHOBIUS); NON_CYTOPLASMIC_DOMAIN (PHOBIUS); CYTOPLASMIC_DOMAIN (PHOBIUS); TMhelix (TMHMM)
comp18848_c1_seq1	---NA---	319	0			0	-		no IPS match
comp18848_c2_seq1	---NA---	264	0			0	-		no IPS match
comp18850_c0_seq1	---NA---	216	0			0	-		no IPS match
comp18850_c0_seq2	---NA---	246	0			0	-		no IPS match
comp18861_c0_seq2	---NA---	609	0			0	-		no IPS match
comp18868_c0_seq1	DNA helicase, putative	823	1	3.88237e-13	0.73	0	-		G3DSA:3.30.65.10 (GENE3D)
comp18903_c0_seq1	methionine aminopeptidase	2039	1	0	0.92	0	-		Coil (COILS); IPR001714 (PRINTS); IPR002467 (TIGRFAM); IPR000994 (G3DSA:3.90.230.GENE3D); IPR000994 (PFAM); PTHR10804 (PANTHER); PTHR10804:SF13 (PANTHER); IPR002467 (PROSITE_PATTERNS); IPR002467 (HAMAP); IPR000994 (SUPERFAMILY)
comp18905_c0_seq1	---NA---	260	0			0	-		NON_CYTOPLASMIC_DOMAIN (PHOBIUS); CYTOPLASMIC_DOMAIN (PHOBIUS); TRANSMEMBRANE (PHOBIUS); TMhelix (TMHMM)
comp18906_c0_seq1	---NA---	208	0			0	-		NON_CYTOPLASMIC_DOMAIN (PHOBIUS); CYTOPLASMIC_DOMAIN (PHOBIUS); TRANSMEMBRANE (PHOBIUS); TMhelix (TMHMM)
comp18912_c0_seq1	---NA---	314	0			0	-		NON_CYTOPLASMIC_DOMAIN (PHOBIUS); CYTOPLASMIC_DOMAIN (PHOBIUS); TRANSMEMBRANE (PHOBIUS); TMhelix (TMHMM)
comp18946_c0_seq1	protein kri1 homolog	455	1	4.3934e-42	0.83	0	-		IPR024626 (PFAM); IPR018034 (PANTHER)
comp18949_c0_seq1	---NA---	292	0			0	-		no IPS match
comp18949_c1_seq1	protein phosphatase, putative	1272	1	8.78255e-179	0.88	0	-		IPR004274 (SMART); IPR011948 (TIGRFAM); IPR004274 (PFAM); IPR023214 (G3DSA:3.40.50.GENE3D); PTHR12210 (PANTHER); IPR004274 (PROSITE_PROFILES); IPR023214 (SUPERFAMILY)
comp18955_c0_seq1	---NA---	589	0			0	-		CYTOPLASMIC_DOMAIN (PHOBIUS); TRANSMEMBRANE (PHOBIUS); NON_CYTOPLASMIC_DOMAIN (PHOBIUS); TMhelix (TMHMM)
comp18969_c0_seq1	---NA---	229	0			0	-		no IPS match
comp18978_c0_seq1	---NA---	303	0			0	-		no IPS match
comp18998_c0_seq2	related to cg6013 protein	549	1	8.14007e-47	0.98	0	-		TRANSMEMBRANE (PHOBIUS); NON_CYTOPLASMIC_DOMAIN (PHOBIUS); CYTOPLASMIC_DOMAIN (PHOBIUS); TMhelix (TMHMM)
comp19001_c0_seq1	---NA---	224	0			0	-		NON_CYTOPLASMIC_DOMAIN (PHOBIUS); SIGNAL_PEPTIDE_N_REGION (PHOBIUS); SIGNAL_PEPTIDE (PHOBIUS); SIGNAL_PEPTIDE_H_REGION (PHOBIUS); SIGNAL_PEPTIDE_C_REGION (PHOBIUS)
comp19013_c0_seq1	conserved Plasmodium protein, unknown function	1976	1	1.53455e-113	0.71	0	-		Coil (COILS); IPR000194 (PFAM); IPR027417 (G3DSA:3.40.50.GENE3D); IPR027417 (SUPERFAMILY)
comp19015_c0_seq1	---NA---	256	0			0	-		no IPS match
comp19017_c0_seq1	---NA---	237	0			0	-		no IPS match
comp19032_c0_seq1	hypothetical protein YYE_03856	1271	1	4.57857e-111	0.68	0	-		IPR007109 (SMART); IPR007109 (PFAM); PTHR12728 (PANTHER); PTHR12728:SF0 (PANTHER); IPR007109 (PROSITE_PROFILES)
comp19048_c0_seq1	---NA---	376	0			0	-		no IPS match
comp19048_c1_seq1	---NA---	334	0			0	-		no IPS match
comp19051_c0_seq1	---NA---	295	0			0	-		no IPS match
comp19065_c0_seq1	u6 snrna-associated sm-like protein	479	1	3.38035e-60	0.98	1	P:mRNA processing	-	IPR006649 (SMART); IPR001163 (PFAM); IPR016654 (PIRSF); G3DSA:2.30.30.100 (GENE3D); IPR016654 (PANTHER); IPR010920 (SUPERFAMILY)
comp19074_c0_seq1	---NA---	401	0			0	-		TRANSMEMBRANE (PHOBIUS); NON_CYTOPLASMIC_DOMAIN (PHOBIUS); CYTOPLASMIC_DOMAIN (PHOBIUS); TMhelix (TMHMM)
comp19089_c0_seq1	---NA---	475	0			0	-		no IPS match
comp19097_c0_seq1	---NA---	267	0			0	-		no IPS match
comp19100_c0_seq1	---NA---	329	0			0	-		TRANSMEMBRANE (PHOBIUS); CYTOPLASMIC_DOMAIN (PHOBIUS); NON_CYTOPLASMIC_DOMAIN (PHOBIUS); TMhelix (TMHMM)
comp19116_c0_seq1	---NA---	380	0			0	-		no IPS match
comp19133_c0_seq1	---NA---	215	0			0	-		no IPS match
comp19136_c0_seq1	host cell factor 1- partial	318	1	4.54013e-49	0.96	0	-		no IPS match
comp19138_c0_seq1	---NA---	459	0			0	-		TRANSMEMBRANE (PHOBIUS); NON_CYTOPLASMIC_DOMAIN (PHOBIUS); CYTOPLASMIC_DOMAIN (PHOBIUS); TMhelix (TMHMM)
comp19194_c0_seq1	---NA---	285	0			0	-		TRANSMEMBRANE (PHOBIUS); CYTOPLASMIC_DOMAIN (PHOBIUS); NON_CYTOPLASMIC_DOMAIN (PHOBIUS); TMhelix (TMHMM)
comp19202_c0_seq1	---NA---	210	0			0	-		no IPS match
comp19238_c0_seq1	upf0488 protein c8orf33 homolog isoform x1	297	1	1.43021e-13	0.94	0	-		CYTOPLASMIC_DOMAIN (PHOBIUS); TRANSMEMBRANE (PHOBIUS); NON_CYTOPLASMIC_DOMAIN (PHOBIUS); TMhelix (TMHMM)
comp19241_c0_seq1	---NA---	500	0			0	-		CYTOPLASMIC_DOMAIN (PHOBIUS); NON_CYTOPLASMIC_DOMAIN (PHOBIUS); TRANSMEMBRANE (PHOBIUS); TMhelix (TMHMM)
comp19244_c0_seq1	---NA---	491	0			0	-		no IPS match
comp19270_c0_seq1	---NA---	207	0			0	-		no IPS match
comp19272_c0_seq1	---NA---	211	0			0	-		no IPS match
comp19272_c1_seq1	---NA---	216	0			0	-		CYTOPLASMIC_DOMAIN (PHOBIUS); TRANSMEMBRANE (PHOBIUS); NON_CYTOPLASMIC_DOMAIN (PHOBIUS); TMhelix (TMHMM)
comp19304_c0_seq1	hypothetical protein	1045	1	1.49662e-74	0.99	8	F:ATPase activity; P:small molecule metabolic process; P:transmembrane transport; F:transmembrane transporter activity; C:protein complex; P:cellular nitrogen compound metabolic process; P:biosynthetic process; C:intracellular	EC:3.6.1; EC:3.6.1.3; EC:3.6.1.15	Coil (COILS); IPR020546 (G3DSA:2.60.15.GENE3D); IPR020546 (PFAM); IPR001469 (PANTHER); SIGNAL_PEPTIDE_N_REGION (PHOBIUS); SIGNAL_PEPTIDE_H_REGION (PHOBIUS); NON_CYTOPLASMIC_DOMAIN (PHOBIUS); SIGNAL_PEPTIDE (PHOBIUS); SIGNAL_PEPTIDE_C_REGION (PHOBIUS); IPR020546 (PRODOM); SignalP-TM (SIGNALP_GRAM_POSITIVE); IPR020546 (SUPERFAMILY)
comp19318_c0_seq1	hypothetical protein PFNF135_01448	215	1	1.91771e-26	0.92	0	-		no IPS match
comp19321_c0_seq1	---NA---	425	0			0	-		no IPS match
comp19345_c0_seq1	---NA---	221	0			0	-		no IPS match
comp19346_c0_seq1	---NA---	350	0			0	-		NON_CYTOPLASMIC_DOMAIN (PHOBIUS); CYTOPLASMIC_DOMAIN (PHOBIUS); TRANSMEMBRANE (PHOBIUS); TRANSMEMBRANE (PHOBIUS); CYTOPLASMIC_DOMAIN (PHOBIUS); TMhelix (TMHMM); TMhelix (TMHMM)
comp19354_c0_seq1	---NA---	581	0			0	-		TRANSMEMBRANE (PHOBIUS); CYTOPLASMIC_DOMAIN (PHOBIUS); TRANSMEMBRANE (PHOBIUS); NON_CYTOPLASMIC_DOMAIN (PHOBIUS); NON_CYTOPLASMIC_DOMAIN (PHOBIUS); TMhelix (TMHMM); TMhelix (TMHMM)
comp19361_c0_seq1	hypothetical protein, conserved in Plasmodium species	763	1	4.96685e-28	0.72	3	C:cytoskeleton; C:microtubule organizing center; P:cytoskeleton organization	-	CYTOPLASMIC_DOMAIN (PHOBIUS); TRANSMEMBRANE (PHOBIUS); NON_CYTOPLASMIC_DOMAIN (PHOBIUS); TRANSMEMBRANE (PHOBIUS); CYTOPLASMIC_DOMAIN (PHOBIUS); TMhelix (TMHMM)
comp19361_c1_seq1	---NA---	210	0			0	-		NON_CYTOPLASMIC_DOMAIN (PHOBIUS); CYTOPLASMIC_DOMAIN (PHOBIUS); TRANSMEMBRANE (PHOBIUS); TMhelix (TMHMM)
comp19361_c2_seq1	hypothetical protein YYE_02512	1820	1	2.01499e-163	0.73	0	-		IPR001680 (SMART); IPR015943 (G3DSA:2.130.10.GENE3D); IPR001680 (PFAM); PTHR22840 (PANTHER); PTHR22840:SF8 (PANTHER); IPR019775 (PROSITE_PATTERNS); IPR017986 (PROSITE_PROFILES); IPR001680 (PROSITE_PROFILES); IPR001680 (PROSITE_PROFILES); IPR001680 (PROSITE_PROFILES); IPR017986 (SUPERFAMILY)
comp19366_c0_seq1	---NA---	212	0			0	-		no IPS match
comp19369_c0_seq1	---NA---	224	0			0	-		no IPS match
comp19412_c0_seq1	---NA---	214	0			0	-		CYTOPLASMIC_DOMAIN (PHOBIUS); NON_CYTOPLASMIC_DOMAIN (PHOBIUS); TRANSMEMBRANE (PHOBIUS); TMhelix (TMHMM)
comp19412_c1_seq1	subpellicular microtubule protein	831	1	1.56095e-124	0.85	0	-		no IPS match
comp19418_c0_seq1	conserved Plasmodium membrane protein, unknown function	357	1	4.01214e-22	0.7	0	-		NON_CYTOPLASMIC_DOMAIN (PHOBIUS); CYTOPLASMIC_DOMAIN (PHOBIUS); TRANSMEMBRANE (PHOBIUS); TMhelix (TMHMM)
comp19422_c0_seq1	hypothetical protein C922_00504	718	1	8.36319e-21	0.55	0	-		Coil (COILS)
comp19457_c0_seq1	---NA---	313	0			0	-		no IPS match
comp19460_c0_seq1	---NA---	295	0			0	-		no IPS match
comp19475_c0_seq1	---NA---	262	0			0	-		no IPS match
comp19475_c1_seq1	---NA---	206	0			0	-		TRANSMEMBRANE (PHOBIUS); CYTOPLASMIC_DOMAIN (PHOBIUS); NON_CYTOPLASMIC_DOMAIN (PHOBIUS)
comp19482_c0_seq1	hypothetical protein PFFCH_00667	1103	1	1.3159e-67	0.86	0	-		G3DSA:3.30.930.10 (GENE3D); IPR004364 (PFAM); IPR004523 (PTHR22594:PANTHER); IPR018150 (PANTHER); SSF55681 (SUPERFAMILY)
comp19490_c0_seq1	---NA---	221	0			0	-		no IPS match
comp19534_c0_seq1	---NA---	311	0			0	-		no IPS match
comp19549_c0_seq1	---NA---	258	0			0	-		no IPS match
comp19568_c0_seq1	---NA---	237	0			0	-		no IPS match
comp19631_c0_seq1	---NA---	256	0			0	-		no IPS match
comp19635_c0_seq1	---NA---	357	0			0	-		Coil (COILS)
comp19641_c0_seq1	hypothetical protein UY3_12321, partial	322	1	2.98382e-54	0.98	0	-		no IPS match
comp19644_c0_seq1	---NA---	222	0			0	-		no IPS match
comp19645_c0_seq1	---NA---	216	0			0	-		no IPS match
comp19648_c0_seq2	---NA---	351	0			0	-		CYTOPLASMIC_DOMAIN (PHOBIUS); TRANSMEMBRANE (PHOBIUS); NON_CYTOPLASMIC_DOMAIN (PHOBIUS); NON_CYTOPLASMIC_DOMAIN (PHOBIUS); TRANSMEMBRANE (PHOBIUS); TMhelix (TMHMM); TMhelix (TMHMM)
comp19649_c0_seq1	---NA---	279	0			0	-		CYTOPLASMIC_DOMAIN (PHOBIUS); NON_CYTOPLASMIC_DOMAIN (PHOBIUS); TRANSMEMBRANE (PHOBIUS); TMhelix (TMHMM)
comp19649_c1_seq1	hypothetical protein PFMALIP_03039	651	1	7.18077e-56	0.84	0	-		SIGNAL_PEPTIDE_H_REGION (PHOBIUS); SIGNAL_PEPTIDE (PHOBIUS); NON_CYTOPLASMIC_DOMAIN (PHOBIUS); SIGNAL_PEPTIDE_C_REGION (PHOBIUS); SIGNAL_PEPTIDE_N_REGION (PHOBIUS); SignalP-noTM (SIGNALP_EUK)
comp19649_c1_seq2	hypothetical protein PFMALIP_03039	809	1	5.89245e-30	0.85	0	-		SIGNAL_PEPTIDE (PHOBIUS); SIGNAL_PEPTIDE_H_REGION (PHOBIUS); SIGNAL_PEPTIDE_N_REGION (PHOBIUS); NON_CYTOPLASMIC_DOMAIN (PHOBIUS); SIGNAL_PEPTIDE_C_REGION (PHOBIUS); SignalP-noTM (SIGNALP_EUK)
comp19651_c0_seq1	hypothetical protein PCYB_063190	257	1	4.63361e-36	0.94	0	-		no IPS match
comp19653_c0_seq1	---NA---	328	0			0	-		no IPS match
comp19655_c0_seq1	ferrochelatase	1071	1	1.00144e-98	0.87	4	P:cofactor metabolic process; F:lyase activity; P:cellular nitrogen compound metabolic process; P:biosynthetic process	EC:4.99.1.1	IPR001015 (PFAM); G3DSA:3.40.50.1400 (GENE3D); IPR001015 (PANTHER); SSF53800 (SUPERFAMILY)
comp19655_c0_seq2	ferrochelatase	1071	1	1.34553e-158	0.86	4	P:cofactor metabolic process; F:lyase activity; P:cellular nitrogen compound metabolic process; P:biosynthetic process	EC:4.99.1.1	IPR001015 (PFAM); G3DSA:3.40.50.1400 (GENE3D); IPR001015 (TIGRFAM); G3DSA:3.40.50.1400 (GENE3D); IPR001015 (PANTHER); CYTOPLASMIC_DOMAIN (PHOBIUS); NON_CYTOPLASMIC_DOMAIN (PHOBIUS); TRANSMEMBRANE (PHOBIUS); IPR001015 (HAMAP); SSF53800 (SUPERFAMILY)
comp19664_c0_seq1	---NA---	352	0			0	-		NON_CYTOPLASMIC_DOMAIN (PHOBIUS); SIGNAL_PEPTIDE_N_REGION (PHOBIUS); TRANSMEMBRANE (PHOBIUS); SIGNAL_PEPTIDE_H_REGION (PHOBIUS); CYTOPLASMIC_DOMAIN (PHOBIUS); SIGNAL_PEPTIDE_C_REGION (PHOBIUS); SIGNAL_PEPTIDE (PHOBIUS)
comp19669_c0_seq1	hsp20-like chaperone	1124	1	2.20654e-104	0.8	0	-		Coil (COILS); IPR002068 (PFAM); IPR008978 (G3DSA:2.60.40.GENE3D); IPR002068 (PROSITE_PROFILES); IPR008978 (SUPERFAMILY)
comp19672_c0_seq1	---NA---	319	0			0	-		no IPS match
[truncated: 15,829 more rows]
