# Supplementary material for: De novo assembly and transcriptome analysis of Plasmodium gallinaceum identifies the Rh5 interacting protein (ripr), and reveals a lack of EBL and RH gene family diversification
Source: Malar J. 2015 Aug 5;14:296. doi: 10.1186/s12936-015-0814-0 (PMC4524024; doi:10.1186/s12936-015-0814-0)
Supplement: Additional file 10: — KEGG pathway file for the assembly without quality trimming. [file 12936_2015_814_MOESM10_ESM.xls]

## Sheet: blast2go_kegg_20150313_0754.txt
Pathway	Seqs in Pathway	Enzyme	Ezyme ID	Seqs of Enzyme	Seqs	Pathway ID	Pathway Image
Purine metabolism	280	DNA polymerase	ec:2.7.7.7	14	comp20200_c0_seq1, comp20200_c0_seq2, comp21024_c0_seq1, comp21372_c1_seq1, comp24503_c0_seq1, comp29173_c0_seq1, comp29173_c1_seq1, comp31569_c0_seq1, comp31574_c0_seq4, comp31574_c0_seq7, comp32029_c0_seq4, comp33297_c0_seq3, comp33297_c0_seq6, comp61077_c0_seq1	map00230	map00230_20150313074611.png
Purine metabolism	280	RNA polymerase	ec:2.7.7.6	25	comp10063_c0_seq1, comp12379_c0_seq1, comp17142_c0_seq1, comp19833_c0_seq2, comp19833_c0_seq3, comp20191_c0_seq2, comp21079_c0_seq1, comp28553_c2_seq1, comp28748_c0_seq1, comp28947_c0_seq1, comp29569_c0_seq9, comp31533_c2_seq1, comp32330_c4_seq2, comp32333_c2_seq2, comp32881_c0_seq1, comp33453_c1_seq1, comp33459_c11_seq2, comp33459_c12_seq1, comp33612_c5_seq1, comp33621_c15_seq1, comp33621_c17_se…	map00230	map00230_20150313074611.png
Purine metabolism	280	deaminase	ec:3.5.4.6	1	comp25922_c0_seq3	map00230	map00230_20150313074611.png
Purine metabolism	280	synthase (glutamine-hydrolysing)	ec:6.3.5.2	1	comp32831_c2_seq2	map00230	map00230_20150313074611.png
Purine metabolism	280	phosphodiesterase	ec:3.1.4.17	4	comp21514_c0_seq2, comp25886_c0_seq1, comp25886_c1_seq1, comp25886_c2_seq1	map00230	map00230_20150313074611.png
Purine metabolism	280	diphosphatase	ec:3.6.1.9	1	comp30948_c0_seq2	map00230	map00230_20150313074611.png
Purine metabolism	280	adenylpyrophosphatase	ec:3.6.1.3	102	comp9390_c0_seq2, comp9684_c0_seq1, comp9756_c0_seq1, comp10132_c0_seq1, comp11012_c0_seq1, comp11012_c0_seq2, comp11639_c0_seq1, comp12581_c0_seq1, comp19304_c0_seq1, comp19801_c0_seq1, comp19875_c0_seq1, comp19968_c0_seq1, comp20034_c1_seq1, comp20224_c0_seq1, comp20224_c1_seq1, comp20426_c0_seq1, comp20807_c1_seq1, comp21145_c0_seq1, comp21145_c1_seq1, comp21358_c0_seq1, comp21616_c0_seq2, com…	map00230	map00230_20150313074611.png
Purine metabolism	280	diphosphokinase	ec:2.7.6.1	1	comp33459_c5_seq1	map00230	map00230_20150313074611.png
Purine metabolism	280	kinase	ec:2.7.4.8	2	comp10578_c0_seq1, comp10578_c1_seq1	map00230	map00230_20150313074611.png
Purine metabolism	280	kinase	ec:2.7.4.6	4	comp30058_c0_seq1, comp30875_c0_seq2, comp30875_c1_seq1, comp35780_c0_seq1	map00230	map00230_20150313074611.png
Purine metabolism	280	ec:3.5.3.4 allantoicase	ec:3.5.3.4	4	comp18542_c0_seq1, comp30719_c5_seq1, comp30719_c8_seq1, comp33453_c7_seq2	map00230	map00230_20150313074611.png
Purine metabolism	280	kinase	ec:2.7.4.3	2	comp32771_c5_seq1, comp38050_c0_seq1	map00230	map00230_20150313074611.png
Purine metabolism	280	synthase	ec:6.3.4.4	1	comp33074_c34_seq1	map00230	map00230_20150313074611.png
Purine metabolism	280	kinase	ec:2.7.1.40	1	comp32600_c28_seq1	map00230	map00230_20150313074611.png
Purine metabolism	280	dehydrogenase	ec:1.1.1.205	1	comp30076_c0_seq1	map00230	map00230_20150313074611.png
Purine metabolism	280	diphosphatase	ec:3.6.1.19	3	comp19767_c0_seq3, comp30654_c0_seq5, comp30654_c0_seq6	map00230	map00230_20150313074611.png
Purine metabolism	280	(asymmetrical)	ec:3.6.1.17	1	comp30948_c0_seq2	map00230	map00230_20150313074611.png
Purine metabolism	280	phosphatase	ec:3.6.1.15	203	comp6666_c0_seq1, comp9162_c0_seq1, comp9162_c0_seq2, comp9162_c0_seq3, comp9390_c0_seq2, comp9501_c0_seq1, comp9672_c0_seq1, comp9684_c0_seq1, comp9708_c0_seq1, comp9717_c0_seq1, comp9756_c0_seq1, comp9903_c0_seq1, comp10132_c0_seq1, comp11012_c0_seq1, comp11012_c0_seq2, comp11639_c0_seq1, comp11753_c0_seq1, comp12581_c0_seq1, comp13728_c0_seq1, comp14239_c0_seq1, comp14920_c0_seq1, comp15571_c0…	map00230	map00230_20150313074611.png
Purine metabolism	280	reductase	ec:1.17.4.1	1	comp11183_c0_seq1	map00230	map00230_20150313074611.png
Thiamine metabolism	206	synthase	ec:2.2.1.7	1	comp25789_c0_seq1	map00730	map00730_20150313074947.png
Thiamine metabolism	206	diphosphokinase	ec:2.7.6.2	1	comp28882_c0_seq2	map00730	map00730_20150313074947.png
Thiamine metabolism	206	diphosphorylase	ec:2.5.1.3	1	comp9621_c0_seq1	map00730	map00730_20150313074947.png
Thiamine metabolism	206	phosphatase	ec:3.6.1.15	203	comp6666_c0_seq1, comp9162_c0_seq1, comp9162_c0_seq2, comp9162_c0_seq3, comp9390_c0_seq2, comp9501_c0_seq1, comp9672_c0_seq1, comp9684_c0_seq1, comp9708_c0_seq1, comp9717_c0_seq1, comp9756_c0_seq1, comp9903_c0_seq1, comp10132_c0_seq1, comp11012_c0_seq1, comp11012_c0_seq2, comp11639_c0_seq1, comp11753_c0_seq1, comp12581_c0_seq1, comp13728_c0_seq1, comp14239_c0_seq1, comp14920_c0_seq1, comp15571_c0…	map00730	map00730_20150313074947.png
Pyrimidine metabolism	62	DNA polymerase	ec:2.7.7.7	14	comp20200_c0_seq1, comp20200_c0_seq2, comp21024_c0_seq1, comp21372_c1_seq1, comp24503_c0_seq1, comp29173_c0_seq1, comp29173_c1_seq1, comp31569_c0_seq1, comp31574_c0_seq4, comp31574_c0_seq7, comp32029_c0_seq4, comp33297_c0_seq3, comp33297_c0_seq6, comp61077_c0_seq1	map00240	map00240_20150313074943.png
Pyrimidine metabolism	62	RNA polymerase	ec:2.7.7.6	25	comp10063_c0_seq1, comp12379_c0_seq1, comp17142_c0_seq1, comp19833_c0_seq2, comp19833_c0_seq3, comp20191_c0_seq2, comp21079_c0_seq1, comp28553_c2_seq1, comp28748_c0_seq1, comp28947_c0_seq1, comp29569_c0_seq9, comp31533_c2_seq1, comp32330_c4_seq2, comp32333_c2_seq2, comp32881_c0_seq1, comp33453_c1_seq1, comp33459_c11_seq2, comp33459_c12_seq1, comp33612_c5_seq1, comp33621_c15_seq1, comp33621_c17_se…	map00240	map00240_20150313074943.png
Pyrimidine metabolism	62	carbamoylaspartic dehydrase	ec:3.5.2.3	1	comp38866_c0_seq1	map00240	map00240_20150313074943.png
Pyrimidine metabolism	62	dehydrogenase (quinone)	ec:1.3.5.2	2	comp36699_c0_seq1, comp68824_c0_seq1	map00240	map00240_20150313074943.png
Pyrimidine metabolism	62	phosphoribosyltransferase	ec:2.4.2.10	1	comp10859_c0_seq1	map00240	map00240_20150313074943.png
Pyrimidine metabolism	62	kinase	ec:2.7.4.9	2	comp30312_c2_seq1, comp30312_c6_seq1	map00240	map00240_20150313074943.png
Pyrimidine metabolism	62	kinase	ec:2.7.4.6	4	comp30058_c0_seq1, comp30875_c0_seq2, comp30875_c1_seq1, comp35780_c0_seq1	map00240	map00240_20150313074943.png
Pyrimidine metabolism	62	synthase (glutamine hydrolysing)	ec:6.3.4.2	1	comp30511_c8_seq3	map00240	map00240_20150313074943.png
Pyrimidine metabolism	62	synthase	ec:4.2.1.70	2	comp30999_c2_seq1, comp32404_c6_seq1	map00240	map00240_20150313074943.png
Pyrimidine metabolism	62	decarboxylase	ec:4.1.1.23	1	comp33482_c21_seq1	map00240	map00240_20150313074943.png
Pyrimidine metabolism	62	carbamoyltransferase	ec:2.1.3.2	3	comp33386_c10_seq14, comp33386_c10_seq19, comp33386_c18_seq1	map00240	map00240_20150313074943.png
Pyrimidine metabolism	62	diphosphatase	ec:3.6.1.23	2	comp30654_c0_seq5, comp30654_c0_seq6	map00240	map00240_20150313074943.png
Pyrimidine metabolism	62	reductase	ec:1.8.1.9	1	comp33094_c19_seq1	map00240	map00240_20150313074943.png
Pyrimidine metabolism	62	diphosphatase	ec:3.6.1.19	3	comp19767_c0_seq3, comp30654_c0_seq5, comp30654_c0_seq6	map00240	map00240_20150313074943.png
Pyrimidine metabolism	62	(asymmetrical)	ec:3.6.1.17	1	comp30948_c0_seq2	map00240	map00240_20150313074943.png
Pyrimidine metabolism	62	reductase	ec:1.17.4.1	1	comp11183_c0_seq1	map00240	map00240_20150313074943.png
Aminoacyl-tRNA biosynthesis	25	ligase	ec:6.1.1.22	1	comp9883_c0_seq1	map00970	map00970_20150313074659.png
Aminoacyl-tRNA biosynthesis	25	ligase	ec:6.1.1.21	1	comp12593_c0_seq1	map00970	map00970_20150313074659.png
Aminoacyl-tRNA biosynthesis	25	ligase	ec:6.1.1.20	4	comp14687_c0_seq1, comp25337_c0_seq1, comp26192_c5_seq1, comp34950_c0_seq1	map00970	map00970_20150313074659.png
Aminoacyl-tRNA biosynthesis	25	ligase	ec:6.1.1.19	2	comp32183_c5_seq4, comp33396_c3_seq1	map00970	map00970_20150313074659.png
Aminoacyl-tRNA biosynthesis	25	ligase	ec:6.1.1.18	2	comp32622_c0_seq1, comp32622_c0_seq4	map00970	map00970_20150313074659.png
Aminoacyl-tRNA biosynthesis	25	ligase	ec:6.1.1.17	3	comp32622_c0_seq1, comp32622_c0_seq4, comp34752_c0_seq1	map00970	map00970_20150313074659.png
Aminoacyl-tRNA biosynthesis	25	ligase	ec:6.1.1.16	1	comp35477_c0_seq1	map00970	map00970_20150313074659.png
Aminoacyl-tRNA biosynthesis	25	ligase	ec:6.1.1.12	1	comp34662_c0_seq1	map00970	map00970_20150313074659.png
Aminoacyl-tRNA biosynthesis	25	ligase	ec:6.1.1.11	3	comp10051_c0_seq1, comp15024_c0_seq1, comp15024_c0_seq2	map00970	map00970_20150313074659.png
Aminoacyl-tRNA biosynthesis	25	ligase	ec:6.1.1.10	1	comp9277_c0_seq1	map00970	map00970_20150313074659.png
Aminoacyl-tRNA biosynthesis	25	ligase	ec:6.1.1.9	3	comp24148_c0_seq1, comp24148_c0_seq2, comp33883_c12_seq5	map00970	map00970_20150313074659.png
Aminoacyl-tRNA biosynthesis	25	ligase	ec:6.1.1.5	2	comp29129_c0_seq1, comp33251_c4_seq1	map00970	map00970_20150313074659.png
Aminoacyl-tRNA biosynthesis	25	ligase	ec:6.1.1.3	1	comp33803_c1_seq2	map00970	map00970_20150313074659.png
Aminoacyl-tRNA biosynthesis	25	ligase	ec:6.1.1.2	1	comp14514_c0_seq1	map00970	map00970_20150313074659.png
Aminoacyl-tRNA biosynthesis	25	ligase	ec:6.1.1.1	1	comp37900_c0_seq1	map00970	map00970_20150313074659.png
Aminobenzoate degradation	23	acetylphosphatase	ec:3.6.1.7	2	comp21620_c0_seq2, comp21620_c0_seq3	map00627	map00627_20150313074614.png
Aminobenzoate degradation	23	phosphatase	ec:3.1.3.2	1	comp35033_c0_seq1	map00627	map00627_20150313074614.png
Aminobenzoate degradation	23	nitrophenyl phosphatase	ec:3.1.3.41	21	comp9956_c1_seq1, comp10714_c0_seq1, comp12162_c0_seq1, comp16940_c0_seq2, comp20769_c0_seq1, comp21083_c0_seq1, comp24196_c0_seq1, comp24196_c0_seq2, comp24337_c1_seq1, comp25278_c0_seq2, comp25985_c0_seq1, comp28499_c1_seq4, comp31532_c3_seq1, comp32600_c25_seq3, comp32600_c25_seq6, comp32861_c0_seq1, comp32861_c0_seq4, comp33000_c18_seq1, comp35033_c0_seq1, comp35069_c0_seq1, comp109215_c0_seq1	map00627	map00627_20150313074614.png
T cell receptor signaling pathway	19	phosphatase	ec:3.1.3.16	19	comp9956_c1_seq1, comp12162_c0_seq1, comp16940_c0_seq2, comp20769_c0_seq1, comp24196_c0_seq1, comp24196_c0_seq2, comp25278_c0_seq2, comp25985_c0_seq1, comp28499_c1_seq4, comp31532_c3_seq1, comp32600_c25_seq3, comp32600_c25_seq6, comp32861_c0_seq1, comp32861_c0_seq4, comp33000_c18_seq1, comp33166_c5_seq1, comp33513_c7_seq1, comp35069_c0_seq1, comp109215_c0_seq1	map04660	map04660_20150313074843.png
Arginine and proline metabolism	16	ligase	ec:6.3.1.2	1	comp26005_c1_seq1	map00330	map00330_20150313074603.png
Arginine and proline metabolism	16	N-acetyltransferase	ec:2.3.1.1	2	comp9542_c0_seq1, comp9542_c0_seq2	map00330	map00330_20150313074603.png
Arginine and proline metabolism	16	transaminase	ec:2.6.1.1	3	comp29771_c0_seq2, comp29771_c1_seq1, comp32330_c1_seq1	map00330	map00330_20150313074603.png
Arginine and proline metabolism	16	decarboxylase	ec:4.1.1.50	5	comp25848_c1_seq1, comp25848_c2_seq1, comp25848_c2_seq2, comp25848_c2_seq4, comp25848_c3_seq1	map00330	map00330_20150313074603.png
Arginine and proline metabolism	16	arginine amidinase	ec:3.5.3.1	1	comp29545_c2_seq1	map00330	map00330_20150313074603.png
Arginine and proline metabolism	16	glutaminase I	ec:3.5.1.2	1	comp25788_c1_seq1	map00330	map00330_20150313074603.png
Arginine and proline metabolism	16	dehydrogenase (NADP+)	ec:1.4.1.4	1	comp16760_c0_seq1	map00330	map00330_20150313074603.png
Arginine and proline metabolism	16	dehydrogenase	ec:1.4.1.2	2	comp29106_c0_seq1, comp29106_c1_seq1	map00330	map00330_20150313074603.png
Glycerophospholipid metabolism	15	phosphodiesterase	ec:3.1.4.46	1	comp33803_c5_seq1	map00564	map00564_20150313074804.png
Glycerophospholipid metabolism	15	cytidylyltransferase	ec:2.7.7.15	1	comp53159_c0_seq1	map00564	map00564_20150313074804.png
Glycerophospholipid metabolism	15	dehydrogenase [NAD(P)+]	ec:1.1.1.94	2	comp28941_c0_seq3, comp36350_c0_seq1	map00564	map00564_20150313074804.png
Glycerophospholipid metabolism	15	kinase	ec:2.7.1.82	1	comp20434_c0_seq1	map00564	map00564_20150313074804.png
Glycerophospholipid metabolism	15	3-phosphatidyltransferase	ec:2.7.8.11	1	comp14357_c0_seq1	map00564	map00564_20150313074804.png
Glycerophospholipid metabolism	15	kinase (ATP)	ec:2.7.1.107	2	comp9996_c0_seq1, comp33655_c5_seq1	map00564	map00564_20150313074804.png
Glycerophospholipid metabolism	15	decarboxylase	ec:4.1.1.65	1	comp11746_c0_seq1	map00564	map00564_20150313074804.png
Glycerophospholipid metabolism	15	N-methyltransferase	ec:2.1.1.103	1	comp14011_c0_seq1	map00564	map00564_20150313074804.png
Glycerophospholipid metabolism	15	3-phosphatidyltransferase	ec:2.7.8.5	1	comp26021_c0_seq1	map00564	map00564_20150313074804.png
Glycerophospholipid metabolism	15	kinase	ec:2.7.1.32	1	comp15355_c0_seq1	map00564	map00564_20150313074804.png
Glycerophospholipid metabolism	15	dehydrogenase	ec:1.1.5.3	1	comp18024_c0_seq1	map00564	map00564_20150313074804.png
Glycerophospholipid metabolism	15	dehydrogenase (NAD+)	ec:1.1.1.8	2	comp28941_c0_seq3, comp36350_c0_seq1	map00564	map00564_20150313074804.png
Glycerophospholipid metabolism	15	1-O-acyltransferase	ec:2.3.1.15	2	comp24389_c0_seq1, comp24389_c0_seq2	map00564	map00564_20150313074804.png
Alanine, aspartate and glutamate metabolism	14	synthase (glutamine-hydrolysing)	ec:6.3.5.4	2	comp32596_c0_seq1, comp34072_c0_seq1	map00250	map00250_20150313074914.png
Alanine, aspartate and glutamate metabolism	14	ligase	ec:6.3.1.2	1	comp26005_c1_seq1	map00250	map00250_20150313074914.png
Alanine, aspartate and glutamate metabolism	14	transaminase	ec:2.6.1.1	3	comp29771_c0_seq2, comp29771_c1_seq1, comp32330_c1_seq1	map00250	map00250_20150313074914.png
Alanine, aspartate and glutamate metabolism	14	synthase	ec:6.3.4.4	1	comp33074_c34_seq1	map00250	map00250_20150313074914.png
Alanine, aspartate and glutamate metabolism	14	glutaminase I	ec:3.5.1.2	1	comp25788_c1_seq1	map00250	map00250_20150313074914.png
Alanine, aspartate and glutamate metabolism	14	carbamoyltransferase	ec:2.1.3.2	3	comp33386_c10_seq14, comp33386_c10_seq19, comp33386_c18_seq1	map00250	map00250_20150313074914.png
Alanine, aspartate and glutamate metabolism	14	dehydrogenase (NADP+)	ec:1.4.1.4	1	comp16760_c0_seq1	map00250	map00250_20150313074914.png
Alanine, aspartate and glutamate metabolism	14	dehydrogenase	ec:1.4.1.2	2	comp29106_c0_seq1, comp29106_c1_seq1	map00250	map00250_20150313074914.png
Porphyrin and chlorophyll metabolism	12	synthase	ec:4.2.1.24	1	comp32694_c0_seq1	map00860	map00860_20150313074743.png
Porphyrin and chlorophyll metabolism	12	oxygenase (biliverdin-producing)	ec:1.14.99.3	2	comp29459_c1_seq1, comp29459_c1_seq2	map00860	map00860_20150313074743.png
Porphyrin and chlorophyll metabolism	12	oxidase	ec:1.3.3.4	1	comp27388_c0_seq1	map00860	map00860_20150313074743.png
Porphyrin and chlorophyll metabolism	12	oxidase	ec:1.3.3.3	1	comp26250_c1_seq1	map00860	map00860_20150313074743.png
Porphyrin and chlorophyll metabolism	12	ligase	ec:6.1.1.17	3	comp32622_c0_seq1, comp32622_c0_seq4, comp34752_c0_seq1	map00860	map00860_20150313074743.png
Porphyrin and chlorophyll metabolism	12	synthase	ec:4.2.1.75	2	comp33666_c1_seq1, comp39540_c0_seq1	map00860	map00860_20150313074743.png
Porphyrin and chlorophyll metabolism	12	ferro-protoporphyrin chelatase	ec:4.99.1.1	2	comp19655_c0_seq1, comp19655_c0_seq2	map00860	map00860_20150313074743.png
Pyruvate metabolism	12	hydrolase	ec:3.1.2.6	1	comp27877_c1_seq1	map00620	map00620_20150313074629.png
Pyruvate metabolism	12	C-acetyltransferase	ec:2.3.1.9	2	comp25748_c1_seq1, comp25748_c1_seq2	map00620	map00620_20150313074629.png
Pyruvate metabolism	12	acetylphosphatase	ec:3.6.1.7	2	comp21620_c0_seq2, comp21620_c0_seq3	map00620	map00620_20150313074629.png
Pyruvate metabolism	12	ligase	ec:6.2.1.1	2	comp25757_c0_seq2, comp25757_c0_seq4	map00620	map00620_20150313074629.png
Pyruvate metabolism	12	carboxykinase (ATP)	ec:4.1.1.49	1	comp35334_c0_seq1	map00620	map00620_20150313074629.png
Pyruvate metabolism	12	kinase	ec:2.7.1.40	1	comp32600_c28_seq1	map00620	map00620_20150313074629.png
Pyruvate metabolism	12	carboxylase	ec:4.1.1.31	2	comp28853_c1_seq4, comp28853_c2_seq1	map00620	map00620_20150313074629.png
Pyruvate metabolism	12	dehydrogenase (quinone)	ec:1.1.5.4	1	comp35142_c0_seq1	map00620	map00620_20150313074629.png
Drug metabolism - other enzymes	11	synthase (glutamine-hydrolysing)	ec:6.3.5.2	1	comp32831_c2_seq2	map00983	map00983_20150313074551.png
Drug metabolism - other enzymes	11	phosphoribosyltransferase	ec:2.4.2.10	1	comp10859_c0_seq1	map00983	map00983_20150313074551.png
Drug metabolism - other enzymes	11	dehydrogenase	ec:1.1.1.205	1	comp30076_c0_seq1	map00983	map00983_20150313074551.png
Drug metabolism - other enzymes	11	ali-esterase	ec:3.1.1.1	5	comp12081_c0_seq1, comp12081_c0_seq2, comp25697_c0_seq3, comp28498_c0_seq3, comp29129_c0_seq1	map00983	map00983_20150313074551.png
Drug metabolism - other enzymes	11	diphosphatase	ec:3.6.1.19	3	comp19767_c0_seq3, comp30654_c0_seq5, comp30654_c0_seq6	map00983	map00983_20150313074551.png
Terpenoid backbone biosynthesis	10	farnesyltransferase	ec:2.5.1.58	1	comp67551_c0_seq1	map00900	map00900_20150313074728.png
Terpenoid backbone biosynthesis	10	5'-diphospho)-2-C-methyl-D-erythritol kinase	ec:2.7.1.148	2	comp27617_c0_seq1, comp27617_c0_seq2	map00900	map00900_20150313074728.png
Terpenoid backbone biosynthesis	10	2,4-cyclodiphosphate synthase	ec:4.6.1.12	2	comp25649_c0_seq1, comp25649_c0_seq2	map00900	map00900_20150313074728.png
Terpenoid backbone biosynthesis	10	C-acetyltransferase	ec:2.3.1.9	2	comp25748_c1_seq1, comp25748_c1_seq2	map00900	map00900_20150313074728.png
Terpenoid backbone biosynthesis	10	O-methyltransferase	ec:2.1.1.100	2	comp25755_c0_seq1, comp25755_c0_seq3	map00900	map00900_20150313074728.png
Terpenoid backbone biosynthesis	10	synthase	ec:2.2.1.7	1	comp25789_c0_seq1	map00900	map00900_20150313074728.png
Oxidative phosphorylation	10	diphosphatase	ec:3.6.1.1	2	comp22251_c0_seq2, comp34211_c0_seq1	map00190	map00190_20150313074632.png
Oxidative phosphorylation	10	oxidase	ec:1.9.3.1	1	comp33964_c0_seq1	map00190	map00190_20150313074632.png
Oxidative phosphorylation	10	reductase	ec:1.10.2.2	7	comp11561_c0_seq1, comp11561_c0_seq2, comp27964_c0_seq3, comp27964_c0_seq4, comp32330_c2_seq1, comp33074_c27_seq1, comp33613_c12_seq4	map00190	map00190_20150313074632.png
Carbon fixation in photosynthetic organisms	9	aldolase	ec:4.1.2.13	1	comp33950_c0_seq1	map00710	map00710_20150313074705.png
Carbon fixation in photosynthetic organisms	9	isomerase	ec:5.3.1.6	1	comp33255_c0_seq1	map00710	map00710_20150313074705.png
Carbon fixation in photosynthetic organisms	9	isomerase	ec:5.3.1.1	1	comp25658_c0_seq1	map00710	map00710_20150313074705.png
Carbon fixation in photosynthetic organisms	9	transaminase	ec:2.6.1.1	3	comp29771_c0_seq2, comp29771_c1_seq1, comp32330_c1_seq1	map00710	map00710_20150313074705.png
Carbon fixation in photosynthetic organisms	9	carboxykinase (ATP)	ec:4.1.1.49	1	comp35334_c0_seq1	map00710	map00710_20150313074705.png
Carbon fixation in photosynthetic organisms	9	carboxylase	ec:4.1.1.31	2	comp28853_c1_seq4, comp28853_c2_seq1	map00710	map00710_20150313074705.png
Cysteine and methionine metabolism	9	S-adenosylhomocysteine synthase	ec:3.3.1.1	1	comp34705_c0_seq1	map00270	map00270_20150313074747.png
Cysteine and methionine metabolism	9	transaminase	ec:2.6.1.57	3	comp29771_c0_seq2, comp29771_c1_seq1, comp32330_c1_seq1	map00270	map00270_20150313074747.png
Cysteine and methionine metabolism	9	transaminase	ec:2.6.1.5	3	comp29771_c0_seq2, comp29771_c1_seq1, comp32330_c1_seq1	map00270	map00270_20150313074747.png
Cysteine and methionine metabolism	9	transaminase	ec:2.6.1.1	3	comp29771_c0_seq2, comp29771_c1_seq1, comp32330_c1_seq1	map00270	map00270_20150313074747.png
Cysteine and methionine metabolism	9	decarboxylase	ec:4.1.1.50	5	comp25848_c1_seq1, comp25848_c2_seq1, comp25848_c2_seq2, comp25848_c2_seq4, comp25848_c3_seq1	map00270	map00270_20150313074747.png
Glycolysis / Gluconeogenesis	9	aldolase	ec:4.1.2.13	1	comp33950_c0_seq1	map00010	map00010_20150313074755.png
Glycolysis / Gluconeogenesis	9	isomerase	ec:5.3.1.1	1	comp25658_c0_seq1	map00010	map00010_20150313074755.png
Glycolysis / Gluconeogenesis	9	ligase	ec:6.2.1.1	2	comp25757_c0_seq2, comp25757_c0_seq4	map00010	map00010_20150313074755.png
Glycolysis / Gluconeogenesis	9	carboxykinase (ATP)	ec:4.1.1.49	1	comp35334_c0_seq1	map00010	map00010_20150313074755.png
Glycolysis / Gluconeogenesis	9	kinase	ec:2.7.1.40	1	comp32600_c28_seq1	map00010	map00010_20150313074755.png
Glycolysis / Gluconeogenesis	9	phosphohexokinase	ec:2.7.1.11	3	comp24862_c0_seq2, comp32868_c1_seq2, comp32868_c2_seq1	map00010	map00010_20150313074755.png
Pentose phosphate pathway	8	aldolase	ec:4.1.2.13	1	comp33950_c0_seq1	map00030	map00030_20150313074637.png
Pentose phosphate pathway	8	isomerase	ec:5.3.1.6	1	comp33255_c0_seq1	map00030	map00030_20150313074637.png
Pentose phosphate pathway	8	aldolase	ec:4.1.2.4	1	comp32503_c0_seq2	map00030	map00030_20150313074637.png
Pentose phosphate pathway	8	diphosphokinase	ec:2.7.6.1	1	comp33459_c5_seq1	map00030	map00030_20150313074637.png
Pentose phosphate pathway	8	dehydrogenase (NADP+-dependent, decarboxylating)	ec:1.1.1.44	1	comp34275_c0_seq1	map00030	map00030_20150313074637.png
Pentose phosphate pathway	8	phosphohexokinase	ec:2.7.1.11	3	comp24862_c0_seq2, comp32868_c1_seq2, comp32868_c2_seq1	map00030	map00030_20150313074637.png
Nicotinate and nicotinamide metabolism	8	diphosphorylase (carboxylating)	ec:2.4.2.19	1	comp33546_c32_seq1	map00760	map00760_20150313074751.png
Nicotinate and nicotinamide metabolism	8	diphosphatase	ec:3.6.1.9	1	comp30948_c0_seq2	map00760	map00760_20150313074751.png
Nicotinate and nicotinamide metabolism	8	transhydrogenase (Re/Si-specific)	ec:1.6.1.2	2	comp30593_c0_seq5, comp30593_c0_seq6	map00760	map00760_20150313074751.png
Nicotinate and nicotinamide metabolism	8	transhydrogenase (Si-specific)	ec:1.6.1.1	1	comp30593_c0_seq6	map00760	map00760_20150313074751.png
Nicotinate and nicotinamide metabolism	8	kinase	ec:2.7.1.23	4	comp9996_c0_seq1, comp31015_c1_seq1, comp31015_c1_seq2, comp33655_c5_seq1	map00760	map00760_20150313074751.png
Methane metabolism	8	aldolase	ec:4.1.2.13	1	comp33950_c0_seq1	map00680	map00680_20150313074641.png
Methane metabolism	8	ligase	ec:6.2.1.1	2	comp25757_c0_seq2, comp25757_c0_seq4	map00680	map00680_20150313074641.png
Methane metabolism	8	carboxylase	ec:4.1.1.31	2	comp28853_c1_seq4, comp28853_c2_seq1	map00680	map00680_20150313074641.png
Methane metabolism	8	phosphohexokinase	ec:2.7.1.11	3	comp24862_c0_seq2, comp32868_c1_seq2, comp32868_c2_seq1	map00680	map00680_20150313074641.png
Fructose and mannose metabolism	7	aldolase	ec:4.1.2.13	1	comp33950_c0_seq1	map00051	map00051_20150313074930.png
Fructose and mannose metabolism	7	isomerase	ec:5.3.1.6	1	comp33255_c0_seq1	map00051	map00051_20150313074930.png
Fructose and mannose metabolism	7	isomerase	ec:5.3.1.1	1	comp25658_c0_seq1	map00051	map00051_20150313074930.png
Fructose and mannose metabolism	7	1-phosphotransferase	ec:2.7.1.90	1	comp24862_c0_seq2	map00051	map00051_20150313074930.png
Fructose and mannose metabolism	7	phosphohexokinase	ec:2.7.1.11	3	comp24862_c0_seq2, comp32868_c1_seq2, comp32868_c2_seq1	map00051	map00051_20150313074930.png
Fructose and mannose metabolism	7	4,6-dehydratase	ec:4.2.1.47	1	comp10730_c1_seq1	map00051	map00051_20150313074930.png
Phosphatidylinositol signaling system	7	3-kinase	ec:2.7.1.127	2	comp32988_c4_seq1, comp33060_c18_seq1	map04070	map04070_20150313074850.png
Phosphatidylinositol signaling system	7	phospholipase C	ec:3.1.4.11	2	comp10779_c0_seq1, comp33087_c0_seq7	map04070	map04070_20150313074850.png
Phosphatidylinositol signaling system	7	3-phosphatidyltransferase	ec:2.7.8.11	1	comp14357_c0_seq1	map04070	map04070_20150313074850.png
Phosphatidylinositol signaling system	7	kinase (ATP)	ec:2.7.1.107	2	comp9996_c0_seq1, comp33655_c5_seq1	map04070	map04070_20150313074850.png
Inositol phosphate metabolism	6	isomerase	ec:5.3.1.1	1	comp25658_c0_seq1	map00562	map00562_20150313074812.png
Inositol phosphate metabolism	6	3-kinase	ec:2.7.1.127	2	comp32988_c4_seq1, comp33060_c18_seq1	map00562	map00562_20150313074812.png
Inositol phosphate metabolism	6	phospholipase C	ec:3.1.4.11	2	comp10779_c0_seq1, comp33087_c0_seq7	map00562	map00562_20150313074812.png
Inositol phosphate metabolism	6	3-phosphatidyltransferase	ec:2.7.8.11	1	comp14357_c0_seq1	map00562	map00562_20150313074812.png
Glycerolipid metabolism	6	kinase (ATP)	ec:2.7.1.107	2	comp9996_c0_seq1, comp33655_c5_seq1	map00561	map00561_20150313074820.png
Glycerolipid metabolism	6	kinase	ec:2.7.1.30	1	comp35588_c0_seq1	map00561	map00561_20150313074820.png
Glycerolipid metabolism	6	lipase	ec:3.1.1.3	1	comp25697_c0_seq3	map00561	map00561_20150313074820.png
Glycerolipid metabolism	6	1-O-acyltransferase	ec:2.3.1.15	2	comp24389_c0_seq1, comp24389_c0_seq2	map00561	map00561_20150313074820.png
Lysine degradation	6	N-methyltransferase	ec:2.1.1.43	4	comp25994_c0_seq1, comp25994_c1_seq1, comp33340_c2_seq1, comp33432_c10_seq3	map00310	map00310_20150313074734.png
Lysine degradation	6	C-acetyltransferase	ec:2.3.1.9	2	comp25748_c1_seq1, comp25748_c1_seq2	map00310	map00310_20150313074734.png
Glutathione metabolism	6	thioredoxin peroxidase	ec:1.11.1.15	2	comp34404_c0_seq1, comp34414_c0_seq1	map00480	map00480_20150313074653.png
Glutathione metabolism	6	transferase	ec:2.5.1.18	1	comp25690_c0_seq3	map00480	map00480_20150313074653.png
Glutathione metabolism	6	ligase	ec:6.3.2.2	1	comp34848_c0_seq1	map00480	map00480_20150313074653.png
Glutathione metabolism	6	dehydrogenase (NADP+-dependent, decarboxylating)	ec:1.1.1.44	1	comp34275_c0_seq1	map00480	map00480_20150313074653.png
Glutathione metabolism	6	reductase	ec:1.17.4.1	1	comp11183_c0_seq1	map00480	map00480_20150313074653.png
Carbon fixation pathways in prokaryotes	6	C-acetyltransferase	ec:2.3.1.9	2	comp25748_c1_seq1, comp25748_c1_seq2	map00720	map00720_20150313074617.png
Carbon fixation pathways in prokaryotes	6	ligase	ec:6.2.1.1	2	comp25757_c0_seq2, comp25757_c0_seq4	map00720	map00720_20150313074617.png
Carbon fixation pathways in prokaryotes	6	carboxylase	ec:4.1.1.31	2	comp28853_c1_seq4, comp28853_c2_seq1	map00720	map00720_20150313074617.png
Phenylalanine metabolism	5	lactoperoxidase	ec:1.11.1.7	2	comp9883_c0_seq1, comp34414_c0_seq1	map00360	map00360_20150313074841.png
Phenylalanine metabolism	5	transaminase	ec:2.6.1.57	3	comp29771_c0_seq2, comp29771_c1_seq1, comp32330_c1_seq1	map00360	map00360_20150313074841.png
Phenylalanine metabolism	5	transaminase	ec:2.6.1.9	3	comp29771_c0_seq2, comp29771_c1_seq1, comp32330_c1_seq1	map00360	map00360_20150313074841.png
Phenylalanine metabolism	5	transaminase	ec:2.6.1.5	3	comp29771_c0_seq2, comp29771_c1_seq1, comp32330_c1_seq1	map00360	map00360_20150313074841.png
Phenylalanine metabolism	5	transaminase	ec:2.6.1.1	3	comp29771_c0_seq2, comp29771_c1_seq1, comp32330_c1_seq1	map00360	map00360_20150313074841.png
Riboflavin metabolism	5	diphosphatase	ec:3.6.1.9	1	comp30948_c0_seq2	map00740	map00740_20150313074917.png
Riboflavin metabolism	5	phosphatase	ec:3.1.3.2	1	comp35033_c0_seq1	map00740	map00740_20150313074917.png
Riboflavin metabolism	5	kinase	ec:2.7.1.26	3	comp23478_c0_seq1, comp31350_c0_seq1, comp31350_c0_seq2	map00740	map00740_20150313074917.png
Pantothenate and CoA biosynthesis	5	diphosphatase	ec:3.6.1.9	1	comp30948_c0_seq2	map00770	map00770_20150313074716.png
Pantothenate and CoA biosynthesis	5	synthase	ec:2.7.8.7	2	comp27872_c3_seq2, comp27872_c3_seq3	map00770	map00770_20150313074716.png
Pantothenate and CoA biosynthesis	5	kinase	ec:2.7.1.33	2	comp32808_c0_seq1, comp32808_c0_seq3	map00770	map00770_20150313074716.png
Nitrogen metabolism	4	ligase	ec:6.3.1.2	1	comp26005_c1_seq1	map00910	map00910_20150313074649.png
Nitrogen metabolism	4	dehydrogenase (NADP+)	ec:1.4.1.4	1	comp16760_c0_seq1	map00910	map00910_20150313074649.png
Nitrogen metabolism	4	dehydrogenase	ec:1.4.1.2	2	comp29106_c0_seq1, comp29106_c1_seq1	map00910	map00910_20150313074649.png
Phenylalanine, tyrosine and tryptophan biosynthesis	4	transaminase	ec:2.6.1.57	3	comp29771_c0_seq2, comp29771_c1_seq1, comp32330_c1_seq1	map00400	map00400_20150313074827.png
Phenylalanine, tyrosine and tryptophan biosynthesis	4	transaminase	ec:2.6.1.9	3	comp29771_c0_seq2, comp29771_c1_seq1, comp32330_c1_seq1	map00400	map00400_20150313074827.png
Phenylalanine, tyrosine and tryptophan biosynthesis	4	transaminase	ec:2.6.1.5	3	comp29771_c0_seq2, comp29771_c1_seq1, comp32330_c1_seq1	map00400	map00400_20150313074827.png
Phenylalanine, tyrosine and tryptophan biosynthesis	4	transaminase	ec:2.6.1.1	3	comp29771_c0_seq2, comp29771_c1_seq1, comp32330_c1_seq1	map00400	map00400_20150313074827.png
Phenylalanine, tyrosine and tryptophan biosynthesis	4	synthase	ec:4.2.3.5	1	comp371625_c0_seq1	map00400	map00400_20150313074827.png
Propanoate metabolism	4	C-acetyltransferase	ec:2.3.1.9	2	comp25748_c1_seq1, comp25748_c1_seq2	map00640	map00640_20150313074923.png
Propanoate metabolism	4	ligase	ec:6.2.1.1	2	comp25757_c0_seq2, comp25757_c0_seq4	map00640	map00640_20150313074923.png
Valine, leucine and isoleucine degradation	3	dehydrogenase (2-methylpropanoyl-transferring)	ec:1.2.4.4	1	comp9972_c1_seq1	map00280	map00280_20150313074712.png
Valine, leucine and isoleucine degradation	3	C-acetyltransferase	ec:2.3.1.9	2	comp25748_c1_seq1, comp25748_c1_seq2	map00280	map00280_20150313074712.png
Valine, leucine and isoleucine degradation	3	C-acyltransferase	ec:2.3.1.16	2	comp25748_c1_seq1, comp25748_c1_seq2	map00280	map00280_20150313074712.png
Ubiquinone and other terpenoid-quinone biosynthesis	3	transaminase	ec:2.6.1.5	3	comp29771_c0_seq2, comp29771_c1_seq1, comp32330_c1_seq1	map00130	map00130_20150313074624.png
Tropane, piperidine and pyridine alkaloid biosynthesis	3	transaminase	ec:2.6.1.57	3	comp29771_c0_seq2, comp29771_c1_seq1, comp32330_c1_seq1	map00960	map00960_20150313074737.png
Tropane, piperidine and pyridine alkaloid biosynthesis	3	transaminase	ec:2.6.1.9	3	comp29771_c0_seq2, comp29771_c1_seq1, comp32330_c1_seq1	map00960	map00960_20150313074737.png
Tropane, piperidine and pyridine alkaloid biosynthesis	3	transaminase	ec:2.6.1.5	3	comp29771_c0_seq2, comp29771_c1_seq1, comp32330_c1_seq1	map00960	map00960_20150313074737.png
Tropane, piperidine and pyridine alkaloid biosynthesis	3	transaminase	ec:2.6.1.1	3	comp29771_c0_seq2, comp29771_c1_seq1, comp32330_c1_seq1	map00960	map00960_20150313074737.png
mTOR signaling pathway	3	protein kinase	ec:2.7.11.24	3	comp32221_c0_seq1, comp32221_c0_seq2, comp32600_c17_seq1	map04150	map04150_20150313074938.png
Isoquinoline alkaloid biosynthesis	3	transaminase	ec:2.6.1.57	3	comp29771_c0_seq2, comp29771_c1_seq1, comp32330_c1_seq1	map00950	map00950_20150313074830.png
Isoquinoline alkaloid biosynthesis	3	transaminase	ec:2.6.1.5	3	comp29771_c0_seq2, comp29771_c1_seq1, comp32330_c1_seq1	map00950	map00950_20150313074830.png
Isoquinoline alkaloid biosynthesis	3	transaminase	ec:2.6.1.1	3	comp29771_c0_seq2, comp29771_c1_seq1, comp32330_c1_seq1	map00950	map00950_20150313074830.png
Novobiocin biosynthesis	3	transaminase	ec:2.6.1.57	3	comp29771_c0_seq2, comp29771_c1_seq1, comp32330_c1_seq1	map00401	map00401_20150313074823.png
Novobiocin biosynthesis	3	transaminase	ec:2.6.1.9	3	comp29771_c0_seq2, comp29771_c1_seq1, comp32330_c1_seq1	map00401	map00401_20150313074823.png
Novobiocin biosynthesis	3	transaminase	ec:2.6.1.5	3	comp29771_c0_seq2, comp29771_c1_seq1, comp32330_c1_seq1	map00401	map00401_20150313074823.png
Novobiocin biosynthesis	3	transaminase	ec:2.6.1.1	3	comp29771_c0_seq2, comp29771_c1_seq1, comp32330_c1_seq1	map00401	map00401_20150313074823.png
Lysine biosynthesis	3	transaminase	ec:2.6.1.57	3	comp29771_c0_seq2, comp29771_c1_seq1, comp32330_c1_seq1	map00300	map00300_20150313074834.png
Tyrosine metabolism	3	transaminase	ec:2.6.1.57	3	comp29771_c0_seq2, comp29771_c1_seq1, comp32330_c1_seq1	map00350	map00350_20150313074909.png
Tyrosine metabolism	3	transaminase	ec:2.6.1.9	3	comp29771_c0_seq2, comp29771_c1_seq1, comp32330_c1_seq1	map00350	map00350_20150313074909.png
Tyrosine metabolism	3	transaminase	ec:2.6.1.5	3	comp29771_c0_seq2, comp29771_c1_seq1, comp32330_c1_seq1	map00350	map00350_20150313074909.png
Tyrosine metabolism	3	transaminase	ec:2.6.1.1	3	comp29771_c0_seq2, comp29771_c1_seq1, comp32330_c1_seq1	map00350	map00350_20150313074909.png
Galactose metabolism	3	phosphohexokinase	ec:2.7.1.11	3	comp24862_c0_seq2, comp32868_c1_seq2, comp32868_c2_seq1	map00052	map00052_20150313074926.png
Histidine metabolism	3	transaminase	ec:2.6.1.9	3	comp29771_c0_seq2, comp29771_c1_seq1, comp32330_c1_seq1	map00340	map00340_20150313074936.png
Glyoxylate and dicarboxylate metabolism	3	ligase	ec:6.3.1.2	1	comp26005_c1_seq1	map00630	map00630_20150313074954.png
Glyoxylate and dicarboxylate metabolism	3	C-acetyltransferase	ec:2.3.1.9	2	comp25748_c1_seq1, comp25748_c1_seq2	map00630	map00630_20150313074954.png
Glycosylphosphatidylinositol(GPI)-anchor biosynthesis	2	N-acetylglucosaminyltransferase	ec:2.4.1.198	2	comp32094_c4_seq4, comp32094_c4_seq6	map00563	map00563_20150313074806.png
Citrate cycle (TCA cycle)	2	carboxykinase (ATP)	ec:4.1.1.49	1	comp35334_c0_seq1	map00020	map00020_20150313074719.png
Citrate cycle (TCA cycle)	2	dehydrogenase (quinone)	ec:1.1.5.4	1	comp35142_c0_seq1	map00020	map00020_20150313074719.png
Synthesis and degradation of ketone bodies	2	C-acetyltransferase	ec:2.3.1.9	2	comp25748_c1_seq1, comp25748_c1_seq2	map00072	map00072_20150313074808.png
Fatty acid degradation	2	C-acetyltransferase	ec:2.3.1.9	2	comp25748_c1_seq1, comp25748_c1_seq2	map00071	map00071_20150313074816.png
Fatty acid degradation	2	C-acyltransferase	ec:2.3.1.16	2	comp25748_c1_seq1, comp25748_c1_seq2	map00071	map00071_20150313074816.png
Benzoate degradation	2	C-acetyltransferase	ec:2.3.1.9	2	comp25748_c1_seq1, comp25748_c1_seq2	map00362	map00362_20150313074837.png
Benzoate degradation	2	C-acyltransferase	ec:2.3.1.16	2	comp25748_c1_seq1, comp25748_c1_seq2	map00362	map00362_20150313074837.png
Butanoate metabolism	2	C-acetyltransferase	ec:2.3.1.9	2	comp25748_c1_seq1, comp25748_c1_seq2	map00650	map00650_20150313074854.png
Fatty acid elongation	2	C-acyltransferase	ec:2.3.1.16	2	comp25748_c1_seq1, comp25748_c1_seq2	map00062	map00062_20150313074856.png
Phenylpropanoid biosynthesis	2	lactoperoxidase	ec:1.11.1.7	2	comp9883_c0_seq1, comp34414_c0_seq1	map00940	map00940_20150313074905.png
Selenocompound metabolism	2	ligase	ec:6.1.1.10	1	comp9277_c0_seq1	map00450	map00450_20150313074903.png
Selenocompound metabolism	2	reductase	ec:1.8.1.9	1	comp33094_c19_seq1	map00450	map00450_20150313074903.png
Biosynthesis of unsaturated fatty acids	2	C-acyltransferase	ec:2.3.1.16	2	comp25748_c1_seq1, comp25748_c1_seq2	map01040	map01040_20150313074542.png
Folate biosynthesis	2	synthase	ec:6.3.2.17	1	comp25958_c0_seq4	map00790	map00790_20150313074951.png
Folate biosynthesis	2	synthase	ec:6.3.2.12	1	comp25958_c0_seq4	map00790	map00790_20150313074951.png
Folate biosynthesis	2	diphosphokinase	ec:2.7.6.3	1	comp31943_c1_seq6	map00790	map00790_20150313074951.png
Ethylbenzene degradation	2	C-acyltransferase	ec:2.3.1.16	2	comp25748_c1_seq1, comp25748_c1_seq2	map00642	map00642_20150313074919.png
alpha-Linolenic acid metabolism	2	C-acyltransferase	ec:2.3.1.16	2	comp25748_c1_seq1, comp25748_c1_seq2	map00592	map00592_20150313074539.png
Taurine and hypotaurine metabolism	2	dehydrogenase	ec:1.4.1.2	2	comp29106_c0_seq1, comp29106_c1_seq1	map00430	map00430_20150313074545.png
Tryptophan metabolism	2	C-acetyltransferase	ec:2.3.1.9	2	comp25748_c1_seq1, comp25748_c1_seq2	map00380	map00380_20150313074702.png
Geraniol degradation	2	C-acyltransferase	ec:2.3.1.16	2	comp25748_c1_seq1, comp25748_c1_seq2	map00281	map00281_20150313074708.png
One carbon pool by folate	1	S-aminomethyldihydrolipoylprotein:(6S)-tetrahydrofolate aminomethyltransferase (ammonia-forming)	ec:2.1.2.10	1	comp39477_c0_seq1	map00670	map00670_20150313074722.png
Amino sugar and nucleotide sugar metabolism	1	4,6-dehydratase	ec:4.2.1.47	1	comp10730_c1_seq1	map00520	map00520_20150313074645.png
D-Glutamine and D-glutamate metabolism	1	glutaminase I	ec:3.5.1.2	1	comp25788_c1_seq1	map00471	map00471_20150313074731.png
Zeatin biosynthesis	1	dimethylallyltransferase	ec:2.5.1.75	1	comp24568_c1_seq1	map00908	map00908_20150313074724.png
Glycine, serine and threonine metabolism	1	S-aminomethyldihydrolipoylprotein:(6S)-tetrahydrofolate aminomethyltransferase (ammonia-forming)	ec:2.1.2.10	1	comp39477_c0_seq1	map00260	map00260_20150313074847.png
Starch and sucrose metabolism	1	diphosphatase	ec:3.6.1.9	1	comp30948_c0_seq2	map00500	map00500_20150313074758.png
Peptidoglycan biosynthesis	1	MraY transferase	ec:2.7.8.13	1	comp20036_c0_seq2	map00550	map00550_20150313074900.png
Drug metabolism - cytochrome P450	1	transferase	ec:2.5.1.18	1	comp25690_c0_seq3	map00982	map00982_20150313074554.png
Phosphonate and phosphinate metabolism	1	cytidylyltransferase	ec:2.7.7.15	1	comp53159_c0_seq1	map00440	map00440_20150313074933.png
Metabolism of xenobiotics by cytochrome P450	1	transferase	ec:2.5.1.18	1	comp25690_c0_seq3	map00980	map00980_20150313074557.png
Lipoic acid metabolism	1	synthase	ec:2.8.1.8	1	comp28515_c0_seq1	map00785	map00785_20150313074620.png
Sulfur metabolism	1	dioxygenase	ec:1.13.11.18	1	comp29693_c0_seq1	map00920	map00920_20150313074549.png
