# Supplementary material for: De novo assembly and transcriptome analysis of Plasmodium gallinaceum identifies the Rh5 interacting protein (ripr), and reveals a lack of EBL and RH gene family diversification
Source: Malar J. 2015 Aug 5;14:296. doi: 10.1186/s12936-015-0814-0 (PMC4524024; doi:10.1186/s12936-015-0814-0)
Supplement: Additional file 12: — Annotation file for the assembly with quality trimming. [file 12936_2015_814_MOESM12_ESM.xlsx]

## Sheet: QT_Annotation.annot
Sequence Name	GO ID	Gos
c1174_g1_i1	GO:0005869	hypothetical protein
c2397_g1_i2	GO:0005794	adp-ribosylation factor
c2397_g1_i2	GO:0020020
c2397_g1_i2	GO:0005525
c2397_g1_i2	GO:0006471
c2397_g1_i2	GO:0006886
c2397_g1_i2	GO:0007264
c2397_g1_i2	GO:0016192
c2415_g1_i1	GO:0016491	hypothetical protein PFFVO_04571
c2415_g1_i1	GO:0055114
c2415_g1_i2	GO:0016491	hypothetical protein PFFVO_04571
c2415_g1_i2	GO:0055114
c2438_g1_i1	GO:0003676	replication factor a-related protein
c2438_g1_i2	GO:0003676	replication factor a-related protein
c2445_g1_i1	GO:0016021	hypothetical protein C922_00618
c2445_g1_i1	GO:0008324
c2445_g1_i1	GO:0006812
c2445_g1_i1	GO:0055085
c2445_g2_i1	GO:0016021	cation diffusion facilitator transporter domain containing protein
c2445_g2_i1	GO:0008324
c2445_g2_i1	GO:0006812
c2445_g2_i1	GO:0055085
c2685_g1_i2	GO:0005634	transcription elongation factor
c2685_g1_i2	GO:0003677
c2685_g1_i2	GO:0003746
c2685_g1_i2	GO:0008270
c2685_g1_i2	GO:0006351
c2685_g1_i2	GO:0006357
c2685_g1_i2	GO:0006414
c2685_g1_i2	GO:0032784
c3024_g1_i1	GO:0016301	s-phase kinase-associated protein 1a
c3024_g1_i1	GO:0006511
c3024_g1_i1	GO:0016310
c3048_g1_i1	GO:0005622	adp-ribosylation factor-like protein
c3048_g1_i1	GO:0005525
c3048_g1_i1	GO:0007264
c3121_g1_i2	GO:0003676	hypothetical protein
c3131_g1_i1	GO:0004842	ubiquitin-transferase
c3131_g1_i1	GO:0016874
c3131_g1_i1	GO:0016567
c3174_g2_i2	GO:0003700	transcription factor with ap2 domain
c3174_g2_i2	GO:0006355
c3197_g1_i1	GO:0004842	ubiquitin conjugating enzyme
c3197_g1_i1	GO:0016881
c3197_g1_i1	GO:0016567
c4095_g1_i1	GO:0005524	cell division cycle protein 48 homologue
c4095_g1_i1	GO:0017111
c4095_g1_i1	GO:0008152
c4095_g1_i1	GO:0051301
c4095_g1_i1	EC:3.6.1.15
c5890_g1_i1	GO:0016740	cysteine desulfurase selenocysteine lyase-like plp dependent transferase superfamily protein
c5890_g1_i1	GO:0016829
c5890_g1_i1	GO:0030170
c5890_g1_i1	GO:0008152
c6739_g3_i1	GO:0003677	snf2 family protein
c6739_g3_i1	GO:0004386
c6739_g3_i1	GO:0005524
c6739_g3_i1	GO:0008270
c6739_g3_i1	GO:0008152
c7970_g1_i1	GO:0003743	eukaryotic translation initiation factor 5
c7970_g1_i1	GO:0006413
c8523_g1_i1	GO:0030126	hypothetical protein C922_02446
c8523_g1_i1	GO:0005198
c8523_g1_i1	GO:0006886
c8523_g1_i1	GO:0016192
c9175_g1_i1	GO:0000796	hypothetical protein
c9175_g1_i1	GO:0007076
c9175_g2_i1	GO:0000796	hypothetical protein PCYB_141350
c9175_g2_i1	GO:0007076
c9319_g1_i1	GO:0005622	nucleolar preribosomal
c9319_g1_i1	GO:0005525
c9756_g2_i1	GO:0005634	hypothetical protein PFFVO_05798
c9756_g2_i1	GO:0000166
c9756_g2_i1	GO:0003723
c9756_g2_i1	GO:0046872
c10189_g1_i1	GO:0016021	mitochondrial carrier protein
c10189_g1_i1	GO:0055085
c10576_g1_i1	GO:0005840	60s ribosomal protein l27a
c10576_g1_i1	GO:0003735
c10576_g1_i1	GO:0006412
c10813_g1_i1	GO:0020011	transcription factor with ap2 domain
c10813_g1_i1	GO:0034399
c10813_g1_i1	GO:0003700
c10813_g1_i1	GO:0042162
c10813_g1_i1	GO:0006355
c11002_g1_i1	GO:0070985	cyclin homologue
c11002_g1_i1	GO:0016538
c11002_g1_i1	GO:0019901
c11002_g1_i1	GO:0000079
c11002_g1_i1	GO:0006351
c11002_g1_i1	GO:0006355
c11002_g1_i1	EC:2.7.1
c11002_g2_i1	GO:0070985	cyclin homologue
c11002_g2_i1	GO:0016538
c11002_g2_i1	GO:0019901
c11002_g2_i1	GO:0000079
c11002_g2_i1	GO:0006351
c11002_g2_i1	GO:0006355
c11002_g2_i1	EC:2.7.1
c12369_g1_i1	GO:0005634	c50 peptidase
c12369_g1_i1	GO:0008233
c12369_g1_i1	GO:0006508
c12369_g2_i1	GO:0005634	c50 peptidase
c12369_g2_i1	GO:0008233
c12369_g2_i1	GO:0006508
c12691_g1_i1	GO:0005524	ubiquitin activating enzyme
c12691_g1_i1	GO:0008641
c12691_g1_i1	GO:0006464
c12887_g2_i1	GO:0005840	40s ribosomal protein
c12887_g2_i1	GO:0000166
c12887_g2_i1	GO:0003735
c12887_g2_i1	GO:0006412
c13775_g2_i1	GO:0004672	hypothetical protein
c13775_g2_i1	GO:0005524
c13775_g2_i1	GO:0006468
c15242_g1_i1	GO:0016765	dehydrodolichyl diphosphate synthetase
c15242_g1_i1	GO:0008152
c15256_g1_i1	GO:0005829	choline kinase
c15256_g1_i1	GO:0000166
c15256_g1_i1	GO:0004103
c15256_g1_i1	GO:0033265
c15256_g1_i1	GO:0006657
c15256_g1_i1	GO:0016310
c15256_g1_i1	EC:2.7.1.32
c15426_g1_i1	GO:0016491	hypothetical protein
c15426_g1_i1	GO:0055114
c15441_g1_i1	GO:0016021	hypothetical protein C922_01802
c15441_g1_i1	GO:0046923
c15441_g1_i1	GO:0006621
c15665_g1_i1	GO:0016881	ubiquitin conjugating
c15665_g1_i1	GO:0008152
c15665_g1_i2	GO:0016881	ubiquitin conjugating
c15665_g1_i2	GO:0008152
c15932_g2_i1	GO:0005730	pescadillo n-terminus domain containing partial
c15932_g2_i1	GO:0042254
c16462_g1_i2	GO:0003676	p1 s1
c16462_g1_i2	GO:0004519
c16462_g1_i2	GO:0006308
c16462_g1_i2	GO:0090305
c16634_g1_i1	GO:0020011	cpw-wpc family protein
c16760_g1_i1	GO:0005634	serine threonine protein phosphatase
c16760_g1_i1	GO:0005737
c16760_g1_i1	GO:0004721
c16760_g1_i1	GO:0006470
c16760_g1_i1	EC:3.1.3.16
c16933_g1_i1	GO:0003755	cyclophilin
c16933_g1_i1	GO:0000413
c16933_g1_i1	GO:0006457
c16933_g1_i1	EC:5.2.1.8
c18571_g1_i1	GO:0000166	hypothetical protein
c18571_g1_i1	GO:0003676
c18842_g1_i1	GO:0016881	ubiquitin-conjugating enzyme
c18842_g1_i1	GO:0008152
c19776_g1_i1	GO:0005524	nucleotide binding
c20123_g1_i1	GO:0005634	minichromosome maintenance protein 3
c20123_g1_i1	GO:0042555
c20123_g1_i1	GO:0003677
c20123_g1_i1	GO:0003678
c20123_g1_i1	GO:0005524
c20123_g1_i1	GO:0006270
c20123_g1_i1	GO:0032508
c20233_g1_i1	GO:0030286	dynein beta chain
c20233_g1_i1	GO:0003777
c20233_g1_i1	GO:0007018
c20233_g1_i1	GO:0008152
c21114_g2_i1	GO:0005783	small gtp-binding protein sar1
c21114_g2_i1	GO:0005794
c21114_g2_i1	GO:0020036
c21114_g2_i1	GO:0005525
c21114_g2_i1	GO:0006886
c21114_g2_i1	GO:0016192
c22547_g1_i1	GO:0004674	atypical rio rio1 protein kinase
c22547_g1_i1	GO:0005524
c22547_g1_i1	GO:0006468
c22547_g1_i1	EC:2.7.11
c23184_g2_i1	GO:0005886	qa-snare protein
c23184_g2_i1	GO:0031201
c23184_g2_i1	GO:0005484
c23184_g2_i1	GO:0006886
c23184_g2_i1	GO:0016192
c23184_g2_i1	GO:0031338
c23897_g1_i1	GO:0008168	dna (cytosine-5-)-methyltransferase
c23897_g1_i1	GO:0032259
c24501_g1_i1	GO:0019789	chain crystal structure of plasmodium falciparum ubiquitin conjugating enzyme ubc9
c24501_g1_i1	GO:0016925
c24592_g2_i1	GO:0009055	1-cys-glutaredoxin-like protein-1
c24592_g2_i1	GO:0015035
c24592_g2_i1	GO:0045454
c24592_g2_i1	GO:0055114
c24824_g1_i1	GO:0005666	dna-directed rna polymerase iii subunit rpc4 isoform x1
c24824_g1_i1	GO:0003677
c24824_g1_i1	GO:0003899
c24824_g1_i1	GO:0006383
c24824_g1_i1	EC:2.7.7.6
c25436_g1_i1	GO:0003824	hypothetical protein
c25436_g1_i1	GO:0008152
c26678_g1_i1	GO:0005794	sortilin
c26678_g1_i1	GO:0016021
c26678_g1_i1	GO:0006810
c26859_g1_i1	GO:0005875	dynein light
c26859_g1_i1	GO:0007017
c27101_g1_i1	GO:0005634	chromatin assembly protein
c27101_g1_i1	GO:0003682
c27101_g1_i1	GO:0051082
c27101_g1_i1	GO:0016458
c27101_g1_i1	GO:0031497
c27185_g1_i1	GO:0005840	50s ribosomal protein l17
c27185_g1_i1	GO:0003735
c27185_g1_i1	GO:0006412
c27191_g1_i1	GO:0008234	ubiquitin carboxyl-terminal hydrolase family 2
c27191_g1_i1	GO:0036459
c27191_g1_i1	GO:0006511
c27191_g1_i1	EC:3.4
c27227_g1_i1	GO:0005737	phosphoglycerate mutase, putative
c27227_g1_i1	GO:0004619
c27227_g1_i1	GO:0006096
c27227_g1_i1	EC:5.4.2.1
c27248_g1_i1	GO:0005840	40s ribosomal protein s18
c27248_g1_i1	GO:0003723
c27248_g1_i1	GO:0003735
c27248_g1_i1	GO:0006412
c27273_g1_i1	GO:0005952	camp-dependent protein kinase regulator
c27273_g1_i1	GO:0008603
c27273_g1_i1	GO:0016301
c27273_g1_i1	GO:0016310
c27273_g1_i1	GO:0045859
c27293_g2_i1	GO:0019013	u3 small nucleolar ribonucleoprotein protein
c27293_g2_i1	GO:0030529
c27301_g1_i1	GO:0005840	60s ribosomal protein l34-a
c27301_g1_i1	GO:0003735
c27301_g1_i1	GO:0006412
c27463_g1_i1	GO:0006886	hypothetical protein
c27516_g1_i1	GO:0000179	dimethyladenosine transferase
c27516_g1_i1	GO:0031167
c27516_g1_i1	EC:2.1.1
c27516_g2_i1	GO:0000179	dimethyladenosine transferase
c27516_g2_i1	GO:0031167
c27516_g2_i1	EC:2.1.1
c27517_g1_i1	GO:0005737	hypothetical protein PFTANZ_00591, partial
c27517_g1_i1	GO:0003743
c27517_g1_i1	GO:0006413
c27587_g1_i1	GO:0000166	hypothetical protein PCYB_112840
c27587_g1_i1	GO:0003676
c27587_g2_i1	GO:0000166	hypothetical protein
c27587_g2_i1	GO:0003676
c27615_g1_i1	GO:0004177	methionine aminopeptidase
c27615_g1_i1	GO:0008235
c27615_g1_i1	GO:0006508
c27615_g1_i1	EC:3.4.11
c28442_g1_i1	GO:0003824	fad synthetase
c28442_g1_i1	GO:0008152
c30397_g1_i1	GO:0005737	mitochondrial precursor
c30397_g1_i1	GO:0004047
c30397_g1_i1	GO:0006546
c30397_g1_i1	GO:0032259
c30397_g1_i1	EC:2.1.2.10
c30784_g1_i1	GO:0005737	tryptophan--trna ligase
c30784_g1_i1	GO:0004830
c30784_g1_i1	GO:0005524
c30784_g1_i1	GO:0006436
c30784_g1_i1	EC:6.1.1.2
c30957_g1_i1	GO:0005634	high mobility group protein
c30957_g1_i1	GO:0005694
c30957_g1_i1	GO:0005829
c30957_g1_i1	GO:0008301
c30957_g1_i1	GO:0001819
c30957_g1_i1	GO:0006355
c32740_g1_i1	GO:0008270	anaphase-promoting complex subunit
c33045_g1_i1	GO:0003723	dna-directed rna polymerase ii
c33045_g1_i1	GO:0003899
c33045_g1_i1	GO:0006351
c33045_g1_i1	EC:2.7.7.6
c34393_g2_i1	GO:0003824	hypothetical protein C922_00873
c34393_g2_i1	GO:0008152
c35069_g1_i1	GO:0008168	s-adenosyl-methyltransferase mraw
c35069_g1_i1	GO:0032259
c35215_g1_i1	GO:0016272	prefoldin subunit 3
c35215_g1_i1	GO:0051082
c35215_g1_i1	GO:0006457
c35689_g1_i1	GO:0005730	GTPase, putative
c35689_g1_i1	GO:0003924
c35689_g1_i1	GO:0005525
c35999_g1_i1	GO:0008121	hypothetical protein C922_03954
c35999_g1_i1	GO:1902600
c35999_g1_i1	EC:1.10.2.2
c36111_g1_i1	GO:0004674	protein kinase
c36111_g1_i1	GO:0005524
c36111_g1_i1	GO:0006468
c36111_g1_i1	EC:2.7.11
c36208_g1_i2	GO:0005509	caltractin
c36516_g1_i1	GO:0016021	sft2-like protein
c36516_g1_i1	GO:0016192
c37080_g1_i1	GO:0006904	sec1 family
c37141_g1_i1	GO:0009331	fad-dependent glycerol-3-phosphate
c37141_g1_i1	GO:0004368
c37141_g1_i1	GO:0006072
c37141_g1_i1	GO:0055114
c37141_g1_i1	EC:1.1.5.3
c39246_g1_i1	GO:0016021	mitochondrial 2-oxoglutarate malate carrier protein
c39246_g1_i1	GO:0006810
c39300_g1_i1	GO:0003723	rna binding protein
c39534_g1_i1	GO:0004190	hypothetical protein C922_00024
c39534_g1_i1	GO:0006508
c39534_g1_i1	EC:3.4.23
c39761_g1_i1	GO:0000275	atp synthase epsilon chain mitochondrial
c39761_g1_i1	GO:0046933
c39761_g1_i1	GO:0046961
c39761_g1_i1	GO:0015986
c39886_g1_i1	GO:0016020	ethanolaminephosphotransferase
c39886_g1_i1	GO:0016780
c39886_g1_i1	GO:0008654
c40057_g1_i1	GO:0016787	proliferation-associated protein 2g4
c40057_g1_i1	GO:0008152
c40190_g3_i1	GO:0005524	heat shock protein 81-2
c40190_g3_i1	GO:0051082
c40190_g3_i1	GO:0006457
c40190_g3_i1	GO:0006950
c40214_g1_i2	GO:0003723	rna helicase
c40214_g1_i2	GO:0005524
c40214_g1_i2	GO:0008026
c40214_g1_i2	GO:0006200
c40222_g2_i1	GO:0005681	pre-mrna splicing factor
c40222_g2_i1	GO:0017070
c40222_g2_i1	GO:0030623
c40222_g2_i1	GO:0000398
c40256_g1_i1	GO:0004674	ck1 ck1 protein kinase
c40256_g1_i1	GO:0005524
c40256_g1_i1	GO:0006468
c40256_g1_i1	EC:2.7.11
c40320_g2_i1	GO:0003723	hypothetical protein
c40346_g2_i1	GO:0015934	ribosomal protein l15
c40346_g2_i1	GO:0003735
c40346_g2_i1	GO:0006412
c40425_g1_i1	GO:0016740	3-oxoacyl-
c40425_g1_i1	GO:0008152
c40425_g2_i1	GO:0016747	3-oxoacyl- synthase
c40425_g2_i1	GO:0006633
c40518_g1_i1	GO:0005886	ame: full=28 kda ookinete surface antigen ame: full=pgs28 flags: precursor
c40518_g1_i1	GO:0009986
c40518_g1_i1	GO:0031225
c40653_g1_i1	GO:0003743	eukaryotic translation initiation factor 3 subunit 5
c40653_g1_i1	GO:0006413
c40745_g1_i1	GO:0005681	pre-mrna-splicing factor
c40745_g1_i1	GO:0005737
c40745_g1_i1	GO:0000166
c40745_g1_i1	GO:0003676
c40745_g1_i1	GO:0006397
c40745_g1_i1	GO:0008380
c40745_g2_i1	GO:0005840	40s ribosomal protein s15aa
c40745_g2_i1	GO:0003735
c40745_g2_i1	GO:0006412
c43070_g1_i1	GO:0016281	eukaryotic initiation
c43070_g1_i1	GO:0003743
c43070_g1_i1	GO:0004004
c43070_g1_i1	GO:0005524
c43070_g1_i1	GO:0006200
c43070_g1_i1	GO:0006413
c43070_g1_i1	GO:0006446
c43285_g1_i1	GO:0019028	nonclathrin coat protein zeta2-cop-related
c43285_g1_i1	GO:0030126
c43285_g1_i1	GO:0006886
c43285_g2_i1	GO:0016020	coatomer zeta-1 subunit
c43285_g2_i1	GO:0015031
c43290_g2_i1	GO:0016021	hypothetical protein
c43408_g1_i1	GO:0005858	hypothetical protein C922_03423
c43408_g1_i1	GO:0003700
c43408_g1_i1	GO:0003777
c43408_g1_i1	GO:0016887
c43408_g1_i1	GO:0043565
c43408_g1_i1	GO:0001539
c43408_g1_i1	GO:0006200
c43408_g1_i1	GO:0006355
c43408_g1_i1	GO:0007018
c43408_g1_i1	EC:3.6.1.3
c43497_g1_i1	GO:0005622	RhoGAP protein
c43497_g1_i1	GO:0007165
c43497_g1_i2	GO:0005622	RhoGAP protein
c43497_g1_i2	GO:0007165
c45001_g1_i1	GO:0005524	abc transporter
c45001_g1_i1	GO:0016887
c45001_g1_i1	GO:0006200
c45001_g1_i1	EC:3.6.1.3
c47184_g1_i1	GO:0005744	mitochondrial import inner membrane translocase subunit
c47184_g1_i1	GO:0030150
c49240_g1_i1	GO:0005829	receptor for activated c kinase
c49240_g1_i1	GO:0005080
c49240_g1_i1	GO:0016301
c49240_g1_i1	GO:0016310
c49240_g1_i2	GO:0005829	receptor for activated c kinase
c49240_g1_i2	GO:0005080
c49240_g1_i2	GO:0016301
c49240_g1_i2	GO:0016310
c50251_g1_i1	GO:0006506	phosphatidylinositol class a
c50802_g1_i1	GO:0030131	adapter-related protein complex 1 beta 1 subunit
c50802_g1_i1	GO:0008565
c50802_g1_i1	GO:0006886
c50802_g1_i1	GO:0016192
c51218_g1_i1	GO:0046872	hypothetical protein PFFCH_05452
c51499_g1_i1	GO:0005634	dna-directed rna polymerase ii 23 kda polypeptide
c51499_g1_i1	GO:0003677
c51499_g1_i1	GO:0003899
c51499_g1_i1	GO:0006351
c51499_g1_i1	EC:2.7.7.6
c52635_g1_i1	GO:0008924	malate:quinone oxidoreductase, putative
c52635_g1_i1	GO:0006090
c52635_g1_i1	GO:0006099
c52635_g1_i1	EC:1.1.5.4
c52635_g2_i1	GO:0008924	malate:quinone oxidoreductase
c52635_g2_i1	GO:0006099
c52635_g2_i1	EC:1.1.5.4
c54372_g2_i1	GO:0016021	conserved Plasmodium protein, unknown function
c54372_g2_i1	GO:0006810
c54670_g2_i1	GO:0003676	rna partial
c54670_g2_i1	GO:0005524
c54670_g2_i1	GO:0008026
c54670_g2_i1	GO:0006200
c54675_g1_i1	GO:0020011	conserved Plasmodium protein, unknown function
c54734_g1_i1	GO:0005829	hydroxyacylglutathione hydrolase
c54734_g1_i1	GO:0004416
c54734_g1_i1	GO:0008270
c54734_g1_i1	GO:0006750
c54734_g1_i1	GO:0009438
c54734_g1_i1	EC:3.1.2.6
c54906_g1_i1	GO:0003700	transcription factor with ap2 domain
c54906_g1_i1	GO:0006355
c54906_g2_i1	GO:0003700	ap2 family
c54906_g2_i1	GO:0006355
c55258_g2_i1	GO:0005681	dim1 protein homolog
c55258_g2_i1	GO:0007067
c55400_g1_i1	GO:0022627	ribosomal protein s19
c55400_g1_i1	GO:0003723
c55400_g1_i1	GO:0003735
c55400_g1_i1	GO:0006412
c55514_g1_i1	GO:0003723	hypothetical protein, conserved in Plasmodium species
c55514_g1_i1	GO:0008168
c55514_g1_i1	GO:0032259
c55550_g1_i1	GO:0004105	cholinephosphate cytidylyltransferase
c55550_g1_i1	GO:0006657
c55550_g1_i1	EC:2.7.7.15
c55607_g1_i1	GO:0020011	apicoplast acp
c55607_g1_i1	GO:0008897
c55607_g1_i1	GO:0006633
c55607_g1_i1	EC:2.7.8.7
c55626_g1_i1	GO:0016021	hypothetical protein
c55626_g2_i1	GO:0016021	mitochondrial import inner membrane translocase subunit tim17
c56010_g1_i1	GO:0005938	hypothetical protein PCYB_061390
c56010_g1_i1	GO:0005543
c56010_g1_i1	GO:0032065
c56616_g1_i1	GO:0004612	phosphoenolpyruvate carboxykinase
c56616_g1_i1	GO:0005524
c56616_g1_i1	GO:0016301
c56616_g1_i1	GO:0006094
c56616_g1_i1	GO:0016310
c56616_g1_i1	EC:4.1.1.49
c56748_g1_i1	GO:0005730	high mobility group-like protein
c56748_g1_i1	GO:0003723
c56763_g1_i1	GO:0000785	chromodomain protein
c56763_g1_i1	GO:0034399
c56763_g1_i1	GO:0003682
c56763_g1_i1	GO:0006333
c56778_g1_i1	GO:0008537	subunit of proteaseome activator
c56778_g1_i1	GO:0008233
c56778_g1_i1	GO:0006508
c56848_g2_i1	GO:0020037	hypothetical protein PFFVO_03593
c56853_g1_i1	GO:0005840	60s ribosomal protein
c56853_g1_i1	GO:0003735
c56853_g1_i1	GO:0006412
c56853_g2_i1	GO:0005739	60s ribosomal protein
c56853_g2_i1	GO:0022625
c56853_g2_i1	GO:0003735
c56853_g2_i1	GO:0006412
c56978_g1_i1	GO:0031314	coq4_plakh ame: full=ubiquinone biosynthesis protein coq4 mitochondrial ame: full=coenzyme q biosynthesis protein 4 homolog flags: precursor
c56978_g1_i1	GO:0006744
c56978_g1_i2	GO:0031314	coq4_plakh ame: full=ubiquinone biosynthesis protein coq4 mitochondrial ame: full=coenzyme q biosynthesis protein 4 homolog flags: precursor
c56978_g1_i2	GO:0006744
c57208_g1_i1	GO:0005525	rab2 gtpase
c57208_g1_i1	GO:0007264
c57208_g1_i1	GO:0015031
c57208_g1_i2	GO:0005525	rab2 gtpase
c57208_g1_i2	GO:0007264
c57208_g1_i2	GO:0015031
c57361_g1_i1	GO:0016740	hypothetical protein, conserved
c57361_g1_i1	GO:0051539
c57361_g1_i1	GO:0009451
c57382_g1_i2	GO:0003700	hypothetical protein
c57382_g1_i2	GO:0006355
c57490_g1_i1	GO:0005634	conserved Plasmodium protein, unknown function
c57490_g1_i1	GO:0005737
c57490_g1_i1	GO:0004865
c57490_g1_i1	GO:0009966
c57490_g1_i1	GO:0043086
c57490_g1_i1	GO:0043666
c57509_g1_i1	GO:0003723	transcription or splicing factor-like protein
c57509_g1_i1	GO:0008270
c57665_g1_i1	GO:0005634	proteasome subunit
c57665_g1_i1	GO:0005737
c57665_g1_i1	GO:0019773
c57665_g1_i1	GO:0004298
c57665_g1_i1	GO:0006511
c57665_g1_i1	EC:3.4.25
c57665_g2_i2	GO:0005634	proteasome subunit
c57665_g2_i2	GO:0005737
c57665_g2_i2	GO:0019773
c57665_g2_i2	GO:0004298
c57665_g2_i2	GO:0006511
c57665_g2_i2	EC:3.4.25
c58074_g1_i1	GO:0000781	chain plasmodium falciparum sir2a preferentially hydrolyzes medium and long chain fatty acyl lysine
c58074_g1_i1	GO:0005677
c58074_g1_i1	GO:0005730
c58074_g1_i1	GO:0005739
c58074_g1_i1	GO:0003677
c58074_g1_i1	GO:0008270
c58074_g1_i1	GO:0034979
c58074_g1_i1	GO:0036054
c58074_g1_i1	GO:0036055
c58074_g1_i1	GO:0070403
c58074_g1_i1	GO:0006342
c58074_g1_i1	GO:0006476
c58074_g1_i1	GO:0016233
c58074_g1_i1	GO:0036047
c58074_g1_i1	GO:0036049
c58141_g1_i1	GO:0016021	secy-independent transporter protein
c58141_g3_i1	GO:0016021	secy-independent transporter
c58335_g1_i1	GO:0005758	cytochrome c oxidase copper
c58335_g1_i1	GO:0016531
c58335_g1_i1	GO:0006825
c58335_g1_i2	GO:0005758	cytochrome c oxidase copper
c58335_g1_i2	GO:0016531
c58335_g1_i2	GO:0006825
c58707_g3_i1	GO:0003924	hypothetical protein
c58707_g3_i1	GO:0005525
c58707_g3_i1	GO:0006184
c58828_g1_i4	GO:0016787	ser thr protein phosphatase family protein
c58828_g1_i4	GO:0008152
c58882_g1_i3	GO:0005509	hypothetical protein
c58997_g1_i1	GO:0003743	eukaryotic translation initiation factor partial
c58997_g1_i1	GO:0043022
c58997_g1_i1	GO:0006413
c58997_g1_i1	GO:0042256
c58997_g4_i1	GO:0046872	hypothetical protein C922_00093
c58997_g6_i1	GO:0005634	chromatin assembly factor 1
c59099_g1_i1	GO:0005681	pre-mrna splicing
c59099_g1_i1	GO:0008380
c59147_g1_i1	GO:0005794	adapter-related protein complex 1 gamma 2 subunit
c59147_g1_i1	GO:0030131
c59147_g1_i1	GO:0008565
c59147_g1_i1	GO:0006886
c59147_g1_i1	GO:0016192
c59147_g2_i2	GO:0005794	hypothetical protein
c59147_g2_i2	GO:0030117
c59147_g2_i2	GO:0008565
c59147_g2_i2	GO:0006886
c59147_g2_i2	GO:0016192
c59147_g2_i3	GO:0005794	hypothetical protein
c59147_g2_i3	GO:0030117
c59147_g2_i3	GO:0008565
c59147_g2_i3	GO:0006886
c59147_g2_i3	GO:0016192
c59488_g3_i1	GO:0016021	hypothetical protein C922_01888
c59488_g3_i1	GO:0005524
c59488_g3_i1	GO:0042626
c59488_g3_i1	GO:0006200
c59488_g3_i1	GO:0055085
c60117_g1_i1	GO:0000786	histone h4
c60117_g1_i1	GO:0005634
c60117_g1_i1	GO:0003677
c60117_g1_i1	GO:0046982
c60117_g1_i1	GO:0006334
c60132_g2_i1	GO:0016539	hypothetical protein
c60191_g1_i1	GO:0008290	f-actin capping protein beta subunit
c60191_g1_i1	GO:0071203
c60191_g1_i1	GO:0003779
c60191_g1_i1	GO:0030036
c60269_g1_i3	GO:0019028	vp1 protein
c60465_g1_i1	GO:0005622	3 -5 exonuclease domain containing protein
c60465_g1_i1	GO:0000166
c60465_g1_i1	GO:0003676
c60465_g1_i1	GO:0008408
c60465_g1_i1	GO:0090305
c60465_g2_i1	GO:0005622	hypothetical protein C922_00293
c60465_g2_i1	GO:0000166
c60465_g2_i1	GO:0003676
c60465_g2_i1	GO:0008408
c60465_g2_i1	GO:0090305
c60546_g2_i1	GO:0004370	chain crystal structure of plasmodium falciparum glycerol kinase with bound glycerol
c60546_g2_i1	GO:0005524
c60546_g2_i1	GO:0006071
c60546_g2_i1	GO:0006072
c60546_g2_i1	GO:0016310
c60546_g2_i1	EC:2.7.1.30
c61576_g1_i1	GO:0000311	mitochondrial ribosomal protein l16
c61576_g1_i1	GO:0003735
c61576_g1_i1	GO:0019843
c61576_g1_i1	GO:0006412
c61592_g1_i1	GO:0003896	dna primase large
c61592_g1_i1	GO:0006269
c61592_g1_i1	EC:2.7.7
c61974_g2_i1	GO:0030286	dynein heavy chain
c61974_g2_i1	GO:0003777
c61974_g2_i1	GO:0007018
c61974_g2_i1	GO:0008152
c62056_g1_i1	GO:0016021	hypothetical protein, conserved in Plasmodium species
c62056_g1_i1	GO:0055085
c62203_g1_i1	GO:0016491	hypothetical protein
c62203_g1_i1	GO:0055114
c62217_g2_i1	GO:0004164	diphthine synthase
c62217_g2_i1	GO:0017183
c62217_g2_i1	GO:0032259
c62217_g2_i1	EC:2.1.1.98
c62217_g3_i1	GO:0004164	diphthine synthase
c62217_g3_i1	GO:0017183
c62217_g3_i1	GO:0032259
c62217_g3_i1	EC:2.1.1.98
c62220_g1_i1	GO:0003922	gmp synthase (glutamine-hydrolysing)
c62220_g1_i1	GO:0005524
c62220_g1_i1	GO:0016462
c62220_g1_i1	GO:0006177
c62220_g1_i1	EC:3.6.1
c62220_g1_i1	EC:6.3.5.2
c62266_g1_i1	GO:0016020	hypothetical protein
c62266_g1_i1	GO:0016192
c62266_g1_i2	GO:0016020	hypothetical protein
c62266_g1_i2	GO:0016192
c62347_g2_i1	GO:0004609	phosphatidylserine decarboxylase
c62347_g2_i1	GO:0008654
c62347_g2_i1	EC:4.1.1.65
c62457_g1_i2	GO:0020011	ADP-ribosylation factor, putative
c62457_g1_i2	GO:0003924
c62457_g1_i2	GO:0005525
c62457_g1_i2	GO:0006184
c62457_g1_i2	GO:0006471
c62487_g1_i1	GO:0003746	translation elongation factor
c62487_g1_i1	GO:0005525
c62487_g1_i1	GO:0006414
c62487_g1_i2	GO:0003746	translation elongation factor
c62487_g1_i2	GO:0005525
c62487_g1_i2	GO:0006414
c62659_g2_i1	GO:0006511	hypothetical protein C922_01600
c62659_g2_i2	GO:0006511	hypothetical protein C922_01600
c62872_g1_i1	GO:0003746	elongation factor 2
c62872_g1_i1	GO:0003924
c62872_g1_i1	GO:0005525
c62872_g1_i1	GO:0006184
c62872_g1_i1	GO:0006414
c62876_g1_i1	GO:0005634	atp-dependent helicase
c62876_g1_i1	GO:0003723
c62876_g1_i1	GO:0005524
c62876_g1_i1	GO:0008026
c62876_g1_i1	GO:0006200
c62888_g1_i1	GO:0016021	major facilitator superfamily transporter
c62888_g1_i1	GO:0055085
c62906_g1_i2	GO:0016021	nucleoside transporter 1
c62906_g1_i2	GO:0005337
c62906_g1_i2	GO:1901642
c63082_g1_i1	GO:0016538	conserved Plasmodium protein, unknown function
c63082_g1_i1	GO:0007049
c63082_g1_i1	GO:0045859
c63082_g1_i1	GO:0051301
c63082_g1_i1	EC:2.7.1
c63110_g1_i1	GO:0000439	tfiih basal transcription factor subunit
c63110_g1_i1	GO:0008270
c63110_g1_i1	GO:0006289
c63110_g1_i1	GO:0006351
c63110_g1_i2	GO:0000439	tfiih basal transcription factor subunit
c63110_g1_i2	GO:0008270
c63110_g1_i2	GO:0006289
c63110_g1_i2	GO:0006351
c63142_g1_i1	GO:0004842	ubiquitin conjugating
c63142_g1_i1	GO:0016881
c63142_g1_i1	GO:0006511
c63142_g1_i1	GO:0016567
c63277_g1_i1	GO:0004177	aminopeptidase
c63277_g1_i1	GO:0006508
c63277_g1_i1	EC:3.4.11
c63505_g2_i1	GO:0046872	hypothetical protein, conserved in Plasmodium species
c63505_g3_i1	GO:0046872	hypothetical protein PCYB_071450
c63865_g1_i3	GO:0005801	Sybindin-like protein, putative
c63865_g1_i3	GO:0006888
c63966_g1_i1	GO:0016874	long-chain-fatty-acid-- ligase
c63966_g1_i1	GO:0008152
c64056_g1_i2	GO:0016021	drug metabolite
c64056_g1_i2	GO:0005215
c64056_g1_i2	GO:0055085
c64503_g2_i1	GO:0000179	dimethyladenosine transferase
c64503_g2_i1	GO:0031167
c64503_g2_i1	EC:2.1.1
c64711_g1_i2	GO:0000785	high mobility group protein
c64711_g1_i2	GO:0005634
c64711_g1_i2	GO:0003697
c64711_g1_i2	GO:0043565
c64711_g1_i2	GO:0046982
c64711_g1_i2	GO:0006268
c64711_g1_i2	GO:0006355
c64711_g1_i3	GO:0000785	high mobility group protein
c64711_g1_i3	GO:0005634
c64711_g1_i3	GO:0003697
c64711_g1_i3	GO:0043565
c64711_g1_i3	GO:0046982
c64711_g1_i3	GO:0006268
c64711_g1_i3	GO:0006355
c64711_g1_i4	GO:0000785	high mobility group protein
c64711_g1_i4	GO:0005634
c64711_g1_i4	GO:0003697
c64711_g1_i4	GO:0043565
c64711_g1_i4	GO:0046982
c64711_g1_i4	GO:0006268
c64711_g1_i4	GO:0006355
c64853_g1_i1	GO:0016740	prenyl transferase
c64853_g1_i1	GO:0008299
c65048_g1_i1	GO:0020011	chain ispf (plasmodium falciparum) cdp complex
c65048_g1_i1	GO:0008685
c65048_g1_i1	GO:0046872
c65048_g1_i1	GO:0016114
c65048_g1_i1	GO:0019288
c65048_g1_i1	EC:4.6.1.12
c65048_g1_i2	GO:0020011	chain ispf (plasmodium falciparum) cdp complex
c65048_g1_i2	GO:0008685
c65048_g1_i2	GO:0046872
c65048_g1_i2	GO:0016114
c65048_g1_i2	GO:0019288
c65048_g1_i2	EC:4.6.1.12
c65060_g1_i1	GO:0000166	peptidylprolyl isomerase
c65060_g1_i1	GO:0003676
c65060_g1_i1	GO:0016853
c65060_g1_i1	GO:0008152
c65124_g2_i1	GO:0016773	hypothetical protein
c65124_g2_i1	GO:0008152
c65232_g2_i1	GO:0005737	phenylalanyl-trna synthetase subunit
c65232_g2_i1	GO:0000049
c65232_g2_i1	GO:0000287
c65232_g2_i1	GO:0004826
c65232_g2_i1	GO:0005524
c65232_g2_i1	GO:0006432
c65232_g2_i1	GO:0008033
c65232_g2_i1	EC:6.1.1.20
c65482_g2_i1	GO:0005759	conserved protein, unknown function
c65547_g1_i1	GO:0003677	hypothetical protein PFFVO_04905
c65547_g1_i1	GO:0006352
c65547_g1_i2	GO:0003677	transcription initiation tfiid-
c65547_g1_i2	GO:0006352
c65547_g1_i3	GO:0003677	hypothetical protein PFFVO_04905
c65547_g1_i3	GO:0006352
c65565_g1_i1	GO:0008270	hypothetical protein
c65761_g1_i1	GO:0005739	reverse transcriptase and intron maturase
c65761_g1_i1	GO:0003723
c65761_g1_i1	GO:0003964
c65761_g1_i1	GO:0006278
c65761_g1_i1	GO:0006397
c65761_g1_i1	EC:2.7.7.49
c65767_g1_i1	GO:0005886	syntaxin-like protein 6
c65767_g1_i1	GO:0020020
c65767_g1_i1	GO:0031201
c65767_g1_i1	GO:0005484
c65767_g1_i1	GO:0006886
c65767_g1_i1	GO:0016192
c65767_g1_i1	GO:0031338
c65866_g1_i1	GO:0005956	casein kinase ii beta chain
c65866_g1_i1	GO:0016301
c65866_g1_i1	GO:0019887
c65866_g1_i1	GO:0016310
c65866_g1_i1	GO:0045859
c65866_g2_i1	GO:0005956	casein kinase ii beta chain
c65866_g2_i1	GO:0016301
c65866_g2_i1	GO:0019887
c65866_g2_i1	GO:0016310
c65866_g2_i1	GO:0045859
c65986_g1_i1	GO:0008138	protein phosphatase, putative
c65986_g1_i1	GO:0006470
c65986_g1_i1	EC:3.1.3
c66010_g2_i1	GO:0005840	40s ribosomal protein s30
c66010_g2_i1	GO:0003735
c66010_g2_i1	GO:0006412
c66168_g1_i1	GO:0045454	hypothetical protein
c66189_g3_i2	GO:0007076	hypothetical protein
c66189_g4_i1	GO:0007076	hypothetical protein
c66244_g1_i1	GO:0005097	hypothetical protein C922_01476
c66244_g1_i1	GO:0032851
c66415_g2_i1	GO:0016021	hypothetical protein C922_01698
c66415_g2_i1	GO:0055085
c66482_g1_i1	GO:0016021	rhomboid protease rom9
c66482_g1_i1	GO:0004252
c66482_g1_i1	GO:0006508
c66482_g1_i1	EC:3.4.21
c66684_g2_i1	GO:0005956	casein kinase ii subunit beta
c66684_g2_i1	GO:0016301
c66684_g2_i1	GO:0019887
c66684_g2_i1	GO:0016310
c66684_g2_i1	GO:0045859
c66787_g1_i1	GO:0015935	40s ribosomal protein
c66787_g1_i1	GO:0003723
c66787_g1_i1	GO:0003735
c66787_g1_i1	GO:0006412
c66835_g1_i2	GO:0004042	n-terminal acetyltransferase
c66835_g1_i2	GO:0008152
c66835_g1_i2	EC:2.3.1.1
c66835_g1_i3	GO:0004042	N-terminal acetyltransferase, putative
c66835_g1_i3	GO:0008152
c66835_g1_i3	EC:2.3.1.1
c67317_g1_i2	GO:0005681	chromatin-binding protein, putative
c67317_g1_i2	GO:0000398
c67341_g1_i1	GO:0004674	st kinase
c67341_g1_i1	GO:0005524
c67341_g1_i1	GO:0006468
c67341_g1_i1	EC:2.7.11
c67350_g1_i1	GO:0030127	sec24-related protein
c67350_g1_i1	GO:0006886
c67350_g1_i1	GO:0006888
c67352_g1_i1	GO:0008168	aminomethyltransferase, putative
c67352_g1_i1	GO:0032259
c67418_g1_i1	GO:0004674	ste ste20 protein kinase
c67418_g1_i1	GO:0005524
c67418_g1_i1	GO:0006468
c67418_g1_i1	EC:2.7.11
c67614_g1_i1	GO:0005524	ubiquitin-activating enzyme, putative
c67614_g1_i1	GO:0008641
c67614_g1_i1	GO:0016881
c67614_g1_i1	GO:0006464
c67685_g1_i1	GO:0005681	splicing factor 3a
c67685_g1_i1	GO:0003676
c67685_g1_i1	GO:0008270
c67685_g1_i1	GO:0008380
c67826_g2_i1	GO:0003924	hypothetical protein PFFVO_02716
c67826_g2_i1	GO:0005525
c67826_g2_i1	GO:0006184
c68177_g1_i2	GO:0016785	o-phosphoseryl-trna selenium transferase
c68177_g1_i2	GO:0030170
c68177_g1_i2	GO:0097056
c68302_g1_i1	GO:0016021	hypothetical protein in Plasmodium species
c68302_g1_i1	GO:0051205
c68364_g1_i1	GO:0008234	hypothetical protein C922_05037
c68364_g1_i1	GO:0006508
c68364_g1_i1	EC:3.4
c68364_g1_i2	GO:0004514	nicotinate phosphoribosyltransferase-like protein
c68364_g1_i2	GO:0004516
c68364_g1_i2	GO:0009435
c68364_g1_i2	GO:0019358
c68364_g1_i2	EC:2.4.2.19
c68364_g1_i2	EC:2.4.2.11
c68393_g1_i3	GO:0031201	snare protein
c68393_g1_i3	GO:0005484
c68393_g1_i3	GO:0016192
c68393_g1_i3	GO:0031338
c68471_g1_i1	GO:0005524	abc puatative
c68471_g1_i1	GO:0016887
c68471_g1_i1	GO:0006200
c68471_g1_i1	EC:3.6.1.3
c68528_g2_i1	GO:0016787	hypothetical protein C922_00409
c68528_g2_i1	GO:0008152
c68673_g2_i2	GO:0004674	calcium-dependent protein kinase 4
c68673_g2_i2	GO:0005524
c68673_g2_i2	GO:0006468
c68673_g2_i2	EC:2.7.11
c68748_g2_i1	GO:0015031	vacuolar protein sorting-associated protein 26
c68748_g2_i1	GO:0042147
c69019_g1_i1	GO:0020011	transcription factor with ap2 domain
c69019_g1_i1	GO:0034399
c69019_g1_i1	GO:0003700
c69019_g1_i1	GO:0042162
c69019_g1_i1	GO:0006355
c69098_g1_i1	GO:0003676	dna polymerase theta subunit
c69098_g1_i1	GO:0004386
c69098_g1_i1	GO:0005524
c69098_g1_i1	GO:0008152
c69098_g2_i1	GO:0003676	dna polymerase theta subunit
c69098_g2_i1	GO:0004386
c69098_g2_i1	GO:0005524
c69098_g2_i1	GO:0008152
c69367_g1_i3	GO:0004674	serine threonine protein kinase
c69367_g1_i3	GO:0005524
c69367_g1_i3	GO:0006468
c69367_g1_i3	GO:0007165
c69367_g1_i3	EC:2.7.11
c69583_g1_i2	GO:0003723	hypothetical protein
c69896_g1_i1	GO:0003723	hypothetical protein C922_03701
c69903_g1_i1	GO:0003676	hypothetical protein C922_04259
c69903_g1_i1	GO:0004386
c69903_g1_i1	GO:0005524
c69903_g1_i1	GO:0008152
c69903_g2_i1	GO:0003676	hypothetical protein C922_04259
c69903_g2_i1	GO:0004386
c69903_g2_i1	GO:0005524
c69903_g2_i1	GO:0008152
c69912_g2_i1	GO:0019013	u1 small nuclear ribonucleoprotein 70 kda
c69912_g2_i1	GO:0030529
c69912_g2_i1	GO:0000166
c69912_g2_i1	GO:0003676
c70003_g3_i1	GO:0008234	hypothetical protein PFFVO_00755
c70003_g3_i1	GO:0008242
c70003_g3_i1	GO:0008270
c70003_g3_i1	GO:0036459
c70003_g3_i1	GO:0006511
c70003_g3_i1	EC:3.4
c70003_g3_i1	EC:3.4.19
c70279_g1_i1	GO:0005525	hypothetical protein C922_00881
c70279_g1_i1	GO:0007264
c70279_g2_i1	GO:0005525	conserved Plasmodium protein, unknown function
c70279_g2_i1	GO:0007264
c70280_g1_i2	GO:0042626	vacuolar atp synthase subunit d
c70280_g1_i2	GO:0055085
c70370_g1_i1	GO:0019901	cyclin
c70370_g1_i1	GO:0000079
c70488_g2_i1	GO:0016471	vacuolar atp synthase subunit g
c70488_g2_i1	GO:0016820
c70488_g2_i1	GO:0015992
c70488_g2_i1	GO:0055085
c70488_g2_i2	GO:0016471	vacuolar atp synthase subunit g
c70488_g2_i2	GO:0016820
c70488_g2_i2	GO:0015992
c70488_g2_i2	GO:0055085
c70662_g1_i1	GO:0003677	hypothetical protein
c70690_g3_i3	GO:0005840	ribosomal protein s11
c70690_g3_i3	GO:0003735
c70690_g3_i3	GO:0006412
c70700_g2_i1	GO:0005525	rab11b protein
c70700_g2_i1	GO:0007264
c70700_g2_i1	GO:0015031
c70896_g1_i1	GO:0015935	40s ribosomal protein s5
c70896_g1_i1	GO:0003723
c70896_g1_i1	GO:0003735
c70896_g1_i1	GO:0006412
c70896_g1_i2	GO:0015935	40s ribosomal protein s5
c70896_g1_i2	GO:0003723
c70896_g1_i2	GO:0003735
c70896_g1_i2	GO:0006412
c71040_g2_i1	GO:0020011	ferredoxin, putative
c71040_g2_i1	GO:0005515
c71040_g2_i1	GO:0009055
c71040_g2_i1	GO:0046872
c71040_g2_i1	GO:0051537
c71040_g2_i1	GO:0022900
c71130_g3_i1	GO:0005634	topoisomerase i
c71130_g3_i1	GO:0005694
c71130_g3_i1	GO:0003677
c71130_g3_i1	GO:0003917
c71130_g3_i1	GO:0003918
c71130_g3_i1	GO:0006200
c71130_g3_i1	GO:0006265
c71130_g3_i1	GO:0042493
c71130_g3_i1	EC:5.99.1.3
c71130_g3_i1	EC:5.99.1.2
c71177_g3_i1	GO:0003676	hypothetical protein C922_02359
c71177_g3_i1	GO:0016788
c71177_g3_i1	GO:0008152
c71188_g2_i1	GO:0008168	hypothetical protein C922_04436
c71188_g2_i1	GO:0001510
c71188_g2_i1	GO:0009452
c71218_g1_i2	GO:0005634	hypothetical protein C922_02011
c71218_g1_i2	GO:0003676
c71381_g1_i1	GO:0003824	hypothetical protein PFTANZ_05440
c71381_g1_i1	GO:0008152
c71523_g1_i2	GO:0003723	pseudouridylate synthase
c71523_g1_i2	GO:0009982
c71523_g1_i2	GO:0001522
c71523_g1_i2	EC:5.4.99.12
c72160_g1_i1	GO:0003824	protein phosphatase
c72160_g1_i1	GO:0008152
c72160_g1_i4	GO:0003824	protein phosphatase
c72160_g1_i4	GO:0008152
c72160_g1_i5	GO:0003824	protein phosphatase
c72160_g1_i5	GO:0008152
c72253_g1_i1	GO:0016021	gtp binding partial
c72253_g1_i1	GO:0005525
c72253_g1_i1	GO:0016787
c72253_g1_i1	GO:0008152
c72283_g1_i1	GO:0005764	preprocathepsin c
c72283_g1_i1	GO:0008234
c72283_g1_i1	GO:0008239
c72283_g1_i1	GO:0006508
c72283_g1_i1	EC:3.4
c72283_g2_i1	GO:0005764	preprocathepsin c
c72283_g2_i1	GO:0008234
c72283_g2_i1	GO:0008239
c72283_g2_i1	GO:0006508
c72283_g2_i1	EC:3.4
c72321_g1_i2	GO:0019288	4-hydroxy-3-methylbut-2-enyl diphosphate reductase
c72321_g1_i2	GO:0055114
c72377_g1_i1	GO:0005730	nucleolar gtp-binding protein
c72377_g1_i1	GO:0005525
c72377_g1_i1	GO:0042254
c72426_g1_i1	GO:0000786	histone h2a
c72426_g1_i1	GO:0005634
c72426_g1_i1	GO:0003677
c72426_g1_i1	GO:0046982
c72426_g1_i1	GO:0006334
c72426_g3_i1	GO:0004674	serine threonine protein
c72426_g3_i1	GO:0005524
c72426_g3_i1	GO:0006468
c72426_g3_i1	EC:2.7.11
c72446_g1_i1	GO:0017150	trna-dihydrouridine synthase
c72446_g1_i1	GO:0050660
c72446_g1_i1	GO:0002943
c72446_g1_i1	GO:0055114
c72478_g1_i1	GO:0016881	ubiquitin-conjugating enzyme e2
c72478_g1_i1	GO:0008152
c72480_g1_i1	GO:0005840	60s ribosomal protein l37
c72480_g1_i1	GO:0003735
c72480_g1_i1	GO:0019843
c72480_g1_i1	GO:0046872
c72480_g1_i1	GO:0006412
c72480_g1_i2	GO:0005840	cc chain cryo-em structure of the plasmodium falciparum 80s ribosome bound to the anti-protozoan drug large subunit (protein only)
c72480_g1_i2	GO:0003735
c72480_g1_i2	GO:0019843
c72480_g1_i2	GO:0046872
c72480_g1_i2	GO:0006412
c72493_g2_i1	GO:0004252	serine protease belonging to subtilisin family
c72493_g2_i1	GO:0006508
c72493_g2_i1	EC:3.4.21
c72500_g1_i1	GO:0035091	wd domain g-beta repeat domain containing protein
c72500_g2_i1	GO:0035091	wd g-beta repeat domain containing protein
c72542_g1_i1	GO:0016021	gtp binding protein
c72542_g1_i1	GO:0005525
c72542_g1_i1	GO:0015093
c72542_g1_i1	GO:0015684
c72543_g1_i1	GO:0005524	atp-dependent transporter
c72543_g1_i1	GO:0016887
c72543_g1_i1	GO:0006200
c72543_g1_i1	GO:0006810
c72543_g1_i1	EC:3.6.1.3
c72548_g2_i1	GO:0005525	developmentally-regulated gtp-binding protein 1
c72557_g1_i1	GO:0016972	human hepatopoietin-like
c72557_g1_i1	GO:0055114
c72557_g1_i1	EC:1.8.3.2
c72571_g1_i1	GO:0005737	seryl-trna synthetase
c72571_g1_i1	GO:0004828
c72571_g1_i1	GO:0005524
c72571_g1_i1	GO:0006434
c72571_g1_i1	EC:6.1.1.11
c72592_g2_i2	GO:0005525	hypothetical protein
c72599_g2_i1	GO:0005634	dna mismatch repair enzyme
c72599_g2_i1	GO:0032300
c72599_g2_i1	GO:0005524
c72599_g2_i1	GO:0030983
c72599_g2_i1	GO:0006298
c72626_g1_i1	GO:0005753	vacuolar atp synthase subunit
c72626_g1_i1	GO:0033180
c72626_g1_i1	GO:0046961
c72626_g1_i1	GO:0007035
c72626_g1_i1	GO:0015986
c72626_g1_i1	GO:0015991
c72626_g1_i2	GO:0005753	vacuolar atp synthase subunit
c72626_g1_i2	GO:0033180
c72626_g1_i2	GO:0046961
c72626_g1_i2	GO:0007035
c72626_g1_i2	GO:0015986
c72626_g1_i2	GO:0015991
c72629_g2_i1	GO:0008270	hypothetical protein C922_04262
c72629_g1_i3	GO:0008270	hypothetical protein
c72791_g1_i1	GO:0016020	hypothetical protein
c72806_g1_i1	GO:0003677	dna-directed rna polymerase ii subunit rpb2
c72806_g1_i1	GO:0003899
c72806_g1_i1	GO:0032549
c72806_g1_i1	GO:0006351
c72806_g1_i1	EC:2.7.7.6
c72866_g4_i1	GO:0016272	prefoldin subunit 6
c72866_g4_i1	GO:0051082
c72866_g4_i1	GO:0006457
c72933_g2_i1	GO:0008374	lecithin-cholesterol acyltransferase
c72933_g2_i1	GO:0006629
c72933_g2_i1	EC:2.3.1
c72947_g2_i1	GO:0004748	ribonucleotide reductase small
c72947_g2_i1	GO:0006260
c72947_g2_i1	GO:0009186
c72947_g2_i1	GO:0055114
c72947_g2_i1	EC:1.17.4.1
c72959_g1_i1	GO:0004806	hypothetical protein
c72959_g1_i1	GO:0006629
c72959_g1_i1	EC:3.1.1.3
c72959_g2_i1	GO:0004806	hypothetical protein
c72959_g2_i1	GO:0006629
c72959_g2_i1	EC:3.1.1.3
c73100_g1_i2	GO:0005840	40s ribosomal protein s16
c73100_g1_i2	GO:0003735
c73100_g1_i2	GO:0006412
c73100_g1_i3	GO:0005840	40s ribosomal protein s16
c73100_g1_i3	GO:0003735
c73100_g1_i3	GO:0006412
c73118_g1_i1	GO:0030915	hypothetical protein PFFVO_05135
c73118_g1_i1	GO:0019789
c73118_g1_i1	GO:0000724
c73118_g1_i2	GO:0030915	hypothetical protein PFFVO_05135
c73118_g1_i2	GO:0019789
c73118_g1_i2	GO:0000724
c73174_g1_i2	GO:0007283	male-enhanced antigen 1
c73245_g1_i1	GO:0007076	hypothetical protein PCYB_135330
c73314_g1_i1	GO:0005871	kinesin
c73314_g1_i1	GO:0005874
c73314_g1_i1	GO:0003777
c73314_g1_i1	GO:0005524
c73314_g1_i1	GO:0008017
c73314_g1_i1	GO:0007018
c73314_g1_i1	GO:0008152
c73390_g2_i1	GO:0005850	eukaryotic translation initiation factor 2 alpha
c73390_g2_i1	GO:0003743
c73390_g2_i1	GO:0006413
c73412_g1_i1	GO:0003746	elongation factor tu
c73412_g1_i1	GO:0003924
c73412_g1_i1	GO:0005525
c73412_g1_i1	GO:0006184
c73412_g1_i1	GO:0006414
c73412_g1_i4	GO:0003746	elongation factor tu
c73412_g1_i4	GO:0003924
c73412_g1_i4	GO:0005525
c73412_g1_i4	GO:0006184
c73412_g1_i4	GO:0006414
c73444_g1_i1	GO:0032040	hypothetical protein PCYB_145100
c73444_g3_i2	GO:0005737	hypothetical protein YYC_03478
c73444_g3_i2	GO:0000287
c73444_g3_i2	GO:0004427
c73444_g3_i2	GO:0006796
c73444_g3_i2	EC:3.6.1.1
c73457_g1_i2	GO:0017176	hypothetical protein PCYB_094690
c73457_g1_i2	GO:0008152
c73457_g1_i2	EC:2.4.1.198
c73485_g2_i1	GO:0016021	v-type atpase
c73485_g2_i1	GO:0033179
c73485_g2_i1	GO:0015078
c73485_g2_i1	GO:0015991
c73542_g1_i1	GO:0004356	glutamine type i
c73542_g1_i1	GO:0006542
c73542_g1_i1	EC:6.3.1.2
c73546_g1_i1	GO:0016192	hypothetical protein C922_02489
c73576_g1_i1	GO:0020011	conserved plasmodium protein
c73596_g1_i2	GO:0003700	hypothetical protein
c73596_g1_i2	GO:0006355
c73698_g1_i1	GO:0008270	hypothetical protein
c73698_g2_i1	GO:0008270	binding protein
c73729_g1_i1	GO:0005737	peptidyl-trna hydrolase
c73729_g1_i1	GO:0016149
c73729_g1_i1	GO:0016787
c73729_g1_i1	GO:0006415
c73828_g2_i1	GO:0005840	ribosomal protein partial
c73828_g2_i1	GO:0003735
c73828_g2_i1	GO:0006412
c73934_g3_i2	GO:0004672	protein kinase
c73934_g3_i2	GO:0005524
c73934_g3_i2	GO:0006468
c73934_g3_i3	GO:0004672	protein kinase
c73934_g3_i3	GO:0005524
c73934_g3_i3	GO:0006468
c74268_g1_i1	GO:0005634	g10 protein
c74431_g2_i1	GO:0016020	hypothetical protein
c74431_g2_i1	GO:0015095
c74431_g2_i1	GO:0015693
c74526_g2_i1	GO:0016021	amino acid
c74526_g2_i1	GO:0005328
c74526_g2_i1	GO:0006836
c74547_g1_i2	GO:0004518	exodeoxyribonuclease iii
c74547_g1_i2	GO:0006281
c74547_g1_i2	GO:0090305
c74547_g1_i2	EC:3.1
c74547_g1_i3	GO:0004518	exodeoxyribonuclease iii
c74547_g1_i3	GO:0006281
c74547_g1_i3	GO:0090305
c74547_g1_i3	EC:3.1
c74596_g1_i1	GO:0004674	serine threonine-protein kinase
c74596_g1_i1	GO:0005524
c74596_g1_i1	GO:0006468
c74596_g1_i1	EC:2.7.11
c74611_g1_i1	GO:0003677	zinc finger
c74611_g1_i1	GO:0008270
c74644_g1_i1	GO:0003677	hypothetical protein
c74644_g1_i1	GO:0006260
c74649_g1_i1	GO:0016787	haloacid dehalogenase-like hydrolase
c74649_g1_i1	GO:0008152
c74661_g1_i1	GO:0003677	dna ligase 1 precursor
c74661_g1_i1	GO:0003910
c74661_g1_i1	GO:0005524
c74661_g1_i1	GO:0006260
c74661_g1_i1	GO:0006310
c74661_g1_i1	GO:0051103
c74661_g1_i1	EC:6.5.1.1
c74661_g1_i3	GO:0003677	dna ligase 1
c74661_g1_i3	GO:0003910
c74661_g1_i3	GO:0005524
c74661_g1_i3	GO:0006260
c74661_g1_i3	GO:0006310
c74661_g1_i3	GO:0051103
c74661_g1_i3	EC:6.5.1.1
c74666_g1_i1	GO:0004170	b chain 5 -diphenyl nucleoside inhibitors of plasmodium falciparum dutpase
c74666_g1_i1	GO:0006260
c74666_g1_i1	GO:0006399
c74666_g1_i1	GO:0046080
c74666_g1_i1	EC:3.6.1.23
c74676_g1_i2	GO:0016020	hypothetical protein
c74676_g1_i2	GO:0005215
c74676_g1_i2	GO:0006810
c74685_g1_i1	GO:0003684	dna mismatch repair protein
c74685_g1_i1	GO:0005524
c74685_g1_i1	GO:0030983
c74685_g1_i1	GO:0006298
c74691_g1_i1	GO:0009986	secreted protein with altered thrombospondin repeat
c74691_g1_i1	GO:0020008
c74691_g1_i1	GO:0016337
c74721_g1_i1	GO:0003677	dna-directed rna polymerase ii kda polypeptide
c74721_g1_i1	GO:0003899
c74721_g1_i1	GO:0046983
c74721_g1_i1	GO:0006351
c74721_g1_i1	EC:2.7.7.6
c74734_g1_i1	GO:0005801	sybindin domain containing protein
c74734_g1_i1	GO:0006888
c74839_g1_i1	GO:0072546	hypothetical protein PCYB_143700
c74839_g2_i1	GO:0072546	hypothetical protein PCYB_143700
c74839_g3_i1	GO:0072546	hypothetical protein
c74898_g1_i1	GO:0016881	ubiquitin-conjugating enzyme
c74898_g1_i1	GO:0008152
c74956_g3_i2	GO:0003700	hypothetical protein C922_04310
c74956_g3_i2	GO:0006355
c74959_g1_i2	GO:0020011	isoleucyl-tRNA synthetase, putative
c74959_g1_i2	GO:0002161
c74959_g1_i2	GO:0004822
c74959_g1_i2	GO:0005524
c74959_g1_i2	GO:0006418
c74959_g1_i2	GO:0006450
c74959_g1_i2	EC:6.1.1.5
c75066_g1_i1	GO:0000922	hypothetical protein
c75066_g1_i1	GO:0005815
c75066_g1_i1	GO:0000226
c75213_g3_i1	GO:0016787	hypothetical protein, conserved in Plasmodium species
c75213_g3_i1	GO:0008152
c75242_g1_i3	GO:0046540	pre-mrna splicing factor
c75242_g1_i3	GO:0000244
c75295_g1_i1	GO:0005097	GTPase activator, putative
c75295_g1_i1	GO:0032851
c75374_g1_i2	GO:0003677	5 -3 n-terminal resolvase-like domain
c75374_g1_i2	GO:0004527
c75374_g1_i2	GO:0090305
c75387_g1_i2	GO:0046933	f-type h+-transporting atpase oligomycin sensitivity conferral protein
c75387_g1_i2	GO:0015986
c75465_g2_i1	GO:0003824	uridine phosphorylase
c75465_g2_i1	GO:0009116
c75465_g3_i1	GO:0003824	uridine phosphorylase
c75465_g3_i1	GO:0009116
c75549_g1_i1	GO:0003723	hypothetical protein
c75549_g1_i1	GO:0009982
c75549_g1_i1	GO:0001522
c75549_g1_i1	EC:5.4.99.12
c75574_g1_i1	GO:0016787	hypothetical protein
c75574_g1_i1	GO:0008152
c75586_g1_i1	GO:0005840	hypothetical protein
c75586_g1_i1	GO:0003735
c75586_g1_i1	GO:0019843
c75586_g1_i1	GO:0006412
c75586_g1_i2	GO:0005840	hypothetical protein
c75586_g1_i2	GO:0003735
c75586_g1_i2	GO:0019843
c75586_g1_i2	GO:0006412
c75617_g1_i2	GO:0016021	transmembrane protein tmp21 homologue
c75617_g1_i2	GO:0006810
c75665_g1_i1	GO:0008017	microtubule associated protein partial
c75700_g1_i1	GO:0020011	apicoplast glycerol-3-phosphate acyltransferase
c75700_g1_i1	GO:0004366
c75700_g1_i1	GO:0006650
c75700_g1_i1	GO:0045017
c75700_g1_i1	EC:2.3.1.15
c75700_g1_i2	GO:0004366	glycerol-3-phosphate acyltransferase
c75700_g1_i2	GO:0006650
c75700_g1_i2	EC:2.3.1.15
c75771_g2_i2	GO:0005622	adp-ribosylation factor
c75771_g2_i2	GO:0005525
c75771_g2_i2	GO:0007264
c75771_g3_i1	GO:0005622	adp-ribosylation factor
c75771_g3_i1	GO:0005525
c75771_g3_i1	GO:0007264
c75776_g1_i2	GO:0030123	hypothetical protein PFFVO_03794
c75776_g1_i2	GO:0008565
c75776_g1_i2	GO:0006886
c75776_g1_i2	GO:0016192
c75779_g1_i1	GO:0005622	hypothetical protein C922_03683
c75779_g1_i1	GO:0000166
c75779_g1_i1	GO:0003676
c75779_g1_i1	GO:0003824
c75779_g1_i1	GO:0044237
c75779_g2_i1	GO:0005622	hypothetical protein
c75779_g2_i1	GO:0000166
c75779_g2_i1	GO:0003676
c75779_g2_i1	GO:0003824
c75779_g2_i1	GO:0044237
c75796_g1_i3	GO:0004416	glyoxalase ii
c75796_g1_i3	GO:0008270
c75796_g1_i3	GO:0006750
c75796_g1_i3	EC:3.1.2.6
c75811_g1_i1	GO:0016021	calcium partial
c75811_g1_i1	GO:0015369
c75811_g1_i1	GO:0070588
c75833_g1_i1	GO:0004674	serine threonine-protein kinase nek1
c75833_g1_i1	GO:0005524
c75833_g1_i1	GO:0006468
c75833_g1_i1	EC:2.7.11
c75849_g1_i2	GO:0016020	hypothetical protein PFFCH_00769
c75849_g1_i2	GO:0005215
c75849_g1_i2	GO:0006810
c75851_g1_i1	GO:0000287	hypothetical protein
c75851_g1_i1	GO:0016791
c75851_g1_i1	GO:0009117
c75851_g1_i1	GO:0016311
c75851_g1_i1	EC:3.1.3.41
c76127_g1_i1	GO:0006914	gaba receptor-associated protein (autophagy-like protein 8)
c76231_g2_i1	GO:0003998	acylphosphatase, putative
c76231_g2_i1	GO:0008152
c76231_g2_i1	EC:3.6.1.7
c76231_g2_i3	GO:0003998	acylphosphatase, putative
c76231_g2_i3	GO:0008152
c76231_g2_i3	EC:3.6.1.7
c76259_g1_i1	GO:0005868	dynein light chain cytoplasmic
c76259_g1_i1	GO:0003777
c76259_g1_i1	GO:0007018
c76259_g1_i1	GO:0008152
c76259_g1_i2	GO:0005868	dynein light chain cytoplasmic
c76259_g1_i2	GO:0003777
c76259_g1_i2	GO:0007018
c76259_g1_i2	GO:0008152
c76333_g2_i1	GO:0005737	hypothetical protein PFUGPA_01387
c76333_g2_i1	GO:0004615
c76333_g2_i1	GO:0009298
c76333_g2_i1	GO:0019307
c76333_g2_i1	EC:5.4.2.8
c76352_g1_i1	GO:0004672	hypothetical protein
c76352_g1_i1	GO:0005524
c76352_g1_i1	GO:0006468
c76399_g1_i1	GO:0005787	signal peptidase, putative
c76399_g1_i1	GO:0016021
c76399_g1_i1	GO:0008233
c76399_g1_i1	GO:0006465
c76399_g1_i1	GO:0006508
c76399_g2_i1	GO:0005787	signal peptidase, putative
c76399_g2_i1	GO:0016021
c76399_g2_i1	GO:0008233
c76399_g2_i1	GO:0006465
c76399_g2_i1	GO:0006508
c76425_g1_i1	GO:0000178	exosome complex component
c76425_g1_i1	GO:0003723
c76435_g1_i1	GO:0008270	hypothetical protein, conserved in Plasmodium species
c76475_g1_i1	GO:0003676	dead-box subfamily atp-dependant helicase
c76475_g1_i1	GO:0005524
c76475_g1_i1	GO:0008026
c76475_g1_i1	GO:0006200
c76582_g2_i2	GO:0005737	conserved Plasmodium protein, unknown function
c76601_g1_i1	GO:0000902	tubulin binding cofactor c
c76601_g1_i2	GO:0000902	tubulin binding cofactor c
c76659_g2_i1	GO:0000166	pre-mrna branch site protein p14
c76659_g2_i1	GO:0003676
c76670_g1_i2	GO:0005737	hypothetical protein PFFCH_04191
c76670_g1_i2	GO:0004812
c76670_g1_i2	GO:0005524
c76670_g1_i2	GO:0006418
c76670_g1_i2	EC:6.1.1
c76689_g1_i1	GO:0005858	hypothetical protein C922_03423
c76689_g1_i1	GO:0003700
c76689_g1_i1	GO:0003777
c76689_g1_i1	GO:0016887
c76689_g1_i1	GO:0043565
c76689_g1_i1	GO:0001539
c76689_g1_i1	GO:0006200
c76689_g1_i1	GO:0006355
c76689_g1_i1	GO:0007018
c76689_g1_i1	EC:3.6.1.3
c76896_g2_i1	GO:0020011	iron-sulfur assembly
c76896_g2_i1	GO:0005198
c76896_g2_i1	GO:0051536
c76896_g2_i1	GO:0016226
c76903_g1_i1	GO:0005965	conserved plasmodium protein
c76903_g1_i1	GO:0016021
c76903_g1_i1	GO:0004660
c76903_g1_i1	GO:0008270
c76903_g1_i1	GO:0018343
c76903_g1_i1	GO:0022900
c76903_g1_i1	EC:2.5.1.58
c76908_g2_i1	GO:0004674	serine threonine protein kinase
c76908_g2_i1	GO:0005524
c76908_g2_i1	GO:0006468
c76908_g2_i1	EC:2.7.11
c76923_g1_i1	GO:0005840	mitochondrial ribosomal protein l4
c76923_g1_i1	GO:0003735
c76923_g1_i1	GO:0006412
c76984_g2_i2	GO:0016301	mitogen-activated protein kinase organizer
c76984_g2_i2	GO:0016310
c76984_g2_i4	GO:0016301	mitogen-activated protein kinase organizer
c76984_g2_i4	GO:0016310
c77011_g2_i1	GO:0004674	cmgc cdk protein kinase
c77011_g2_i1	GO:0005524
c77011_g2_i1	GO:0006468
c77011_g2_i1	EC:2.7.11
c77038_g1_i1	GO:0003876	adenosine amp deaminase
c77038_g1_i1	GO:0006188
c77038_g1_i1	EC:3.5.4.6
c77038_g2_i1	GO:0003876	amp deaminase
c77038_g2_i1	GO:0006188
c77038_g2_i1	EC:3.5.4.6
c77057_g2_i1	GO:0004177	xaa-pro aminopeptidase
c77057_g2_i1	GO:0046872
c77057_g2_i1	GO:0006508
c77057_g2_i1	EC:3.4.11
c77066_g1_i1	GO:0004014	s-adenosylmethionine decarboxylase-ornithine decarboxylase
c77066_g1_i1	GO:0006597
c77066_g1_i1	GO:0008295
c77066_g1_i1	EC:4.1.1.50
c77066_g1_i2	GO:0004014	s-adenosylmethionine decarboxylase-ornithine decarboxylase
c77066_g1_i2	GO:0006597
c77066_g1_i2	GO:0008295
c77066_g1_i2	EC:4.1.1.50
c77066_g1_i3	GO:0004014	s-adenosylmethionine decarboxylase-ornithine decarboxylase
c77066_g1_i3	GO:0006597
c77066_g1_i3	GO:0008295
c77066_g1_i3	EC:4.1.1.50
c77066_g2_i1	GO:0004014	s-adenosylmethionine decarboxylase-ornithine decarboxylase-like protein
c77066_g2_i1	GO:0006597
c77066_g2_i1	GO:0008295
c77066_g2_i1	EC:4.1.1.50
c77088_g5_i1	GO:0004674	protein kinase
c77088_g5_i1	GO:0005509
c77088_g5_i1	GO:0005524
c77088_g5_i1	GO:0006468
c77088_g5_i1	EC:2.7.11
c77115_g1_i1	GO:0008444	phosphatidylglycerophosphate synthase (ec )
c77115_g1_i1	GO:0008654
c77115_g1_i1	EC:2.7.8.5
c77148_g2_i1	GO:0008270	ring zinc finger protein
c77260_g4_i1	GO:0030126	coatomer delta subunit
c77260_g4_i1	GO:0030131
c77260_g4_i1	GO:0006886
c77260_g4_i1	GO:0006890
c77260_g5_i1	GO:0030126	hypothetical protein PFNF135_03625
c77260_g5_i1	GO:0030131
c77260_g5_i1	GO:0006886
c77260_g5_i1	GO:0006890
c77260_g4_i2	GO:0030126	coatomer delta subunit
c77260_g4_i2	GO:0030131
c77260_g4_i2	GO:0006886
c77260_g4_i2	GO:0006890
c77288_g1_i1	GO:0016021	abc transporter
c77288_g1_i1	GO:0005524
c77288_g1_i1	GO:0042626
c77288_g1_i1	GO:0006200
c77288_g1_i1	GO:0055085
c77288_g2_i1	GO:0016021	abc transporter
c77288_g2_i1	GO:0005524
c77288_g2_i1	GO:0042626
c77288_g2_i1	GO:0006200
c77288_g2_i1	GO:0055085
c77302_g2_i1	GO:0000166	rna binding
c77302_g2_i1	GO:0003676
c77308_g2_i1	GO:0004674	cdc2-like protein kinase
c77308_g2_i1	GO:0005524
c77308_g2_i1	GO:0006468
c77308_g2_i1	EC:2.7.11
c77317_g1_i1	GO:0005840	ribosomal protein s15
c77317_g1_i1	GO:0003735
c77317_g1_i1	GO:0006412
c77395_g2_i1	GO:0016538	hypothetical protein
c77395_g2_i1	GO:0007049
c77395_g2_i1	GO:0045859
c77395_g2_i1	GO:0051301
c77395_g2_i1	EC:2.7.1
c77548_g1_i1	GO:0009055	glutaredoxin 3
c77548_g1_i1	GO:0015035
c77548_g1_i1	GO:0045454
c77548_g1_i1	GO:0055114
c77548_g1_i2	GO:0009055	glutaredoxin
c77548_g1_i2	GO:0015035
c77548_g1_i2	GO:0045454
c77548_g1_i2	GO:0055114
c77548_g1_i3	GO:0009055	glutaredoxin 3
c77548_g1_i3	GO:0015035
c77548_g1_i3	GO:0045454
c77548_g1_i3	GO:0055114
c77569_g1_i1	GO:0005198	coatomer epsilon
c77569_g1_i1	GO:0006890
c77590_g3_i1	GO:0016301	serine threonine kinase-1
c77590_g3_i1	GO:0016310
c77613_g1_i2	GO:0016773	hypothetical protein
c77613_g1_i2	GO:0008152
c77624_g1_i1	GO:0003824	lysine decarboxylase
c77624_g1_i1	GO:0030170
c77624_g1_i1	GO:0008152
c77630_g1_i1	GO:0005840	hypothetical protein C922_03191
c77630_g1_i1	GO:0003735
c77630_g1_i1	GO:0006412
c77699_g1_i1	GO:0003723	hypothetical protein
c77699_g1_i1	GO:0009982
c77699_g1_i1	GO:0001522
c77699_g1_i1	EC:5.4.99.12
c77699_g2_i1	GO:0003723	hypothetical protein
c77699_g2_i1	GO:0009982
c77699_g2_i1	GO:0001522
c77699_g2_i1	EC:5.4.99.12
c77702_g1_i1	GO:0022625	apicoplast ribosomal protein l36e
c77702_g1_i1	GO:0003735
c77702_g1_i1	GO:0006412
c77778_g1_i1	GO:0005737	fe-s-cluster redox enzyme
c77778_g1_i1	GO:0008173
c77778_g1_i1	GO:0051536
c77778_g1_i1	GO:0001510
c77778_g1_i1	GO:0006364
c77778_g1_i1	EC:2.1.1
c77778_g2_i1	GO:0005737	radical sam
c77778_g2_i1	GO:0008173
c77778_g2_i1	GO:0051536
c77778_g2_i1	GO:0001510
c77778_g2_i1	GO:0006364
c77778_g2_i1	EC:2.1.1
c77828_g1_i1	GO:0005634	rna binding
c77828_g1_i1	GO:0005737
c77828_g1_i1	GO:0000166
c77828_g1_i1	GO:0003729
c77828_g1_i1	GO:0006396
c77828_g1_i2	GO:0005634	rna binding
c77828_g1_i2	GO:0005737
c77828_g1_i2	GO:0000166
c77828_g1_i2	GO:0003729
c77828_g1_i2	GO:0006396
c77894_g1_i1	GO:0005509	hypothetical protein
c77939_g2_i1	GO:0003951	hypothetical protein, conserved in Plasmodium species
c77939_g2_i1	GO:0016310
c77939_g2_i1	GO:0019674
c77939_g2_i1	EC:2.7.1.23
c77964_g1_i1	GO:0003729	hypothetical protein
c78058_g1_i1	GO:0003677	replication factor c subunit 4
c78058_g1_i1	GO:0005524
c78058_g1_i1	GO:0017111
c78058_g1_i1	GO:0006260
c78058_g1_i1	EC:3.6.1.15
c78058_g5_i1	GO:0004713	cyclin dependent kinase 7
c78058_g5_i1	GO:0005524
c78058_g5_i1	GO:0018108
c78058_g5_i1	EC:2.7.10
c78063_g1_i1	GO:0016787	hypothetical protein
c78063_g1_i1	GO:0008152
c78118_g1_i1	GO:0005813	centrin-3
c78118_g1_i1	GO:0031965
c78118_g1_i1	GO:0005509
c78174_g1_i1	GO:0005525	hypothetical protein, variant
c78174_g1_i1	GO:0007264
c78174_g1_i1	GO:0015031
c78174_g2_i1	GO:0005525	rab other
c78174_g2_i1	GO:0007264
c78174_g2_i1	GO:0015031
c78273_g1_i2	GO:0003676	atp-dependent rna helicase
c78273_g1_i2	GO:0004386
c78273_g1_i2	GO:0005524
c78273_g1_i2	GO:0008152
c78313_g1_i1	GO:0008060	gtp-ase activating protein for arf containing protein
c78313_g1_i1	GO:0008270
c78313_g1_i1	GO:0032312
c78313_g1_i1	GO:0043547
c78344_g1_i1	GO:0015930	nad h-dependent glutamate synthase
c78344_g1_i1	GO:0016639
c78344_g1_i1	GO:0051536
c78344_g1_i1	GO:0006537
c78344_g1_i1	GO:0055114
c78344_g1_i1	EC:1.4
c78344_g2_i3	GO:0015930	nad h-dependent glutamate synthase
c78344_g2_i3	GO:0016639
c78344_g2_i3	GO:0051536
c78344_g2_i3	GO:0006537
c78344_g2_i3	GO:0055114
c78344_g2_i3	EC:1.4
c78425_g1_i4	GO:0008270	hypothetical protein
c78443_g1_i1	GO:0005840	50s ribosomal protein l27
c78443_g1_i1	GO:0003735
c78443_g1_i1	GO:0006412
c78444_g1_i1	GO:0005506	fe s biogenesis protein
c78444_g1_i1	GO:0051536
c78444_g1_i1	GO:0016226
c78490_g1_i2	GO:0000151	ubiquitin-protein ligase, putative
c78490_g1_i2	GO:0020011
c78490_g1_i2	GO:0004842
c78490_g1_i2	GO:0008270
c78490_g1_i2	GO:0016874
c78490_g1_i2	GO:0006511
c78490_g1_i2	GO:0016567
c78571_g3_i2	GO:0005885	actin
c78571_g3_i2	GO:0005524
c78571_g3_i2	GO:0034314
c78573_g2_i1	GO:0005509	hypothetical protein, conserved in Plasmodium species
c78573_g2_i2	GO:0005509	hypothetical protein
c78609_g2_i1	GO:0008168	hypothetical protein, conserved in Plasmodium species
c78609_g2_i1	GO:0032259
c78632_g2_i2	GO:0016829	cysteine desulfurase
c78632_g2_i2	GO:0030170
c78632_g2_i2	GO:0008152
c78660_g1_i1	GO:0005634	cmgc cdk protein kinase
c78660_g1_i1	GO:0005737
c78660_g1_i1	GO:0004683
c78660_g1_i1	GO:0005524
c78660_g1_i1	GO:0006468
c78660_g1_i1	EC:2.7.11.17
c78675_g1_i1	GO:0005525	hypothetical protein PFFVO_00717
c78710_g1_i1	GO:0004672	protein kinase
c78710_g1_i1	GO:0005524
c78710_g1_i1	GO:0006468
c78710_g3_i1	GO:0004672	protein kinase
c78710_g3_i1	GO:0005524
c78710_g3_i1	GO:0006468
c78762_g3_i1	GO:0003700	transcription factor with ap2 domain
c78762_g3_i1	GO:0006355
c78847_g1_i1	GO:0004674	serine threonine protein kinase
c78847_g1_i1	GO:0005524
c78847_g1_i1	GO:0006468
c78847_g1_i1	EC:2.7.11
c78847_g3_i1	GO:0004674	serine threonine protein kinase
c78847_g3_i1	GO:0005524
c78847_g3_i1	GO:0006468
c78847_g3_i1	EC:2.7.11
c78866_g2_i1	GO:0016021	guanylyl cyclase
c78866_g2_i1	GO:0000287
c78866_g2_i1	GO:0004012
c78866_g2_i1	GO:0005524
c78866_g2_i1	GO:0016849
c78866_g2_i1	GO:0009190
c78866_g2_i1	GO:0035556
c78866_g2_i1	GO:0045332
c78866_g2_i1	EC:3.6.3.1
c78866_g3_i1	GO:0016021	adenylate and guanylate cyclase catalytic domain containing protein
c78866_g3_i1	GO:0000287
c78866_g3_i1	GO:0004012
c78866_g3_i1	GO:0005524
c78866_g3_i1	GO:0016849
c78866_g3_i1	GO:0009190
c78866_g3_i1	GO:0035556
c78866_g3_i1	GO:0045332
c78866_g3_i1	EC:3.6.3.1
c78871_g2_i1	GO:0016791	phosphatase
c78871_g2_i1	GO:0016311
c78871_g2_i1	EC:3.1.3.41
c78894_g3_i1	GO:0004812	trna ligase
c78894_g3_i1	GO:0005524
c78894_g3_i1	GO:0006418
c78894_g3_i1	EC:6.1.1
c78968_g1_i1	GO:0004252	protease
c78968_g1_i1	GO:0006508
c78968_g1_i1	EC:3.4.21
c78968_g3_i1	GO:0004252	protease
c78968_g3_i1	GO:0006508
c78968_g3_i1	EC:3.4.21
c78994_g1_i1	GO:0008270	hypothetical protein
c78994_g3_i1	GO:0008270	hypothetical protein, conserved in Plasmodium species
c78994_g4_i2	GO:0008270	hypothetical protein C922_03916
c79041_g3_i1	GO:0004814	arginyl-trna synthetase
c79041_g3_i1	GO:0005524
c79041_g3_i1	GO:0006420
c79041_g3_i1	EC:6.1.1.19
c79055_g1_i1	GO:0004352	glutamate dehydrogenase-related
c79055_g1_i1	GO:0019551
c79055_g1_i1	GO:0055114
c79055_g1_i1	EC:1.4.1.2
c79055_g2_i1	GO:0004352	gluatamate dehydrogenase
c79055_g2_i1	GO:0019551
c79055_g2_i1	GO:0055114
c79055_g2_i1	EC:1.4.1.2
c79055_g6_i1	GO:0005525	hypothetical protein C922_02009
c79071_g1_i2	GO:0020037	hypothetical protein
c79077_g3_i1	GO:0016301	phosphomethylpyrimidine kinase
c79077_g3_i1	GO:0016310
c79129_g1_i1	GO:0016020	atp-dependent partial
c79129_g1_i1	GO:0004222
c79129_g1_i1	GO:0005524
c79129_g1_i1	GO:0017111
c79129_g1_i1	GO:0006508
c79129_g1_i1	EC:3.4.24
c79129_g1_i1	EC:3.6.1.15
c79135_g1_i1	GO:0016301	hypothetical protein C922_04521
c79135_g1_i1	GO:0016773
c79135_g1_i1	GO:0046854
c79135_g1_i1	GO:0048015
c79135_g2_i3	GO:0005739	elongation factor (ef-ts)
c79135_g2_i3	GO:0003746
c79135_g2_i3	GO:0006414
c79144_g1_i3	GO:0003713	hypothetical protein
c79144_g1_i3	GO:0006355
c79207_g1_i1	GO:0005840	50s ribosomal protein l20
c79207_g1_i1	GO:0003735
c79207_g1_i1	GO:0019843
c79207_g1_i1	GO:0006412
c79207_g3_i1	GO:0000315	ribosomal protein l20
c79207_g3_i1	GO:0005739
c79207_g3_i1	GO:0003735
c79207_g3_i1	GO:0019843
c79207_g3_i1	GO:0006412
c79218_g1_i1	GO:0005634	rna binding
c79218_g1_i1	GO:0003723
c79218_g1_i1	GO:0042255
c79218_g1_i2	GO:0005634	hypothetical protein C922_00115
c79218_g1_i2	GO:0003723
c79218_g1_i2	GO:0042255
c79227_g2_i1	GO:0016884	glutamyl-tRNA
c79227_g2_i1	GO:0008152
c79231_g2_i1	GO:0003899	dna-directed rna polymerase iii largest subunit
c79231_g2_i1	GO:0032774
c79231_g2_i1	EC:2.7.7.6
c79301_g1_i1	GO:0000786	histone h2a
c79301_g1_i1	GO:0005634
c79301_g1_i1	GO:0003677
c79301_g1_i1	GO:0046982
c79301_g1_i1	GO:0006334
c79314_g3_i1	GO:0005886	conserved Plasmodium protein, unknown function
c79314_g3_i1	GO:0016255
c79346_g1_i1	GO:0005737	isoleucine--trna ligase
c79346_g1_i1	GO:0002161
c79346_g1_i1	GO:0004822
c79346_g1_i1	GO:0005524
c79346_g1_i1	GO:0006428
c79346_g1_i1	GO:0006450
c79346_g1_i1	EC:6.1.1.5
c79346_g2_i1	GO:0005737	isoleucine--trna ligase
c79346_g2_i1	GO:0002161
c79346_g2_i1	GO:0004822
c79346_g2_i1	GO:0005524
c79346_g2_i1	GO:0006428
c79346_g2_i1	GO:0006450
c79346_g2_i1	EC:6.1.1.5
c79347_g2_i1	GO:0005773	rab7 gtpase
c79347_g2_i1	GO:0016020
c79347_g2_i1	GO:0005515
c79347_g2_i1	GO:0005525
c79347_g2_i1	GO:0007264
c79347_g2_i1	GO:0015031
c79347_g2_i1	GO:0060627
c79410_g2_i1	GO:0016021	vesicle-associated membrane protein 7
c79410_g2_i1	GO:0016192
c79429_g2_i1	GO:0019211	hypothetical protein PFNF135_06009
c79429_g2_i1	GO:0043085
c79429_g2_i2	GO:0000159	phosphotyrosyl phosphatase
c79429_g2_i2	GO:0005634
c79429_g2_i2	GO:0005737
c79429_g2_i2	GO:0003755
c79429_g2_i2	GO:0008160
c79429_g2_i2	GO:0008601
c79429_g2_i2	GO:0051721
c79429_g2_i2	GO:0000413
c79429_g2_i2	GO:0030472
c79429_g2_i2	GO:0043085
c79429_g2_i2	EC:5.2.1.8
c79468_g3_i1	GO:0004674	protein kinase
c79468_g3_i1	GO:0005524
c79468_g3_i1	GO:0006468
c79468_g3_i1	EC:2.7.11
c79621_g2_i1	GO:0008237	hypothetical protein C922_00058
c79621_g2_i1	GO:0008270
c79621_g2_i1	GO:0006508
c79621_g3_i1	GO:0008237	hypothetical protein C922_00058
c79621_g3_i1	GO:0008270
c79621_g3_i1	GO:0006508
c79670_g2_i1	GO:0005871	kinesin-like protein
c79670_g2_i1	GO:0005874
c79670_g2_i1	GO:0003777
c79670_g2_i1	GO:0005524
c79670_g2_i1	GO:0008017
c79670_g2_i1	GO:0007018
c79670_g2_i1	GO:0008152
c79670_g5_i1	GO:0003676	pre-mrna splicing factor rna helicase
c79670_g5_i1	GO:0005524
c79670_g5_i1	GO:0008026
c79670_g5_i1	GO:0006200
c79670_g7_i1	GO:0020011	ae014820_49 glutamate
c79670_g7_i1	GO:0004354
c79670_g7_i1	GO:0006537
c79670_g7_i1	GO:0055114
c79670_g7_i1	EC:1.4.1.4
c79676_g1_i2	GO:0016021	udp-n-acetylglucosamine-dolichyl-phosphate n-acetylglucosaminephosphotransferase
c79676_g1_i2	GO:0008963
c79676_g1_i2	GO:0008152
c79676_g1_i2	EC:2.7.8.13
c79684_g1_i1	GO:0016881	ubiquitin-conjugating enzyme e2 b
c79684_g1_i1	GO:0008152
c79684_g2_i1	GO:0016881	ubiquitin-conjugating enzyme e2 b
c79684_g2_i1	GO:0008152
c79692_g1_i2	GO:0016021	hypothetical protein C922_04173
c79692_g1_i2	GO:0008270
c79692_g1_i2	GO:0019706
c79692_g1_i2	GO:0008152
c79692_g1_i2	EC:2.3.1.225
c79692_g1_i3	GO:0016021	hypothetical protein
c79692_g1_i3	GO:0008270
c79692_g1_i3	GO:0019706
c79692_g1_i3	GO:0008152
c79692_g1_i3	EC:2.3.1.225
c79698_g1_i1	GO:0019013	small nuclear ribonucleoprotein associated protein b
c79698_g1_i1	GO:0030529
c79769_g1_i1	GO:0005509	hypothetical protein PCYB_123280
c79836_g2_i1	GO:0005634	dna replication licensing factor mcm5
c79836_g2_i1	GO:0003677
c79836_g2_i1	GO:0004386
c79836_g2_i1	GO:0005524
c79836_g2_i1	GO:0006260
c79874_g1_i1	GO:0003924	gtp-binding protein
c79874_g1_i1	GO:0005525
c79874_g1_i1	GO:0006184
c79878_g1_i1	GO:0000213	conserved plasmodium protein
c79878_g1_i1	GO:0003676
c79878_g1_i1	GO:0006388
c79878_g1_i1	GO:0090502
c79878_g1_i1	EC:3.1.27.9
c79882_g3_i1	GO:0016874	tubulin-tyrosine ligase
c79882_g3_i1	GO:0006464
c79882_g4_i1	GO:0005750	ubiquinol-cytochrome c reductase hinge
c79882_g4_i1	GO:0008121
c79882_g4_i1	GO:0006122
c79882_g4_i1	GO:1902600
c79882_g4_i1	EC:1.10.2.2
c79903_g1_i1	GO:0005840	ribosomal protein l33
c79903_g1_i1	GO:0003735
c79903_g1_i1	GO:0006412
c79903_g1_i2	GO:0005840	plastid 50s ribosomal protein l33
c79903_g1_i2	GO:0003735
c79903_g1_i2	GO:0006412
c79903_g1_i3	GO:0005840	plastid 50s ribosomal protein l33
c79903_g1_i3	GO:0003735
c79903_g1_i3	GO:0006412
c79923_g1_i2	GO:0005739	mitochondrial import inner membrane translocase subunit
c79923_g1_i2	GO:0046872
c79923_g1_i2	GO:0045039
c79939_g1_i2	GO:0004674	calcium-dependent protein kinase 3
c79939_g1_i2	GO:0005524
c79939_g1_i2	GO:0006468
c79939_g1_i2	EC:2.7.11
c79939_g2_i1	GO:0030130	hypothetical protein C922_03122
c79939_g2_i1	GO:0030132
c79939_g2_i1	GO:0005198
c79939_g2_i1	GO:0006886
c79939_g2_i1	GO:0016192
c80026_g1_i2	GO:0003723	trna pseudouridine synthase
c80026_g1_i2	GO:0009982
c80026_g1_i2	GO:0001522
c80026_g1_i2	GO:0006396
c80026_g1_i2	EC:5.4.99.12
c80026_g1_i4	GO:0003723	trna pseudouridine synthase
c80026_g1_i4	GO:0009982
c80026_g1_i4	GO:0001522
c80026_g1_i4	GO:0006396
c80026_g1_i4	EC:5.4.99.12
c80026_g1_i5	GO:0003723	trna pseudouridine synthase
c80026_g1_i5	GO:0009982
c80026_g1_i5	GO:0001522
c80026_g1_i5	GO:0006396
c80026_g1_i5	EC:5.4.99.12
c80031_g1_i1	GO:0003677	hypothetical protein
c80031_g1_i1	GO:0006281
c80031_g1_i2	GO:0003677	hypothetical protein
c80031_g1_i2	GO:0006281
c80043_g1_i1	GO:0005789	dolichyl-diphosphooligosaccharide-protein glycosyltransferase, putative
c80043_g1_i1	GO:0004579
c80043_g1_i1	GO:0018279
c80043_g1_i1	EC:2.4.1.119
c80043_g2_i1	GO:0005789	dolichyl-diphosphooligosaccharide-protein glycosyltransferase, putative
c80043_g2_i1	GO:0004579
c80043_g2_i1	GO:0018279
c80043_g2_i1	EC:2.4.1.119
c80169_g1_i3	GO:0003677	replication factor c3
c80169_g1_i3	GO:0005524
c80169_g1_i3	GO:0017111
c80169_g1_i3	GO:0006260
c80169_g1_i3	EC:3.6.1.15
c80180_g2_i1	GO:0004672	kinase
c80180_g2_i1	GO:0005524
c80180_g2_i1	GO:0006468
c80200_g1_i1	GO:0005634	hypothetical protein, conserved in Plasmodium species
c80200_g1_i1	GO:0008270
c80201_g1_i2	GO:0008270	hypothetical protein
c80219_g3_i1	GO:0005787	hypothetical protein, conserved in Plasmodium species
c80219_g3_i1	GO:0016021
c80219_g3_i1	GO:0008233
c80219_g3_i1	GO:0006465
c80219_g3_i1	GO:0006508
c80228_g1_i1	GO:0005622	adp-ribosylation partial
c80228_g1_i1	GO:0005525
c80228_g1_i1	GO:0007264
c80237_g2_i1	GO:0003676	replication factor a protein
c80268_g1_i1	GO:0003676	hypothetical protein C922_02736
c80314_g2_i2	GO:0004326	dihydrofolate synthase folylpolyglutamate synthase
c80314_g2_i2	GO:0005524
c80314_g2_i2	GO:0008841
c80314_g2_i2	GO:0006761
c80314_g2_i2	GO:0046901
c80314_g2_i2	EC:6.3.2.17
c80314_g2_i2	EC:6.3.2.12
c80401_g1_i1	GO:0006397	u6 snrna-associated sm-like protein
c80429_g1_i1	GO:0005524	heat shock protein 101
c80429_g1_i1	GO:0017111
c80429_g1_i1	GO:0006950
c80429_g1_i1	GO:0019538
c80429_g1_i1	EC:3.6.1.15
c80429_g3_i1	GO:0005524	heat shock protein 101
c80429_g3_i1	GO:0017111
c80429_g3_i1	GO:0006950
c80429_g3_i1	GO:0019538
c80429_g3_i1	EC:3.6.1.15
c80429_g4_i1	GO:0005524	heat shock protein 101
c80429_g4_i1	GO:0017111
c80429_g4_i1	GO:0006950
c80429_g4_i1	GO:0019538
c80429_g4_i1	EC:3.6.1.15
c80562_g1_i1	GO:0004475	mannose-1-phosphate guanyltransferase
c80562_g1_i1	GO:0009058
c80562_g1_i1	EC:2.7.7.13
c80562_g1_i4	GO:0004475	mannose-1-phosphate guanyltransferase
c80562_g1_i4	GO:0009058
c80562_g1_i4	EC:2.7.7.13
c80562_g1_i5	GO:0004475	mannose-1-phosphate guanyltransferase
c80562_g1_i5	GO:0009058
c80562_g1_i5	EC:2.7.7.13
c80563_g1_i1	GO:0004325	ferrochelatase
c80563_g1_i1	GO:0006783
c80563_g1_i1	EC:4.99.1.1
c80563_g1_i4	GO:0004325	ferrochelatase
c80563_g1_i4	GO:0006783
c80563_g1_i4	EC:4.99.1.1
c80575_g2_i1	GO:0005739	endonuclease, putative
c80575_g2_i1	GO:0003677
c80575_g2_i1	GO:0004519
c80575_g2_i1	GO:0090305
c80628_g7_i1	GO:0005509	hypothetical protein PFUGPA_03698
c80628_g7_i2	GO:0005509	hypothetical protein PFUGPA_03698
c80628_g7_i3	GO:0005509	hypothetical protein PFUGPA_03698
c80664_g8_i1	GO:0003924	gtp-binding nuclear protein ran tc4
c80664_g8_i1	GO:0005525
c80664_g8_i1	GO:0006184
c80664_g8_i1	GO:0006886
c80664_g8_i1	GO:0006913
c80664_g8_i1	GO:0007264
c80745_g1_i3	GO:0008168	rna methyltransferase
c80745_g1_i3	GO:0032259
c80790_g2_i2	GO:0016773	hypothetical protein
c80790_g2_i2	GO:0008152
c80790_g3_i1	GO:0000922	hypothetical protein PFFCH_00104
c80790_g3_i1	GO:0005815
c80790_g3_i1	GO:0000226
c80803_g1_i3	GO:0016021	hypothetical protein C922_03085
c80803_g1_i5	GO:0016021	hypothetical protein, conserved in Plasmodium species
c80811_g1_i1	GO:0009331	glycerol-3-phosphate dehydrogenase
c80811_g1_i1	GO:0004367
c80811_g1_i1	GO:0042803
c80811_g1_i1	GO:0051287
c80811_g1_i1	GO:0005975
c80811_g1_i1	GO:0046168
c80811_g1_i1	GO:0055114
c80811_g1_i1	EC:1.1.1.8
c80811_g1_i1	EC:1.1.1.94
c80816_g1_i2	GO:0003723	small gtp-binding protein domain containing protein
c80816_g1_i2	GO:0005524
c80816_g1_i2	GO:0005525
c80816_g1_i2	GO:0006576
c80828_g2_i1	GO:0003677	dna polymerase i
c80828_g2_i1	GO:0003887
c80828_g2_i1	GO:0006261
c80828_g2_i1	EC:2.7.7.7
c80861_g1_i1	GO:0003824	hypothetical protein, conserved in Plasmodium species
c80861_g1_i1	GO:0008152
c80891_g2_i1	GO:0000439	rex1 dna repair partial
c80891_g2_i1	GO:0006289
c80891_g2_i1	GO:0006355
c80897_g3_i1	GO:0005737	hypothetical protein
c80897_g3_i1	GO:0017183
c80943_g1_i2	GO:0005634	dna repair protein rad51
c80943_g1_i2	GO:0000150
c80943_g1_i2	GO:0003684
c80943_g1_i2	GO:0005524
c80943_g1_i2	GO:0008094
c80943_g1_i2	GO:0006200
c80943_g1_i2	GO:0006281
c80943_g1_i2	GO:0006310
c80953_g2_i1	GO:0005634	ame: full=nuclear rna export factor 1 ame: full=tip-associated protein ame: full=tip-associating protein ame: full=mrna export factor tap
c80953_g2_i1	GO:0005737
c80953_g2_i1	GO:0000166
c80953_g2_i1	GO:0003723
c80953_g2_i1	GO:0006406
c80975_g4_i1	GO:0043231	cdgsh iron-sulfur domain-containing
c80975_g4_i1	GO:0051537
c81016_g6_i1	GO:0005524	trna dimethylallyltransferase
c81016_g6_i1	GO:0016740
c81016_g6_i1	GO:0008033
c81016_g10_i1	GO:0020011	trna delta -isopentenylpyrophosphate
c81016_g10_i1	GO:0005524
c81016_g10_i1	GO:0052381
c81016_g10_i1	GO:0008033
c81016_g10_i1	EC:2.5.1.75
c81035_g1_i1	GO:0005524	hypothetical protein C922_01829
c81035_g1_i1	GO:0008641
c81035_g1_i1	GO:0006464
c81066_g1_i1	GO:0016491	hypothetical protein
c81066_g1_i1	GO:0055114
c81080_g1_i1	GO:0016272	alpha subunit
c81080_g1_i1	GO:0051082
c81080_g1_i1	GO:0006457
c81097_g1_i1	GO:0006629	patatin-like phospholipase
c81097_g1_i2	GO:0005524	hypothetical protein PCYB_134430
c81097_g1_i2	GO:0016307
c81097_g1_i2	GO:0044267
c81097_g1_i2	GO:0046854
c81097_g1_i2	EC:2.7.1
c81097_g4_i2	GO:0003899	dna-directed rna polymerase partial
c81097_g4_i2	GO:0046983
c81097_g4_i2	GO:0006351
c81097_g4_i2	EC:2.7.7.6
c81135_g4_i2	GO:0016226	hypothetical protein PCYB_091040
c81145_g1_i1	GO:0005634	serine threonine protein phosphatase
c81145_g1_i1	GO:0005737
c81145_g1_i1	GO:0004722
c81145_g1_i1	GO:0005509
c81145_g1_i1	GO:0006470
[truncated: 5,933 more rows]
