# Supplementary material for: De novo assembly and transcriptome analysis of Plasmodium gallinaceum identifies the Rh5 interacting protein (ripr), and reveals a lack of EBL and RH gene family diversification
Source: Malar J. 2015 Aug 5;14:296. doi: 10.1186/s12936-015-0814-0 (PMC4524024; doi:10.1186/s12936-015-0814-0)
Supplement: Additional file 13: — Mapping file for the assembly with quality trimming. [file 12936_2015_814_MOESM13_ESM.xlsx]

## Sheet: QT_Mapping.txt
SeqName	length	score	eValue	hitName	GOs	ACC
c1174_g1_i1	260	83.9593	1.45225e-17	hypothetical protein [Plasmodium yoelii yoelii 17XNL]	GO:0005869	EAA18126.1
c2397_g1_i2	883	374.4	5.53116e-128	ADP-ribosylation factor [Plasmodium falciparum 3D7]	GO:0015031,GO:0006471,GO:0006810,GO:0000166,GO:0005525,GO:0005794,GO:0020020,GO:0006886,GO:0005622,GO:0007264,GO:0016192	Q94650.3,Q7KQL3.1,3LRP,AAN35400.1,CAB02498.1,AAB63304.1,ETW61463.1,CDO64640.1
c2415_g1_i1	1882	387.111	2.5277e-125	hypothetical protein PFFVO_04571 [Plasmodium falciparum Vietnam Oak-Knoll (FVO)]	GO:0055114,GO:0016491	ETW27680.1,ETW34417.1,ETW40449.1,ETW47133.1,ETW55466.1,ETW59241.1,EUR65383.1,EUT80388.1,EWC74251.1
c2415_g1_i2	1072	413.69	9.44784e-140	hypothetical protein PFFVO_04571 [Plasmodium falciparum Vietnam Oak-Knoll (FVO)]	GO:0055114,GO:0016491	ETW27680.1,ETW34417.1,ETW40449.1,ETW47133.1,ETW55466.1,ETW59241.1,EUR65383.1,EUT80388.1,EWC74251.1
c2438_g1_i1	1205	724.161	0	replication factor A-related protein [Plasmodium cynomolgi strain B]	GO:0003676	GAB65624.1
c2438_g1_i2	1247	552.747	0	replication factor A-related protein [Plasmodium cynomolgi strain B]	GO:0003676	GAB65624.1
c2445_g1_i1	1068	292.352	1.13293e-89	hypothetical protein C922_00618 [Plasmodium inui San Antonio 1]	GO:0008324,GO:0016021,GO:0055085,GO:0006812	EUD68927.1
c2445_g2_i1	1318	300.442	1.76857e-91	cation diffusion facilitator transporter domain containing protein [Plasmodium vivax Sal-1]	GO:0008324,GO:0016021,GO:0055085,GO:0006812	EDL47436.1
c2685_g1_i2	969	364.385	6.99648e-120	transcription elongation factor [Plasmodium vivax Sal-1]	GO:0032784,GO:0003677,GO:0005634,GO:0006414,GO:0003676,GO:0008270,GO:0006357,GO:0003746,GO:0006351	EDL47426.1
c3024_g1_i1	746	317.775	1.14423e-106	S-phase kinase-associated protein 1A [Plasmodium cynomolgi strain B]	GO:0016301,GO:0016310,GO:0006511	GAB67114.1
c3048_g1_i1	685	318.161	9.10613e-107	ADP-ribosylation factor-like protein [Plasmodium cynomolgi strain B]	GO:0005525,GO:0007264,GO:0000166,GO:0005622	GAB65778.1
c3121_g1_i2	1071	258.84	2.50937e-82	hypothetical protein [Plasmodium berghei strain ANKA]	GO:0003676	CAI01979.1
c3131_g1_i1	27117	5156.65	0	ubiquitin-transferase [Plasmodium knowlesi strain H]	GO:0016874,GO:0016740,GO:0008152,GO:0016567,GO:0004842	CAQ40799.1
c3174_g2_i2	1476	78.9518	4.7529e-12	transcription factor with AP2 domain(s) [Plasmodium cynomolgi strain B]	GO:0006355,GO:0003700	GAB67503.1
c3197_g1_i1	489	177.178	4.81329e-53	ubiquitin conjugating enzyme E2, putative [Plasmodium falciparum 3D7]	GO:0016874,GO:0008152,GO:0016881,GO:0016567,GO:0004842	AAN36519.1,ETW41297.1,EUR67506.1,EUT81943.1
c4095_g1_i1	2531	1515.75	0	cell division cycle protein 48 homologue [Plasmodium cynomolgi strain B]	GO:0005524,GO:0016787,GO:0008152,GO:0000166,GO:0051301,GO:0017111	GAB67361.1
c5890_g1_i1	1948	451.825	3.83434e-148	cysteine desulfurase/selenocysteine lyase-like PLP dependent transferase superfamily protein [Cryptosporidium parvum Iowa II]	GO:0016740,GO:0008152,GO:0003824,GO:0030170,GO:0016829	EAK87393.1
c6739_g3_i1	5901	1473.76	0	SNF2 family protein [Plasmodium knowlesi strain H]	GO:0046872,GO:0004386,GO:0003676,GO:0005524,GO:0008152,GO:0008270,GO:0003677	CAQ40836.1
c7970_g1_i1	1495	573.933	0	eukaryotic translation initiation factor 5 [Plasmodium cynomolgi strain B]	GO:0006413,GO:0003743	GAB68278.1
c8523_g1_i1	3331	1379	0	hypothetical protein C922_02446 [Plasmodium inui San Antonio 1]	GO:0015031,GO:0016020,GO:0000139,GO:0030663,GO:0006810,GO:0005737,GO:0005794,GO:0031410,GO:0030126,GO:0006886,GO:0030117,GO:0016192,GO:0005198	EUD67296.1
c9175_g1_i1	1648	459.529	2.77207e-147	hypothetical protein [Plasmodium knowlesi strain H]	GO:0007076,GO:0000796	CAQ41810.1
c9175_g2_i1	1730	597.045	0	hypothetical protein PCYB_141350 [Plasmodium cynomolgi strain B]	GO:0007076,GO:0000796	GAB68707.1
c9319_g1_i1	1971	363.229	2.38654e-113	nucleolar preribosomal GTPase, putative [Plasmodium falciparum 3D7]	GO:0005525,GO:0005622	CAD51649.1,ETW19902.1,ETW31733.1,ETW38016.1,ETW47153.1,ETW53353.1,ETW62929.1,EUR76764.1,EWC78030.1,EWC90124.1
c9756_g2_i1	1138	440.269	8.16364e-151	hypothetical protein PFFVO_05798 [Plasmodium falciparum Vietnam Oak-Knoll (FVO)]	GO:0046872,GO:0003723,GO:0003676,GO:0000166,GO:0005634	ETW30387.1,ETW41958.1,ETW48731.1,ETW52820.1,ETW61027.1,EUR70135.1,EUT84201.1,EWC75934.1
c10189_g1_i1	225	80.4925	4.06231e-16	mitochondrial carrier protein [Plasmodium cynomolgi strain B]	GO:0016021,GO:0016020,GO:0055085,GO:0006810	GAB64739.1
c10576_g1_i1	622	237.269	6.42056e-76	60S ribosomal protein L27a [Plasmodium cynomolgi strain B]	GO:0003735,GO:0006412,GO:0030529,GO:0005840,GO:0005622	GAB67372.1
c10813_g1_i1	686	145.206	3.76521e-36	transcription factor with AP2 domain(s), putative [Plasmodium falciparum 3D7]	GO:0006355,GO:0042162,GO:0020011,GO:0043565,GO:0034399,GO:0003677,GO:0005634,GO:0003700	AAN37084.1,EWC86371.1
c11002_g1_i1	581	337.035	7.4912e-113	cyclin [Plasmodium yoelii yoelii 17XNL]	GO:0019901,GO:0006355,GO:0016538,GO:0006351,GO:0000079,GO:0070985	EAA18259.1,ETB63080.1,CDU19938.1,CDZ17371.1
c11002_g2_i1	480	151.754	1.46617e-41	cyclin homologue [Plasmodium cynomolgi strain B]	GO:0019901,GO:0006355,GO:0016538,GO:0006351,GO:0000079,GO:0070985	GAB67947.1
c12369_g1_i1	1532	192.971	1.75069e-48	C50 peptidase [Plasmodium cynomolgi strain B]	GO:0006508,GO:0008233,GO:0005634	GAB68958.1
c12369_g2_i1	477	158.688	7.01513e-41	C50 peptidase [Plasmodium cynomolgi strain B]	GO:0006508,GO:0008233,GO:0005634	GAB68958.1
c12691_g1_i1	2023	843.573	0	Ubiquitin activating enzyme [Plasmodium knowlesi strain H]	GO:0005524,GO:0008641,GO:0003824,GO:0006464	CAQ42334.1
c12887_g2_i1	985	144.821	1.53453e-38	40S ribosomal protein S24, putative [Plasmodium falciparum 3D7]	GO:0003735,GO:0006412,GO:0000166,GO:0030529,GO:0005840,GO:0005622	3J7A,CAD51559.1,ETW44629.1,EUR76662.1,CDO63072.1
c13775_g2_i1	760	83.1889	1.18044e-16	hypothetical protein [Plasmodium yoelii yoelii 17XNL]	GO:0005524,GO:0004672,GO:0006468,GO:0016772	EAA20008.1
c15242_g1_i1	1258	448.743	3.33378e-153	dehydrodolichyl diphosphate synthetase [Plasmodium knowlesi strain H]	GO:0016765,GO:0016740,GO:0008152	CAQ38594.1
c15256_g1_i1	1511	644.81	0	choline kinase [Plasmodium falciparum 3D7]	GO:0006629,GO:0016310,GO:0006657,GO:0006656,GO:0000166,GO:0016301,GO:0004103,GO:0033265,GO:0046474,GO:0016772,GO:0005829	AAN36632.1,ETW16371.1,ETW27389.1,ETW33084.1,ETW40376.1,ETW47055.1,ETW53647.1,ETW59094.1,EUR65052.1,EUT79582.1,EWC74150.1,EWC86118.1
c15426_g1_i1	448	72.0182	1.98342e-11	hypothetical protein [Plasmodium vivax Sal-1]	GO:0055114,GO:0016491	EDL42937.1
c15441_g1_i1	976	553.903	0	hypothetical protein C922_01802 [Plasmodium inui San Antonio 1]	GO:0016021,GO:0046923,GO:0006621	EUD67617.1
c15665_g1_i1	570	340.117	1.87858e-116	ubiquitin conjugating enzyme, putative [Plasmodium falciparum 3D7]	GO:0016874,GO:0008152,GO:0016881	CAD51892.1,ETW18613.1,ETW43157.1,ETW49572.1,ETW61685.1,EUR72453.1,EUT86587.1,CDO64269.1
c15665_g1_i2	762	339.732	3.49191e-115	ubiquitin conjugating enzyme, putative [Plasmodium falciparum 3D7]	GO:0016874,GO:0008152,GO:0016881	CAD51892.1,ETW18613.1,ETW43157.1,ETW49572.1,ETW61685.1,EUR72453.1,EUT86587.1,CDO64269.1
c15932_g2_i1	886	345.51	3.24638e-113	pescadillo N-terminus domain containing protein, partial [Plasmodium cynomolgi strain B]	GO:0042254,GO:0005730	GAB66361.1
c16462_g1_i2	1373	390.578	1.07593e-129	p1/s1 nuclease, putative [Plasmodium falciparum 3D7]	GO:0003676,GO:0016788,GO:0090305,GO:0004519,GO:0006308	AAN36731.1,ETW16204.1,ETW31343.1,ETW34210.1,ETW40272.1,ETW46983.1,ETW53754.1,ETW59039.1,EUR64912.1,EWC86221.1
c16634_g1_i1	1349	471.47	3.9872e-159	CPW-WPC family protein [Plasmodium falciparum 3D7]	GO:0020011	CAD52454.1,ETW16916.1,ETW27733.1,ETW41113.1,EUT81362.1,EWC86852.1
c16760_g1_i1	2358	958.748	0	serine/threonine protein phosphatase [Plasmodium knowlesi strain H]	GO:0005737,GO:0016787,GO:0006470,GO:0005634,GO:0004721	CAQ40742.1
c16933_g1_i1	737	329.331	2.75933e-110	cyclophilin [Plasmodium vivax Sal-1]	GO:0003755,GO:0006457,GO:0000413,GO:0016853	EDL46773.1
c18571_g1_i1	2126	378.637	8.2952e-116	hypothetical protein [Plasmodium vivax Sal-1]	GO:0003676,GO:0000166	EDL44624.1
c18842_g1_i1	1311	302.753	1.85078e-97	ubiquitin-conjugating enzyme [Plasmodium knowlesi strain H]	GO:0016874,GO:0008152,GO:0016881	CAQ40734.1
c19776_g1_i1	1374	556.599	0	nucleotide binding protein, putative [Plasmodium falciparum 3D7]	GO:0005524	CAD51791.1,EWC88681.1
c20123_g1_i1	456	143.28	3.91816e-36	minichromosome maintenance protein 3 [Plasmodium inui San Antonio 1]	GO:0004386,GO:0003678,GO:0016787,GO:0003677,GO:0005634,GO:0006260,GO:0000166,GO:0017111,GO:0005524,GO:0032508,GO:0042555,GO:0006270	EUD68393.1
c20233_g1_i1	217	88.9669	3.69176e-18	dynein beta chain [Plasmodium vivax Sal-1]	GO:0030286,GO:0008152,GO:0003777,GO:0007018	EDL46003.1
c21114_g2_i1	668	353.984	6.66304e-121	small GTP-binding protein sar1 [Plasmodium falciparum 3D7]	GO:0020036,GO:0015031,GO:0006810,GO:0000166,GO:0005525,GO:0005794,GO:0006886,GO:0005622,GO:0005783,GO:0016192	AAF06723.1,CAD49204.1,ETW20310.1,ETW44806.1,EWC78444.1,CDO62813.1
c22547_g1_i1	2548	616.305	0	Atypical/RIO/RIO1 protein kinase [Plasmodium inui San Antonio 1]	GO:0016301,GO:0005524,GO:0016310,GO:0006468,GO:0003824,GO:0016772,GO:0004674	EUD66025.1
c23184_g2_i1	1171	365.925	3.48002e-121	Qa-SNARE protein [Plasmodium falciparum 3D7]	GO:0016192,GO:0031338,GO:0016020,GO:0005484,GO:0006886,GO:0031201,GO:0005886	AAC71885.1,ABG38016.1,ETW20909.1,ETW27983.1,ETW38939.1,ETW45356.1,ETW51674.1,ETW57803.1,ETW63867.1,EUR79133.1,EUT93123.1,EWC79053.1
c23897_g1_i1	569	163.696	2.61232e-42	DNA (cytosine-5-)-methyltransferase [Plasmodium inui San Antonio 1]	GO:0008168,GO:0016740,GO:0032259	EUD65022.1
c24501_g1_i1	945	327.405	1.57743e-109	Chain A, Crystal Structure Of Plasmodium Falciparum Ubiquitin Conjugating Enzyme Ubc9	GO:0016874,GO:0019789,GO:0016881,GO:0016925	4JUE,4JUE,4JUE
c24592_g2_i1	566	182.956	1.13309e-54	1-cys-glutaredoxin-like protein-1 [Plasmodium vivax Sal-1]	GO:0055114,GO:0045454,GO:0009055,GO:0015035	AAF99475.1,EDL43340.1
c24824_g1_i1	223	82.0333	1.39562e-16	PREDICTED: DNA-directed RNA polymerase III subunit RPC4 isoform X1 [Latimeria chalumnae]	GO:0005666,GO:0003899,GO:0006383,GO:0003677	XP_005995304.1
c25436_g1_i1	840	134.806	2.24248e-31	hypothetical protein [Plasmodium knowlesi strain H]	GO:0008152,GO:0003824	CAQ40918.1
c26678_g1_i1	2948	1558.89	0	sortilin [Plasmodium vivax Sal-1]	GO:0016021,GO:0016020,GO:0005794,GO:0006810	EDL46144.1
c26859_g1_i1	214	128.257	5.96091e-36	dynein light chain, putative [Plasmodium falciparum 3D7]	GO:0005875,GO:0007017	ACT79302.1,ETW20840.1,ETW39055.1,ETW45288.1,ETW51762.1,ETW57730.1,ETW63945.1,EUR79203.1,EUT93058.1,EWC79086.1,EWC90952.1,CDO62275.1
c27101_g1_i1	1254	358.992	1.2307e-118	chromatin assembly protein (ASF1), putative [Plasmodium falciparum 3D7]	GO:0051082,GO:0031497,GO:0003682,GO:0006333,GO:0016458,GO:0005634	AAN36322.1,ETW17625.1,ETW30046.1,ETW35457.1,ETW41402.1,ETW48085.1,ETW55926.1,ETW60278.1,EUR67977.1,EUT82519.1,EWC75367.1,EWC87388.1
c27185_g1_i1	661	208.764	4.56485e-65	50S ribosomal protein L17 [Plasmodium cynomolgi strain B]	GO:0003735,GO:0006412,GO:0005840,GO:0005622	GAB67134.1
c27191_g1_i1	6021	700.664	0	ubiquitin carboxyl-terminal hydrolase family 2 [Plasmodium cynomolgi strain B]	GO:0006508,GO:0016787,GO:0008234,GO:0008233,GO:0036459,GO:0006511	GAB64644.1
c27227_g1_i1	1321	388.652	1.2869e-129	phosphoglycerate mutase, putative [Plasmodium falciparum 3D7]	GO:0005737,GO:0004619,GO:0006096,GO:0016853	CAD49172.1,ETW20275.1,ETW26989.1,ETW38420.1,ETW44768.1,ETW51168.1,ETW56733.1,ETW63291.1,EUR78633.1,EUT91367.1,EWC78466.1,EWC90254.1
c27248_g1_i1	1032	266.544	2.72707e-85	ribosomal protein s18 [Plasmodium knowlesi strain H]	GO:0003735,GO:0003723,GO:0003676,GO:0006412,GO:0030529,GO:0005840,GO:0005622	XP_004222485.1,XP_008817927.1,CAQ40038.1,GAB66538.1,EUD65380.1
c27273_g1_i1	1792	526.939	1.59533e-179	cAMP-dependent protein kinase regulator [Plasmodium inui San Antonio 1]	GO:0016301,GO:0001932,GO:0045859,GO:0016310,GO:0005952,GO:0008603	EUD69082.1
c27293_g2_i1	519	154.066	1.79679e-43	U3 small nucleolar ribonucleoprotein protein [Plasmodium cynomolgi strain B]	GO:0019013,GO:0030529	GAB65205.1
c27301_g1_i1	964	205.682	6.54101e-62	60s ribosomal protein L34-a [Plasmodium knowlesi strain H]	GO:0003735,GO:0006412,GO:0005840,GO:0005622	CAQ37920.1
c27463_g1_i1	1742	547.354	2.93973e-177	hypothetical protein [Plasmodium vivax Sal-1]	GO:0006886	EDL47279.1
c27516_g1_i1	595	103.605	2.66069e-22	dimethyladenosine transferase [Plasmodium knowlesi strain H]	GO:0016433,GO:0006364,GO:0016740,GO:0000179,GO:0000154,GO:0032259,GO:0031167,GO:0008649	CAQ42453.1
c27516_g2_i1	840	396.356	3.94831e-134	dimethyladenosine transferase [Plasmodium berghei strain ANKA]	GO:0016433,GO:0006364,GO:0016740,GO:0000179,GO:0000154,GO:0032259,GO:0031167,GO:0008649	CAH94666.1
c27517_g1_i1	2044	426.017	1.00277e-141	hypothetical protein PFTANZ_00591, partial [Plasmodium falciparum Tanzania (2000708)]	GO:0003723,GO:0006413,GO:0005737,GO:0003743	ETW63599.1
c27587_g1_i1	444	125.946	1.95674e-32	hypothetical protein PCYB_112840 [Plasmodium cynomolgi strain B]	GO:0003676,GO:0000166	GAB67263.1
c27587_g2_i1	389	89.7373	4.40086e-19	hypothetical protein [Plasmodium vivax Sal-1]	GO:0003676,GO:0000166	EDL46577.1
c27615_g1_i1	2011	754.977	0	methionine aminopeptidase [Plasmodium berghei strain ANKA]	GO:0006508,GO:0016787,GO:0008235,GO:0004177	CAH98230.1
c28442_g1_i1	1167	488.804	4.57019e-169	FAD synthetase [Plasmodium vivax Sal-1]	GO:0008152,GO:0003824	EDL44735.1
c30397_g1_i1	1441	599.742	0	aminomethyltransferase, mitochondrial precursor [Plasmodium vivax Sal-1]	GO:0006546,GO:0008168,GO:0005737,GO:0004047,GO:0016740,GO:0032259	EDL46710.1
c30784_g1_i1	2148	955.281	0	tryptophan--tRNA ligase [Plasmodium vivax Sal-1]	GO:0005524,GO:0016874,GO:0006436,GO:0005737,GO:0004812,GO:0000166,GO:0006418,GO:0004830	EDL44428.1
c30957_g1_i1	497	163.31	2.29572e-48	high mobility group protein [Plasmodium falciparum 3D7]	GO:0006355,GO:0005694,GO:0001819,GO:0005829,GO:0008301,GO:0005634	AAF15357.1,AAN36118.1,ETW17791.1,ETW29510.1,ETW35611.1,ETW41669.1,ETW48365.1,ETW56304.1,ETW60490.1,EUR69505.1,EUT82909.1,EWC75600.1,CDO65312.1
c32740_g1_i1	1285	173.326	5.47928e-49	anaphase-promoting complex subunit [Plasmodium knowlesi strain H]	GO:0046872,GO:0008270	CAQ40837.1
c33045_g1_i1	761	337.421	3.40248e-114	DNA-directed RNA polymerase II [Plasmodium cynomolgi strain B]	GO:0003723,GO:0006351,GO:0003899	GAB65483.1
c34393_g2_i1	215	83.9593	1.43793e-16	hypothetical protein C922_00873 [Plasmodium inui San Antonio 1]	GO:0008152,GO:0003824	EUD68477.1
c35069_g1_i1	1508	342.813	2.22672e-108	S-adenosyl-methyltransferase mraW [Plasmodium vivax Sal-1]	GO:0008168,GO:0016740,GO:0032259	EDL44176.1
c35215_g1_i1	1208	342.428	1.16013e-113	prefoldin subunit 3 [Plasmodium vivax Sal-1]	GO:0051082,GO:0006457,GO:0016272	EDL43105.1
c35689_g1_i1	1762	691.419	0	GTPase, putative [Plasmodium falciparum 3D7]	GO:0005525,GO:0003924,GO:0005730	AAN36834.1,ETW16315.1,ETW34149.1,ETW40056.1,ETW46884.1,ETW53871.1,EUR64106.1,EUT78729.1,EWC85588.1
c35999_g1_i1	759	203.371	4.15956e-62	hypothetical protein C922_03954 [Plasmodium inui San Antonio 1]	GO:0008121,GO:1902600	EUD65706.1
c36111_g1_i1	236	101.293	7.66774e-23	protein kinase [Plasmodium vivax Sal-1]	GO:0016301,GO:0005524,GO:0004672,GO:0016310,GO:0006468,GO:0016772,GO:0004674	EDL44448.1
c36208_g1_i2	923	271.552	1.63237e-87	caltractin [Plasmodium vivax Sal-1]	GO:0005509	EDL45457.1
c36516_g1_i1	981	349.362	2.31668e-116	SFT2-like protein [Plasmodium cynomolgi strain B]	GO:0016192,GO:0016021,GO:0006810	GAB67844.1
c37080_g1_i1	1982	915.605	0	Sec1 family protein, putative [Plasmodium falciparum 3D7]	GO:0006904,GO:0016192	AAN35528.2,ETW18147.1,ETW28678.1,ETW36189.1,ETW42528.1,ETW48898.1,ETW56433.1,ETW61161.1,EUR71391.1,EUT85341.1,EWC87754.1
c37141_g1_i1	2078	927.161	0	FAD-dependent glycerol-3-phosphate dehydrogenase, [Plasmodium berghei strain ANKA]	GO:0055114,GO:0009331,GO:0016491,GO:0004368,GO:0006072	CAH98401.1,CDS44934.1
c39246_g1_i1	1364	545.428	0	mitochondrial 2-oxoglutarate/malate carrier protein [Plasmodium vivax Sal-1]	GO:0016021,GO:0016020,GO:0006810	EDL45196.1
c39300_g1_i1	417	218.394	1.34037e-63	RNA binding protein [Plasmodium vivax Sal-1]	GO:0003723	EDL46349.1
c39534_g1_i1	1712	621.698	0	hypothetical protein C922_00024 [Plasmodium inui San Antonio 1]	GO:0006508,GO:0016787,GO:0004190,GO:0008233	EUD69161.1
c39761_g1_i1	488	90.8929	1.75697e-20	ATP synthase epsilon chain mitochondrial [Plasmodium cynomolgi strain B]	GO:0015986,GO:0000275,GO:0046961,GO:0046933	GAB68897.1
c39886_g1_i1	1294	486.108	1.94041e-166	ethanolaminephosphotransferase [Plasmodium knowlesi strain H]	GO:0016780,GO:0016740,GO:0008654,GO:0016020	CAQ40797.1
c40057_g1_i1	1340	643.654	0	proliferation-associated protein 2g4 [Plasmodium cynomolgi strain B]	GO:0016787,GO:0008152	GAB68430.1
c40190_g3_i1	2210	443.736	1.40634e-144	heat shock protein 81-2 [Plasmodium yoelii yoelii 17XNL]	GO:0051082,GO:0005524,GO:0006950,GO:0006457	EAA20722.1
c40214_g1_i2	712	120.939	3.93931e-27	RNA helicase [Plasmodium cynomolgi strain B]	GO:0004386,GO:0016787,GO:0003676,GO:0006200,GO:0000166,GO:0005524,GO:0003723,GO:0008026,GO:0008152	GAB65511.1
c40222_g2_i1	6310	3919.39	0	pre-mRNA splicing factor [Plasmodium cynomolgi strain B]	GO:0003723,GO:0003676,GO:0005681,GO:0000398,GO:0017070,GO:0030623	GAB64719.1
c40256_g1_i1	1319	637.876	0	RecName: Full=Casein kinase I [Plasmodium falciparum 3D7]	GO:0016740,GO:0004674,GO:0016310,GO:0004672,GO:0006468,GO:0000166,GO:0005524,GO:0016301,GO:0016772	AAN35960.1,ETW35897.1,ETW42146.1,ETW48457.1,ETW60729.1,EUT83602.1,EWC75768.1,CDO65168.1
c40320_g2_i1	996	207.994	3.94647e-56	hypothetical protein [Plasmodium vivax Sal-1]	GO:0003723	EDL47471.1
c40346_g2_i1	1692	469.159	2.32171e-158	ribosomal protein L15 [Plasmodium knowlesi strain H]	GO:0003735,GO:0006412,GO:0015934,GO:0030529,GO:0005840	CAQ42698.1
c40425_g1_i1	1198	603.594	0	3-oxoacyl-[acyl-carrier-protein] synthase i/ii [Plasmodium cynomolgi strain B]	GO:0016740,GO:0008152,GO:0003824	GAB67296.1
c40425_g2_i1	650	214.542	6.03007e-63	3-oxoacyl-(ACP) synthase [Plasmodium vivax Sal-1]	GO:0016740,GO:0008152,GO:0003824,GO:0016747,GO:0006633	EDL46545.1
c40518_g1_i1	1074	370.548	7.42838e-125	RecName: Full=28 kDa ookinete surface antigen; AltName: Full=Pgs28; Flags: Precursor [Plasmodium gallinaceum]	GO:0009986,GO:0016020,GO:0031225,GO:0005886	AAA29726.1
c40653_g1_i1	991	548.895	0	eukaryotic translation initiation factor 3 subunit 5 [Plasmodium vivax Sal-1]	GO:0006413,GO:0003743	EDL44989.1
c40745_g1_i1	1103	353.599	7.83658e-117	splicing factor, putative [Plasmodium falciparum 3D7]	GO:0003676,GO:0005681,GO:0005737,GO:0008380,GO:0000166,GO:0006397,GO:0005634	CAD51537.2,ETW20177.1,ETW39011.1,ETW44606.1,ETW50783.1,ETW53466.1,ETW63108.1,EUR77484.1,EUT90675.1,EWC78227.1,EWC90004.1,CDO63051.1
c40745_g2_i1	857	247.284	6.96619e-78	40S ribosomal protein S15Aa [Plasmodium cynomolgi strain B]	GO:0003735,GO:0006412,GO:0030529,GO:0005840	GAB66168.1
c43070_g1_i1	1588	798.505	0	eukaryotic initiation factor, putative [Plasmodium falciparum 3D7]	GO:0004386,GO:0006446,GO:0016787,GO:0004004,GO:0006413,GO:0003676,GO:0006200,GO:0000166,GO:0005524,GO:0016281,GO:0008026,GO:0003743,GO:0008152	CAD49261.1,ABK58711.1,ETW20220.1,ETW27878.1,ETW44713.1,ETW51068.1,ETW57409.1,ETW63229.1,EUR78317.1,EWC78375.1,CDO62869.1
c43285_g1_i1	294	65.0846	8.10916e-11	nonclathrin coat protein zeta2-cop-related protein, putative [Plasmodium falciparum 3D7]	GO:0019028,GO:0030126,GO:0016020,GO:0006886,GO:0015031,GO:0006810	CAD49191.1,ETW20295.1,ETW32106.1,ETW38440.1,ETW44792.1,ETW45666.1,ETW56713.1,ETW63313.1,EUR78658.1,EUT91389.1,EWC89970.1
c43285_g2_i1	565	273.092	1.62745e-89	coatomer zeta-1 subunit [Plasmodium cynomolgi strain B]	GO:0016020,GO:0015031,GO:0006810	GAB65267.1
c43290_g2_i1	203	70.4774	5.66882e-12	hypothetical protein [Plasmodium vivax Sal-1]	GO:0016021	EDL46206.1
c43408_g1_i1	755	135.191	1.21945e-31	hypothetical protein C922_03423 [Plasmodium inui San Antonio 1]	GO:0007018,GO:0043565,GO:0003700,GO:0006200,GO:0016887,GO:0003777,GO:0006355,GO:0008152,GO:0005858,GO:0001539	EUD66228.1
c43497_g1_i1	1684	658.292	0	RhoGAP protein [Plasmodium knowlesi strain H]	GO:0007165,GO:0005622	CAQ39473.1
c43497_g1_i2	1593	659.448	0	RhoGAP protein [Plasmodium knowlesi strain H]	GO:0007165,GO:0005622	CAQ39473.1
c45001_g1_i1	570	186.808	2.69412e-50	ABC transporter [Plasmodium vivax Sal-1]	GO:0016887,GO:0005524,GO:0008152,GO:0000166,GO:0017111,GO:0006200	EDL44789.1
c47184_g1_i1	563	193.741	1.37155e-59	conserved Plasmodium protein, unknown function [Plasmodium falciparum 3D7]	GO:0030150,GO:0005744	CAD51499.1,ETW20136.1,ETW38175.1,ETW45988.1,ETW53504.1,ETW63069.1,EUT90634.1,EWC90230.1,CDO63015.1
c49240_g1_i1	1442	637.491	0	receptor for activated C kinase homolog, PfRACK [Plasmodium falciparum 3D7]	GO:0016301,GO:0016310,GO:0005080,GO:0005829	CAD51107.1,ETW18823.1,ETW31068.1,ETW36983.1,ETW43418.1,ETW49691.1,ETW52391.1,ETW62073.1,EUR73048.1,EUT87341.1,EWC76988.1,EWC88820.1,CDO64035.1
c49240_g1_i2	1532	637.491	0	receptor for activated C kinase homolog, PfRACK [Plasmodium falciparum 3D7]	GO:0016301,GO:0016310,GO:0005080,GO:0005829	CAD51107.1,ETW18823.1,ETW31068.1,ETW36983.1,ETW43418.1,ETW49691.1,ETW52391.1,ETW62073.1,EUR73048.1,EUT87341.1,EWC76988.1,EWC88820.1,CDO64035.1
c50251_g1_i1	2419	772.696	0	phosphatidylinositol glycan, class A [Plasmodium inui San Antonio 1]	GO:0009058,GO:0006506	EUD66161.1
c50802_g1_i1	2865	1431.39	0	adapter-related protein complex 1 beta 1 subunit [Plasmodium vivax Sal-1]	GO:0030131,GO:0030117,GO:0016192,GO:0016020,GO:0006886,GO:0015031,GO:0008565,GO:0006810	EDL43950.1
c51218_g1_i1	414	65.4698	3.58948e-11	hypothetical protein PFFCH_05452 [Plasmodium falciparum FCH/4]	GO:0046872	ETW56797.1,EUT85687.1,EWC88432.1
c51499_g1_i1	1263	406.371	3.00075e-138	DNA-directed RNA polymerase II 23 kDa polypeptide [Plasmodium vivax Sal-1]	GO:0006351,GO:0003899,GO:0005634,GO:0003677	EDL46703.1
c52635_g1_i1	2129	512.301	1.06461e-170	malate:quinone oxidoreductase, putative [Plasmodium falciparum 3D7]	GO:0055114,GO:0016491,GO:0006090,GO:0006099,GO:0008924	CAG25406.1,ETW31176.1,ETW37834.1,ETW50527.1,EUT89875.1,EWC89707.1
c52635_g2_i1	815	324.324	6.01391e-104	malate:quinone oxidoreductase [Plasmodium knowlesi strain H]	GO:0055114,GO:0006099,GO:0008924	CAQ40909.1
c54372_g2_i1	888	313.538	1.78013e-103	conserved Plasmodium protein, unknown function [Plasmodium falciparum 3D7]	GO:0016021,GO:0016020,GO:0006810	CAD51632.1,ETW19885.1,ETW44326.1,EUR76746.1
c54670_g2_i1	1140	280.796	2.53997e-84	RNA helicase, partial [Plasmodium cynomolgi strain B]	GO:0004386,GO:0003676,GO:0005524,GO:0016787,GO:0008152,GO:0008026,GO:0006200	GAB68694.1
c54675_g1_i1	1324	486.108	1.74276e-165	conserved Plasmodium protein, unknown function [Plasmodium falciparum 3D7]	GO:0020011	CAD50945.1
c54734_g1_i1	1032	443.736	3.53701e-153	cytosolic glyoxalase II [Plasmodium falciparum 3D7]	GO:0006750,GO:0009438,GO:0004416,GO:0016787,GO:0005829,GO:0008270	AAS75334.1,CAX63911.1,ETW20366.1,ETW38493.1,ETW44828.1,EUT91641.1
c54906_g1_i1	1156	247.669	4.6946e-75	transcription factor with AP2 domain(s) [Plasmodium cynomolgi strain B]	GO:0006355,GO:0003700	GAB68025.1
c54906_g2_i1	1445	197.208	6.30075e-52	AP2 family [Plasmodium knowlesi strain H]	GO:0006355,GO:0003700	CAQ41578.1
c55258_g2_i1	735	268.085	1.814e-87	hypothetical protein [Plasmodium vivax Sal-1]	GO:0005681,GO:0007067	XP_002262387.1,XP_004225090.1,XP_008817315.1,EDL44124.1,CAQ42265.1,GAB69143.1,EUD66031.1
c55400_g1_i1	700	230.335	6.93362e-73	40S ribosomal protein S15/S19, putative [Plasmodium falciparum 3D7]	GO:0003735,GO:0003723,GO:0006412,GO:0015935,GO:0022627,GO:0030529,GO:0005840	3J7A,CAX64300.1,ETW17198.1,ETW40949.1,ETW47677.1,ETW54706.1,ETW59578.1,EUT81207.1,EWC74811.1,CDO65972.1
c55514_g1_i1	1277	472.241	6.72506e-159	hypothetical protein, conserved in Plasmodium species [Plasmodium knowlesi strain H]	GO:0003723,GO:0008168,GO:0032259	CAQ41634.1
c55550_g1_i1	262	106.686	2.46571e-24	cholinephosphate cytidylyltransferase [Plasmodium knowlesi strain H]	GO:0009058,GO:0016779,GO:0016740,GO:0004105,GO:0003824,GO:0006657	CAQ41940.1
c55607_g1_i1	529	168.703	9.84483e-50	apicoplast ACP [Plasmodium falciparum 3D7]	GO:0008897,GO:0020011,GO:0006633	AAC63959.1,AAC71866.2,ETW45333.1,ETW51804.1
c55626_g1_i1	543	99.7525	1.04134e-23	hypothetical protein [Plasmodium yoelii yoelii 17XNL]	GO:0016021,GO:0016020	EAA16862.1
c55626_g2_i1	438	176.792	5.11789e-53	mitochondrial import inner membrane translocase subunit Tim17 [Plasmodium vivax Sal-1]	GO:0016021,GO:0016020	XP_008814880.1,EDL46619.1,EUD68650.1
c56010_g1_i1	2748	316.235	3.76721e-89	hypothetical protein PCYB_061390 [Plasmodium cynomolgi strain B]	GO:0032065,GO:0005938,GO:0005543	GAB65407.1
c56616_g1_i1	3110	1083.55	0	phosphoenolpyruvate carboxykinase [Plasmodium falciparum 3D7]	GO:0016301,GO:0004612,GO:0005524,GO:0004611,GO:0016310,GO:0017076,GO:0016829,GO:0006094	AAF13359.1,CAD52558.1,ETW16775.1,ETW29424.1,ETW34628.1,ETW40561.1,ETW47363.1,ETW55566.1,ETW59472.1,EUR65986.1,EUT80111.1,EWC74553.1,EWC86669.1
c56748_g1_i1	512	246.899	2.40383e-80	high mobility group-like protein NHP2, putative [Plasmodium falciparum 3D7]	GO:0003723,GO:0005730,GO:0005634	AAN35834.1,ETW15458.1,ETW33117.1,ETW42007.1,ETW45862.1,ETW52870.1,ETW60602.1,EUR70183.1,EUT84250.1,EWC87977.1
c56763_g1_i1	1451	395.201	6.07838e-132	chromodomain protein [Plasmodium falciparum 3D7]	GO:0034399,GO:0003682,GO:0000785,GO:0006333,GO:0005634	AAN36287.1,AAA67079.1,ETW17585.1,ETW30064.1,ETW35419.1,ETW41604.1,ETW48184.1,ETW55885.1,ETW60239.1,EUR68678.1,EUT82477.1,EWC87627.1
c56778_g1_i1	1342	479.945	1.34277e-165	subunit of proteaseome activator complex, putative [Plasmodium falciparum 3D7]	GO:0006508,GO:0008537,GO:0008233	CAD51760.1,ETW18466.1,ETW36852.1,ETW43011.1,EUT86443.1,EWC76895.1,EWC86563.1,CDO64138.1
c56848_g2_i1	383	121.709	3.53691e-32	hypothetical protein PFFVO_03593 [Plasmodium falciparum Vietnam Oak-Knoll (FVO)]	GO:0020037	ETW29856.1,EWC75239.1
c56853_g1_i1	571	84.3445	6.3601e-17	ribosomal protein L21e [Plasmodium yoelii yoelii 17XNL]	GO:0003735,GO:0006412,GO:0005840,GO:0005622	EAA17126.1,CDU85039.1,CDZ16806.1
c56853_g2_i1	448	202.216	6.05806e-63	60S ribosomal protein L21e, putative [Plasmodium falciparum 3D7]	GO:0003735,GO:0005739,GO:0006412,GO:0022625,GO:0005840,GO:0005622	1VX7,AAN36853.1,ETW16338.1,ETW26932.1,ETW34048.1,ETW40031.1,ETW53894.1,ETW58898.1,EUR63539.1,EUT78752.1,EWC73966.1,EWC85609.1,CDO66727.1
c56978_g1_i1	1388	577.4	0	hypothetical protein [Plasmodium knowlesi strain H]	GO:0005739,GO:0031314,GO:0006744,GO:0016020,GO:0005743	B3L4S4.1,CAQ39895.1
c56978_g1_i2	1295	558.14	0	hypothetical protein [Plasmodium knowlesi strain H]	GO:0005739,GO:0031314,GO:0006744,GO:0016020,GO:0005743	B3L4S4.1,CAQ39895.1
c57208_g1_i1	1239	437.187	2.82517e-150	rab2 gtpase [Plasmodium knowlesi strain H]	GO:0005525,GO:0007264,GO:0000166,GO:0015031	CAQ42261.1
c57208_g1_i2	1285	249.98	9.60751e-114	rab2 gtpase [Plasmodium knowlesi strain H]	GO:0005525,GO:0007264,GO:0000166,GO:0015031	CAQ42261.1
c57361_g1_i1	1481	629.787	0	hypothetical protein, conserved [Plasmodium knowlesi strain H]	GO:0043412,GO:0009451,GO:0016740,GO:0003824,GO:0051539,GO:0051536	CAQ40860.1
c57382_g1_i2	701	248.825	3.93542e-73	hypothetical protein [Plasmodium vivax Sal-1]	GO:0006355,GO:0003700	EDL46168.1
c57490_g1_i1	587	202.986	1.09808e-62	conserved Plasmodium protein, unknown function [Plasmodium falciparum 3D7]	GO:0043666,GO:0004864,GO:0009966,GO:0005737,GO:0043086,GO:0005634,GO:0004865	CAX64439.1,ETW20523.1,ETW45017.1,ETW51416.1,ETW52113.1,ETW63527.1,EUR79884.1,EUT92377.1,EWC90650.1
c57509_g1_i1	1451	141.739	4.11032e-33	transcription or splicing factor-like protein [Plasmodium berghei strain ANKA]	GO:0003723,GO:0003676,GO:0008270	CAH94647.1,CDS48575.1
c57665_g1_i1	609	251.906	2.53264e-80	proteasome subunit [Plasmodium knowlesi strain H]	GO:0051603,GO:0019773,GO:0004175,GO:0016787,GO:0005634,GO:0005737,GO:0004298,GO:0005839,GO:0000502,GO:0006511,GO:0008233,GO:0006508	CAQ40760.1
c57665_g2_i2	342	172.94	5.9826e-51	proteasome subunit [Plasmodium knowlesi strain H]	GO:0051603,GO:0019773,GO:0004175,GO:0016787,GO:0005634,GO:0005737,GO:0004298,GO:0005839,GO:0000502,GO:0006511,GO:0008233,GO:0006508	CAQ40760.1
c58074_g1_i1	1751	468.003	1.47201e-158	Chain A, Plasmodium Falciparum Sir2a Preferentially Hydrolyzes Medium And Long Chain Fatty Acyl Lysine	GO:0006342,GO:0036049,GO:0016787,GO:0036047,GO:0005634,GO:0003677,GO:0005694,GO:0046872,GO:0006355,GO:0005677,GO:0036055,GO:0036054,GO:0006476,GO:0005739,GO:0070403,GO:0005737,GO:0000781,GO:0016233,GO:0034979,GO:0005730,GO:0008270	3U3D
c58141_g1_i1	224	98.5969	7.83707e-23	secy-independent transporter protein [Plasmodium cynomolgi strain B]	GO:0016021	GAB64721.1
c58141_g3_i1	1060	340.502	1.08909e-111	secy-independent transporter protein, putative [Plasmodium falciparum 3D7]	GO:0016021	CAD49148.2,ETW20359.1,ETW38486.1,ETW44891.1,ETW51284.1,ETW63423.1,EUT91634.1,EWC78567.1,EWC90499.1,CDO62707.1
c58335_g1_i1	262	82.4185	2.29611e-18	cytochrome C oxidase copper chaperone, putative [Plasmodium falciparum 3D7]	GO:0005507,GO:0005758,GO:0006825,GO:0016531	AAN35449.1,ETW36217.1,ETW42438.1,ETW48991.1,ETW61071.1,EUR71302.1,EWC88256.1,CDO64687.1
c58335_g1_i2	433	85.1149	1.21184e-18	cytochrome C oxidase copper chaperone, putative [Plasmodium falciparum 3D7]	GO:0005507,GO:0005758,GO:0006825,GO:0016531	AAN35449.1,ETW36217.1,ETW42438.1,ETW48991.1,ETW61071.1,EUR71302.1,EWC88256.1,CDO64687.1
c58707_g3_i1	293	177.948	3.18698e-49	hypothetical protein [Plasmodium knowlesi strain H]	GO:0005525,GO:0003924,GO:0006184,GO:0000166	CAQ42138.1
c58828_g1_i4	4282	1202.96	0	Ser/Thr protein phosphatase family protein [Plasmodium vivax Sal-1]	GO:0016787,GO:0008152	EDL46014.1
c58882_g1_i3	272	114.005	1.42938e-29	hypothetical protein [Plasmodium yoelii yoelii 17XNL]	GO:0005509	EAA22092.1
c58997_g1_i1	2110	380.948	9.82101e-124	eukaryotic translation initiation factor 6, partial [Plasmodium cynomolgi strain B]	GO:0006413,GO:0003743,GO:0042256,GO:0043022	GAB67733.1
c58997_g4_i1	2514	639.802	0	hypothetical protein C922_00093 [Plasmodium inui San Antonio 1]	GO:0046872	EUD69230.1
c58997_g6_i1	2311	838.565	0	chromatin assembly factor 1 subunit [Plasmodium berghei strain ANKA]	GO:0005634	CAH99707.1,CDS50751.1
c59099_g1_i1	1616	466.463	6.81372e-158	pre-mRNA splicing factor, putative [Plasmodium falciparum 3D7]	GO:0005681,GO:0008380	CAD51909.1,ETW18633.1,EWC76806.1
c59147_g1_i1	2504	708.368	0	adapter-related protein complex 1 gamma 2 subunit [Plasmodium cynomolgi strain B]	GO:0015031,GO:0016020,GO:0008565,GO:0006810,GO:0030131,GO:0005794,GO:0006886,GO:0030117,GO:0016192	GAB68030.1
c59147_g2_i2	315	131.724	2.37458e-35	hypothetical protein [Plasmodium berghei strain ANKA]	GO:0030117,GO:0016192,GO:0016020,GO:0006886,GO:0005794,GO:0015031,GO:0008565,GO:0006810	CAI03728.1
c59147_g2_i3	487	291.582	5.55996e-97	hypothetical protein [Plasmodium berghei strain ANKA]	GO:0030117,GO:0016192,GO:0016020,GO:0006886,GO:0005794,GO:0015031,GO:0008565,GO:0006810	CAI03728.1
c59488_g3_i1	1797	404.06	1.60992e-126	hypothetical protein C922_01888 [Plasmodium inui San Antonio 1]	GO:0042626,GO:0016021,GO:0006810,GO:0006200,GO:0000166,GO:0017111,GO:0005524,GO:0016887,GO:0055085,GO:0008152	EUD67700.1
c60117_g1_i1	874	144.05	4.26293e-39	histone H4 [Plasmodium falciparum 3D7]	GO:0005694,GO:0000786,GO:0051276,GO:0006334,GO:0046982,GO:0005634,GO:0003677	XP_001615179.1,XP_002259050.1,XP_004222281.1,XP_008624607.1,XP_008817828.1,AAN35650.1,AAP45783.1,AAP45784.1,AAP45785.1,EDL45452.1,CAQ39823.1,GAB66334.1,ETB57955.1,ETW17923.1,ETW30500.1,ETW36094.1,ETW42287.1,ETW48813.1,ETW52671.1,ETW60882.1,EUD65515.1,EUD72676.1,EUR70650.1,EUT84049.1,EWC76082.1,EWC88104.1,CDO64861.1,KEG01994.1,CDS46943.1,CDS46898.1,CDU18211.1,CDZ12484.1
c60132_g2_i1	562	100.138	2.05652e-21	hypothetical protein [Plasmodium vivax Sal-1]	GO:0016539	EDL44674.1
c60191_g1_i1	1130	412.535	9.56682e-140	f-actin capping protein beta subunit [Plasmodium knowlesi strain H]	GO:0008290,GO:0003779,GO:0071203,GO:0030036	CAQ40414.1
c60269_g1_i3	1463	617.846	0	VP1 protein [Human gyrovirus type 1]	GO:0019028	CBZ41795.1
c60465_g1_i1	1227	167.162	3.28252e-41	3'-5' exonuclease domain containing protein [Plasmodium cynomolgi strain B]	GO:0090305,GO:0044237,GO:0003676,GO:0000166,GO:0004527,GO:0003824,GO:0005622,GO:0006139,GO:0008408	GAB68089.1
c60465_g2_i1	1350	288.886	2.52871e-83	hypothetical protein C922_00293 [Plasmodium inui San Antonio 1]	GO:0006139,GO:0003676,GO:0000166,GO:0044237,GO:0003824,GO:0090305,GO:0008408,GO:0005622	EUD69430.1
c60546_g2_i1	1124	456.833	2.87494e-154	Chain A, Crystal Structure Of Plasmodium Falciparum Glycerol Kinase With Bound Glycerol	GO:0016740,GO:0016310,GO:0000166,GO:0006072,GO:0005524,GO:0006071,GO:0016301,GO:0005975,GO:0004370,GO:0016773	2W40,2W40,2W40
c61576_g1_i1	604	246.899	2.75773e-79	mitochondrial ribosomal protein L16 precursor, putative [Plasmodium falciparum 3D7]	GO:0003735,GO:0006412,GO:0000311,GO:0005840,GO:0019843	AAN36653.1,ETW15128.1,ETW45748.1,ETW53669.1,EUR64827.1,EUT79610.1,EWC74179.1,EWC86137.1,CDO66527.1
c61592_g1_i1	1664	943.725	0	DNA primase large subunit, putative [Plasmodium falciparum 3D7]	GO:0016779,GO:0006269,GO:0016740,GO:0003896	CAX64208.1,ETW18501.1,ETW36887.1,ETW43044.1,ETW49467.1,ETW55045.1,ETW61707.1,EUR72349.1,EUT86482.1,EWC76863.1,EWC88682.1
c61974_g2_i1	544	209.149	4.81899e-58	dynein heavy chain [Plasmodium cynomolgi strain B]	GO:0030286,GO:0008152,GO:0003777,GO:0007018	GAB68237.1
c62056_g1_i1	1873	473.781	2.70375e-155	hypothetical protein, conserved in Plasmodium species [Plasmodium knowlesi strain H]	GO:0016021,GO:0055085	CAQ41591.1
c62203_g1_i1	1102	402.519	1.74254e-136	hypothetical protein [Plasmodium berghei strain ANKA]	GO:0055114,GO:0016491	CAH98638.1
c62217_g2_i1	534	293.893	7.99696e-97	diphthine synthase [Plasmodium berghei strain ANKA]	GO:0008168,GO:0008152,GO:0004164,GO:0032259,GO:0017183	CAH98857.1,CDS49074.1
c62217_g3_i1	228	89.3521	1.20006e-19	diphthine synthase [Plasmodium knowlesi strain H]	GO:0008168,GO:0008152,GO:0004164,GO:0032259,GO:0017183	CAQ39499.1
c62220_g1_i1	2267	851.277	0	GMP synthase (glutamine-hydrolysing) [Plasmodium inui San Antonio 1]	GO:0006164,GO:0005524,GO:0003922,GO:0016462,GO:0006177	EUD67441.1
c62266_g1_i1	618	182.185	7.13933e-52	hypothetical protein [Plasmodium knowlesi strain H]	GO:0016192,GO:0016020	CAQ39814.1
c62266_g1_i2	252	131.724	1.06699e-34	hypothetical protein [Plasmodium knowlesi strain H]	GO:0016192,GO:0016020	CAQ39814.1
c62347_g2_i1	368	87.8113	3.93043e-18	phosphatidylserine decarboxylase [Plasmodium inui San Antonio 1]	GO:0004609,GO:0008654	EUD68101.1
c62457_g1_i2	812	288.886	2.85558e-94	ADP-ribosylation factor, putative [Plasmodium falciparum 3D7]	GO:0005525,GO:0003924,GO:0006471,GO:0006184,GO:0020011,GO:0000166	CAD52718.1
c62487_g1_i1	1586	607.446	0	translation elongation factor [Plasmodium cynomolgi strain B]	GO:0006414,GO:0005525,GO:0003746	GAB67586.1
c62487_g1_i2	1500	644.425	0	translation elongation factor [Plasmodium cynomolgi strain B]	GO:0006414,GO:0005525,GO:0003746	GAB67586.1
c62659_g2_i1	815	319.316	5.22414e-105	hypothetical protein C922_01600 [Plasmodium inui San Antonio 1]	GO:0006511	EUD67988.1
c62659_g2_i2	766	320.087	1.3595e-105	hypothetical protein C922_01600 [Plasmodium inui San Antonio 1]	GO:0006511	EUD67988.1
c62872_g1_i1	3581	1708.73	0	elongation factor 2 [Plasmodium falciparum 3D7]	GO:0006414,GO:0005525,GO:0003746,GO:0003924,GO:0006184,GO:0000166	AAN37099.1,ETW16031.1,ETW33375.1,ETW39752.1,ETW46432.1,ETW54170.1,ETW58480.1,EUR62968.1,EUT79029.1,EWC73692.1,EWC86356.1,CDO66975.1
c62876_g1_i1	975	274.248	7.76441e-82	ATP-dependent helicase [Plasmodium vivax Sal-1]	GO:0004386,GO:0016787,GO:0005634,GO:0003676,GO:0006200,GO:0000166,GO:0005524,GO:0003723,GO:0008026,GO:0008152	EDL43490.1
c62888_g1_i1	874	109.383	4.62471e-23	major facilitator superfamily transporter [Cryptosporidium muris RN66]	GO:0016021,GO:0055085	EEA05341.1
c62906_g1_i2	2157	554.288	0	nucleoside transporter 1 [Plasmodium falciparum]	GO:0016021,GO:0005337,GO:1901642,GO:0006810	EUT80159.1
c63082_g1_i1	2572	789.26	0	conserved Plasmodium protein, unknown function [Plasmodium falciparum 3D7]	GO:0016538,GO:0045859,GO:0007049,GO:0051301	CAD49017.1,ETW21040.1,ETW28216.1,ETW39229.1,ETW45537.1,ETW51929.1,ETW57896.1,ETW64014.1,EUT94377.1,EWC79265.1,EWC91088.1
c63110_g1_i1	1828	459.529	8.03433e-169	TFIIH basal transcription factor subunit [Plasmodium falciparum 3D7]	GO:0046872,GO:0006281,GO:0006351,GO:0006289,GO:0000439,GO:0008270	CAD52293.1,ETW17163.1,ETW27217.1,ETW34930.1,ETW40918.1,ETW54738.1,EUR66844.1,EUT81175.1,EWC74862.1
c63110_g1_i2	1862	657.907	0	TFIIH basal transcription factor subunit [Plasmodium falciparum 3D7]	GO:0046872,GO:0006281,GO:0006351,GO:0006289,GO:0000439,GO:0008270	CAD52293.1,ETW17163.1,ETW27217.1,ETW34930.1,ETW40918.1,ETW54738.1,EUR66844.1,EUT81175.1,EWC74862.1
c63142_g1_i1	993	320.087	2.79035e-106	ubiquitin conjugating enzyme, putative [Plasmodium falciparum 3D7]	GO:0016874,GO:0008152,GO:0016881,GO:0016567,GO:0004842,GO:0006511	CAD51248.1,ETW19040.1,ETW31197.1,ETW37200.1,ETW49886.1,ETW52534.1,ETW61921.1,EUT87191.1,EWC88920.1,CDO63895.1
c63277_g1_i1	2295	509.605	3.227e-166	aminopeptidase [Plasmodium vivax Sal-1]	GO:0006508,GO:0004177	EDL45174.1
c63505_g2_i1	679	337.421	2.44422e-107	hypothetical protein, conserved in Plasmodium species [Plasmodium knowlesi strain H]	GO:0046872	CAQ39110.1
c63505_g3_i1	222	98.2117	1.14686e-21	hypothetical protein PCYB_071450 [Plasmodium cynomolgi strain B]	GO:0046872	GAB65643.1
c63865_g1_i3	1265	273.863	3.78601e-87	Sybindin-like protein, putative [Plasmodium falciparum 3D7]	GO:0006888,GO:0006810,GO:0005801	CAA15613.2,ETW38710.1,ETW45190.1,ETW52218.1,ETW63734.1,EUR80990.1,EUT92282.1,EWC78778.1,CDO62533.1
c63966_g1_i1	2575	724.931	0	long-chain-fatty-acid--CoA ligase [Plasmodium knowlesi strain H]	GO:0016874,GO:0008152,GO:0003824	CAQ42308.1
c64056_g1_i2	995	439.113	1.30531e-150	drug metabolite transporter, putative [Plasmodium falciparum 3D7]	GO:0016021,GO:0016020,GO:0055085,GO:0006810,GO:0005215	CAD50917.1,ETW19387.1,ETW28525.1,ETW37494.1,ETW43754.1,ETW50089.1,ETW57094.1,ETW62356.1,EUR73716.1,EUT88241.1,EWC77494.1,EWC89428.1,CDO63627.1
c64503_g2_i1	602	227.639	3.62811e-69	dimethyladenosine transferase, putative [Plasmodium falciparum 3D7]	GO:0016433,GO:0006364,GO:0016740,GO:0000179,GO:0000154,GO:0032259,GO:0031167,GO:0008649	AAN36768.1,ETW16244.1,ETW29222.1,ETW34185.1,ETW40319.1,ETW45806.1,ETW53793.1,ETW58941.1,EUR64192.1,EUT78654.1,EWC74063.1
c64711_g1_i2	966	305.064	3.32279e-99	high mobility group protein 4, putative [Plasmodium falciparum 3D7]	GO:0006355,GO:0006268,GO:0003697,GO:0043565,GO:0000785,GO:0046982,GO:0005634,GO:0005622	CAD52710.2,ETW34487.1,ETW40746.1,ETW59354.1,EUT80300.1
c64711_g1_i3	582	198.364	1.50522e-59	high mobility group protein 4, putative [Plasmodium falciparum 3D7]	GO:0006355,GO:0006268,GO:0003697,GO:0043565,GO:0000785,GO:0046982,GO:0005634,GO:0005622	CAD52710.2,ETW34487.1,ETW40746.1,ETW59354.1,EUT80300.1
c64711_g1_i4	1074	291.967	1.43204e-93	high mobility group protein 4, putative [Plasmodium falciparum 3D7]	GO:0006355,GO:0006268,GO:0003697,GO:0043565,GO:0000785,GO:0046982,GO:0005634,GO:0005622	CAD52710.2,ETW34487.1,ETW40746.1,ETW59354.1,EUT80300.1
c64853_g1_i1	2130	591.652	0	prenyl transferase [Plasmodium vivax Sal-1]	GO:0008299,GO:0016740	EDL43227.1
c65048_g1_i1	756	230.335	4.43748e-72	Chain A, Ispf (plasmodium Falciparum) Cdp Complex	GO:0046872,GO:0008299,GO:0019288,GO:0020011,GO:0016114,GO:0016829,GO:0008685	4C82
c65048_g1_i2	871	174.481	1.87458e-51	Chain A, Ispf (plasmodium Falciparum) Cdp Complex	GO:0046872,GO:0008299,GO:0019288,GO:0020011,GO:0016114,GO:0016829,GO:0008685	4C82
c65060_g1_i1	784	182.57	3.62727e-54	peptidylprolyl isomerase [Plasmodium inui San Antonio 1]	GO:0003676,GO:0008152,GO:0000166,GO:0016853	EUD68898.1
c65124_g2_i1	281	82.4185	1.41396e-15	hypothetical protein [Plasmodium vivax Sal-1]	GO:0008152,GO:0016773,GO:0016772	EDL46846.1
c65232_g2_i1	665	183.726	1.69308e-51	phenylalanyl-tRNA synthetase subunit [Plasmodium falciparum 3D7]	GO:0016874,GO:0006418,GO:0008033,GO:0004826,GO:0005737,GO:0005524,GO:0006432,GO:0000049,GO:0004812,GO:0000287,GO:0043039	CAG25207.1,ETW19796.1,ETW27339.1,ETW37985.1,ETW44122.1,ETW50571.1,ETW53323.1,ETW62770.1,EUR75531.1,EUT90037.1,EWC77962.1,EWC89755.1
c65482_g2_i1	1421	442.195	1.04258e-150	conserved protein, unknown function [Plasmodium falciparum 3D7]	GO:0005759	AAN36942.1,ETW16140.1,ETW28460.1,ETW33980.1,ETW39932.1,ETW46761.1,ETW53990.1,ETW58300.1,EUR62788.1,EUT78851.1,EWC73875.1,EWC85712.1
c65547_g1_i1	1228	231.491	6.9911e-68	hypothetical protein PFFVO_04905 [Plasmodium falciparum Vietnam Oak-Knoll (FVO)]	GO:0006352,GO:0003677	ETW34079.1,ETW40002.1,ETW46822.1,ETW53925.1,ETW58229.1,EUR63572.1,EUT78782.1,EWC73923.1,EWC85642.1
c65547_g1_i2	1341	132.494	1.97803e-54	transcription initiation TFIID-like, putative [Plasmodium falciparum 3D7]	GO:0006352,GO:0003677	AAN36880.1
c65547_g1_i3	1227	231.106	7.37223e-68	hypothetical protein PFFVO_04905 [Plasmodium falciparum Vietnam Oak-Knoll (FVO)]	GO:0006352,GO:0003677	ETW34079.1,ETW40002.1,ETW46822.1,ETW53925.1,ETW58229.1,EUR63572.1,EUT78782.1,EWC73923.1,EWC85642.1
c65565_g1_i1	719	276.559	5.09518e-86	hypothetical protein [Plasmodium vivax Sal-1]	GO:0046872,GO:0008270	EDL46555.1
c65761_g1_i1	236	68.1662	4.64407e-11	putative reverse transcriptase and intron maturase [Chlorokybus atmophyticus]	GO:0003723,GO:0005739,GO:0006278,GO:0006397,GO:0003964	ABO15138.1
c65767_g1_i1	826	136.732	6.74187e-34	Qa-SNARE protein, putative [Plasmodium falciparum 3D7]	GO:0016192,GO:0031338,GO:0005484,GO:0016020,GO:0006886,GO:0020020,GO:0031201,GO:0005886	ABO61884.1,AAN35641.2,ETW42277.1,ETW55371.1,ETW60871.1,EUR70639.1,EWC76103.1
c65866_g1_i1	878	296.975	1.35993e-94	casein kinase II beta chain [Plasmodium cynomolgi strain B]	GO:0016301,GO:0005956,GO:0045859,GO:0019887,GO:0016310	GAB67645.1
c65866_g2_i1	223	98.5969	9.61587e-23	casein kinase II beta chain [Plasmodium vivax Sal-1]	GO:0016301,GO:0005956,GO:0045859,GO:0019887,GO:0016310	EDL44476.1
c65986_g1_i1	626	273.092	1.21763e-89	protein phosphatase, putative [Plasmodium falciparum 3D7]	GO:0016791,GO:0016311,GO:0006470,GO:0008138	AAN37137.2,ETW33769.1,ETW39703.1,EUR62403.1,EUT79075.1,EWC85443.1,CDO67015.1
c66010_g2_i1	464	100.138	2.19046e-24	40S ribosomal protein S30 [Plasmodium vivax Sal-1]	GO:0003735,GO:0006412,GO:0005840,GO:0005622	XP_002257846.1,EDL43130.1,CAQ38382.1
c66168_g1_i1	686	296.975	1.94458e-98	hypothetical protein [Plasmodium knowlesi strain H]	GO:0045454	CAQ39467.1
c66189_g3_i2	3727	1267.68	0	hypothetical protein [Plasmodium knowlesi strain H]	GO:0007076	CAQ42932.1
c66189_g4_i1	789	224.942	1.67655e-62	hypothetical protein [Plasmodium vivax Sal-1]	GO:0007076	EDL47191.1
c66244_g1_i1	1087	459.144	5.36077e-157	hypothetical protein C922_01476 [Plasmodium inui San Antonio 1]	GO:0032313,GO:0032851,GO:0005097	EUD67864.1
c66415_g2_i1	1304	256.144	4.50953e-75	hypothetical protein C922_01698 [Plasmodium inui San Antonio 1]	GO:0016021,GO:0055085	EUD68086.1
c66482_g1_i1	418	162.155	2.48043e-44	rhomboid protease ROM9 [Plasmodium falciparum 3D7]	GO:0006508,GO:0004252,GO:0016021,GO:0008233	CAD51515.1
c66684_g2_i1	1148	436.802	3.47897e-150	casein kinase II subunit beta [Plasmodium inui San Antonio 1]	GO:0016301,GO:0005956,GO:0045859,GO:0019887,GO:0016310	EUD65502.1
c66787_g1_i1	969	488.034	4.98227e-171	40S ribosomal protein S4, putative [Plasmodium falciparum 3D7]	GO:0003735,GO:0003723,GO:0006412,GO:0015935,GO:0005840,GO:0005622	3J7A,AAN35654.2,ETW17927.1,ETW42292.1,ETW48817.1,ETW60886.1,EUR70654.1,EUT84052.1,CDO64865.1
c66835_g1_i2	399	120.553	2.47708e-31	n-terminal acetyltransferase [Plasmodium knowlesi strain H]	GO:0016740,GO:0008152,GO:0008080,GO:0004042,GO:0016746	CAQ38050.1
c66835_g1_i3	658	249.21	2.45803e-80	N-terminal acetyltransferase, putative [Plasmodium falciparum 3D7]	GO:0016740,GO:0008152,GO:0008080,GO:0004042,GO:0016746	CAD49053.1,ETW21076.1,ETW45577.1,ETW51873.1,ETW64053.1,EUR82530.1,EWC79230.1
c67317_g1_i2	947	374.4	3.002e-123	chromatin-binding protein, putative [Plasmodium falciparum 3D7]	GO:0005681,GO:0000398,GO:0005634	AAC71964.3,ETW20780.1,ETW38919.1,ETW45443.1,ETW51614.1,ETW57652.1,ETW63780.1,EUR81532.1,EUT80020.1,EWC78965.1,EWC90868.1
c67341_g1_i1	1302	723.391	0	ST kinase [Plasmodium knowlesi strain H]	GO:0016740,GO:0004674,GO:0016310,GO:0004672,GO:0006468,GO:0000166,GO:0005524,GO:0016301,GO:0016772	CAQ41030.1
c67350_g1_i1	3230	1344.33	0	Sec24-related protein [Plasmodium vivax Sal-1]	GO:0030127,GO:0006888,GO:0006886,GO:0015031,GO:0006810	EDL43643.1
c67352_g1_i1	1615	392.119	2.68743e-126	aminomethyltransferase, putative [Plasmodium falciparum 3D7]	GO:0008168,GO:0016740,GO:0032259	AAN37110.1,ETW15907.1,ETW33783.1,ETW39737.1,ETW46447.1,ETW54184.1,ETW58494.1,EUR62371.1,EUT79043.1,EWC73688.1,EWC86345.1
c67418_g1_i1	1145	362.844	5.13772e-119	STE/STE20 protein kinase [Plasmodium falciparum Vietnam Oak-Knoll (FVO)]	GO:0016301,GO:0005524,GO:0004672,GO:0016310,GO:0006468,GO:0016772,GO:0004674	ETW63932.1,EUR79217.1,EWC79135.1
c67614_g1_i1	1254	322.783	8.73925e-103	ubiquitin-activating enzyme, putative [Plasmodium falciparum 3D7]	GO:0005524,GO:0008641,GO:0003824,GO:0016881,GO:0006464	CAX64128.1,ETW18899.1,ETW29012.1,ETW37116.1,ETW49765.1,ETW52491.1,ETW61969.1,EUR72944.1,EUT87236.1,EWC77142.1,EWC88958.1
c67685_g1_i1	913	424.476	9.42829e-147	splicing factor 3a subunit, putative [Plasmodium falciparum 3D7]	GO:0046872,GO:0003676,GO:0005681,GO:0008380,GO:0008270,GO:0005634	CAG25015.1,ETW19653.1,ETW27812.1,ETW37761.1,ETW43971.1,ETW50474.1,ETW53140.1,ETW62632.1,EUR75023.1,EUT89275.1,EWC77767.1,EWC77769.1,EWC89635.1,CDO63385.1
c67826_g2_i1	3446	1823.14	0	hypothetical protein PFFVO_02716 [Plasmodium falciparum Vietnam Oak-Knoll (FVO)]	GO:0005525,GO:0003924,GO:0006184,GO:0000166	ETW56776.1,ETW61269.1
c68177_g1_i2	1880	751.895	0	O-phosphoseryl-tRNA(Sec) selenium transferase [Plasmodium falciparum Vietnam Oak-Knoll (FVO)]	GO:0016740,GO:0003824,GO:0097056,GO:0016785,GO:0030170	ETW35630.1,ETW41691.1,ETW48383.1,ETW56229.1,ETW60510.1,EUR69526.1,EUT82930.1,EWC87468.1
c68302_g1_i1	1329	253.832	5.21725e-75	hypothetical protein in Plasmodium species [Plasmodium knowlesi strain H]	GO:0016021,GO:0051205,GO:0016020	CAQ38575.1
c68364_g1_i1	1902	451.44	7.74394e-138	hypothetical protein C922_05037 [Plasmodium inui San Antonio 1]	GO:0006508,GO:0008234	EUD64566.1
c68364_g1_i2	3649	857.055	0	nicotinate phosphoribosyltransferase-like protein [Plasmodium vivax Sal-1]	GO:0004516,GO:0004514,GO:0016740,GO:0019358,GO:0009435,GO:0016757	EDL46572.1
c68393_g1_i3	489	171.785	3.17306e-49	SNARE protein, putative [Plasmodium falciparum 3D7]	GO:0016192,GO:0031338,GO:0005484,GO:0031201	AAN35705.1,ABG38020.1,ETW15584.1,ETW30437.1,ETW36018.1,ETW42353.1,ETW48803.1,ETW52737.1,ETW60942.1,EUR70047.1,EUT84108.1
c68471_g1_i1	1026	350.517	1.02731e-116	ABC transporter, puatative [Plasmodium vivax Sal-1]	GO:0016887,GO:0005524,GO:0008152,GO:0000166,GO:0017111,GO:0006200	EDL46907.1
c68528_g2_i1	1776	313.923	7.20958e-93	hypothetical protein C922_00409 [Plasmodium inui San Antonio 1]	GO:0016787,GO:0008152	EUD69545.1
c68673_g2_i2	1847	223.787	1.99301e-61	calcium-dependent protein kinase 4 [Plasmodium cynomolgi strain B]	GO:0016301,GO:0005524,GO:0004672,GO:0016310,GO:0006468,GO:0016772,GO:0004674	GAB64954.1
c68748_g2_i1	1215	575.089	0	Hbeta58/Vps26 protein homolog, putative [Plasmodium falciparum 3D7]	GO:0042147,GO:0015031,GO:0006810	Q8I4T1.1,AAN36567.1,ETW17301.1,ETW35137.1,ETW41353.1,ETW57324.1,ETW59977.1,EUR67167.1,EUT82000.1,EWC75063.1,CDO65775.1
c69019_g1_i1	1154	244.973	1.50738e-74	transcription factor with AP2 domain(s), putative [Plasmodium falciparum 3D7]	GO:0006355,GO:0042162,GO:0020011,GO:0043565,GO:0034399,GO:0003677,GO:0005634,GO:0003700	CAG25353.1,ETW19740.1,ETW37850.1,ETW44210.1,ETW50652.1,ETW62856.1,EUR55447.1,EUT90120.1
c69098_g1_i1	1097	345.125	2.51757e-106	DNA polymerase theta subunit [Plasmodium inui San Antonio 1]	GO:0004386,GO:0003676,GO:0005524,GO:0016787,GO:0008152	EUD65888.1
c69098_g2_i1	1433	481.485	9.48683e-157	DNA polymerase theta subunit [Plasmodium inui San Antonio 1]	GO:0004386,GO:0003676,GO:0005524,GO:0016787,GO:0008152	EUD65888.1
c69367_g1_i3	1063	617.461	0	protein kinase [Plasmodium falciparum 3D7]	GO:0004674,GO:0016310,GO:0004672,GO:0006468,GO:0000166,GO:0005524,GO:0016301,GO:0007165,GO:0016772	CAX64058.1,ETW37427.1,ETW57118.1,EUR73743.1,EUT88269.1,CDO63649.1
c69583_g1_i2	2096	570.081	0	hypothetical protein [Plasmodium vivax Sal-1]	GO:0003723	EDL47471.1
c69896_g1_i1	1104	555.829	0	hypothetical protein C922_03701 [Plasmodium inui San Antonio 1]	GO:0003723	EUD65974.1
c69903_g1_i1	571	153.295	8.51288e-39	hypothetical protein C922_04259 [Plasmodium inui San Antonio 1]	GO:0004386,GO:0003676,GO:0005524,GO:0008152	EUD65316.1
c69903_g2_i1	295	152.14	6.48267e-40	hypothetical protein C922_04259 [Plasmodium inui San Antonio 1]	GO:0004386,GO:0003676,GO:0005524,GO:0008152	EUD65316.1
c69912_g2_i1	1279	355.91	3.32182e-114	U1 small nuclear ribonucleoprotein 70 kDa [Plasmodium cynomolgi strain B]	GO:0003676,GO:0019013,GO:0000166,GO:0030529	GAB67113.1
c70003_g3_i1	1221	601.282	0	hypothetical protein PFFVO_00755 [Plasmodium falciparum Vietnam Oak-Knoll (FVO)]	GO:0016787,GO:0008242,GO:0036459,GO:0008270,GO:0006511,GO:0008234,GO:0008233,GO:0006508,GO:0046872	ETW56729.1,EUR78637.1
c70279_g1_i1	750	301.597	2.20298e-96	hypothetical protein C922_00881 [Plasmodium inui San Antonio 1]	GO:0005525,GO:0007264,GO:0000166	EUD68485.1
c70279_g2_i1	451	105.916	9.27563e-24	conserved Plasmodium protein, unknown function [Plasmodium falciparum 3D7]	GO:0005525,GO:0007264,GO:0000166	CAG25405.1,EWC89706.1
c70280_g1_i2	1573	427.557	2.65278e-144	vacuolar ATP synthase subunit D [Plasmodium vivax Sal-1]	GO:0042626,GO:0055085	EDL44471.1
c70370_g1_i1	892	322.783	5.20186e-107	cyclin [Plasmodium yoelii yoelii 17XNL]	GO:0019901,GO:0000079	EAA22167.1,ETB62391.1,CDU19528.1,CDZ13832.1
c70488_g2_i1	556	222.631	7.11424e-71	vacuolar ATP synthase subunit G [Plasmodium cynomolgi strain B]	GO:0055085,GO:0016820,GO:0015992,GO:0016471	GAB67830.1
c70488_g2_i2	649	222.631	2.20867e-70	vacuolar ATP synthase subunit G [Plasmodium cynomolgi strain B]	GO:0055085,GO:0016820,GO:0015992,GO:0016471	GAB67830.1
c70662_g1_i1	1609	194.126	5.04196e-50	hypothetical protein [Plasmodium yoelii yoelii 17XNL]	GO:0003677	EAA15514.1
c70690_g3_i3	925	326.635	2.85322e-108	ribosomal protein S11 [Plasmodium cynomolgi strain B]	GO:0003735,GO:0006412,GO:0005840	GAB68041.1
c70700_g2_i1	1846	412.535	2.05255e-137	Rab11B protein [Plasmodium falciparum]	GO:0005525,GO:0007264,GO:0000166,GO:0015031	EUR65967.1
c70896_g1_i1	690	395.201	4.11869e-137	ribosomal protein S7 [Plasmodium yoelii yoelii 17XNL]	GO:0003735,GO:0003723,GO:0006412,GO:0015935,GO:0030529,GO:0005840	XP_008625556.1,EAA18218.1,ETB58456.1,ETB58457.1,EUD71010.1,KEG01589.1,CDR11770.1,CDS45565.1,CDU17069.1,CDZ14879.1
c70896_g1_i2	857	395.201	3.48665e-136	ribosomal protein S7 [Plasmodium yoelii yoelii 17XNL]	GO:0003735,GO:0003723,GO:0006412,GO:0015935,GO:0030529,GO:0005840	XP_008625556.1,EAA18218.1,ETB58456.1,ETB58457.1,EUD71010.1,KEG01589.1,CDR11770.1,CDS45565.1,CDU17069.1,CDZ14879.1
c71040_g2_i1	1286	237.269	3.63204e-72	ferredoxin, putative [Plasmodium falciparum 3D7]	GO:0046872,GO:0055114,GO:0009055,GO:0020011,GO:0022900,GO:0051537,GO:0005515,GO:0051536	CAD52325.1,ETW34898.1,ETW47681.1,ETW54701.1,ETW59582.1,EUT81213.1,EWC74813.1
c71130_g3_i1	5353	1097.03	0	topoisomerase I [Plasmodium falciparum 3D7]	GO:0003918,GO:0003917,GO:0006265,GO:0005694,GO:0042493,GO:0003677,GO:0005634,GO:0006200,GO:0016853	CAA58716.1,CAD51470.1,ETW20102.1,ETW28074.1,ETW38194.1,ETW44528.1,ETW50909.1,ETW53536.1,ETW63038.1,EUR77412.1,EUT90599.1,EWC78266.1,EWC90202.1
c71177_g3_i1	752	318.931	2.05001e-97	hypothetical protein C922_02359 [Plasmodium inui San Antonio 1]	GO:0003676,GO:0016788,GO:0008152	EUD67209.1
c71188_g2_i1	1223	226.098	4.61553e-62	hypothetical protein C922_04436 [Plasmodium inui San Antonio 1]	GO:0009452,GO:0008168,GO:0001510	EUD65150.1
c71218_g1_i2	1636	585.489	0	hypothetical protein C922_02011 [Plasmodium inui San Antonio 1]	GO:0003676,GO:0005634	EUD67822.1
c71381_g1_i1	1709	613.224	0	hypothetical protein PFTANZ_05440 [Plasmodium falciparum Tanzania (2000708)]	GO:0008152,GO:0003824	ETW54118.1,ETW58425.1,EUR62913.1
c71523_g1_i2	1924	279.256	4.79441e-82	pseudouridylate synthase [Plasmodium berghei strain ANKA]	GO:0003723,GO:0009451,GO:0001522,GO:0009982	CAH96681.1
c72160_g1_i1	1089	437.958	5.65089e-150	protein phosphatase [Plasmodium inui San Antonio 1]	GO:0008152,GO:0003824	EUD68975.1
c72160_g1_i4	856	348.977	3.07941e-116	protein phosphatase [Plasmodium inui San Antonio 1]	GO:0008152,GO:0003824	EUD68975.1
c72160_g1_i5	1076	523.472	0	protein phosphatase [Plasmodium inui San Antonio 1]	GO:0008152,GO:0003824	EUD68975.1
c72253_g1_i1	642	176.022	4.92909e-48	GTP binding protein, partial [Plasmodium cynomolgi strain B]	GO:0005525,GO:0016787,GO:0016021,GO:0008152,GO:0000166,GO:0016020	GAB68532.1
c72283_g1_i1	906	361.688	3.40226e-117	preprocathepsin c precursor, putative [Plasmodium falciparum 3D7]	GO:0008239,GO:0006508,GO:0005764,GO:0016787,GO:0008234,GO:0008233	AAN36542.2
c72283_g2_i1	366	81.2629	3.4778e-15	preprocathepsin c precursor, putative [Plasmodium falciparum 3D7]	GO:0008239,GO:0006508,GO:0005764,GO:0016787,GO:0008234,GO:0008233	AAN36542.2
c72321_g1_i2	1466	543.117	0	LytB protein [Plasmodium chabaudi chabaudi]	GO:0055114,GO:0019288	CAH76602.1,ABO21667.1,ABO21668.1,ABO21669.1,ABO21670.1
c72377_g1_i1	1965	846.655	0	hypothetical protein [Plasmodium yoelii yoelii 17XNL]	GO:0005525,GO:0042254,GO:0005730,GO:0005634	EAA22630.1,ETB63407.1,CDU15957.1,CDZ10478.1
c72426_g1_i1	608	210.305	2.8979e-65	histone H2A [Plasmodium vinckei vinckei]	GO:0005694,GO:0000786,GO:0006334,GO:0046982,GO:0005634,GO:0003677	ETB62193.1,EUD72499.1,KEG03493.1,CDR14660.1,CDU19374.1,CDZ13677.1
c72426_g3_i1	1221	560.836	0	serine/threonine protein kinase, putative [Plasmodium falciparum 3D7]	GO:0016740,GO:0004674,GO:0016310,GO:0004672,GO:0006468,GO:0000166,GO:0005524,GO:0016301,GO:0016772	AAN37089.2,EUR62954.1,EUT79017.1,CDO66964.1
c72446_g1_i1	1068	549.666	0	tRNA-dihydrouridine synthase [Plasmodium vivax Sal-1]	GO:0055114,GO:0016491,GO:0008033,GO:0017150,GO:0003824,GO:0050660,GO:0002943	EDL47137.1
c72478_g1_i1	1450	285.034	1.21871e-89	ubiquitin-conjugating enzyme E2 [Plasmodium vivax Sal-1]	GO:0008152,GO:0016881	EDL44507.1
c72480_g1_i1	380	128.642	1.98942e-35	60S ribosomal protein L37 [Plasmodium vivax Sal-1]	GO:0046872,GO:0003735,GO:0003723,GO:0006412,GO:0030529,GO:0005840,GO:0019843,GO:0005622	EDL43706.1
c72480_g1_i2	204	85.5001	1.29287e-19	ribosomal protein, L37e, putative [Plasmodium falciparum 3D7]	GO:0046872,GO:0003735,GO:0003723,GO:0006412,GO:0030529,GO:0005840,GO:0019843,GO:0005622	1VX7,CAX64035.1,ETW19464.1,ETW37542.1,ETW43837.1,ETW50255.1,ETW57252.1,ETW62465.1,EUR74060.1,EUT88753.1,CDO63539.1
c72493_g2_i1	1483	350.132	1.04986e-109	serine protease belonging to subtilisin family [Plasmodium knowlesi strain H]	GO:0006508,GO:0004252,GO:0008233	CAQ40520.1
c72500_g1_i1	1679	620.928	0	WD domain G-beta repeat domain containing protein [Plasmodium cynomolgi strain B]	GO:0035091	GAB64385.1
c72500_g2_i1	1167	76.6406	1.01716e-11	WD domain, G-beta repeat domain containing protein [Plasmodium vivax Sal-1]	GO:0035091	EDL43686.1
c72542_g1_i1	1525	680.633	0	GTP binding protein [Plasmodium knowlesi strain H]	GO:0005525,GO:0015684,GO:0016021,GO:0015093	CAQ38734.1
c72543_g1_i1	1162	461.84	1.41674e-158	ATP-dependent transporter [Plasmodium knowlesi strain H]	GO:0016887,GO:0005524,GO:0008152,GO:0000166,GO:0017111,GO:0006810,GO:0006200	CAQ42834.1
c72548_g2_i1	1201	665.226	0	cytosolic preribosomal GTP-binding protein, putative [Plasmodium falciparum 3D7]	GO:0005525,GO:0000166	CAD51607.1,ETW19937.1,ETW31810.1,ETW38117.1,ETW44376.1,ETW50764.1,ETW53397.1,ETW63184.1,EUR76713.1,EUT90752.1,EWC78088.1,EWC90080.1,CDO63122.1
c72557_g1_i1	529	136.346	3.88975e-37	human hepatopoietin-like protein, putative [Plasmodium falciparum 3D7]	GO:0016972,GO:0055114,GO:0016491	CAD49060.1,EWC91133.1
c72571_g1_i1	2505	601.282	0	seryl-tRNA synthetase [Plasmodium inui San Antonio 1]	GO:0005524,GO:0005737,GO:0004812,GO:0006434,GO:0000166,GO:0006418,GO:0004828	EUD69019.1
c72592_g2_i2	2194	807.749	0	hypothetical protein [Plasmodium knowlesi strain H]	GO:0005525	CAQ41547.1
c72599_g2_i1	2928	1023.46	0	DNA mismatch repair enzyme [Plasmodium cynomolgi strain B]	GO:0005524,GO:0032300,GO:0030983,GO:0006298,GO:0005634	GAB66453.1
c72626_g1_i1	506	250.366	5.97772e-82	vacuolar ATP synthase subunit F, putative [Plasmodium falciparum 3D7]	GO:0015986,GO:0006811,GO:0006810,GO:0046961,GO:0007035,GO:0015992,GO:0005753,GO:0015991,GO:0033180,GO:0034220	AAN35995.2,ETW35471.1,ETW42184.1,ETW48493.1,CDO65200.1
c72626_g1_i2	569	238.424	6.82513e-77	vacuolar ATP synthase subunit F, putative [Plasmodium falciparum 3D7]	GO:0015986,GO:0006811,GO:0006810,GO:0046961,GO:0007035,GO:0015992,GO:0005753,GO:0015991,GO:0033180,GO:0034220	AAN35995.2,ETW35471.1,ETW42184.1,ETW48493.1,CDO65200.1
c72629_g2_i1	202	70.4774	3.57179e-12	hypothetical protein C922_04262 [Plasmodium inui San Antonio 1]	GO:0046872,GO:0008270	EUD65319.1
c72629_g1_i3	503	214.927	2.73423e-62	hypothetical protein [Plasmodium yoelii yoelii 17XNL]	GO:0046872,GO:0008270	EAA15578.1
c72791_g1_i1	3114	728.783	0	hypothetical protein [Plasmodium vivax Sal-1]	GO:0016020	EDL44301.1
c72806_g1_i1	4208	2296.16	0	DNA-directed RNA polymerase II subunit RPB2 [Plasmodium inui San Antonio 1]	GO:0016779,GO:0016740,GO:0006351,GO:0003899,GO:0032549,GO:0003677	EUD66756.1
c72866_g4_i1	554	185.267	2.87939e-56	prefoldin subunit 6 [Plasmodium vivax Sal-1]	GO:0051082,GO:0006457,GO:0016272	EDL44109.1
c72933_g2_i1	1530	590.112	0	lecithin-cholesterol acyltransferase [Plasmodium inui San Antonio 1]	GO:0006629,GO:0016740,GO:0016746,GO:0008374	EUD68606.1
c72947_g2_i1	1089	620.157	0	ribonucleotide reductase small subunit, putative [Plasmodium falciparum 3D7]	GO:0006260,GO:0055114,GO:0016491,GO:0009186,GO:0004748	AAN35352.2,ETW42726.1,ETW56574.1,ETW61405.1,EUT85797.1
c72959_g1_i1	1721	689.108	0	hypothetical protein [Plasmodium vivax Sal-1]	GO:0006629,GO:0016787,GO:0004806	EDL46975.1
c72959_g2_i1	394	171.4	7.05415e-46	hypothetical protein [Plasmodium vivax Sal-1]	GO:0006629,GO:0016787,GO:0004806	EDL46975.1
c73100_g1_i2	738	281.567	8.61506e-93	40S ribosomal protein S16 [Plasmodium vivax Sal-1]	GO:0003735,GO:0006412,GO:0030529,GO:0005840	XP_004224862.1,EDL47451.1,GAB68915.1
c73100_g1_i3	592	281.567	1.36218e-93	40S ribosomal protein S16 [Plasmodium vivax Sal-1]	GO:0003735,GO:0006412,GO:0030529,GO:0005840	XP_004224862.1,EDL47451.1,GAB68915.1
c73118_g1_i1	989	310.842	1.25048e-101	hypothetical protein PFFVO_05135 [Plasmodium falciparum Vietnam Oak-Knoll (FVO)]	GO:0030915,GO:0019789,GO:0000724	ETW32889.1,ETW39750.1,ETW46434.1,ETW54172.1,ETW58482.1,EUT79031.1
c73118_g1_i2	425	95.1301	6.46192e-21	hypothetical protein PFFVO_05135 [Plasmodium falciparum Vietnam Oak-Knoll (FVO)]	GO:0030915,GO:0019789,GO:0000724	ETW32889.1,ETW39750.1,ETW46434.1,ETW54172.1,ETW58482.1,EUT79031.1
c73174_g1_i2	327	123.25	1.51285e-32	PREDICTED: male-enhanced antigen 1 [Chelonia mydas]	GO:0007283	EMP36552.1
c73245_g1_i1	1153	311.997	3.13856e-91	hypothetical protein PCYB_135330 [Plasmodium cynomolgi strain B]	GO:0007076	GAB68659.1
c73314_g1_i1	220	75.0998	1.5355e-13	kinesin [Plasmodium cynomolgi strain B]	GO:0005524,GO:0005871,GO:0008152,GO:0000166,GO:0003777,GO:0008017,GO:0007018,GO:0005874	GAB68322.1
c73390_g2_i1	1053	529.25	0	eukaryotic translation initiation factor 2 alpha subunit, putative [Plasmodium falciparum 3D7]	GO:0003723,GO:0006413,GO:0003743,GO:0005850	CAD51023.1,ETW19292.1,ETW37340.1,EUR73548.1,EWC77359.1,EWC89233.1,CDO63732.1
c73412_g1_i1	2041	814.683	0	elongation factor Tu [Plasmodium knowlesi strain H]	GO:0006414,GO:0005525,GO:0003746,GO:0003924,GO:0006184,GO:0000166	CAQ41133.1
c73412_g1_i4	2040	890.182	0	elongation factor Tu [Plasmodium knowlesi strain H]	GO:0006414,GO:0005525,GO:0003746,GO:0003924,GO:0006184,GO:0000166	CAQ41133.1
c73444_g1_i1	1212	259.996	4.52452e-80	hypothetical protein PCYB_145100 [Plasmodium cynomolgi strain B]	GO:0032040	GAB69082.1
c73444_g3_i2	2125	474.167	2.16711e-157	hypothetical protein YYC_03478 [Plasmodium yoelii 17X]	GO:0006796,GO:0005737,GO:0000287,GO:0004427	ETB59233.1
c73457_g1_i2	877	223.787	5.8692e-68	hypothetical protein PCYB_094690 [Plasmodium cynomolgi strain B]	GO:0017176,GO:0008152	GAB66685.1
c73485_g2_i1	947	284.263	3.36958e-92	v-type atpase [Plasmodium knowlesi strain H]	GO:0015078,GO:0033179,GO:0033177,GO:0016021,GO:0016020,GO:0015991,GO:0006811,GO:0006810	CAQ40755.1
c73542_g1_i1	2647	843.188	0	glutamine synthetase, putative [Plasmodium falciparum 3D7]	GO:0006807,GO:0016874,GO:0006542,GO:0004356,GO:0003824	CAX64228.1,ETW18632.1,ETW36739.1,ETW43174.1,ETW46135.1,ETW55175.1,ETW61565.1,EUR72471.1
c73546_g1_i1	563	181.03	1.93175e-54	hypothetical protein C922_02489 [Plasmodium inui San Antonio 1]	GO:0016192	EUD66905.1
c73576_g1_i1	1178	364.385	4.05952e-118	conserved Plasmodium protein [Plasmodium falciparum 3D7]	GO:0020011	AAN35812.1,ETW30413.1,ETW35923.1,ETW41987.1,ETW48760.1,ETW52851.1,ETW60584.1,EUR70163.1,EUT84230.1,EWC75962.1,EWC87960.1
c73596_g1_i2	1832	707.212	0	hypothetical protein [Plasmodium vivax Sal-1]	GO:0006355,GO:0003700	EDL43911.1
c73698_g1_i1	776	248.825	4.69599e-75	hypothetical protein [Plasmodium vivax Sal-1]	GO:0046872,GO:0008270	EDL44816.1
c73698_g2_i1	731	315.464	5.14726e-101	Binding protein [Plasmodium knowlesi strain H]	GO:0046872,GO:0008270	CAQ39663.1
c73729_g1_i1	479	241.121	8.86555e-76	peptidyl-trna hydrolase [Plasmodium knowlesi strain H]	GO:0003747,GO:0005737,GO:0016787,GO:0016149,GO:0006415	CAQ37864.1
c73828_g2_i1	500	116.316	3.58483e-29	ribosomal protein L35, partial [Plasmodium cynomolgi strain B]	GO:0003735,GO:0006412,GO:0030529,GO:0005840,GO:0005622	GAB65654.1
c73934_g3_i2	696	97.4413	7.83105e-21	protein kinase [Plasmodium berghei strain ANKA]	GO:0016301,GO:0005524,GO:0004672,GO:0016310,GO:0006468,GO:0016772	CAI02094.1
c73934_g3_i3	483	120.553	2.78559e-30	protein kinase [Plasmodium berghei strain ANKA]	GO:0016301,GO:0005524,GO:0004672,GO:0016310,GO:0006468,GO:0016772	CAI02094.1
c74268_g1_i1	659	294.664	3.02704e-98	G10 protein [Plasmodium vivax Sal-1]	GO:0005634	XP_002259583.1,EDL44003.1,CAQ40356.1
c74431_g2_i1	1328	211.846	9.8966e-63	hypothetical protein [Plasmodium chabaudi chabaudi]	GO:0016020,GO:0015693,GO:0015095	XP_738751.1,CAH81576.1,CAH87690.1
c74526_g2_i1	365	115.546	7.43082e-27	amino acid transporter, putative [Plasmodium falciparum 3D7]	GO:0016021,GO:0005328,GO:0006836	CAD51519.1
c74547_g1_i2	1120	246.128	1.5239e-69	exodeoxyribonuclease III [Plasmodium knowlesi strain H]	GO:0006281,GO:0090305,GO:0004518	CAQ42689.1
c74547_g1_i3	258	122.865	4.27402e-30	exodeoxyribonuclease III [Plasmodium vivax Sal-1]	GO:0006281,GO:0090305,GO:0004518	EDL46941.1
c74596_g1_i1	965	512.301	5.11482e-179	serine/threonine-protein kinase [Plasmodium cynomolgi strain B]	GO:0016301,GO:0005524,GO:0004672,GO:0016310,GO:0000166,GO:0006468,GO:0016772,GO:0004674	GAB68817.1
c74611_g1_i1	945	218.394	2.59547e-66	zinc finger protein, putative [Plasmodium falciparum 3D7]	GO:0046872,GO:0008270,GO:0003677	CAD51189.1,ETW18918.1,ETW31140.1,ETW37085.1,ETW43332.1,ETW49785.1,ETW61986.1,EUR72961.1,EUT87252.1,EWC88973.1
c74644_g1_i1	1738	627.861	0	hypothetical protein [Plasmodium vivax Sal-1]	GO:0006260,GO:0003677	EDL45520.1
c74649_g1_i1	1494	531.561	0	haloacid dehalogenase-like hydrolase [Plasmodium knowlesi strain H]	GO:0016787,GO:0008152,GO:0003824	CAQ42212.1
c74661_g1_i1	2861	1339.71	0	DNA ligase 1 precursor [Plasmodium cynomolgi strain B]	GO:0016874,GO:0006310,GO:0006974,GO:0003677,GO:0003909,GO:0006260,GO:0003910,GO:0000166,GO:0005524,GO:0006281,GO:0051103	GAB68708.1
c74661_g1_i3	3135	1367.44	0	DNA ligase 1 [Plasmodium knowlesi strain H]	GO:0016874,GO:0006310,GO:0006974,GO:0003677,GO:0003909,GO:0006260,GO:0003910,GO:0000166,GO:0005524,GO:0006281,GO:0051103	CAQ41811.1
c74666_g1_i1	1201	293.508	1.43209e-94	Chain A, 5'-Diphenyl Nucleoside Inhibitors Of Plasmodium Falciparum Dutpase	GO:0006260,GO:0004170,GO:0046080,GO:0006399,GO:0016787	3T64,3T64,3T6Y,3T6Y,3T6Y,3T70,3T70,3T70
c74676_g1_i2	537	162.925	1.64185e-43	hypothetical protein [Plasmodium knowlesi strain H]	GO:0016020,GO:0006810,GO:0005215	CAQ42064.1
c74685_g1_i1	1036	372.089	4.61089e-118	DNA mismatch repair protein Msh2p, putative [Plasmodium falciparum 3D7]	GO:0005524,GO:0003684,GO:0030983,GO:0006298	AAN36867.1,AAO86764.1,ETW16354.1,ETW29167.1,ETW34064.1,ETW40016.1,ETW46808.1,ETW53911.1,ETW58216.1,EUR63557.1,EUT78768.1,EWC73959.1,EWC85628.1
c74691_g1_i1	768	280.411	1.4048e-90	SPATR protein, putative [Plasmodium falciparum 3D7]	GO:0016337,GO:0009986,GO:0020008	AAC71903.1,ETW20930.1,ETW38961.1,ETW45377.1,ETW57826.1,ETW63886.1,EUR79114.1,EUT93143.1,EWC79026.1,CDO62353.1
c74721_g1_i1	470	210.69	1.14909e-66	DNA-directed RNA polymerase II 13.3 kDa polypeptide [Plasmodium vivax Sal-1]	GO:0006351,GO:0003899,GO:0046983,GO:0003677	EDL47252.1
c74734_g1_i1	1018	275.789	2.08609e-88	sybindin domain containing protein [Plasmodium vivax Sal-1]	GO:0006888,GO:0006810,GO:0005801	EDL47171.1
c74839_g1_i1	1381	466.463	1.38161e-149	hypothetical protein PCYB_143700 [Plasmodium cynomolgi strain B]	GO:0072546	GAB68942.1
c74839_g2_i1	1493	215.312	6.54804e-57	hypothetical protein PCYB_143700 [Plasmodium cynomolgi strain B]	GO:0072546	GAB68942.1
c74839_g3_i1	474	138.658	2.4538e-34	hypothetical protein [Plasmodium vivax Sal-1]	GO:0072546	EDL47478.1
c74898_g1_i1	840	382.489	3.16284e-131	ubiquitin-conjugating enzyme [Plasmodium cynomolgi strain B]	GO:0016874,GO:0008152,GO:0016881	GAB65550.1
c74956_g3_i2	982	88.5817	7.51136e-16	hypothetical protein C922_04310 [Plasmodium inui San Antonio 1]	GO:0006355,GO:0003700	EUD65367.1
c74959_g1_i2	470	82.4185	7.02646e-15	isoleucyl-tRNA synthetase, putative [Plasmodium falciparum 3D7]	GO:0016874,GO:0006450,GO:0002161,GO:0006418,GO:0000166,GO:0006412,GO:0004822,GO:0005524,GO:0003824,GO:0004812,GO:0020011	AAN36328.1
c75066_g1_i1	1229	253.447	1.93591e-70	hypothetical protein [Plasmodium vivax Sal-1]	GO:0000922,GO:0000226,GO:0005815	EDL46129.1
c75213_g3_i1	1068	228.409	2.97488e-64	hypothetical protein, conserved in Plasmodium species [Plasmodium knowlesi strain H]	GO:0016787,GO:0008152	CAQ40445.1
c75242_g1_i3	1666	590.112	0	pre-mrna splicing factor [Plasmodium berghei strain ANKA]	GO:0000398,GO:0046540,GO:0000244	CAI04750.1
c75295_g1_i1	1330	570.852	0	GTPase activator, putative [Plasmodium falciparum 3D7]	GO:0032313,GO:0032851,GO:0005097	AAN35736.2,ETW41898.1,EUR70079.1,EUT84140.1,CDO64947.1
c75374_g1_i2	784	229.95	1.428e-68	5'-3' exonuclease, N-terminal resolvase-like domain [Plasmodium vivax Sal-1]	GO:0004527,GO:0008152,GO:0003824,GO:0090305,GO:0003677	EDL43237.1
c75387_g1_i2	844	304.679	1.00577e-99	F-type H+-transporting ATPase oligomycin sensitivity conferral protein [Plasmodium inui San Antonio 1]	GO:0015986,GO:0046933	EUD68787.1
c75465_g2_i1	260	113.62	1.29679e-28	uridine phosphorylase [Plasmodium berghei strain ANKA]	GO:0009116,GO:0003824	CAH99775.1,CDS48296.1
c75465_g3_i1	662	342.043	1.7872e-115	uridine phosphorylase [Plasmodium knowlesi strain H]	GO:0009116,GO:0003824	CAQ40454.1
c75549_g1_i1	1296	301.982	1.81562e-94	hypothetical protein [Plasmodium knowlesi strain H]	GO:0003723,GO:0009451,GO:0001522,GO:0009982	CAQ38455.1
c75574_g1_i1	1149	190.66	1.07166e-51	hypothetical protein [Plasmodium knowlesi strain H]	GO:0016787,GO:0008152	CAQ42338.1
c75586_g1_i1	298	145.976	2.6221e-42	hypothetical protein [Plasmodium knowlesi strain H]	GO:0003735,GO:0006412,GO:0005840,GO:0019843	CAQ41495.1
c75586_g1_i2	390	155.992	7.45411e-46	hypothetical protein [Plasmodium knowlesi strain H]	GO:0003735,GO:0006412,GO:0005840,GO:0019843	CAQ41495.1
c75617_g1_i2	1117	226.098	3.26347e-68	transmembrane protein Tmp21 homologue [Plasmodium cynomolgi strain B]	GO:0016021,GO:0016020,GO:0006810	GAB67728.1
c75665_g1_i1	820	305.064	1.55126e-100	microtubule associated protein EB1, partial [Plasmodium cynomolgi strain B]	GO:0008017	GAB66259.1
c75700_g1_i1	1063	391.349	2.24947e-130	apicoplast glycerol-3-phosphate acyltransferase [Plasmodium falciparum 3D7]	GO:0016740,GO:0006650,GO:0020011,GO:0008152,GO:0045017,GO:0004366,GO:0016746	CAD52326.1,ETW17202.1,ETW34899.1,ETW40953.1,ETW47682.1,ETW54699.1,ETW59583.1,EUR66881.1,EUT81214.1,EWC74814.1,EWC87078.1
c75700_g1_i2	1026	454.907	1.40275e-155	glycerol-3-phosphate acyltransferase [Plasmodium vivax Sal-1]	GO:0016740,GO:0006650,GO:0008152,GO:0004366,GO:0016746	EDL47382.1
c75771_g2_i2	375	201.83	7.93127e-63	ADP-ribosylation factor [Plasmodium knowlesi strain H]	GO:0005525,GO:0007264,GO:0000166,GO:0005622	CAQ41720.1
c75771_g3_i1	540	305.449	1.02267e-102	ADP-ribosylation factor [Plasmodium knowlesi strain H]	GO:0005525,GO:0007264,GO:0000166,GO:0005622	CAQ41720.1
c75776_g1_i2	789	277.33	9.89954e-91	hypothetical protein PFFVO_03794 [Plasmodium falciparum Vietnam Oak-Knoll (FVO)]	GO:0030117,GO:0016192,GO:0016020,GO:0030123,GO:0006886,GO:0015031,GO:0008565,GO:0006810	ETW35139.1,ETW41356.1,ETW47869.1,EUR67169.1,EUT82002.1,EWC75065.1
c75779_g1_i1	377	88.1965	2.3027e-18	hypothetical protein C922_03683 [Plasmodium inui San Antonio 1]	GO:0003676,GO:0000166,GO:0044237,GO:0003824,GO:0005622	EUD65956.1
c75779_g2_i1	674	115.546	5.6254e-27	hypothetical protein [Plasmodium vivax Sal-1]	GO:0003676,GO:0000166,GO:0044237,GO:0003824,GO:0005622	EDL47055.1
c75796_g1_i3	633	171.4	9.54567e-48	Glyoxalase II [Plasmodium knowlesi strain H]	GO:0006750,GO:0004416,GO:0016787,GO:0008270	CAQ42532.1
c75811_g1_i1	1080	517.694	0	calcium antiporter, partial [Plasmodium cynomolgi strain B]	GO:0070588,GO:0008324,GO:0006816,GO:0016021,GO:0016020,GO:0055085,GO:0015369,GO:0006812	GAB67509.1
c75833_g1_i1	1097	396.741	6.73647e-134	serine/threonine-protein kinase Nek1 [Plasmodium vivax Sal-1]	GO:0016301,GO:0005524,GO:0004672,GO:0016310,GO:0006468,GO:0016772,GO:0004674	EDL46764.1
c75849_g1_i2	2029	677.167	0	hypothetical protein PFFCH_00769 [Plasmodium falciparum FCH/4]	GO:0016020,GO:0006810,GO:0005215	EUT90746.1
c75851_g1_i1	229	135.576	7.97572e-36	hypothetical protein [Plasmodium vivax Sal-1]	GO:0009117,GO:0016791,GO:0016311,GO:0000287	EDL46808.1
c76127_g1_i1	352	161.77	4.30449e-48	GABA(A) receptor-associated protein (autophagy-like protein 8) [Plasmodium vinckei vinckei]	GO:0006914	EUD69861.1,KEG01188.1
c76231_g2_i1	637	149.443	7.28865e-42	acylphosphatase, putative [Plasmodium falciparum 3D7]	GO:0003998,GO:0008152	ACT82970.1,ETW15582.1,ETW36020.1,ETW42355.1,ETW48805.1,ETW60941.1,EUR70049.1,EUT84110.1,EWC88157.1
c76231_g2_i3	657	86.6557	2.50974e-28	acylphosphatase, putative [Plasmodium falciparum 3D7]	GO:0003998,GO:0008152	ACT82970.1,ETW15582.1,ETW36020.1,ETW42355.1,ETW48805.1,ETW60941.1,EUR70049.1,EUT84110.1,EWC88157.1
c76259_g1_i1	1002	194.897	2.22523e-58	dynein light chain 1, putative [Plasmodium falciparum 3D7]	GO:0005868,GO:0008152,GO:0003777,GO:0007018,GO:0003774,GO:0005875,GO:0007017	XP_001617235.1,XP_002262213.1,XP_004224921.1,XP_008814524.1,AAN36221.1,EDL47508.1,CAQ42091.1,GAB68974.1,ETW17743.1,ETW30135.1,ETW35523.1,ETW41786.1,ETW46207.1,ETW56173.1,ETW60430.1,EUD68998.1,EUR69279.1,EUT83023.1,EWC75447.1,EWC87548.1,CDO65414.1
c76259_g1_i2	814	194.897	3.30513e-59	dynein light chain 1, putative [Plasmodium falciparum 3D7]	GO:0005868,GO:0008152,GO:0003777,GO:0007018,GO:0003774,GO:0005875,GO:0007017	XP_001617235.1,XP_002262213.1,XP_004224921.1,XP_008814524.1,AAN36221.1,EDL47508.1,CAQ42091.1,GAB68974.1,ETW17743.1,ETW30135.1,ETW35523.1,ETW41786.1,ETW46207.1,ETW56173.1,ETW60430.1,EUD68998.1,EUR69279.1,EUT83023.1,EWC75447.1,EWC87548.1,CDO65414.1
c76333_g2_i1	849	294.278	1.87923e-96	hypothetical protein PFUGPA_01387 [Plasmodium falciparum Palo Alto/Uganda]	GO:0009298,GO:0005737,GO:0008152,GO:0003824,GO:0019307,GO:0004615,GO:0016853	EUT85817.1
c76352_g1_i1	241	76.2554	5.80804e-15	hypothetical protein [Plasmodium knowlesi strain H]	GO:0005524,GO:0004672,GO:0006468,GO:0016772	CAQ41090.1
c76399_g1_i1	298	133.265	1.47503e-36	signal peptidase, putative [Plasmodium falciparum 3D7]	GO:0006508,GO:0005787,GO:0016787,GO:0016021,GO:0008233,GO:0006465	CAD51729.1,ETW18429.1,ETW30824.1,ETW36918.1,ETW42973.1,ETW49620.1,ETW56913.1,ETW61820.1,EUR72663.1,EUT86404.1,EWC76904.1,EWC88763.1
c76399_g2_i1	375	199.519	6.08822e-62	signal peptidase, putative [Plasmodium falciparum 3D7]	GO:0006508,GO:0005787,GO:0016787,GO:0016021,GO:0008233,GO:0006465	CAD51729.1,ETW18429.1,ETW30824.1,ETW36918.1,ETW42973.1,ETW49620.1,ETW56913.1,ETW61820.1,EUR72663.1,EUT86404.1,EWC76904.1,EWC88763.1
c76425_g1_i1	1071	534.258	0	hypothetical protein [Plasmodium yoelii yoelii 17XNL]	GO:0003723,GO:0000178	EAA21746.1,ETB59831.1,ETB59832.1,CDU84932.1,CDZ16699.1
c76435_g1_i1	449	145.206	1.09088e-36	hypothetical protein, conserved in Plasmodium species [Plasmodium knowlesi strain H]	GO:0008270	CAQ40371.1
c76475_g1_i1	2832	1044.26	0	DEAD-box subfamily ATP-dependant helicase [Plasmodium knowlesi strain H]	GO:0004386,GO:0003676,GO:0005524,GO:0016787,GO:0008152,GO:0008026,GO:0006200	CAQ40367.1
c76582_g2_i2	712	160.614	8.81562e-45	conserved Plasmodium protein, unknown function [Plasmodium falciparum 3D7]	GO:0005737	CAB62880.1,ETW20403.1,ETW32181.1,ETW38538.1,ETW44868.1,ETW45638.1,ETW57584.1,ETW63402.1,EUR46790.1,EUT91682.1,EWC78555.1,EWC90550.1
c76601_g1_i1	1102	349.747	7.13848e-115	tubulin binding cofactor c [Plasmodium cynomolgi strain B]	GO:0000902	GAB66094.1
c76601_g1_i2	1208	231.106	1.02104e-87	tubulin binding cofactor c [Plasmodium cynomolgi strain B]	GO:0000902	GAB66094.1
c76659_g2_i1	427	181.8	9.44038e-56	pre-mRNA branch site protein p14 [Plasmodium vivax Sal-1]	GO:0003676,GO:0000166	EDL47610.1
c76670_g1_i2	525	111.309	4.11271e-27	hypothetical protein PFFCH_04191 [Plasmodium falciparum FCH/4]	GO:0016874,GO:0006418,GO:0000166,GO:0005737,GO:0006412,GO:0005524,GO:0004812,GO:0016876,GO:0043039	ETW55726.1
c76689_g1_i1	2238	288.886	1.84482e-78	hypothetical protein C922_03423 [Plasmodium inui San Antonio 1]	GO:0007018,GO:0043565,GO:0003700,GO:0006200,GO:0016887,GO:0003777,GO:0006355,GO:0008152,GO:0005858,GO:0001539	EUD66228.1
c76896_g2_i1	558	225.713	2.29206e-71	iron-sulfur assembly protein, putative [Plasmodium falciparum 3D7]	GO:0016226,GO:0020011,GO:0005198,GO:0051536	CAD51591.1
c76903_g1_i1	463	130.954	4.03881e-36	conserved Plasmodium protein [Plasmodium falciparum 3D7]	GO:0018343,GO:0004660,GO:0005965,GO:0016021,GO:0022900,GO:0008270	ACT82990.1,ETW15209.1,ETW35695.1,ETW41873.1,ETW47036.1,ETW54912.1,ETW60848.1,EUR69820.1,EUT83726.1,EWC75642.1,CDO65272.1
c76908_g2_i1	269	67.781	2.33365e-11	serine/threonine protein kinase [Plasmodium falciparum NF135/5.C10]	GO:0016301,GO:0005524,GO:0004672,GO:0016310,GO:0006468,GO:0016772,GO:0004674	EUR79900.1
c76923_g1_i1	1620	665.996	0	hypothetical protein [Plasmodium yoelii yoelii 17XNL]	GO:0003735,GO:0006412,GO:0005840	EAA16074.1,ETB58685.1,CDU17210.1,CDZ11483.1
c76984_g2_i2	1242	521.546	0	mitogen-activated protein kinase organizer 1, putative [Plasmodium falciparum 3D7]	GO:0016301,GO:0016310	CAD51330.1,ETW19100.1,ETW32579.1,ETW43544.1,ETW50012.1,ETW52642.1,ETW62234.1,EUR73372.1,EUT87590.1
c76984_g2_i4	1125	546.199	0	mitogen-activated protein kinase organizer 1, putative [Plasmodium falciparum 3D7]	GO:0016301,GO:0016310	CAD51330.1,ETW19100.1,ETW32579.1,ETW43544.1,ETW50012.1,ETW52642.1,ETW62234.1,EUR73372.1,EUT87590.1
c77011_g2_i1	1659	177.948	1.66514e-43	CMGC/CDK protein kinase [Plasmodium inui San Antonio 1]	GO:0016301,GO:0005524,GO:0004672,GO:0016310,GO:0000166,GO:0006468,GO:0016772,GO:0004674	EUD66955.1
c77038_g1_i1	971	410.994	5.74347e-137	adenosine/AMP deaminase [Plasmodium cynomolgi strain B]	GO:0006188,GO:0003876,GO:0019239	GAB67765.1
c77038_g2_i1	1380	708.753	0	AMP deaminase [Plasmodium falciparum Vietnam Oak-Knoll (FVO)]	GO:0006188,GO:0003876,GO:0019239	ETW27752.1,ETW34771.1,ETW41087.1,ETW54560.1,ETW59710.1,EUR66303.1,EUT81342.1,EWC74680.1
c77057_g2_i1	2435	907.901	0	xaa-Pro aminopeptidase [Plasmodium inui San Antonio 1]	GO:0046872,GO:0006508,GO:0016787,GO:0008152,GO:0004177	EUD69377.1
c77066_g1_i1	1459	503.056	4.08937e-160	S-adenosylmethionine decarboxylase-ornithine decarboxylase [Plasmodium vivax Sal-1]	GO:0004014,GO:0008295,GO:0003824,GO:0006597,GO:0006596	EDL42415.1
c77066_g1_i2	365	144.821	5.56281e-37	s-adenosylmethionine decarboxylase-ornithine decarboxylase [Plasmodium knowlesi strain H]	GO:0004014,GO:0008295,GO:0003824,GO:0006597,GO:0006596	CAQ39013.1
c77066_g1_i3	1458	632.098	0	s-adenosylmethionine decarboxylase-ornithine decarboxylase [Plasmodium knowlesi strain H]	GO:0004014,GO:0008295,GO:0003824,GO:0006597,GO:0006596	CAQ39013.1
c77066_g2_i1	2897	310.071	5.08107e-85	S-adenosylmethionine decarboxylase-ornithine decarboxylase-like protein [Plasmodium inui San Antonio 1]	GO:0004014,GO:0008295,GO:0003824,GO:0006597,GO:0006596	EUD66153.1
c77088_g5_i1	2900	924.85	0	protein kinase [Plasmodium knowlesi strain H]	GO:0004674,GO:0016310,GO:0004672,GO:0006468,GO:0000166,GO:0005524,GO:0016301,GO:0016772,GO:0005509	CAQ38396.1
c77115_g1_i1	2041	370.163	1.01785e-114	phosphatidylglycerophosphate synthase (ec 2.7.8.5) [Plasmodium knowlesi strain H]	GO:0008444,GO:0016780,GO:0016740,GO:0008654,GO:0008152,GO:0003824	CAQ38660.1
c77148_g2_i1	624	259.225	2.19221e-82	RING zinc finger protein [Plasmodium vivax Sal-1]	GO:0046872,GO:0008270	EDL43168.1
c77260_g4_i1	695	392.504	2.91433e-131	Coatomer delta subunit [Plasmodium knowlesi strain H]	GO:0030131,GO:0016192,GO:0030126,GO:0006890,GO:0016020,GO:0006886,GO:0015031,GO:0006810	CAQ40128.1
c77260_g5_i1	857	445.662	7.47991e-152	hypothetical protein PFNF135_03625 [Plasmodium falciparum NF135/5.C10]	GO:0030131,GO:0016192,GO:0030126,GO:0006890,GO:0016020,GO:0006886,GO:0015031,GO:0006810	ETW48545.1,EWC75834.1
c77260_g4_i2	695	333.954	2.46318e-108	coatomer delta subunit [Plasmodium vivax Sal-1]	GO:0030131,GO:0016192,GO:0030126,GO:0006890,GO:0016020,GO:0006886,GO:0015031,GO:0006810	EDL45735.1
c77288_g1_i1	414	183.341	4.75368e-51	ABC transporter [Plasmodium vivax Sal-1]	GO:0042626,GO:0016021,GO:0006810,GO:0006200,GO:0000166,GO:0017111,GO:0005524,GO:0016887,GO:0055085,GO:0008152	EDL44571.1
c77288_g2_i1	1682	663.685	0	ABC transporter [Plasmodium vivax Sal-1]	GO:0042626,GO:0016021,GO:0006810,GO:0006200,GO:0000166,GO:0017111,GO:0005524,GO:0016887,GO:0055085,GO:0008152	EDL44571.1
c77302_g2_i1	895	148.673	2.47741e-40	RNA binding protein, putative [Plasmodium falciparum 3D7]	GO:0003676,GO:0000166	CAD52242.1,ETW17116.1,ETW29679.1,ETW40869.1,EUT81126.1,EWC87000.1
c77308_g2_i1	1105	579.326	0	cdc2-like protein kinase [Plasmodium vivax Sal-1]	GO:0016301,GO:0005524,GO:0004672,GO:0016310,GO:0006468,GO:0016772,GO:0004674	EDL46443.1
c77317_g1_i1	253	97.0561	6.19909e-23	ribosomal protein S15 [Plasmodium yoelii yoelii 17XNL]	GO:0003735,GO:0006412,GO:0030529,GO:0005840,GO:0005622	EAA22937.1
c77395_g2_i1	563	262.307	2.56659e-84	hypothetical protein [Plasmodium vivax Sal-1]	GO:0016538,GO:0045859,GO:0007049,GO:0051301	EDL45040.1
c77548_g1_i1	891	152.525	3.35209e-42	glutaredoxin 3 [Plasmodium inui San Antonio 1]	GO:0055114,GO:0045454,GO:0009055,GO:0015035	EUD65703.1
c77548_g1_i2	403	114.775	1.13906e-29	glutaredoxin [Plasmodium knowlesi strain H]	GO:0055114,GO:0045454,GO:0009055,GO:0015035	CAQ39754.1
c77548_g1_i3	797	152.14	2.04832e-42	glutaredoxin 3 [Plasmodium inui San Antonio 1]	GO:0055114,GO:0045454,GO:0009055,GO:0015035	EUD65703.1
c77569_g1_i1	1308	216.083	7.99896e-63	coatomer epsilon subunit, putative [Plasmodium falciparum 3D7]	GO:0006890,GO:0005198	CAX64107.1,ETW43599.1,ETW49951.1,EUR73186.1,EWC89122.1
c77590_g3_i1	1116	118.242	6.06686e-26	serine/threonine kinase-1 [Plasmodium cynomolgi strain B]	GO:0016301,GO:0016310	GAB68132.1
c77613_g1_i2	4279	207.223	4.20414e-50	hypothetical protein [Plasmodium vivax Sal-1]	GO:0008152,GO:0016773,GO:0016772	EDL47242.1
c77624_g1_i1	277	169.859	4.51843e-46	lysine decarboxylase [Plasmodium vivax Sal-1]	GO:0008152,GO:0003824,GO:0030170	EDL43637.1
c77630_g1_i1	428	118.242	3.08325e-30	hypothetical protein C922_03191 [Plasmodium inui San Antonio 1]	GO:0003735,GO:0006412,GO:0005840,GO:0005622	EUD66557.1
c77699_g1_i1	2166	461.07	3.9519e-147	hypothetical protein [Plasmodium vivax Sal-1]	GO:0003723,GO:0009451,GO:0001522,GO:0009982	EDL47200.1
c77699_g2_i1	796	163.696	4.14315e-42	hypothetical protein [Plasmodium vivax Sal-1]	GO:0003723,GO:0009451,GO:0001522,GO:0009982	EDL47200.1
c77702_g1_i1	1357	167.548	2.60453e-46	apicoplast ribosomal protein L36e precursor, putative [Plasmodium falciparum 3D7]	GO:0003735,GO:0006412,GO:0022625,GO:0030529,GO:0005840,GO:0005622	1VX7,AAN35692.2,ETW36072.1,ETW42337.1,EUR70033.1,CDO64904.1
c77778_g1_i1	893	463.766	1.13224e-160	Fe-S-cluster redox enzyme [Plasmodium vivax Sal-1]	GO:0006364,GO:0005737,GO:0001510,GO:0003824,GO:0008173,GO:0051536	EDL47153.1
c77778_g2_i1	371	185.652	1.66566e-54	radical SAM protein, putative [Plasmodium falciparum 3D7]	GO:0001510,GO:0016740,GO:0032259,GO:0008173,GO:0008168,GO:0006364,GO:0005737,GO:0051536,GO:0003824	AAN36678.2,EUR64854.1
c77828_g1_i1	404	174.481	4.17079e-53	RNA binding protein, putative [Plasmodium falciparum 3D7]	GO:0003723,GO:0003676,GO:0005737,GO:0003729,GO:0000166,GO:0006396,GO:0005634	AAN36669.1,ETW16416.1,ETW46915.1,EUR64844.1,EWC74196.1,EWC86155.1,CDO66544.1
c77828_g1_i2	464	198.364	3.90535e-62	RNA binding protein, putative [Plasmodium falciparum 3D7]	GO:0003723,GO:0003676,GO:0005737,GO:0003729,GO:0000166,GO:0006396,GO:0005634	AAN36669.1,ETW16416.1,ETW46915.1,EUR64844.1,EWC74196.1,EWC86155.1,CDO66544.1
c77894_g1_i1	255	101.293	1.55432e-22	hypothetical protein [Plasmodium vivax Sal-1]	GO:0005509	EDL42493.1
c77939_g2_i1	2167	388.652	1.77974e-121	hypothetical protein, conserved in Plasmodium species [Plasmodium knowlesi strain H]	GO:0003951,GO:0019674,GO:0016310,GO:0008152	CAQ39177.1
c77964_g1_i1	531	213.001	1.25558e-64	hypothetical protein [Plasmodium vivax Sal-1]	GO:0003723,GO:0003729	EDL44040.1
c78058_g1_i1	1119	649.818	0	replication factor C subunit 4 [Plasmodium vivax Sal-1]	GO:0006260,GO:0005524,GO:0000166,GO:0017111,GO:0003677	EDL44216.1
c78058_g5_i1	1327	547.74	0	cyclin dependent kinase 7 (cdk7) [Plasmodium vivax Sal-1]	GO:0016740,GO:0016310,GO:0018108,GO:0004672,GO:0006468,GO:0000166,GO:0005524,GO:0016301,GO:0004713,GO:0016772	EDL44728.1
c78063_g1_i1	1348	539.65	0	hypothetical protein [Plasmodium vivax Sal-1]	GO:0016787,GO:0008152	EDL47063.1
c78118_g1_i1	689	348.591	7.51898e-119	centrin-3 [Plasmodium falciparum 3D7]	GO:0031965,GO:0005509,GO:0005813	AAN35468.2,EUT85267.1
c78174_g1_i1	601	174.866	1.95703e-51	hypothetical protein, variant [Plasmodium falciparum Vietnam Oak-Knoll (FVO)]	GO:0005525,GO:0007264,GO:0000166,GO:0015031	ETW39241.1,ETW45549.1,ETW51941.1,ETW57908.1,ETW64027.1,EUR82502.1,EUT94389.1,EWC79276.1,EWC91101.1
c78174_g2_i1	435	256.529	1.52461e-83	rab family, other [Plasmodium inui San Antonio 1]	GO:0005525,GO:0007264,GO:0000166,GO:0015031	EUD64758.1
c78273_g1_i2	1905	650.973	0	ATP-dependent RNA helicase [Plasmodium knowlesi strain H]	GO:0004386,GO:0003676,GO:0005524,GO:0016787,GO:0008152	CAQ38198.1
c78313_g1_i1	1148	332.798	1.55396e-108	GTP-ase activating protein for Arf containing protein [Plasmodium cynomolgi strain B]	GO:0046872,GO:0008060,GO:0032312,GO:0008270,GO:0043547	GAB69263.1
c78344_g1_i1	762	342.428	2.64373e-103	NAD(P)H-dependent glutamate synthase [Plasmodium cynomolgi strain B]	GO:0015930,GO:0006807,GO:0055114,GO:0016491,GO:0051536,GO:0003824,GO:0006537,GO:0016639,GO:0016638,GO:0008152	GAB68361.1
c78344_g2_i3	3847	2193.31	0	NAD(P)H-dependent glutamate synthase [Plasmodium knowlesi strain H]	GO:0015930,GO:0006807,GO:0055114,GO:0016491,GO:0051536,GO:0003824,GO:0006537,GO:0016639,GO:0016638,GO:0008152	CAQ42631.1
c78425_g1_i4	796	110.153	7.99621e-25	hypothetical protein [Plasmodium knowlesi strain H]	GO:0046872,GO:0008270	CAQ40409.1
c78443_g1_i1	926	242.276	1.48042e-75	50S ribosomal protein L27 [Plasmodium cynomolgi strain B]	GO:0003735,GO:0006412,GO:0005840,GO:0005622	GAB65553.1
c78444_g1_i1	922	185.267	1.16299e-53	Fe/S biogenesis protein NfuA [Plasmodium inui San Antonio 1]	GO:0016226,GO:0005506,GO:0051536	EUD64654.1
c78490_g1_i2	511	157.532	7.23587e-46	ubiquitin-protein ligase, putative [Plasmodium falciparum 3D7]	GO:0046872,GO:0016874,GO:0020011,GO:0008270,GO:0000151,GO:0016567,GO:0004842,GO:0006511	CAB11123.3,ETW20514.1,ETW38639.1,ETW45007.1,ETW51407.1,ETW52123.1,ETW63518.1,EUR80440.1,EUT92366.1,EWC78719.1,EWC90640.1,CDO62615.1
c78571_g3_i2	833	337.806	5.82307e-110	actin [Plasmodium cynomolgi strain B]	GO:0005885,GO:0005524,GO:0030833,GO:0005856,GO:0034314	GAB66321.1
c78573_g2_i1	881	399.438	1.61858e-137	hypothetical protein, conserved in Plasmodium species [Plasmodium knowlesi strain H]	GO:0005509	CAQ41698.1
c78573_g2_i2	639	382.874	3.0524e-132	hypothetical protein [Plasmodium vivax Sal-1]	GO:0005509	EDL46223.1
c78609_g2_i1	584	120.939	8.85004e-29	hypothetical protein, conserved in Plasmodium species [Plasmodium knowlesi strain H]	GO:0008168,GO:0032259	CAQ40233.1
c78632_g2_i2	610	231.876	2.80468e-69	cysteine desulfurase [Plasmodium knowlesi strain H]	GO:0008152,GO:0003824,GO:0030170,GO:0016829	CAQ38274.1
c78660_g1_i1	1595	514.612	2.10037e-177	protein kinase 6 [Plasmodium falciparum 3D7]	GO:0016740,GO:0004674,GO:0016310,GO:0004672,GO:0005634,GO:0005737,GO:0006468,GO:0000166,GO:0005524,GO:0016301,GO:0004683,GO:0016772	AAC61592.1,CAD52508.1,ETW16854.1,ETW34679.1,ETW40504.1,ETW47473.1,ETW59417.1,EUR65933.1,EUT76822.1
c78675_g1_i1	617	124.79	3.56712e-29	hypothetical protein PFFVO_00717 [Plasmodium falciparum Vietnam Oak-Knoll (FVO)]	GO:0005525	EUR46792.1
c78710_g1_i1	203	120.168	4.0175e-29	protein kinase [Plasmodium cynomolgi strain B]	GO:0016301,GO:0005524,GO:0004672,GO:0016310,GO:0006468,GO:0016772	GAB67320.1
c78710_g3_i1	638	269.24	6.2877e-85	protein kinase [Plasmodium berghei strain ANKA]	GO:0016301,GO:0005524,GO:0004672,GO:0016310,GO:0006468,GO:0016772	CAH94649.1
c78762_g3_i1	1724	208.764	1.35781e-53	transcription factor with AP2 domain(s) [Plasmodium cynomolgi strain B]	GO:0006355,GO:0003700	GAB68611.1
c78847_g1_i1	1352	195.667	1.86623e-50	serine/threonine protein kinase [Plasmodium cynomolgi strain B]	GO:0016301,GO:0005524,GO:0004672,GO:0016310,GO:0006468,GO:0016772,GO:0004674	GAB64596.1
c78847_g3_i1	950	142.51	1.22257e-33	serine/threonine protein kinase [Plasmodium cynomolgi strain B]	GO:0016301,GO:0005524,GO:0004672,GO:0016310,GO:0006468,GO:0016772,GO:0004674	GAB64596.1
c78866_g2_i1	6917	2082.37	0	Guanylyl cyclase [Plasmodium knowlesi strain H]	GO:0035556,GO:0004012,GO:0016021,GO:0009190,GO:0045332,GO:0000166,GO:0005524,GO:0015914,GO:0046872,GO:0016849,GO:0000287	CAQ40163.1
c78866_g3_i1	5051	787.719	0	Adenylate and Guanylate cyclase catalytic domain containing protein [Plasmodium vivax Sal-1]	GO:0035556,GO:0004012,GO:0016021,GO:0009190,GO:0045332,GO:0000166,GO:0005524,GO:0015914,GO:0046872,GO:0016849,GO:0000287	EDL45772.1
c78871_g2_i1	480	183.726	4.80158e-50	phosphatase [Plasmodium cynomolgi strain B]	GO:0016791,GO:0016311	GAB68715.1
c78894_g3_i1	323	162.155	2.26844e-46	tRNA ligase [Plasmodium berghei strain ANKA]	GO:0005524,GO:0016874,GO:0004812,GO:0000166,GO:0006418	CAH95866.1
c78968_g1_i1	908	115.546	1.13163e-24	protease [Plasmodium inui San Antonio 1]	GO:0006508,GO:0004252,GO:0008236,GO:0016787,GO:0008233	EUD67215.1
c78968_g3_i1	449	120.939	2.7835e-28	protease [Plasmodium inui San Antonio 1]	GO:0006508,GO:0004252,GO:0008236,GO:0016787,GO:0008233	EUD67215.1
c78994_g1_i1	347	93.5893	3.90789e-19	hypothetical protein [Plasmodium vivax Sal-1]	GO:0046872,GO:0008270	EDL43393.1
c78994_g3_i1	6942	286.189	1.18692e-73	hypothetical protein, conserved in Plasmodium species [Plasmodium knowlesi strain H]	GO:0046872,GO:0008270	CAQ39718.1
c78994_g4_i2	1259	120.168	1.9586e-25	hypothetical protein C922_03916 [Plasmodium inui San Antonio 1]	GO:0046872,GO:0008270	EUD65668.1
c79041_g3_i1	500	113.62	1.31804e-25	arginyl-tRNA synthetase [Plasmodium vivax Sal-1]	GO:0005524,GO:0004814,GO:0004812,GO:0000166,GO:0006420,GO:0006418	EDL44947.1
c79055_g1_i1	509	117.087	1.31943e-26	hypothetical protein [Plasmodium yoelii yoelii 17XNL]	GO:0055114,GO:0006520,GO:0016491,GO:0019551,GO:0004352	EAA15456.1,CDU19480.1,CDZ13783.1
c79055_g2_i1	3480	1480.31	0	gluatamate dehydrogenase [Plasmodium knowlesi strain H]	GO:0055114,GO:0006520,GO:0016491,GO:0019551,GO:0004352	CAQ37995.1
c79055_g6_i1	542	252.292	2.16866e-73	hypothetical protein C922_02009 [Plasmodium inui San Antonio 1]	GO:0005525	EUD67820.1
c79071_g1_i2	325	159.458	7.92196e-45	hypothetical protein [Plasmodium vivax Sal-1]	GO:0020037	EDL46961.1
c79077_g3_i1	1175	434.491	6.54738e-148	phosphomethylpyrimidine kinase [Plasmodium vivax Sal-1]	GO:0016301,GO:0016310	EDL44025.1
c79129_g1_i1	850	388.652	1.21567e-126	ATP-dependent metalloprotease, partial [Plasmodium cynomolgi strain B]	GO:0006508,GO:0005524,GO:0008237,GO:0000166,GO:0016020,GO:0017111,GO:0008233,GO:0004222	GAB67935.1
c79135_g1_i1	2294	411.764	6.50582e-120	hypothetical protein C922_04521 [Plasmodium inui San Antonio 1]	GO:0048015,GO:0016301,GO:0016310,GO:0016740,GO:0046854,GO:0016773,GO:0016772	EUD65121.1
c79135_g2_i3	2232	372.089	7.07826e-118	elongation factor (EF-TS) [Plasmodium chabaudi chabaudi]	GO:0006414,GO:0005739,GO:0003746,GO:0006412,GO:0005622	Q4XUG7.1,CAH79443.1,CDR11192.1
c79144_g1_i3	268	76.6406	8.87913e-16	hypothetical protein [Plasmodium yoelii yoelii 17XNL]	GO:0006355,GO:0003713	EAA20596.1,ETB61496.1,CDU20584.1,CDZ14211.1
c79207_g1_i1	202	90.1225	4.44625e-21	50S ribosomal protein L20 [Plasmodium vivax Sal-1]	GO:0003735,GO:0006412,GO:0030529,GO:0005840,GO:0019843,GO:0005622	XP_004224151.1,EDL46282.1,GAB68204.1
c79207_g3_i1	433	123.635	8.42294e-33	mitochondrial ribosomal protein L20 precursor, putative [Plasmodium falciparum 3D7]	GO:0003735,GO:0005739,GO:0006412,GO:0030529,GO:0005840,GO:0019843,GO:0005622,GO:0000315	AAN37322.1,ETW15617.1,ETW28878.1,ETW33599.1,ETW39481.1,ETW46347.1,ETW54417.1,ETW58734.1,EUR62106.1,EUT79280.1,EWC73431.1,EWC85389.1
c79218_g1_i1	655	329.717	1.27947e-111	RNA binding protein, putative [Plasmodium falciparum 3D7]	GO:0003723,GO:0042255,GO:0042254,GO:0005634	AAN37248.2,ETW15696.1,ETW33620.1,ETW39572.1,ETW46606.1,ETW58654.1,EUR62024.1,EUT79192.1,EWC85308.1,CDO67131.1
c79218_g1_i2	474	242.662	1.92978e-78	hypothetical protein C922_00115 [Plasmodium inui San Antonio 1]	GO:0003723,GO:0042255,GO:0042254,GO:0005634	EUD69252.1
c79227_g2_i1	1636	481.871	5.05639e-159	glutamyl-tRNA [Plasmodium vivax Sal-1]	GO:0016874,GO:0016884,GO:0008152	EDL46569.1
c79231_g2_i1	753	155.221	1.46838e-39	DNA-directed RNA polymerase III largest subunit [Plasmodium yoelii yoelii 17XNL]	GO:0003899,GO:0032774	EAA22412.1,CDU20988.1,CDZ14617.1
c79301_g1_i1	1520	261.151	2.01548e-81	histone H2a [Plasmodium yoelii yoelii 17XNL]	GO:0005694,GO:0000786,GO:0006334,GO:0046982,GO:0005634,GO:0003677	XP_001616191.1,XP_002261498.1,XP_004223324.1,XP_008624417.1,XP_008814723.1,EAA17042.1,EDL46464.1,CAQ40903.1,GAB67377.1,ETB56778.1,EUD68493.1,EUD73283.1,KEG02707.1,CDR13891.1,CDS48410.1,CDU18872.1,CDZ13156.1
c79314_g3_i1	314	77.7962	4.24345e-14	conserved Plasmodium protein, unknown function [Plasmodium falciparum 3D7]	GO:0016255,GO:0005886	CAX64437.1,EWC90619.1
c79346_g1_i1	1337	462.225	2.2768e-147	isoleucine--tRNA ligase [Plasmodium knowlesi strain H]	GO:0016874,GO:0006450,GO:0002161,GO:0006418,GO:0000166,GO:0005737,GO:0006412,GO:0004822,GO:0005524,GO:0006428,GO:0004812	CAQ41277.1
c79346_g2_i1	1045	575.089	0	isoleucine--tRNA ligase [Plasmodium knowlesi strain H]	GO:0016874,GO:0006450,GO:0002161,GO:0006418,GO:0000166,GO:0005737,GO:0006412,GO:0004822,GO:0005524,GO:0006428,GO:0004812	CAQ41277.1
c79347_g2_i1	1355	424.476	6.96792e-145	PfRab7, GTPase [Plasmodium falciparum 3D7]	GO:0005525,GO:0060627,GO:0005773,GO:0007264,GO:0000166,GO:0016020,GO:0005515,GO:0015031	CAB92946.2,CAX64193.1,CDO64092.1
c79410_g2_i1	814	296.204	3.29225e-97	vesicle-associated membrane protein 7 [Plasmodium inui San Antonio 1]	GO:0016192,GO:0016021,GO:0016020,GO:0006810	EUD64989.1
c79429_g2_i1	1400	261.922	2.75746e-81	hypothetical protein PFNF135_06009 [Plasmodium falciparum NF135/5.C10]	GO:0043085,GO:0019211	ETW46839.1,EUR63587.1,EWC85657.1
c79429_g2_i2	1273	519.62	0	phosphotyrosyl phosphatase activator, putative [Plasmodium falciparum 3D7]	GO:0019211,GO:0005634,GO:0003755,GO:0043085,GO:0005737,GO:0050790,GO:0008160,GO:0051721,GO:0030472,GO:0000159,GO:0008601,GO:0000413	AAN36893.1,ETW16088.1,ETW53942.1,EUT78797.1
c79468_g3_i1	1205	442.58	2.22492e-145	protein kinase [Plasmodium vivax Sal-1]	GO:0016301,GO:0005524,GO:0004672,GO:0016310,GO:0006468,GO:0016772,GO:0004674	EDL42942.1
c79621_g2_i1	1193	218.009	5.44996e-59	hypothetical protein C922_00058 [Plasmodium inui San Antonio 1]	GO:0006508,GO:0008237,GO:0008270	EUD69195.1
c79621_g3_i1	764	111.694	8.70725e-24	hypothetical protein C922_00058 [Plasmodium inui San Antonio 1]	GO:0006508,GO:0008237,GO:0008270	EUD69195.1
c79670_g2_i1	2513	703.745	0	kinesin-like protein [Plasmodium knowlesi strain H]	GO:0005524,GO:0005871,GO:0008152,GO:0000166,GO:0003777,GO:0008017,GO:0007018,GO:0005874	CAQ42402.1
c79670_g5_i1	4381	1443.71	0	pre-mRNA splicing factor RNA helicase [Plasmodium vivax Sal-1]	GO:0004386,GO:0003676,GO:0005524,GO:0016787,GO:0008152,GO:0000166,GO:0008026,GO:0006200	EDL46698.1
c79670_g7_i1	2534	904.049	0	glutamate dehydrogenase, putative [Plasmodium falciparum 3D7]	GO:0055114,GO:0006520,GO:0016491,GO:0020011,GO:0004354,GO:0016639,GO:0006537	AAN36899.1,ETW16095.1,ETW39975.1,ETW46845.1,ETW53948.1,ETW58253.1,EUR63596.1,EUT78803.1,EWC85664.1
c79676_g1_i2	1387	578.556	0	UDP-N-acetylglucosamine-dolichyl-phosphate N-acetylglucosaminephosphotransferase [Plasmodium inui San Antonio 1]	GO:0016740,GO:0016021,GO:0008152,GO:0008963	EUD67375.1
c79684_g1_i1	390	162.925	6.01633e-48	ubiquitin-conjugating enzyme E2 B [Plasmodium inui San Antonio 1]	GO:0016874,GO:0008152,GO:0016881	EUD67357.1
c79684_g2_i1	406	135.961	2.96435e-37	ubiquitin-conjugating enzyme E2 B [Plasmodium inui San Antonio 1]	GO:0016874,GO:0008152,GO:0016881	EUD67357.1
c79692_g1_i2	368	114.005	8.84311e-28	hypothetical protein C922_04173 [Plasmodium inui San Antonio 1]	GO:0046872,GO:0019706,GO:0016740,GO:0016021,GO:0008152,GO:0016020,GO:0008270,GO:0016746	EUD65433.1
c79692_g1_i3	561	234.572	3.04875e-73	hypothetical protein [Plasmodium vivax Sal-1]	GO:0046872,GO:0019706,GO:0016740,GO:0016021,GO:0008152,GO:0016020,GO:0008270,GO:0016746	EDL45600.1
c79698_g1_i1	670	266.159	3.20999e-86	small nuclear ribonucleoprotein associated protein B' [Plasmodium vivax Sal-1]	GO:0019013,GO:0030529	EDL47078.1
c79769_g1_i1	1681	354.755	2.65055e-113	hypothetical protein PCYB_123280 [Plasmodium cynomolgi strain B]	GO:0005509	GAB67762.1
c79836_g2_i1	2685	1552.73	0	DNA replication licensing factor MCM5 [Plasmodium vivax Sal-1]	GO:0006260,GO:0004386,GO:0005524,GO:0016787,GO:0000166,GO:0005634,GO:0003677	EDL46863.1
c79874_g1_i1	3169	624.78	0	GTP-binding protein [Plasmodium knowlesi strain H]	GO:0005525,GO:0003924,GO:0006184,GO:0000166	CAQ39362.1
c79878_g1_i1	342	68.9366	7.38304e-12	conserved Plasmodium protein [Plasmodium falciparum 3D7]	GO:0003676,GO:0090502,GO:0090501,GO:0006388,GO:0000213,GO:0090305,GO:0004518	AAN36544.1,ETW17334.1,ETW41328.1,ETW45925.1,ETW57296.1,ETW59951.1,EUR67535.1,EUT81977.1,EWC87217.1
c79882_g3_i1	857	249.21	1.98334e-70	Tubulin-tyrosine ligase [Plasmodium knowlesi strain H]	GO:0016874,GO:0006464	CAQ40245.1
c79882_g4_i1	1217	166.392	1.29771e-46	ubiquinol-cytochrome c reductase hinge protein, putative [Plasmodium falciparum 3D7]	GO:0005750,GO:0016020,GO:0005743,GO:0070469,GO:0005739,GO:0006122,GO:0055114,GO:1902600,GO:0008121	AAN36861.1,ETW16346.1,ETW34056.1,ETW46799.1,ETW53903.1,ETW58208.1,EUR63547.1,EUT78761.1,EWC73975.1,CDO66736.1
c79903_g1_i1	560	97.0561	1.95303e-22	ribosomal protein L33 [Plasmodium falciparum Tanzania (2000708)]	GO:0003735,GO:0006412,GO:0005840,GO:0005622	EUR72867.1,EUT87162.1,EWC77189.1
c79903_g1_i2	798	90.5077	1.75488e-19	plastid 50S ribosomal protein L33 [Plasmodium berghei strain ANKA]	GO:0003735,GO:0006412,GO:0005840,GO:0005622	CAI00087.1
c79903_g1_i3	637	85.5001	6.36956e-18	plastid 50S ribosomal protein L33 [Plasmodium berghei strain ANKA]	GO:0003735,GO:0006412,GO:0005840,GO:0005622	CAI00087.1
c79923_g1_i2	240	137.117	8.76677e-40	hypothetical protein [Plasmodium chabaudi chabaudi]	GO:0046872,GO:0005739,GO:0045039,GO:0015031,GO:0006810	XP_740809.1,CAH81264.1,CAH84436.1,CDR11596.1
c79939_g1_i2	1994	526.939	1.17477e-168	calcium-dependent protein kinase 3 [Plasmodium knowlesi strain H]	GO:0016301,GO:0005524,GO:0004672,GO:0016310,GO:0006468,GO:0016772,GO:0004674	CAQ37860.1
c79939_g2_i1	1342	88.9669	1.21919e-16	hypothetical protein C922_03122 [Plasmodium inui San Antonio 1]	GO:0030130,GO:0016192,GO:0005198,GO:0006886,GO:0030132	EUD66488.1
c80026_g1_i2	1762	801.586	0	pseudouridine synthase, putative [Plasmodium falciparum 3D7]	GO:0003723,GO:0009451,GO:0001522,GO:0006396,GO:0009982	AAN36786.1,ETW16263.1,ETW29206.1,ETW34203.1,ETW40338.1,ETW45787.1,ETW53815.1,ETW58958.1,EUR64053.1,EUT78672.1,EWC74079.1,EWC85986.1
c80026_g1_i4	2031	801.586	0	pseudouridine synthase, putative [Plasmodium falciparum 3D7]	GO:0003723,GO:0009451,GO:0001522,GO:0006396,GO:0009982	AAN36786.1,ETW16263.1,ETW29206.1,ETW34203.1,ETW40338.1,ETW45787.1,ETW53815.1,ETW58958.1,EUR64053.1,EUT78672.1,EWC74079.1,EWC85986.1
c80026_g1_i5	1790	801.586	0	pseudouridine synthase, putative [Plasmodium falciparum 3D7]	GO:0003723,GO:0009451,GO:0001522,GO:0006396,GO:0009982	AAN36786.1,ETW16263.1,ETW29206.1,ETW34203.1,ETW40338.1,ETW45787.1,ETW53815.1,ETW58958.1,EUR64053.1,EUT78672.1,EWC74079.1,EWC85986.1
c80031_g1_i1	892	76.2554	5.02359e-12	hypothetical protein [Plasmodium vivax Sal-1]	GO:0006281,GO:0003677	EDL44011.1
c80031_g1_i2	1094	76.2554	1.31199e-11	hypothetical protein [Plasmodium vivax Sal-1]	GO:0006281,GO:0003677	EDL44011.1
c80043_g1_i1	860	234.187	1.79128e-69	dolichyl-diphosphooligosaccharide-protein glycosyltransferase, putative [Plasmodium falciparum 3D7]	GO:0005789,GO:0018279,GO:0016740,GO:0004579,GO:0016757	CAD51878.1,ETW18594.1,ETW27513.1,ETW36810.1,ETW43139.1,ETW49557.1,ETW55142.1,ETW61667.1,EUR72437.1,EUT86572.1,EWC76776.1,EWC85895.1
c80043_g2_i1	475	119.013	1.54538e-28	dolichyl-diphosphooligosaccharide-protein glycosyltransferase, putative [Plasmodium falciparum 3D7]	GO:0005789,GO:0018279,GO:0016740,GO:0004579,GO:0016757	CAD51878.1,ETW18594.1,ETW27513.1,ETW36810.1,ETW43139.1,ETW49557.1,ETW55142.1,ETW61667.1,EUR72437.1,EUT86572.1,EWC76776.1,EWC85895.1
c80169_g1_i3	412	85.5001	3.95095e-17	replication factor C3 [Plasmodium knowlesi strain H]	GO:0006260,GO:0005524,GO:0000166,GO:0017111,GO:0003677	CAQ41501.1
c80180_g2_i1	365	120.939	1.43712e-28	kinase [Plasmodium cynomolgi strain B]	GO:0016301,GO:0005524,GO:0004672,GO:0016310,GO:0006468,GO:0016772	GAB68375.1
c80200_g1_i1	684	206.068	3.68299e-58	hypothetical protein, conserved in Plasmodium species [Plasmodium knowlesi strain H]	GO:0008270,GO:0005634	CAQ40390.1
c80201_g1_i2	2422	424.476	2.60233e-130	hypothetical protein [Plasmodium vivax Sal-1]	GO:0046872,GO:0008270	EDL46834.1
c80219_g3_i1	728	198.364	1.1205e-59	hypothetical protein, conserved in Plasmodium species [Plasmodium knowlesi strain H]	GO:0006508,GO:0005787,GO:0016021,GO:0008233,GO:0006465	CAQ39615.1
c80228_g1_i1	1153	233.802	1.42553e-70	ADP-ribosylation factor, partial [Plasmodium cynomolgi strain B]	GO:0005525,GO:0007264,GO:0000166,GO:0005622	GAB68828.1
c80237_g2_i1	1725	827.395	0	replication factor a protein [Plasmodium vivax Sal-1]	GO:0003676	EDL43599.1
c80268_g1_i1	950	135.191	2.6966e-34	hypothetical protein C922_02736 [Plasmodium inui San Antonio 1]	GO:0003676	EUD66751.1
c80314_g2_i2	1719	662.529	0	dihydrofolate synthase/folylpolyglutamate synthase [Plasmodium falciparum 3D7]	GO:0009058,GO:0006761,GO:0005524,GO:0016874,GO:0046901,GO:0008841,GO:0009396,GO:0004326	AAD43960.2,CAD52396.1,ETW16998.1,ETW41031.1,ETW54617.1,ETW59656.1,EUR66252.1,EUT81288.1,EWC86786.1
c80401_g1_i1	330	201.83	3.20223e-64	U6 snRNA-associated sm-like protein Lsm2, putative [Plasmodium falciparum 3D7]	GO:0006397	CAD51568.1,ETW14911.1,ETW50811.1,ETW63143.1,EUT90709.1,CDO63081.1
c80429_g1_i1	735	256.529	2.60084e-75	heat shock protein 101 [Plasmodium vivax Sal-1]	GO:0005524,GO:0006950,GO:0019538,GO:0000166,GO:0017111	EDL45558.1
c80429_g3_i1	1892	937.176	0	heat shock protein 101 [Plasmodium knowlesi strain H]	GO:0005524,GO:0006950,GO:0019538,GO:0000166,GO:0017111	CAQ39942.1
c80429_g4_i1	831	374.785	2.95303e-119	heat shock protein 101 [Plasmodium vivax Sal-1]	GO:0005524,GO:0006950,GO:0019538,GO:0000166,GO:0017111	EDL45558.1
c80562_g1_i1	535	92.4337	7.45087e-19	mannose-1-phosphate guanyltransferase [Plasmodium knowlesi strain H]	GO:0009058,GO:0016779,GO:0016740,GO:0004475	CAQ42773.1
c80562_g1_i4	388	82.0333	1.103e-15	mannose-1-phosphate guanyltransferase [Plasmodium knowlesi strain H]	GO:0009058,GO:0016779,GO:0016740,GO:0004475	CAQ42773.1
c80562_g1_i5	445	92.4337	3.27707e-19	mannose-1-phosphate guanyltransferase [Plasmodium knowlesi strain H]	GO:0009058,GO:0016779,GO:0016740,GO:0004475	CAQ42773.1
c80563_g1_i1	1106	481.871	1.90191e-166	ferrochelatase [Plasmodium cynomolgi strain B]	GO:0004325,GO:0006783,GO:0006779,GO:0016829	GAB67136.1
c80563_g1_i4	1134	369.007	7.08188e-123	ferrochelatase [Plasmodium berghei strain ANKA]	GO:0004325,GO:0006783,GO:0006779,GO:0016829	CAI00594.1
c80575_g2_i1	2171	594.349	0	endonuclease, putative [Plasmodium falciparum 3D7]	GO:0005739,GO:0008152,GO:0003824,GO:0090305,GO:0004519,GO:0004518,GO:0003677	AAN35278.1,ETW18247.1,ETW30757.1,ETW36416.1,ETW42646.1,ETW49266.1,ETW56498.1,ETW61320.1,EUR72058.1,EUT85716.1,EWC76483.1,EWC88459.1,CDO64513.1
c80628_g7_i1	2186	162.925	2.87125e-43	hypothetical protein PFUGPA_03698 [Plasmodium falciparum Palo Alto/Uganda]	GO:0005509	ETW58968.1
c80628_g7_i2	1495	162.925	4.55839e-44	hypothetical protein PFUGPA_03698 [Plasmodium falciparum Palo Alto/Uganda]	GO:0005509	ETW58968.1
c80628_g7_i3	2363	162.925	5.04832e-43	hypothetical protein PFUGPA_03698 [Plasmodium falciparum Palo Alto/Uganda]	GO:0005509	ETW58968.1
c80664_g8_i1	1283	417.542	2.65078e-142	GTP-binding nuclear protein ran/tc4 [Plasmodium knowlesi strain H]	GO:0005525,GO:0003924,GO:0006913,GO:0007264,GO:0006184,GO:0000166,GO:0007165,GO:0006886	CAQ39951.1
c80745_g1_i3	2004	702.59	0	RNA methyltransferase [Plasmodium yoelii yoelii 17XNL]	GO:0008168,GO:0016740,GO:0032259	EAA15541.1,ETB61810.1,CDU20823.1,CDZ14451.1
c80790_g2_i2	770	146.362	3.01483e-35	hypothetical protein [Plasmodium vivax Sal-1]	GO:0008152,GO:0016773,GO:0016772	EDL47242.1
c80790_g3_i1	1387	391.349	1.78033e-125	hypothetical protein PFFCH_00104 [Plasmodium falciparum FCH/4]	GO:0000922,GO:0000226,GO:0005815	EUR80912.1
c80803_g1_i3	302	110.923	8.08788e-26	hypothetical protein C922_03085 [Plasmodium inui San Antonio 1]	GO:0016021,GO:0016020	EUD66451.1
c80803_g1_i5	1452	456.062	7.97287e-149	hypothetical protein, conserved in Plasmodium species [Plasmodium knowlesi strain H]	GO:0016021,GO:0016020	CAQ42677.1
c80811_g1_i1	238	78.9518	2.4129e-15	glycerol-3-phosphate dehydrogenase [Plasmodium vivax Sal-1]	GO:0051287,GO:0050662,GO:0042803,GO:0046168,GO:0005737,GO:0006072,GO:0055114,GO:0005975,GO:0016616,GO:0016491,GO:0004367,GO:0009331	EDL45540.1
c80816_g1_i2	1628	370.933	2.42084e-118	small GTP-binding protein domain containing protein [Plasmodium vivax Sal-1]	GO:0005525,GO:0003723,GO:0005524,GO:0000166,GO:0006576	EDL46889.1
c80828_g2_i1	2661	498.819	2.72842e-154	DNA polymerase I [Plasmodium inui San Antonio 1]	GO:0006260,GO:0003676,GO:0003887,GO:0006261,GO:0003677	EUD68565.1
c80861_g1_i1	1553	402.905	1.18481e-133	hypothetical protein, conserved in Plasmodium species [Plasmodium knowlesi strain H]	GO:0008152,GO:0003824	CAQ41554.1
c80891_g2_i1	429	129.798	7.38875e-36	nucleotide excision repair protein [Plasmodium knowlesi strain H]	GO:0006355,GO:0006289,GO:0000439	XP_004224114.1,XP_008814210.1,CAQ41721.1,GAB68167.1,EUD69508.1
c80897_g3_i1	689	136.346	1.43521e-33	hypothetical protein [Plasmodium yoelii yoelii 17XNL]	GO:0005737,GO:0017183	EAA18665.1
c80943_g1_i2	1353	672.159	0	Rad51 homolog [Plasmodium falciparum 3D7]	GO:0000150,GO:0003684,GO:0008094,GO:0006310,GO:0006259,GO:0005634,GO:0003677,GO:0006200,GO:0000166,GO:0017111,GO:0005524,GO:0006281	AAN76809.1,AAN35675.2,ETW17947.1,ETW30522.1,ETW42313.1,ETW48835.1,ETW60906.1,EUR70672.1,EUT84073.1,CDO64885.1
c80953_g2_i1	695	438.343	6.54939e-148	RecName: Full=Nuclear RNA export factor 1; AltName: Full=Tip-associated protein; AltName: Full=Tip-associating protein; AltName: Full=mRNA export factor TAP [Coturnix japonica]	GO:0003723,GO:0005737,GO:0051028,GO:0000166,GO:0006406,GO:0006810,GO:0005634,GO:0005622	AAK58910.1
c80975_g4_i1	621	145.206	9.85305e-41	hypothetical protein [Plasmodium yoelii yoelii 17XNL]	GO:0043231,GO:0051537	EAA22374.1,CDU17309.1
c81016_g6_i1	690	286.574	1.08161e-89	tRNA dimethylallyltransferase [Plasmodium inui San Antonio 1]	GO:0005524,GO:0016740,GO:0008033,GO:0000166	EUD64416.1
c81016_g10_i1	742	162.155	2.40623e-42	tRNA delta(2)-isopentenylpyrophosphate transferase, putative [Plasmodium falciparum 3D7]	GO:0005524,GO:0016740,GO:0008033,GO:0020011,GO:0052381	AAN36165.1,ETW17683.1,ETW30164.1,ETW35580.1,ETW48353.1,ETW56260.1,ETW60368.1,EUR69220.1,EUT82960.1,EWC75521.1,EWC87495.1
c81035_g1_i1	407	111.309	4.36859e-25	hypothetical protein C922_01829 [Plasmodium inui San Antonio 1]	GO:0005524,GO:0008641,GO:0003824,GO:0006464	EUD67644.1
c81066_g1_i1	377	224.172	5.8391e-69	hypothetical protein [Plasmodium berghei strain ANKA]	GO:0055114,GO:0016491,GO:0008152	CAI01717.1
c81080_g1_i1	1202	206.838	6.59089e-60	conserved Plasmodium protein, unknown function [Plasmodium falciparum 3D7]	GO:0051082,GO:0006457,GO:0016272	CAD51756.1,ETW18461.1,ETW36848.1,ETW43006.1,ETW55007.1,ETW61853.1,EUR72309.1,EUT86438.1,EWC76891.1,EWC88649.1
c81097_g1_i1	1931	326.25	8.15065e-93	patatin-like phospholipase [Plasmodium cynomolgi strain B]	GO:0006629,GO:0008152	GAB67205.1
c81097_g1_i2	1107	205.682	2.67365e-54	hypothetical protein PCYB_134430 [Plasmodium cynomolgi strain B]	GO:0046488,GO:0044267,GO:0005524,GO:0046854,GO:0016307	GAB68569.1
c81097_g4_i2	6657	565.459	1.11289e-180	DNA-directed RNA polymerase I, partial [Plasmodium cynomolgi strain B]	GO:0006351,GO:0003899,GO:0046983	GAB66705.1
c81135_g4_i2	6507	920.998	0	hypothetical protein PCYB_091040 [Plasmodium cynomolgi strain B]	GO:0016226	GAB66318.1
c81145_g1_i1	2584	1335.86	0	serine/threonine protein phosphatase [Plasmodium falciparum 3D7]	GO:0005737,GO:0005509,GO:0016787,GO:0006470,GO:0004722,GO:0005634,GO:0004721	AAN36837.1,ETW16318.1
c81154_g1_i2	431	166.392	7.20968e-49	hypothetical protein PFFCH_04113 [Plasmodium falciparum FCH/4]	GO:0008152,GO:0003824	ETW46743.1
c81154_g1_i3	448	172.94	5.05622e-51	histidine triad protein [Plasmodium cynomolgi strain B]	GO:0008152,GO:0003824	GAB68346.1
c81154_g1_i4	496	216.083	1.28873e-67	histidine triad protein, putative [Plasmodium falciparum 3D7]	GO:0008152,GO:0003824,GO:0008270	AAN36962.1,ETW16161.1,ETW33948.1,ETW39909.1,ETW54013.1,ETW58321.1,EUR62813.1,EUT78872.1,EWC73847.1,EWC85732.1
c81183_g1_i2	1412	436.417	5.67105e-144	Major Facilitator Superfamily [Plasmodium knowlesi strain H]	GO:0016021,GO:0055085	CAQ41732.1
c81190_g2_i1	712	373.244	1.33701e-126	PREDICTED: splicing factor U2AF 65 kDa subunit [Balaenoptera acutorostrata scammoni]	GO:0044822,GO:0048025,GO:0006397,GO:0030529,GO:0019899,GO:0005634,GO:0008380,GO:0003676,GO:0000166,GO:0003723,GO:0019013,GO:0019012,GO:0005681,GO:0005515,GO:0016607,GO:0070742	AAI06135.1,EPY86622.1,ERE47370.1
c81205_g1_i3	1229	238.424	1.77412e-72	Acetyltransferase, putative [Plasmodium falciparum 3D7]	GO:0016740,GO:0008152,GO:0008080	CAX64091.1,ETW19122.1,ETW37236.1,ETW43565.1,ETW49968.1,ETW52616.1,ETW62158.1,EUR73148.1,EUT87614.1,EWC77244.1,EWC89091.1
c81216_g1_i2	763	323.939	6.12936e-108	1-cys peroxiredoxin [Plasmodium falciparum 3D7]	GO:0055114,GO:0016491,GO:0020011,GO:0016209,GO:0006979	AAQ76285.1,CAX64072.1,ETW19303.1,ETW31398.1,ETW37355.1,ETW50053.1,ETW62284.1,EUR73561.1,EWC89246.1
c81239_g3_i1	825	402.519	1.99659e-138	dolichyl-phosphate b-D-mannosyltransferase [Plasmodium vivax Sal-1]	GO:0016740,GO:0008152,GO:0016757	EDL45802.1
c81242_g2_i1	533	121.709	2.2332e-28	hypothetical protein C922_00439 [Plasmodium inui San Antonio 1]	GO:0001510,GO:0006396,GO:0008173	EUD68751.1
c81242_g3_i1	462	90.1225	1.01432e-17	hypothetical protein PCYB_141580 [Plasmodium cynomolgi strain B]	GO:0001510,GO:0006396,GO:0008173	GAB68730.1
c81252_g1_i2	1396	679.863	0	chromatin assembly factor 1 P55 subunit [Plasmodium cynomolgi strain B]	GO:0005634	GAB68381.1
c81265_g1_i4	1229	249.98	2.48879e-69	hypothetical protein [Plasmodium vivax Sal-1]	GO:0005509,GO:0016020,GO:0055085	EDL45481.1
c81285_g2_i1	1344	575.474	0	kinesin motor domain containing protein [Plasmodium cynomolgi strain B]	GO:0005524,GO:0005871,GO:0008152,GO:0000166,GO:0003777,GO:0008017,GO:0007018,GO:0005874	GAB66737.1
c81288_g1_i1	1073	154.066	3.62064e-41	polypeptide chain release factor 2 [Plasmodium cynomolgi strain B]	GO:0003747,GO:0006415	GAB64761.1
c81294_g1_i1	644	254.988	8.63617e-75	hypothetical protein [Plasmodium vivax Sal-1]	GO:0005044,GO:0016020,GO:0006898	EDL44156.1
c81305_g1_i1	455	202.986	1.58434e-63	hypothetical protein C922_00079 [Plasmodium inui San Antonio 1]	GO:0006850,GO:0005743	EUD69216.1
c81305_g1_i2	338	163.696	9.27504e-49	hypothetical protein C922_00079 [Plasmodium inui San Antonio 1]	GO:0006850,GO:0005743	EUD69216.1
c81305_g1_i4	657	200.29	2.13789e-61	hypothetical protein C922_00079 [Plasmodium inui San Antonio 1]	GO:0006850,GO:0005743	EUD69216.1
c81367_g2_i3	1103	365.54	1.89166e-121	ubiquitin conjugating enzyme [Plasmodium knowlesi strain H]	GO:0008152,GO:0016881	CAQ42840.1
c81367_g2_i4	787	268.47	7.20133e-86	ubiquitin-conjugating enzyme E2 [Plasmodium vivax Sal-1]	GO:0008152,GO:0016881	EDL47097.1
c81367_g2_i5	1274	231.491	1.50498e-68	ubiquitin conjugating enzyme [Plasmodium knowlesi strain H]	GO:0008152,GO:0016881	CAQ42840.1
c81367_g2_i6	1098	362.459	2.27117e-120	ubiquitin conjugating enzyme [Plasmodium knowlesi strain H]	GO:0008152,GO:0016881	CAQ42840.1
c81377_g2_i5	258	167.548	1.12454e-47	RNA-binding protein mei2 homologue, putative [Plasmodium falciparum 3D7]	GO:0003723,GO:0045836,GO:0000166	CAG25046.1,ETW19568.1,ETW27777.1,ETW37799.1,ETW44006.1,ETW50359.1,ETW53104.1,ETW62667.1,EUR75060.1,EUT89311.1,EWC77736.1,EWC86049.1
c81377_g2_i7	378	163.696	2.12556e-45	RNA-binding protein mei2 homologue, putative [Plasmodium falciparum 3D7]	GO:0003723,GO:0045836,GO:0000166	CAG25046.1,ETW19568.1,ETW27777.1,ETW37799.1,ETW44006.1,ETW50359.1,ETW53104.1,ETW62667.1,EUR75060.1,EUT89311.1,EWC77736.1,EWC86049.1
c81414_g1_i1	449	117.857	1.40555e-27	glutathione synthetase [Plasmodium falciparum 3D7]	GO:0006750,GO:0005524,GO:0016874,GO:0006979,GO:0004363	CAD51486.1,ETW53518.1,ETW63054.1,EWC90216.1
c81486_g2_i2	816	243.432	4.25151e-77	cyclophilin, putative [Plasmodium falciparum 3D7]	GO:0003755,GO:0006457,GO:0000413,GO:0016853	AAN35754.1,ETW35974.1,ETW41923.1,ETW48699.1,ETW60996.1,EWC87901.1,CDO64966.1
c81486_g2_i3	629	332.798	3.03111e-113	cyclophilin [Plasmodium vivax Sal-1]	GO:0003755,GO:0006457,GO:0000413,GO:0016853	EDL45553.1
c81497_g2_i1	1060	431.024	9.75787e-148	mitochondrial ribosomal protein L28 precursor, putative [Plasmodium falciparum 3D7]	GO:0003735,GO:0006412,GO:0005840,GO:0005622	AAN37152.1,ETW15865.1,ETW28970.1,ETW33684.1,ETW39687.1,ETW46498.1,ETW54230.1,ETW58543.1,EUR62417.1,EUT79090.1,EWC73618.1,EWC86301.1
c81530_g3_i1	764	82.0333	1.95961e-16	60S ribosomal protein L38e, putative [Plasmodium falciparum 3D7]	GO:0003735,GO:0006412,GO:0022625,GO:0030529,GO:0005840,GO:0005622	1VX7,AAN35896.1,ETW15389.1,ETW35828.1,ETW42076.1,ETW48650.1,ETW52936.1,ETW60664.1,EUR70251.1,EUT83533.1,EWC75786.1,EWC88042.1
c81531_g2_i1	689	196.052	2.8787e-54	hypothetical protein PFFVO_03076 [Plasmodium falciparum Vietnam Oak-Knoll (FVO)]	GO:0016301,GO:0030955,GO:0004743,GO:0016310,GO:0016740,GO:0000287,GO:0003824,GO:0006096	ETW30648.1,ETW36147.1,ETW42565.1,ETW48932.1,ETW56470.1,ETW61195.1,EUR71427.1,EUT84776.1,EWC76168.1
c81555_g3_i1	1042	438.343	9.79513e-148	CorA-like Mg2+ transporter protein [Plasmodium vivax Sal-1]	GO:0015693,GO:0015095	EDL46970.1
c81555_g3_i3	472	238.81	3.11511e-73	CorA-like Mg2+ transporter protein [Plasmodium vivax Sal-1]	GO:0015693,GO:0015095	EDL46970.1
c81559_g3_i1	648	93.2041	3.00672e-18	hypothetical protein [Plasmodium vivax Sal-1]	GO:0006508,GO:0008237,GO:0008270	EDL45939.1
c81590_g3_i1	1284	208.379	3.74264e-57	hypothetical protein PCYB_132830 [Plasmodium cynomolgi strain B]	GO:0006914,GO:0005737	GAB68409.1
c81590_g4_i1	956	187.578	2.72769e-50	hypothetical protein C922_03070 [Plasmodium inui San Antonio 1]	GO:0006914,GO:0005737	EUD66436.1
c81590_g5_i1	986	555.444	0	aspartyl proteinase [Plasmodium vivax Sal-1]	GO:0006508,GO:0016787,GO:0004190,GO:0008233	EDL46004.1
c81621_g2_i1	563	256.914	2.501e-76	DEAD/DEAH box helicase [Plasmodium vivax Sal-1]	GO:0004386,GO:0003676,GO:0005524,GO:0016787,GO:0008152,GO:0000166,GO:0008026,GO:0006200	EDL47484.1
c81621_g4_i1	1319	642.499	0	DEAD/DEAH box helicase [Plasmodium vivax Sal-1]	GO:0004386,GO:0003676,GO:0005524,GO:0016787,GO:0008152,GO:0000166,GO:0008026,GO:0006200	EDL47484.1
c81638_g1_i1	1925	834.713	0	organelle processing peptidase, putative [Plasmodium falciparum 3D7]	GO:0046872,GO:0006508,GO:0003824,GO:0004222	AAL73121.1,CAD52011.1,ETW18754.1,ETW30849.1,ETW36608.1,ETW42879.1,ETW49318.1,ETW56824.1,ETW61512.1,EUR72188.1,EUT86143.1,EWC76661.1,EWC88616.1
c81648_g2_i2	995	441.039	1.01806e-150	GTP-binding protein [Plasmodium cynomolgi strain B]	GO:0005525,GO:0000166	GAB67196.1
c81655_g2_i2	491	146.747	4.09468e-40	30S ribosomal protein S6, puatative [Plasmodium vivax Sal-1]	GO:0003735,GO:0006412,GO:0005840,GO:0019843	EDL42335.1
c81673_g1_i1	448	167.162	2.16622e-47	hypothetical protein PFUGPA_00460 [Plasmodium falciparum Palo Alto/Uganda]	GO:0003676,GO:0006351,GO:0008270	ETW63372.1
c81673_g2_i1	281	120.553	3.65409e-30	transcription factor IIS [Plasmodium knowlesi strain H]	GO:0003676,GO:0006351,GO:0008270	CAQ38220.1
c81698_g2_i1	634	220.32	2.71827e-66	hypothetical protein [Plasmodium vivax Sal-1]	GO:0016021	EDL43456.1
c81698_g2_i2	329	108.997	7.68275e-26	hypothetical protein [Plasmodium vivax Sal-1]	GO:0016021	EDL43456.1
c81703_g1_i2	880	334.724	3.44085e-103	hypothetical protein [Plasmodium vivax Sal-1]	GO:0032313,GO:0032851,GO:0005097	EDL47172.1
c81711_g1_i1	414	149.828	1.21134e-41	hypothetical protein PFFVO_01739 [Plasmodium falciparum Vietnam Oak-Knoll (FVO)]	GO:0005737	ETW37487.1,ETW43747.1,ETW50229.1,EUR73708.1,EUT88235.1,EWC77488.1
c81725_g3_i3	989	361.688	3.29699e-118	hypothetical protein PCYB_142930 [Plasmodium cynomolgi strain B]	GO:0032313,GO:0032851,GO:0005097	GAB68865.1
c81725_g4_i1	1111	260.381	7.76051e-78	hypothetical protein [Plasmodium yoelii yoelii 17XNL]	GO:0032313,GO:0032851,GO:0005097	EAA15652.1
c81744_g1_i1	3548	1338.94	0	heat shock protein [Plasmodium knowlesi strain H]	GO:0051082,GO:0005524,GO:0006950,GO:0006457	CAQ41701.1
c81744_g1_i2	3132	1338.94	0	heat shock protein [Plasmodium knowlesi strain H]	GO:0051082,GO:0005524,GO:0006950,GO:0006457	CAQ41701.1
c81747_g1_i1	1113	447.203	1.7924e-153	mitochondrial carrier protein, putative [Plasmodium falciparum 3D7]	GO:0016021,GO:0016020,GO:0006810	AAN36315.1,ETW30040.1,ETW32922.1,ETW48079.1,EUR61508.1,EUT82511.1,EWC75360.1,EWC87662.1
c81748_g1_i2	723	386.341	2.36122e-131	lipoate synthase [Plasmodium berghei strain ANKA]	GO:0016992,GO:0003824,GO:0051539,GO:0009107,GO:0051536	CAI02329.1
c81748_g1_i4	500	172.17	6.22642e-48	lipoyl synthase [Plasmodium vivax Sal-1]	GO:0016740,GO:0009107,GO:0051539,GO:0016783,GO:0051536,GO:0003824,GO:0016992,GO:0046872,GO:0009249,GO:0020011,GO:0009536	A5K883.1,EDL44497.1
c81749_g1_i2	998	124.405	5.15896e-28	UDP-N-acetyl glucosamine:UMP antiporter [Plasmodium falciparum 3D7]	GO:0008643,GO:0016021,GO:0015992,GO:0005351,GO:0000139	CAD51418.1,EWC90319.1
c81749_g1_i3	497	73.9442	3.58894e-12	UDP-N-acetyl glucosamine:UMP antiporter [Plasmodium falciparum 3D7]	GO:0008643,GO:0016021,GO:0015992,GO:0005351,GO:0000139	CAD51418.1,EWC90319.1
c81803_g2_i1	786	322.398	2.2446e-107	RecName: Full=TATA-box-binding protein; AltName: Full=TATA sequence-binding protein; AltName: Full=TATA-binding factor; AltName: Full=TATA-box factor; AltName: Full=Transcription initiation factor TFIID TBP subunit [Plasmodium falciparum]	GO:0006352,GO:0003677	AAD55768.1,AAA29769.1,AAR13208.1
c81818_g3_i1	493	110.923	2.06318e-24	hypothetical protein [Plasmodium vivax Sal-1]	GO:0003723,GO:0001510,GO:0006396,GO:0008173	EDL46953.1
c81881_g2_i1	1712	338.961	1.69071e-109	RecName: Full=25 kDa ookinete surface antigen; AltName: Full=Pgs25; Flags: Precursor [Plasmodium gallinaceum]	GO:0009986,GO:0016020,GO:0031225,GO:0005886	AAA29487.1
c81916_g5_i1	1699	442.965	7.03967e-150	vacuolar ATP synthase subunit E, putative [Plasmodium falciparum 3D7]	GO:0033178,GO:0016787,GO:0008152,GO:0046961,GO:0020020,GO:0015991	CAD52020.2,ETW18761.1,ETW30821.1,ETW36616.1,ETW42888.1,ETW46053.1,ETW56834.1,ETW61521.1,EUR72198.1,EUT86152.1
c81947_g2_i2	996	384.415	1.74368e-127	transporter [Plasmodium vivax Sal-1]	GO:0016020	EDL47435.1
c81990_g2_i1	1318	464.537	1.58182e-158	hypothetical protein [Plasmodium vivax Sal-1]	GO:0046872,GO:0055114,GO:0019135,GO:0016491,GO:0004497,GO:0008612	A5JZ19.1,EDL47230.1,CAP62402.1
c82018_g1_i1	581	207.223	7.06427e-58	DNA-repair helicase, putative [Plasmodium falciparum 3D7]	GO:0004386,GO:0003678,GO:0016787,GO:0003677,GO:0005634,GO:0004003,GO:0003676,GO:0006200,GO:0000166,GO:0005524,GO:0032508,GO:0008026,GO:0006139,GO:0016818,GO:0016817	AAN36693.1,EWC86181.1
c82018_g2_i1	2553	1358.97	0	DNA repair helicase [Plasmodium vivax Sal-1]	GO:0004386,GO:0016787,GO:0003677,GO:0005634,GO:0004003,GO:0003676,GO:0006200,GO:0000166,GO:0005524,GO:0032508,GO:0008026,GO:0006139,GO:0016818,GO:0016817	EDL47141.1
c82055_g1_i1	2176	776.548	0	RNA binding protein [Plasmodium cynomolgi strain B]	GO:0003723,GO:0003676,GO:0000166,GO:0006396	GAB68663.1
c82055_g3_i1	1630	634.41	0	CMGC/CK2 protein kinase [Plasmodium inui San Antonio 1]	GO:0016301,GO:0005524,GO:0004672,GO:0016310,GO:0000166,GO:0006468,GO:0016772,GO:0004674	EUD65549.1
c82124_g1_i1	1336	508.834	4.34164e-167	farnesyltransferase beta subunit, partial [Plasmodium cynomolgi strain B]	GO:0018343,GO:0042127,GO:0005965,GO:0016740,GO:0003824	GAB66743.1
c82124_g2_i1	1863	342.813	1.03099e-101	farnesyltransferase beta subunit [Plasmodium knowlesi strain H]	GO:0018343,GO:0042127,GO:0005965,GO:0016740,GO:0003824	CAQ40247.1
c82161_g1_i1	497	176.792	1.2157e-53	RNA polymerase small subunit, putative [Plasmodium falciparum 3D7]	GO:0005666,GO:0001056,GO:0003677,GO:0001054,GO:0005736,GO:0006360,GO:0046983,GO:0006383,GO:0006351,GO:0003899	AAN36762.1,ETW40309.1,ETW45813.1,ETW58935.1,EUT78647.1,CDO66636.1
c82168_g3_i1	791	238.424	4.46945e-72	hypothetical protein [Plasmodium vivax Sal-1]	GO:0008168,GO:0032259	EDL45058.1
c82209_g4_i1	895	288.5	6.81553e-92	hypothetical protein [Plasmodium knowlesi strain H]	GO:0008152,GO:0003824	CAQ40221.1
c82209_g2_i4	292	107.071	2.08018e-25	hypothetical protein [Plasmodium knowlesi strain H]	GO:0008152,GO:0003824	CAQ40221.1
c82218_g1_i1	403	118.242	2.86405e-31	acyl CoA binding protein [Plasmodium vivax Sal-1]	GO:0000062	EDL47490.1
c82230_g2_i1	1222	187.963	2.19394e-53	snoRNP protein GAR1 [Plasmodium vivax Sal-1]	GO:0001522,GO:0042254,GO:0031429	EDL47297.1
c82291_g2_i2	283	194.512	2.72109e-58	actin II [Plasmodium cynomolgi strain B]	GO:0005524,GO:0005737,GO:0005856,GO:0000166	GAB68568.1
c82296_g1_i1	298	90.5077	1.23636e-19	hypothetical protein [Plasmodium yoelii yoelii 17XNL]	GO:0006508,GO:0008236	EAA20703.1
c82303_g1_i1	360	132.109	4.33243e-34	aspartyl protease [Plasmodium berghei strain ANKA]	GO:0006508,GO:0004190,GO:0008233	CAH98646.1
c82310_g3_i1	2202	175.252	6.16579e-42	hypothetical protein PCYB_115440 [Plasmodium cynomolgi strain B]	GO:0046872	GAB67524.1
c82310_g5_i1	1559	259.996	1.71213e-71	hypothetical protein [Plasmodium vivax Sal-1]	GO:0008270	EDL47299.1
c82344_g3_i2	1927	598.971	0	hypothetical protein C922_03068 [Plasmodium inui San Antonio 1]	GO:0006508,GO:0004190	EUD66434.1
c82358_g1_i2	1984	120.939	9.01315e-27	hypothetical protein [Plasmodium vivax Sal-1]	GO:0003676,GO:0008270	EDL43531.1
c82358_g1_i3	735	203.371	1.47946e-60	hypothetical protein [Plasmodium vivax Sal-1]	GO:0003676,GO:0008270	EDL43531.1
c82362_g2_i1	248	133.65	2.55655e-36	persulfide dioxygenase ETHE1, mitochondrial precursor [Mus musculus]	GO:0005506,GO:0070813,GO:0050313,GO:0005634,GO:0005739,GO:0005737,GO:0055114,GO:0016491,GO:0006749,GO:0051213,GO:0046872	XP_006540342.1,Q9DCM0.2,BAB16409.1,AAH10592.1,BAB22271.2,AAH83162.1,AAH94044.1,EDL24325.1
c82373_g3_i1	2214	215.698	1.08712e-55	hypothetical protein PCYB_093840 [Plasmodium cynomolgi strain B]	GO:0016021,GO:0006810	GAB66599.1
c82373_g4_i1	257	100.908	2.47527e-22	hypothetical protein [Plasmodium vivax Sal-1]	GO:0006281,GO:0003824,GO:0090305,GO:0004518,GO:0003677	EDL43048.1
c82400_g1_i1	219	88.1965	3.80441e-18	3',5'-cyclic-nucleotide phosphodiesterase [Plasmodium vivax Sal-1]	GO:0004114,GO:0016787,GO:0003676,GO:0008270,GO:0007165,GO:0003824,GO:0008081,GO:0046872,GO:0008152	EDL45957.1
c82400_g2_i1	1741	798.89	0	3',5'-cyclic-nucleotide phosphodiesterase [Plasmodium vivax Sal-1]	GO:0004114,GO:0016787,GO:0003676,GO:0008270,GO:0007165,GO:0003824,GO:0008081,GO:0046872,GO:0008152	EDL45957.1
c82400_g3_i1	964	209.534	1.14756e-57	3',5'-cyclic-nucleotide phosphodiesterase [Plasmodium cynomolgi strain B]	GO:0046872,GO:0016787,GO:0008152,GO:0008081,GO:0003824,GO:0007165,GO:0004114	GAB67879.1
c82415_g1_i1	1508	432.95	3.76945e-144	Myb1 protein [Plasmodium falciparum 3D7]	GO:0006355,GO:0006351,GO:0007346,GO:0045893,GO:0003682,GO:0005634,GO:0003700,GO:0003677	Q8IEF6.2,CAC18334.1,CAD52303.2,ETW17172.1,ETW27209.1,ETW34937.1,ETW40926.1,ETW47719.1,ETW54728.1,ETW59907.1,EUR66853.1,EUT81185.1,EWC74870.1,EWC87054.1
c82421_g4_i1	2426	421.394	3.64591e-138	conserved Plasmodium membrane protein, unknown function [Plasmodium falciparum 3D7]	GO:0016021,GO:0016020	AAN37184.2,ETW33718.1,ETW39651.1,ETW58576.1,EUT79123.1
c82421_g4_i2	2672	421.394	3.10123e-137	conserved Plasmodium membrane protein, unknown function [Plasmodium falciparum 3D7]	GO:0016021,GO:0016020	AAN37184.2,ETW33718.1,ETW39651.1,ETW58576.1,EUT79123.1
c82482_g1_i1	1060	301.982	5.54387e-97	hypothetical protein [Plasmodium vivax Sal-1]	GO:0009058,GO:0016779,GO:0009435,GO:0003824	EDL45867.1
c82499_g1_i2	1222	504.982	3.1782e-175	hypothetical protein [Plasmodium berghei strain ANKA]	GO:0006355,GO:0006289,GO:0000439	CAI02316.1,CDS48726.1
c82500_g2_i3	674	219.935	5.66e-67	translation initiation factor eIF-2B subunit alpha [Plasmodium inui San Antonio 1]	GO:0006413,GO:0003743,GO:0044237	EUD67111.1
c82503_g2_i2	1001	518.464	4.85799e-178	mitogen-activated protein kinase 2 [Plasmodium vivax Sal-1]	GO:0016740,GO:0016310,GO:0004674,GO:0004672,GO:0006468,GO:0000166,GO:0000165,GO:0005524,GO:0016301,GO:0004707,GO:0016772	EDL45532.1
c82503_g3_i1	778	252.677	9.40388e-77	mitogen-activated protein kinase 2 [Plasmodium cynomolgi strain B]	GO:0016740,GO:0016310,GO:0004674,GO:0004672,GO:0006468,GO:0000166,GO:0000165,GO:0005524,GO:0016301,GO:0004707,GO:0016772	GAB66416.1
c82527_g1_i1	412	77.0258	3.8367e-14	hypothetical protein YYC_04398 [Plasmodium yoelii 17X]	GO:0003677	ETB57515.1,ETB57516.1,ETB57517.1,ETB57518.1,ETB57519.1
c82541_g3_i1	989	98.5969	6.05051e-19	serine/threonine protein kinase [Plasmodium vivax Sal-1]	GO:0016301,GO:0005524,GO:0004672,GO:0016310,GO:0006468,GO:0016772,GO:0004674	EDL43827.1
c82553_g3_i1	2604	345.51	1.92651e-98	hypothetical protein PFFCH_00177 [Plasmodium falciparum FCH/4]	GO:0006438,GO:0005524,GO:0016874,GO:0006412,GO:0004812,GO:0000166,GO:0006418,GO:0004832	ETW52214.1
c82556_g1_i1	318	120.168	1.2313e-29	nucleolar preribosomal assembly protein, putative [Plasmodium falciparum 3D7]	GO:0005634	CAD51213.1,ETW29004.1,ETW37159.1,ETW49923.1,ETW52501.1,ETW61959.1,EUR72935.1,EUT87225.1,EWC77131.1,EWC88949.1
c82556_g2_i1	478	124.79	1.38483e-30	nucleolar preribosomal assembly protein, putative [Plasmodium falciparum 3D7]	GO:0005634	CAD51213.1,ETW29004.1,ETW37159.1,ETW49923.1,ETW52501.1,ETW61959.1,EUR72935.1,EUT87225.1,EWC77131.1,EWC88949.1
c82564_g1_i1	1242	312.768	4.57315e-102	60S ribosomal protein L11a [Plasmodium berghei strain ANKA]	GO:0003735,GO:0006412,GO:0030529,GO:0005840	XP_741752.1,XP_730342.1,EAA21907.1,CAH98826.1,CAH89249.1,CDR11742.1,CDS45545.1,CDU17049.1,CDZ14859.1
c82564_g3_i1	1750	946.421	0	hypothetical protein C922_01422 [Plasmodium inui San Antonio 1]	GO:0004386,GO:0003676,GO:0005524,GO:0016787,GO:0008152,GO:0008270	EUD68400.1
c82570_g1_i1	1675	291.967	3.08987e-85	mannosyltransferase [Plasmodium knowlesi strain H]	GO:0016740,GO:0008152,GO:0016757	CAQ41206.1
c82570_g2_i1	307	109.768	1.54644e-25	mannosyltransferase-III [Plasmodium cynomolgi strain B]	GO:0016740,GO:0008152,GO:0016757	GAB67653.1
c82570_g3_i2	930	348.206	4.0357e-110	phosphatidylinositol glycan, class B [Plasmodium inui San Antonio 1]	GO:0008152,GO:0016757	EUD67713.1
c82577_g2_i1	1050	375.941	2.01394e-125	rna methyltransferase [Plasmodium knowlesi strain H]	GO:0003723,GO:0008168,GO:0016740,GO:0001510,GO:0006396,GO:0032259,GO:0008173	CAQ40327.1
c82577_g2_i2	1050	375.17	4.91062e-125	rna methyltransferase [Plasmodium knowlesi strain H]	GO:0003723,GO:0008168,GO:0016740,GO:0001510,GO:0006396,GO:0032259,GO:0008173	CAQ40327.1
c82603_g2_i1	736	179.104	5.49788e-47	plasma membrane Ca2+ ATPase [Plasmodium cynomolgi strain B]	GO:0046872,GO:0016021,GO:0000166,GO:0016020	GAB67581.1
c82603_g3_i1	633	214.542	1.60402e-62	hypothetical protein, conserved in Plasmodium species [Plasmodium knowlesi strain H]	GO:0006260,GO:0005634	CAQ41393.1
c82621_g2_i2	364	158.688	2.51578e-42	mRNA (N6-adenosine)-methyltransferase [Plasmodium knowlesi strain H]	GO:0006139,GO:0008168,GO:0016740,GO:0032259,GO:0080009,GO:0016422	CAQ38152.1
c82621_g2_i3	651	396.356	5.04856e-130	hypothetical protein PFTANZ_01970 [Plasmodium falciparum Tanzania (2000708)]	GO:0006139,GO:0008168,GO:0032259	EUR73564.1
c82634_g4_i1	546	240.35	2.55435e-73	actin [Plasmodium yoelii yoelii 17XNL]	GO:0006355,GO:0035267,GO:0006281,GO:0006338,GO:0000812,GO:0031011	EAA21218.1,CDU85060.1,CDZ16826.1
c82645_g1_i1	1236	615.92	0	acetyl-CoA acetyltransferase, putative [Plasmodium falciparum 3D7]	GO:0003985,GO:0016740,GO:0008152,GO:0003824,GO:0016747,GO:0006631	AAN37097.1,ETW33858.1,ETW46430.1,ETW54167.1,ETW58478.1,EUR62965.1,EUT79027.1,EWC86358.1
c82645_g1_i4	1965	530.791	1.57455e-180	acetyl-CoA acetyltransferase, putative [Plasmodium falciparum 3D7]	GO:0003985,GO:0016740,GO:0008152,GO:0003824,GO:0016747,GO:0006631	AAN37097.1,ETW33858.1,ETW46430.1,ETW54167.1,ETW58478.1,EUR62965.1,EUT79027.1,EWC86358.1
c82664_g2_i1	610	197.978	1.12525e-60	tRNA-pseudouridine synthase B [Plasmodium yoelii yoelii 17XNL]	GO:0003723,GO:0009451,GO:0001522,GO:0006396,GO:0009982	EAA22039.1
c82671_g1_i2	1694	881.322	0	alpha tubulin [Plasmodium falciparum 3D7]	GO:0007017,GO:0051258,GO:0006184,GO:0005634,GO:0005874,GO:0000166,GO:0005737,GO:0005525,GO:0043234,GO:0005200,GO:0003924,GO:0005856	P14642.1,CAA34101.1,CAD51722.1,ETW18421.1,ETW36910.1,ETW42966.1,ETW49614.1,CDO64097.1
c82720_g1_i3	790	206.838	2.55924e-63	clathrin coat assembly protein AP17 [Plasmodium vivax Sal-1]	GO:0030117,GO:0016192,GO:0016020,GO:0006886,GO:0030122,GO:0015031,GO:0008565,GO:0006810	XP_008816546.1,EDL43147.1,EUD66740.1
c82733_g12_i1	7811	644.04	0	hypothetical protein [Plasmodium vivax Sal-1]	GO:0008152,GO:0016773,GO:0016772	EDL47242.1
c82734_g2_i1	1607	949.888	0	Sec61 alpha subunit, PfSec61 [Plasmodium falciparum 3D7]	GO:0016021,GO:0016020,GO:0015031,GO:0006810	CAD52584.1,ETW16676.1,ETW34617.1,ETW40597.1,ETW47398.1,ETW55601.1,ETW59508.1,EUR65792.1,EUT80148.1,EWC74503.1,EWC86701.1,CDO66245.1
c82746_g4_i1	438	104.76	2.89516e-23	dual-specificity protein phosphatase [Plasmodium vivax Sal-1]	GO:0016791,GO:0016311,GO:0016787,GO:0006470,GO:0035335,GO:0008138,GO:0004725	EDL43383.1
c82747_g1_i1	553	95.1301	3.97695e-19	hypothetical protein C922_00365 [Plasmodium inui San Antonio 1]	GO:0018342,GO:0008318	EUD69502.1
c82757_g1_i1	1619	482.256	1.0509e-161	conserved Plasmodium protein [Plasmodium falciparum 3D7]	GO:0016020	AAN35484.1,ETW18100.1,ETW36252.1,ETW42480.1,ETW61111.1,EUR71342.1,EUT85287.1,EWC76229.1,EWC88302.1
c82778_g1_i4	1135	424.861	1.40209e-145	alpha/beta hydrolase, putative [Plasmodium falciparum 3D7]	GO:0020011,GO:0016787,GO:0008152	CAX64090.1,ETW19119.1,ETW37232.1,ETW49963.1,ETW52621.1,ETW62154.1,EUR73145.1
c82810_g1_i1	787	135.191	2.20534e-36	ubiquitin-like protein, putative [Plasmodium falciparum 3D7]	GO:0006511	AAN36452.1,ETW17503.1,ETW29913.1,ETW35277.1,ETW41554.1,ETW56066.1,ETW60193.1,EUT82671.1,EWC75212.1,CDO65652.1
c82810_g1_i2	681	135.191	8.19951e-37	ubiquitin-like protein, putative [Plasmodium falciparum 3D7]	GO:0006511	AAN36452.1,ETW17503.1,ETW29913.1,ETW35277.1,ETW41554.1,ETW56066.1,ETW60193.1,EUT82671.1,EWC75212.1,CDO65652.1
c82814_g2_i1	809	228.409	6.29624e-69	Zinc-finger, RAN binding protein, putative [Plasmodium falciparum 3D7]	GO:0008270,GO:0005622	CAB62860.2
c82849_g1_i1	654	157.147	7.00081e-40	hypothetical protein C922_04739 [Plasmodium inui San Antonio 1]	GO:0000166	EUD64895.1
c82849_g2_i1	1188	266.544	2.32312e-76	hypothetical protein PCYB_146890 [Plasmodium cynomolgi strain B]	GO:0003676,GO:0000166	GAB69261.1
c82849_g4_i2	1252	627.476	0	cytochrome c oxidase assembly protein, putative [Plasmodium falciparum 3D7]	GO:0055114,GO:0005739,GO:0006784,GO:0008535,GO:0016020,GO:0016627,GO:0005743	AAN36944.1,ETW28462.1,ETW33982.1,EUR62790.1,EUT78853.1,EWC73877.1,EWC85714.1
c82857_g8_i1	1640	609.372	0	DNAJ domain protein, partial [Plasmodium cynomolgi strain B]	GO:0051082,GO:0006457	GAB67267.1
c82939_g2_i1	498	208.379	7.2354e-66	hypothetical protein, conserved [Plasmodium knowlesi strain H]	GO:0007049	XP_004221529.1,CAQ39058.1,GAB65582.1
c82970_g2_i1	349	158.303	4.46778e-42	hypothetical protein [Plasmodium yoelii yoelii 17XNL]	GO:0006139,GO:0005524,GO:0019205,GO:0016310	EAA17988.1,CDU16446.1,CDZ10970.1
c82975_g1_i1	991	344.354	9.70047e-109	zinc finger protein [Plasmodium knowlesi strain H]	GO:0046872,GO:0008270	CAQ39697.1
c82975_g2_i1	1034	119.398	5.62379e-26	zinc finger protein [Plasmodium knowlesi strain H]	GO:0046872,GO:0008270	CAQ39697.1
c83041_g1_i2	1129	251.136	7.98945e-77	phosphoesterase [Plasmodium knowlesi strain H]	GO:0016787,GO:0008152	CAQ42535.1
c83099_g3_i1	228	136.732	6.84343e-35	multidrug resistance protein 2 [Plasmodium knowlesi strain H]	GO:0042626,GO:0016021,GO:0006810,GO:0006200,GO:0000166,GO:0017111,GO:0005524,GO:0016887,GO:0055085,GO:0008152	CAQ41661.1
c83099_g3_i2	1125	495.352	2.22649e-159	multidrug resistance protein 2, partial [Plasmodium cynomolgi strain B]	GO:0042626,GO:0016021,GO:0006810,GO:0006200,GO:0000166,GO:0017111,GO:0005524,GO:0016887,GO:0055085,GO:0008152	GAB68107.1
c83099_g3_i3	1125	551.977	0	multidrug resistance protein 2, partial [Plasmodium cynomolgi strain B]	GO:0042626,GO:0016021,GO:0006810,GO:0006200,GO:0000166,GO:0017111,GO:0005524,GO:0016887,GO:0055085,GO:0008152	GAB68107.1
c83100_g1_i1	468	203.756	2.38487e-60	ATP binding protein [Plasmodium knowlesi strain H]	GO:0000166	CAQ41118.1
c83100_g2_i1	680	165.236	9.58137e-45	ATP-binding protein [Plasmodium cynomolgi strain B]	GO:0005524,GO:0000166	GAB67571.1
c83100_g3_i1	679	178.333	2.24679e-49	nucleolar preribosomal associated cytoplasmic ATPase, putative [Plasmodium falciparum 3D7]	GO:0005524,GO:0000166	CAD52620.1,ETW16721.1,ETW28363.1,ETW34615.1,ETW40641.1,ETW47260.1,ETW55644.1,ETW59253.1,EUR65596.1,EUT80192.1,EWC74466.1,EWC86428.1
c83106_g1_i4	770	214.157	5.61851e-61	B-locus zinc finger protein 2 [Meleagris gallopavo]	GO:0046872,GO:0006355,GO:0003676,GO:0005622	ADU03780.1
c83112_g3_i2	1478	415.616	7.25616e-133	n-acetyl glucosamine phosphate mutase [Plasmodium knowlesi strain H]	GO:0000287,GO:0005975,GO:0016868	CAQ40078.1
c83118_g1_i1	276	104.375	1.92902e-24	quinone oxidoreductase [Plasmodium berghei strain ANKA]	GO:0055114,GO:0016491,GO:0008270	CAH98554.1
c83140_g3_i1	972	357.066	1.70706e-119	mitochondrial carrier protein [Plasmodium knowlesi strain H]	GO:0016021,GO:0016020,GO:0006810	CAQ42365.1
c83153_g1_i1	1338	666.766	0	translation initiation factor EIF-2B gamma subunit, putative [Plasmodium falciparum 3D7]	GO:0006413,GO:0003743	CAX64315.1,ETW17019.1,ETW47517.1,ETW59674.1,EUR66271.1,EUT81306.1,EWC86802.1
c83166_g3_i1	1961	532.717	1.22842e-173	protein phosphatase 2C [Plasmodium vivax Sal-1]	GO:0008152,GO:0003824	EDL43593.1
c83172_g1_i1	2588	617.076	0	hypothetical protein C922_01473 [Plasmodium inui San Antonio 1]	GO:0007017,GO:0051258,GO:0006184,GO:0005874,GO:0000166,GO:0005737,GO:0005525,GO:0043234,GO:0005200,GO:0003924,GO:0005856	EUD67861.1
c83172_g1_i2	1562	364.385	8.0648e-128	hypothetical protein C922_01473 [Plasmodium inui San Antonio 1]	GO:0007017,GO:0051258,GO:0006184,GO:0005874,GO:0000166,GO:0005737,GO:0005525,GO:0043234,GO:0005200,GO:0003924,GO:0005856	EUD67861.1
c83200_g1_i2	1066	379.793	1.15592e-123	calcium-dependent protein kinase [Plasmodium vivax Sal-1]	GO:0004674,GO:0016310,GO:0004672,GO:0006468,GO:0000166,GO:0005524,GO:0016301,GO:0016772,GO:0005509	EDL44436.1
c83200_g2_i1	803	508.834	1.08144e-175	calcium-dependent protein kinase [Plasmodium vivax Sal-1]	GO:0004674,GO:0016310,GO:0004672,GO:0006468,GO:0000166,GO:0005524,GO:0016301,GO:0016772,GO:0005509	EDL44436.1
c83206_g2_i1	442	86.2705	9.50335e-17	hypothetical protein [Plasmodium yoelii yoelii 17XNL]	GO:0004671,GO:0016021,GO:0006481	EAA17576.1
c83206_g3_i2	1023	153.68	1.97402e-38	protein-S-isoprenylcysteine O-methyltransferase, putative [Plasmodium falciparum 3D7]	GO:0006481,GO:0016740,GO:0032259,GO:0016021,GO:0008171,GO:0008168,GO:0004671,GO:0016458,GO:0005783,GO:0020011	AAN36442.2,EWC87302.1
c83241_g2_i1	264	77.7962	2.06191e-15	hypothetical protein [Plasmodium yoelii yoelii 17XNL]	GO:0005525,GO:0000917	EAA16512.1
c83241_g1_i3	492	266.544	3.06507e-86	GTP binding protein, putative [Plasmodium falciparum 3D7]	GO:0005525,GO:0019001,GO:0000917	CAX63958.1,ETW20135.1,ETW38174.1,ETW44559.1,ETW53505.1,ETW63068.1,EUR77445.1
c83286_g2_i1	1166	519.235	2.35244e-171	hypothetical protein C922_04069 [Plasmodium inui San Antonio 1]	GO:0030904,GO:0042147,GO:0015031	EUD65563.1
c83289_g2_i1	1207	268.085	4.76347e-76	DEAD/DEAH box helicase [Plasmodium cynomolgi strain B]	GO:0004386,GO:0003676,GO:0005524,GO:0016787,GO:0008152,GO:0016818	GAB65675.1
c83291_g5_i1	691	326.635	3.28562e-110	RNA polymerase Rpb7, N-terminal domain containing protein [Plasmodium vivax Sal-1]	GO:0006351,GO:0003899	EDL45449.1
c83291_g5_i2	793	311.227	1.82959e-103	RNA polymerase Rpb7, N-terminal domain containing protein [Plasmodium vivax Sal-1]	GO:0006351,GO:0003899	EDL45449.1
c83311_g4_i1	1093	208.764	1.01376e-55	hypothetical protein, conserved in Plasmodium species [Plasmodium knowlesi strain H]	GO:0016021,GO:0005328,GO:0006836	CAQ40104.1
c83325_g1_i1	1232	174.096	8.23207e-48	male development protein 1 [Plasmodium falciparum 3D7]	GO:0005774,GO:0044310,GO:0020005,GO:0005886	AAN36248.1,ETW17773.1,ETW30078.1,ETW35499.1,ETW41814.1,ETW56202.1,ETW60459.1,EUR69307.1,EUT82429.1,EWC87580.1
c83325_g2_i1	862	336.265	5.0262e-113	vacuolar ATP synthase subunit h [Plasmodium cynomolgi strain B]	GO:0046961,GO:0016820,GO:0015991,GO:0000221	GAB68733.1
c83325_g6_i1	881	422.935	5.53909e-143	V-type H+-transporting ATPase 54 kDa subunit [Plasmodium inui San Antonio 1]	GO:0046961,GO:0016820,GO:0015991,GO:0000221	EUD68754.1
c83334_g3_i1	388	150.599	1.8463e-42	unnamed protein product [Mus musculus]	GO:0043995,GO:0071339,GO:0005634,GO:0042802,GO:0006355,GO:0016568,GO:0001205,GO:0050821,GO:0000123,GO:0070688,GO:0000122,GO:0019046,GO:0016020,GO:0007049,GO:2001141,GO:0005671,GO:0010628,GO:0005739,GO:0003682,GO:0045944,GO:0006366,GO:0043025,GO:0005737,GO:0043984,GO:0070461,GO:0043982,GO:0043981,GO:0003713,GO:0043254,GO:0046972,GO:0005515,GO:0048188,GO:0043996	BAE24275.1
c83334_g3_i2	402	248.054	1.42564e-80	unnamed protein product [Mus musculus]	GO:0043995,GO:0071339,GO:0005634,GO:0042802,GO:0006355,GO:0016568,GO:0001205,GO:0050821,GO:0000123,GO:0070688,GO:0000122,GO:0019046,GO:0016020,GO:0007049,GO:2001141,GO:0005671,GO:0010628,GO:0005739,GO:0003682,GO:0045944,GO:0006366,GO:0043025,GO:0005737,GO:0043984,GO:0070461,GO:0043982,GO:0043981,GO:0003713,GO:0043254,GO:0046972,GO:0005515,GO:0048188,GO:0043996	BAE24275.1
c83347_g1_i2	2488	748.814	0	Nucleotide binding protein [Plasmodium knowlesi strain H]	GO:0005524	CAQ40366.1
c83350_g2_i1	1402	603.208	0	ethanolamine kinase, putative [Plasmodium falciparum 3D7]	GO:0016310,GO:0006629,GO:0006656,GO:0005737,GO:0016301,GO:0006646,GO:0008152,GO:0016772,GO:0004305	AAN35841.1,ETW15451.1,ETW29027.1,ETW33125.1,ETW42015.1,ETW45854.1,EUR70190.1,EUT83470.1,EWC75906.1,EWC87985.1
c83380_g1_i1	405	173.711	2.22635e-50	DNA-directed RNA polymerases III 39 kDa polypeptide [Plasmodium vivax Sal-1]	GO:0006351,GO:0003899,GO:0003677	EDL47019.1
c83380_g1_i3	996	397.897	9.33413e-135	DNA-directed RNA polymerases III 39 kDa polypeptide [Plasmodium vivax Sal-1]	GO:0006351,GO:0003899,GO:0003677	EDL47019.1
c83382_g1_i1	263	119.013	3.01463e-31	kinase binding protein CGI-121, putative [Plasmodium falciparum 3D7]	GO:0016301,GO:0016310,GO:0005634	CAD51481.1,ETW20116.1,ETW38158.1,ETW44542.1,ETW53522.1,EUT90614.1,EWC78163.1,EWC90168.1
c83382_g2_i1	224	88.1965	1.22484e-19	kinase binding protein CGI-121, putative [Plasmodium falciparum 3D7]	GO:0016301,GO:0016310,GO:0005634	CAD51481.1,ETW20116.1,ETW38158.1,ETW44542.1,ETW53522.1,EUT90614.1,EWC78163.1,EWC90168.1
c83407_g1_i2	379	149.443	2.14815e-41	rhomboid-like protease 1 [Plasmodium vivax Sal-1]	GO:0006508,GO:0004252,GO:0016021,GO:0008233	EDL45534.1
c83420_g1_i1	655	289.656	2.97676e-89	NADPH-cytochrome p450 reductase [Plasmodium cynomolgi strain B]	GO:0055114,GO:0016491,GO:0010181	GAB65806.1
c83420_g3_i1	1502	624.394	0	hypothetical protein PFUGPA_03005 [Plasmodium falciparum Palo Alto/Uganda]	GO:0055114,GO:0016491,GO:0005506,GO:0010181	ETW61573.1
c83421_g1_i1	802	80.4925	1.82579e-13	hypothetical protein [Plasmodium vivax Sal-1]	GO:0008152,GO:0016773,GO:0016772	EDL46846.1
c83421_g2_i1	5400	361.688	2.63748e-97	hypothetical protein [Plasmodium vivax Sal-1]	GO:0008152,GO:0016773,GO:0016772	EDL46846.1
c83444_g2_i1	1324	831.247	0	ATP-dependent RNA Helicase, putative [Plasmodium falciparum 3D7]	GO:0004386,GO:0016787,GO:0004004,GO:0003676,GO:0006200,GO:0000166,GO:0005737,GO:0005524,GO:0008026,GO:0016887,GO:0005515,GO:0008152	CAB39031.1,ABK58709.1,ABK58710.1,ETW20531.1,ETW45023.1,ETW52105.1,ETW63536.1,EUR79893.1,EUT92388.1,EWC78665.1
c83500_g1_i2	2912	546.199	2.54766e-163	hypothetical protein [Plasmodium vivax Sal-1]	GO:0030286,GO:0016887,GO:0005524,GO:0008152,GO:0003777,GO:0007018,GO:0006200	EDL44865.1
c83500_g2_i2	878	304.679	5.4801e-97	hypothetical protein [Plasmodium yoelii yoelii 17XNL]	GO:0008152,GO:0003777,GO:0007018	EAA21166.1
c83500_g2_i3	1768	358.992	6.5682e-104	hypothetical protein C922_01488 [Plasmodium inui San Antonio 1]	GO:0030286,GO:0016887,GO:0005524,GO:0008152,GO:0003777,GO:0007018,GO:0006200	EUD67876.1
c83523_g2_i1	2206	1111.67	0	hypothetical protein [Plasmodium vivax Sal-1]	GO:0005509	EDL46021.1
c83567_g2_i4	954	267.314	8.52381e-85	hypothetical protein PFFVO_01494 [Plasmodium falciparum Vietnam Oak-Knoll (FVO)]	GO:0046872,GO:0055114,GO:0019430,GO:0006801,GO:0004784	EWC86050.1
c83572_g2_i1	455	189.504	4.93122e-56	hypothetical protein [Plasmodium vivax Sal-1]	GO:0055114,GO:0004392,GO:0006788	EDL44703.1
c83572_g1_i2	782	221.09	1.49089e-66	hypothetical protein [Plasmodium vivax Sal-1]	GO:0055114,GO:0004392,GO:0006788	EDL44703.1
c83594_g1_i1	739	346.665	1.27536e-114	hypothetical protein PFFVO_00649 [Plasmodium falciparum Vietnam Oak-Knoll (FVO)]	GO:0036459,GO:0006511	ETW32229.1,ETW51262.1,ETW57519.1,ETW63449.1,EWC78603.1
c83594_g2_i1	247	84.7297	1.7352e-17	ubiquitin thiolesterase [Plasmodium inui San Antonio 1]	GO:0036459,GO:0006511	EUD64843.1
c83594_g3_i2	386	87.4261	9.98663e-18	hypothetical protein PFFVO_00649 [Plasmodium falciparum Vietnam Oak-Knoll (FVO)]	GO:0036459,GO:0006511	ETW32229.1,ETW51262.1,ETW57519.1,ETW63449.1,EWC78603.1
c83624_g1_i2	306	73.1738	1.1479e-12	protein disulfide isomerase [Plasmodium knowlesi strain H]	GO:0045454,GO:0008152,GO:0016853	CAQ41404.1
c83624_g2_i2	1473	568.54	0	protein disulfide isomerase [Plasmodium vivax Sal-1]	GO:0045454,GO:0008152,GO:0016853	EDL45937.1
c83643_g2_i1	278	136.346	3.2656e-39	Lsm6 homologue, putative [Plasmodium falciparum 3D7]	GO:0000375,GO:0005681	CAD52398.1,ETW17000.1,ETW26878.1,ETW34791.1,ETW41033.1,ETW47500.1,ETW54614.1,ETW59658.1,EUR66255.1,EUT81290.1,EWC86788.1,CDO66044.1
c83711_g1_i1	2630	340.117	7.2866e-95	hypothetical protein C922_01112 [Plasmodium inui San Antonio 1]	GO:0006508,GO:0004198,GO:0005622	EUD68712.1
c83711_g3_i1	710	179.489	4.07918e-47	hypothetical protein, conserved in Plasmodium species [Plasmodium knowlesi strain H]	GO:0006508,GO:0004198,GO:0005622	CAQ40670.1
c83711_g4_i1	1959	1006.13	0	hypothetical protein [Plasmodium vivax Sal-1]	GO:0006508,GO:0004198,GO:0005622	EDL46679.1
c83746_g1_i2	3297	1015.37	0	kelch domain-containing protein [Plasmodium vivax Sal-1]	GO:0051260	EDL44488.1
c83749_g3_i1	1317	472.241	2.80303e-163	20S proteasome alpha subunit D2 [Plasmodium vivax Sal-1]	GO:0051603,GO:0019773,GO:0004175,GO:0016787,GO:0005634,GO:0005737,GO:0004298,GO:0005839,GO:0000502,GO:0006511,GO:0008233,GO:0006508	EDL46598.1
c83749_g3_i2	1143	472.241	3.31258e-164	20S proteasome alpha subunit D2 [Plasmodium vivax Sal-1]	GO:0051603,GO:0019773,GO:0004175,GO:0016787,GO:0005634,GO:0005737,GO:0004298,GO:0005839,GO:0000502,GO:0006511,GO:0008233,GO:0006508	EDL46598.1
c83758_g6_i1	2091	354.369	4.99194e-103	histone acetyltransferase [Plasmodium cynomolgi strain B]	GO:0016740,GO:0016573,GO:0006348,GO:0004402,GO:0016568,GO:0005634	GAB65289.1
c83769_g4_i1	1908	582.022	0	DNA repair endonuclease [Plasmodium vivax Sal-1]	GO:0090305,GO:0006289,GO:0016788,GO:0003677,GO:0005634,GO:0006281,GO:0003824,GO:0003697,GO:0004519,GO:0004518	EDL43259.1
c83794_g3_i1	1394	212.616	9.28373e-63	50S ribosomal subunit protein L28 [Plasmodium vivax Sal-1]	GO:0003735,GO:0006412,GO:0005840,GO:0005622	EDL43464.1
c83811_g1_i1	666	234.187	1.56499e-72	GTPase [Plasmodium cynomolgi strain B]	GO:0005525	GAB68932.1
c83811_g1_i8	433	170.244	6.40382e-49	GTPase [Plasmodium cynomolgi strain B]	GO:0005525	GAB68932.1
c83856_g1_i1	783	171.785	3.98391e-47	Leu/Phe-tRNA protein transferase, putative [Plasmodium falciparum 3D7]	GO:0030163,GO:0016740,GO:0003824,GO:0008914	AAC71906.1,ABG02898.1,ETW20933.1,ETW28005.1,ETW38964.1,ETW45380.1,ETW51698.1,ETW57829.1,ETW63889.1,EUR79111.1,EUT93146.1,EWC79029.1,EWC90193.1
c83856_g1_i4	631	331.643	8.76647e-110	Leu/Phe-tRNA protein transferase, putative [Plasmodium falciparum 3D7]	GO:0030163,GO:0016740,GO:0003824,GO:0008914	AAC71906.1,ABG02898.1,ETW20933.1,ETW28005.1,ETW38964.1,ETW45380.1,ETW51698.1,ETW57829.1,ETW63889.1,EUR79111.1,EUT93146.1,EWC79029.1,EWC90193.1
c83859_g4_i2	592	122.479	3.28038e-28	hypothetical protein PCYB_104090 [Plasmodium cynomolgi strain B]	GO:0016192,GO:0006886	GAB67059.1
c83859_g6_i1	283	96.2857	1.73057e-20	hypothetical protein C922_01158 [Plasmodium inui San Antonio 1]	GO:0046872,GO:0016192,GO:0008270,GO:0006886	EUD68140.1
c83859_g6_i2	642	234.958	9.18487e-68	hypothetical protein PCYB_104090 [Plasmodium cynomolgi strain B]	GO:0016192,GO:0006886	GAB67059.1
c83859_g7_i1	1661	428.713	2.12685e-133	hypothetical protein [Plasmodium vivax Sal-1]	GO:0046872,GO:0016192,GO:0008270,GO:0006886	EDL43454.1
c83860_g2_i1	574	331.257	4.78227e-104	hypothetical protein C922_04309 [Plasmodium inui San Antonio 1]	GO:0030131,GO:0030117,GO:0016192,GO:0016020,GO:0006886,GO:0015031,GO:0008565,GO:0006810	EUD65366.1
c83860_g3_i1	1035	542.732	0	adapter-related protein [Plasmodium knowlesi strain H]	GO:0030131,GO:0030117,GO:0016192,GO:0016020,GO:0006886,GO:0015031,GO:0008565,GO:0006810	CAQ38159.1
c83860_g3_i2	1185	543.502	0	adapter-related protein [Plasmodium knowlesi strain H]	GO:0030131,GO:0030117,GO:0016192,GO:0016020,GO:0006886,GO:0015031,GO:0008565,GO:0006810	CAQ38159.1
c83872_g1_i2	320	105.531	5.56348e-27	hypothetical protein C922_04951 [Plasmodium inui San Antonio 1]	GO:0016021,GO:0016020	EUD64695.1
c83872_g1_i3	795	105.531	4.21688e-25	hypothetical protein C922_04951 [Plasmodium inui San Antonio 1]	GO:0016021,GO:0016020	EUD64695.1
c83875_g2_i1	853	403.29	1.13126e-136	aspartyl protease [Plasmodium cynomolgi strain B]	GO:0006508,GO:0016787,GO:0004190,GO:0008233	GAB64457.1
c83887_g3_i1	1092	259.225	3.76848e-80	sec20 homolog, putative [Plasmodium falciparum 3D7]	GO:0020011	CAD52312.1,ETW17184.1,ETW59565.1,EUT81196.1,EWC87064.1
c83900_g1_i1	266	90.1225	3.07732e-19	suppressor protein of Bem1/Bed5 double mutants [Plasmodium yoelii yoelii 17XNL]	GO:0005524,GO:0008152,GO:0000166,GO:0017111	EAA17765.1,ETB63153.1,CDU19870.1,CDZ17303.1
c83900_g1_i2	398	90.1225	1.32883e-18	suppressor protein of Bem1/Bed5 double mutants [Plasmodium yoelii yoelii 17XNL]	GO:0005524,GO:0008152,GO:0000166,GO:0017111	EAA17765.1,ETB63153.1,CDU19870.1,CDZ17303.1
c83900_g2_i1	274	132.494	2.25801e-34	ATPase [Plasmodium cynomolgi strain B]	GO:0005524,GO:0008152,GO:0000166,GO:0017111	GAB68010.1
c83900_g1_i3	322	100.523	9.77036e-23	ATPase, putative [Plasmodium falciparum 3D7]	GO:0016887,GO:0005524,GO:0005737,GO:0008152,GO:0000166,GO:0017111,GO:0006886,GO:0006200	AAN37161.1,ETW15876.1,ETW28980.1,ETW33693.1,ETW39675.1,ETW46510.1,ETW54241.1,ETW58878.1,EUR62429.1,EUT79100.1,EWC73627.1,EWC86292.1
c83900_g1_i4	434	248.44	9.81244e-78	ATPase, putative [Plasmodium falciparum 3D7]	GO:0016887,GO:0005524,GO:0005737,GO:0008152,GO:0000166,GO:0017111,GO:0006886,GO:0006200	AAN37161.1,ETW15876.1,ETW28980.1,ETW33693.1,ETW39675.1,ETW46510.1,ETW54241.1,ETW58878.1,EUR62429.1,EUT79100.1,EWC73627.1,EWC86292.1
c83900_g3_i1	504	303.138	1.28392e-98	ATPase, putative [Plasmodium falciparum 3D7]	GO:0016887,GO:0005524,GO:0005737,GO:0008152,GO:0000166,GO:0017111,GO:0006886,GO:0006200	AAN37161.1,ETW15876.1,ETW28980.1,ETW33693.1,ETW39675.1,ETW46510.1,ETW54241.1,ETW58878.1,EUR62429.1,EUT79100.1,EWC73627.1,EWC86292.1
c83910_g3_i3	1072	325.094	3.37021e-106	rhomboid protease ROM10 [Plasmodium falciparum 3D7]	GO:0006508,GO:0004252,GO:0016021,GO:0008233,GO:0006465	CAG25001.2,ETW37743.1,ETW43958.1,ETW50454.1,ETW53158.1,ETW62617.1,EWC77753.1
c83916_g3_i1	1804	636.336	0	hypothetical protein PFUGPA_03258 [Plasmodium falciparum Palo Alto/Uganda]	GO:0016787,GO:0008152	ETW59624.1,EWC74774.1
c83941_g1_i2	245	65.855	1.0701e-11	hypothetical protein PFFCH_02457 [Plasmodium falciparum FCH/4]	GO:0016021,GO:0005783,GO:0072546	EWC75456.1
c83967_g1_i2	1674	413.69	6.03378e-132	hypothetical protein PCYB_021280 [Plasmodium cynomolgi strain B]	GO:0003723,GO:0006413,GO:0006412,GO:0005737,GO:0003743	GAB64559.1
c83976_g6_i1	4007	571.622	0	arsenical pump-driving ATPase, putative [Plasmodium falciparum 3D7]	GO:0006820,GO:0045048,GO:0016020,GO:0006812,GO:0016787,GO:0006811,GO:0015446,GO:0006810,GO:0006200,GO:0000166,GO:0005737,GO:0005524,GO:0016887,GO:0008152,GO:0005783	Q8I1T8.1,CAD49186.1,ETW20291.1,ETW32101.1,ETW38436.1,ETW44786.1,ETW51183.1,ETW56718.1,ETW63309.1,EUR78651.1,EUT91385.1,EWC78485.1,EWC89975.1
c83976_g7_i1	3869	826.624	0	hypothetical protein PFTANZ_01876 [Plasmodium falciparum Tanzania (2000708)]	GO:0046872,GO:0055114,GO:0045454,GO:0016491,GO:0051537,GO:0051536,GO:0050660	ETW57133.1,ETW60087.1,EUR73758.1,EWC77423.1
c83978_g1_i1	1369	491.115	4.26992e-163	ATP-dependent protease, partial [Plasmodium cynomolgi strain B]	GO:0004176,GO:0004252,GO:0030163,GO:0006200,GO:0000166,GO:0017111,GO:0005524,GO:0008233,GO:0006508	GAB68544.1
c83978_g2_i2	1146	249.595	1.26554e-70	ATP-dependent protease [Plasmodium vivax Sal-1]	GO:0004176,GO:0004252,GO:0030163,GO:0006200,GO:0000166,GO:0017111,GO:0005524,GO:0008233,GO:0006508	EDL47077.1
c84007_g1_i1	2049	327.791	3.18476e-92	hypothetical protein [Plasmodium knowlesi strain H]	GO:0016539	CAQ41835.1
c84007_g4_i1	1043	102.834	3.37226e-20	hypothetical protein [Plasmodium knowlesi strain H]	GO:0016539	CAQ41835.1
c84021_g1_i1	698	205.297	1.08768e-59	RecName: Full=Putative chloroquine resistance transporter; AltName: Full=Probable transporter cg10; Short=pkcg10; AltName: Full=pfcrt homolog [Plasmodium knowlesi]	GO:0005774,GO:0005773,GO:0016021,GO:0016020	AAG27735.1
c84057_g1_i1	681	116.701	5.5316e-26	hypothetical protein PCYB_124990, partial [Plasmodium cynomolgi strain B]	GO:0006891,GO:0017119	GAB67933.1
c84057_g2_i1	740	176.792	5.16747e-47	hypothetical protein [Plasmodium vivax Sal-1]	GO:0006891,GO:0017119	EDL46009.1
c84057_g3_i1	962	256.144	1.95333e-74	hypothetical protein PCYB_124990, partial [Plasmodium cynomolgi strain B]	GO:0006891,GO:0017119	GAB67933.1
c84058_g3_i1	464	200.29	1.07049e-57	5-aminolevulinic acid synthase [Plasmodium falciparum 7G8]	GO:0009058,GO:0016740,GO:0008152,GO:0003824,GO:0030170,GO:0003870,GO:0033014	EUT81955.1
c84082_g4_i1	981	359.762	4.16991e-121	hypothetical protein [Plasmodium yoelii yoelii 17XNL]	GO:0016192,GO:0016021,GO:0016020,GO:0006810	EAA15668.1,ETB62906.1,CDU20066.1,CDZ17499.1
c84084_g4_i1	219	71.633	1.70123e-13	glutathione s-transferase [Plasmodium knowlesi strain H]	GO:0016740,GO:0008152,GO:0004364	CAQ42789.1
c84084_g5_i1	766	306.22	2.196e-101	glutathione S-transferase [Plasmodium inui San Antonio 1]	GO:0016740,GO:0008152	EUD65937.1
c84118_g1_i1	1398	539.265	0	transporter [Plasmodium vivax Sal-1]	GO:0016021,GO:0055085	EDL44955.1
c84138_g1_i4	986	377.096	1.35431e-126	peptide chain release factor 1, putative [Plasmodium falciparum 3D7]	GO:0003747,GO:0005737,GO:0020011,GO:0016149,GO:0006415	AAN36878.1,ETW40004.1,ETW58227.1,EUT78780.1,EWC85639.1
c84157_g1_i2	1028	525.783	1.97235e-165	dynein heavy chain, putative [Plasmodium falciparum 3D7]	GO:0007018,GO:0005875,GO:0005874,GO:0006200,GO:0000166,GO:0005737,GO:0017111,GO:0005524,GO:0016887,GO:0003777,GO:0030286,GO:0003774,GO:0008152,GO:0005856	Q8IID4.1,AAN35824.1
c84157_g2_i1	2123	788.489	0	dynein heavy chain [Plasmodium knowlesi strain H]	GO:0007018,GO:0006200,GO:0000166,GO:0017111,GO:0005524,GO:0003777,GO:0016887,GO:0030286,GO:0008152	CAQ40004.1
c84190_g2_i2	858	383.259	3.52093e-128	hypothetical protein C922_02651 [Plasmodium inui San Antonio 1]	GO:0006139,GO:0003676,GO:0090305,GO:0008408	EUD67067.1
c84193_g1_i1	847	402.519	1.4814e-138	spliceosome-associated protein 49, partial [Plasmodium cynomolgi strain B]	GO:0003676,GO:0000166	GAB68498.1
c84211_g2_i1	1393	618.616	0	plasmepsin VI [Plasmodium falciparum 3D7]	GO:0006508,GO:0016787,GO:0004190,GO:0008233	CAA15605.3
c84212_g1_i1	664	283.493	1.21051e-92	DNA excision repair protein ERCC-1 [Plasmodium inui San Antonio 1]	GO:0006281,GO:0003684,GO:0090305,GO:0004519,GO:0005634	EUD66878.1
c84238_g1_i1	1914	895.19	0	tubulin gamma chain [Plasmodium berghei strain ANKA]	GO:0007020,GO:0007017,GO:0051258,GO:0006184,GO:0005874,GO:0000166,GO:0005525,GO:0031122,GO:0000930,GO:0043234,GO:0003924	CAH98229.1,CDS49426.1
c84284_g3_i1	227	90.5077	9.67022e-19	hypothetical protein [Plasmodium vivax Sal-1]	GO:0008270	EDL44017.1
c84292_g2_i1	2187	277.33	7.60569e-78	pantothenate kinase, putative [Plasmodium falciparum 3D7]	GO:0016301,GO:0015937,GO:0005524,GO:0016310,GO:0016740,GO:0004594	AAN36967.1,ETW16166.1,ETW28487.1,ETW39903.1,ETW54019.1,ETW58327.1,EUR62817.1,EUT78878.1,EWC85737.1
c84303_g1_i2	1177	348.206	1.808e-110	hypothetical protein [Plasmodium berghei strain ANKA]	GO:0005524,GO:0004672,GO:0006468,GO:0016772	CAH93544.1
c84303_g2_i1	695	175.637	4.60104e-46	serine/threonine protein kinase [Plasmodium inui San Antonio 1]	GO:0016301,GO:0005524,GO:0004672,GO:0016310,GO:0006468,GO:0016772,GO:0004674	EUD67056.1
c84303_g3_i1	686	164.466	2.65839e-42	hypothetical protein in Plasmodium species [Plasmodium knowlesi strain H]	GO:0005524,GO:0004672,GO:0006468,GO:0016772	CAQ38630.1
c84313_g1_i1	1795	369.777	5.83913e-117	calcium-dependent protein kinase 3 [Plasmodium vivax Sal-1]	GO:0016301,GO:0005524,GO:0004672,GO:0016310,GO:0006468,GO:0016772,GO:0004674	EDL47430.1
c84313_g3_i1	1154	718.383	0	hypothetical protein [Plasmodium berghei strain ANKA]	GO:0016740,GO:0006261,GO:0003677,GO:0006260,GO:0003676,GO:0000166,GO:0003887,GO:0016779,GO:0006139	CAI02404.1
c84313_g5_i1	1571	585.489	0	DNA polymerase delta catalytic subunit [Plasmodium falciparum 3D7]	GO:0051536,GO:0004527,GO:0016787,GO:0005634,GO:0003677,GO:0003676,GO:0006261,GO:0006260,GO:0090305,GO:0046872,GO:0008310,GO:0006139,GO:0003887,GO:0000166,GO:0004518,GO:0016779,GO:0000738,GO:0016740,GO:0043625,GO:0051539	P30315.1,AAN35363.1,CAA44289.1,AAA29589.1,ETW18341.1,ETW30679.1,ETW36362.1,ETW42737.1,ETW49157.1,ETW56591.1,ETW61419.1,EUR71911.1,EUT85812.1,EWC76383.1,EWC85819.1
c84335_g2_i1	1129	167.933	1.91519e-41	endonuclease/exonuclease/phosphatase domain containing protein [Plasmodium vivax Sal-1]	GO:0004527,GO:0090305,GO:0004519	EDL44871.1
c84335_g9_i1	1294	445.662	1.13104e-151	hypothetical protein C922_00183 [Plasmodium inui San Antonio 1]	GO:0046872	EUD69320.1
c84335_g13_i1	1640	130.183	3.7225e-28	endonuclease/exonuclease/phosphatase domain containing protein [Plasmodium vivax Sal-1]	GO:0004527,GO:0090305,GO:0004519	EDL44871.1
c84371_g3_i2	1024	454.907	3.95334e-157	pyridoxine/pyridoxal 5-phosphate biosynthesis enzyme [Plasmodium falciparum 3D7]	GO:0000304,GO:0004359,GO:0008615,GO:0042802,GO:0042823,GO:0003824,GO:0042819,GO:0008152,GO:0005829	CAG25026.1,ETW19663.1,ETW27798.1,ETW37773.1,ETW43983.1,ETW50486.1,ETW53128.1,ETW62644.1,EUR75035.1,EUT89287.1,EWC77781.1,EWC89647.1,CDO63396.1
c84382_g4_i1	1631	549.666	0	delta tubulin [Plasmodium berghei strain ANKA]	GO:0007017,GO:0051258,GO:0006184,GO:0005874,GO:0000166,GO:0005525,GO:0043234,GO:0005200,GO:0003924	CAH99102.1
c84382_g5_i1	254	94.7449	1.02988e-22	hypothetical protein [Plasmodium berghei strain ANKA]	GO:0005525,GO:0005200,GO:0000166,GO:0007017,GO:0005874	CAI02402.1
c84386_g3_i1	384	114.39	2.67926e-26	hypothetical protein [Plasmodium vivax Sal-1]	GO:0005634	EDL44631.1
c84403_g9_i1	3928	929.472	0	multidrug resistance protein [Plasmodium inui San Antonio 1]	GO:0042626,GO:0016021,GO:0006810,GO:0006200,GO:0000166,GO:0017111,GO:0005524,GO:0016887,GO:0055085,GO:0008152	EUD68353.1
c84403_g10_i1	463	133.65	1.66439e-32	multidrug resistance protein [Plasmodium knowlesi strain H]	GO:0042626,GO:0016021,GO:0006810,GO:0006200,GO:0000166,GO:0017111,GO:0005524,GO:0016887,GO:0055085,GO:0008152	CAQ40354.1
c84403_g13_i2	1343	441.425	2.22976e-149	nucleosome assembly protein 1 [Plasmodium knowlesi strain H]	GO:0006334,GO:0005634	CAQ42514.1
c84403_g16_i1	1509	327.02	5.43107e-103	hypothetical protein C922_04403 [Plasmodium inui San Antonio 1]	GO:0009966	EUD65274.1
c84403_g17_i1	1889	395.586	2.24171e-125	hypothetical protein C922_01805 [Plasmodium inui San Antonio 1]	GO:0005789,GO:0006506,GO:0016021	EUD67620.1
c84403_g17_i2	267	68.1662	4.83761e-11	hypothetical protein, conserved in Plasmodium species [Plasmodium knowlesi strain H]	GO:0005789,GO:0006506,GO:0016021	CAQ41297.1
c84403_g32_i1	2156	684.871	0	ATP-dependent RNA helicase [Plasmodium knowlesi strain H]	GO:0004386,GO:0003676,GO:0005524,GO:0016787,GO:0008152	CAQ39606.1
c84403_g33_i1	2150	240.736	3.42113e-64	eukaryotic translation initiation factor 3 subunit 8 [Plasmodium vivax Sal-1]	GO:0005852,GO:0031369,GO:0006446,GO:0006413,GO:0005737,GO:0006412,GO:0016282,GO:0003723,GO:0001731,GO:0003743,GO:0033290	EDL46809.1
c84403_g33_i3	3148	711.835	0	protein kinase [Plasmodium berghei strain ANKA]	GO:0016740,GO:0004674,GO:0016310,GO:0004672,GO:0006468,GO:0000166,GO:0005524,GO:0016301,GO:0016772	CAI04624.1
c84421_g2_i1	743	159.844	9.34201e-43	conserved Plasmodium protein [Plasmodium falciparum 3D7]	GO:0005524	AAN35997.1,ETW15284.1,ETW30258.1,ETW42186.1,ETW48495.1,ETW54984.1,ETW60769.1,EUR70362.1,EUT83645.1,EWC75707.1,EWC87832.1
c84422_g1_i1	1564	645.58	0	hypothetical protein PFTANZ_00521 [Plasmodium falciparum Tanzania (2000708)]	GO:0006260,GO:0003887,GO:0006261,GO:0003677	ETW45158.1,ETW51503.1,EUR80959.1
c84422_g2_i2	485	86.2705	2.99805e-17	hypothetical protein [Plasmodium berghei strain ANKA]	GO:0000166	CAH97939.1
c84432_g1_i3	1421	335.109	2.64035e-107	transporter protein [Plasmodium knowlesi strain H]	GO:0016020,GO:0055085,GO:0030001,GO:0046873	CAQ40988.1
c84432_g1_i4	678	142.124	1.96595e-53	transporter protein [Plasmodium vivax Sal-1]	GO:0016020,GO:0055085,GO:0030001,GO:0046873	EDL46387.1
c84441_g1_i2	652	230.335	4.75986e-72	hypothetical protein PFMC_04429 [Plasmodium falciparum CAMP/Malaysia]	GO:0046872,GO:0019706,GO:0016740,GO:0016021,GO:0008152,GO:0016020,GO:0008270,GO:0016746	EWC87117.1
c84441_g1_i3	453	201.06	9.34782e-61	DHHC zinc finger domain containing protein [Plasmodium vivax Sal-1]	GO:0046872,GO:0019706,GO:0016740,GO:0016021,GO:0008152,GO:0016020,GO:0008270,GO:0016746	EDL47412.1
c84441_g1_i5	551	87.0409	2.54573e-17	Zinc finger protein [Plasmodium knowlesi strain H]	GO:0046872,GO:0019706,GO:0016740,GO:0016021,GO:0008152,GO:0016020,GO:0008270,GO:0016746	CAQ41986.1
c84448_g4_i2	1219	473.396	1.92072e-162	hypothetical protein PFFVO_04650 [Plasmodium falciparum Vietnam Oak-Knoll (FVO)]	GO:0016021,GO:0016020	ETW40397.1,ETW47071.1,EUR64820.1,EUT79603.1,EWC74172.1
c84450_g1_i2	603	327.02	3.90325e-106	protein SMG9 [Rattus norvegicus]	GO:0000184,GO:0042802,GO:0005622	XP_006228512.1,Q5PQS6.1,AAH87051.1,EDM08096.1
c84468_g1_i1	548	249.98	6.04788e-80	hypothetical protein PCYB_141980 [Plasmodium cynomolgi strain B]	GO:0046872	GAB68770.1
c84468_g2_i1	329	108.227	3.54737e-26	conserved Plasmodium protein, unknown function [Plasmodium falciparum 3D7]	GO:0046872,GO:0008270	CAD52238.1,ETW17111.1,ETW29675.1,ETW34973.1,ETW40865.1,ETW47793.1,ETW54792.1,ETW59844.1,EUR66792.1,EUT71975.1,EWC74902.1,EWC86996.1
c84480_g1_i1	294	83.5741	2.99746e-17	phosphomannomutase [Plasmodium knowlesi strain H]	GO:0009298,GO:0005737,GO:0008152,GO:0003824,GO:0019307,GO:0004615,GO:0016853	CAQ38852.1
c84543_g1_i1	219	68.9366	6.0376e-13	mitochondrial protein import protein TIM13, putative [Plasmodium falciparum 3D7]	GO:0046872,GO:0005739,GO:0015031,GO:0006810	AAN36821.1,ETW40074.1,ETW53857.1,ETW58999.1,EUR64094.1,EUT78713.1,CDO66694.1
c84543_g2_i1	232	103.99	2.60716e-26	mitochondrial protein import protein TIM13, putative [Plasmodium falciparum 3D7]	GO:0046872,GO:0005739,GO:0015031,GO:0006810	AAN36821.1,ETW40074.1,ETW53857.1,ETW58999.1,EUR64094.1,EUT78713.1,CDO66694.1
c84546_g1_i1	646	179.489	3.23812e-52	sf-assemblin [Plasmodium yoelii yoelii 17XNL]	GO:0005200	EAA16976.1,ETB59763.1,CDU84973.1,CDZ16740.1
c84567_g2_i2	1156	578.556	0	farnesyl pyrophosphate synthase [Plasmodium vivax Sal-1]	GO:0046872,GO:0008299,GO:0016740	EDL45674.1
c84605_g4_i1	469	229.18	8.45359e-67	hypothetical protein PCYB_147080 [Plasmodium cynomolgi strain B]	GO:0030131,GO:0016192,GO:0006886	GAB69280.1
c84606_g1_i2	819	238.039	2.69732e-71	PREDICTED: RING finger protein 44 isoform X3 [Equus caballus]	GO:0046872,GO:0008270	XP_005599265.1,XP_005599266.1,XP_005599267.1,XP_005599268.1,XP_005599269.1,XP_005599270.1,XP_005599271.1
c84615_g3_i1	325	181.03	1.56538e-51	hypothetical protein PFUGPA_02865 [Plasmodium falciparum Palo Alto/Uganda]	GO:0005885,GO:0005524,GO:0030833,GO:0005856,GO:0034314	ETW61705.1
c84615_g2_i2	783	241.121	8.79e-72	actin-like protein, putative [Plasmodium falciparum 3D7]	GO:0005885,GO:0005524,GO:0030833,GO:0005856,GO:0034314	CAD51790.1,ETW18499.1,ETW27638.1,EUR72347.1,EUT86480.1,EWC76861.1,EWC88680.1
c84647_g2_i1	1111	174.866	6.61482e-50	PfMNL-3 CISD1-like iron-sulfur protein, putative [Plasmodium falciparum 3D7]	GO:0043231,GO:0051537	AAN35419.2,ETW18404.1,ETW36320.1,ETW42410.1,ETW49044.1,ETW56654.1,ETW61220.1,EUR71975.1,EUT85549.1,EWC76323.1,CDO64660.1
c84647_g2_i2	932	231.106	2.16207e-72	PfMNL-3 CISD1-like iron-sulfur protein, putative [Plasmodium falciparum 3D7]	GO:0043231,GO:0051537	AAN35419.2,ETW18404.1,ETW36320.1,ETW42410.1,ETW49044.1,ETW56654.1,ETW61220.1,EUR71975.1,EUT85549.1,EWC76323.1,CDO64660.1
c84647_g2_i4	1211	129.413	6.56108e-36	PfMNL-3 CISD1-like iron-sulfur protein, putative [Plasmodium falciparum 3D7]	GO:0043231,GO:0051537	AAN35419.2,ETW18404.1,ETW36320.1,ETW42410.1,ETW49044.1,ETW56654.1,ETW61220.1,EUR71975.1,EUT85549.1,EWC76323.1,CDO64660.1
c84647_g8_i1	989	303.138	4.70545e-89	hypothetical protein C922_04660 [Plasmodium inui San Antonio 1]	GO:0008168,GO:0016740,GO:0032259	EUD64928.1
c84647_g10_i1	1422	533.487	0	20S proteasome beta subunit [Plasmodium vivax Sal-1]	GO:0051603,GO:0004175,GO:0016787,GO:0005634,GO:0005737,GO:0004298,GO:0005839,GO:0000502,GO:0008233,GO:0006508	EDL44345.1
c84668_g1_i1	231	119.013	8.52421e-29	1-deoxy-D-xylulose 5-phosphate synthase [Plasmodium vivax Sal-1]	GO:0008152,GO:0003824,GO:0016114,GO:0008661	EDL44431.1
c84680_g1_i1	381	180.259	2.1162e-49	kinesin, putative [Plasmodium falciparum 3D7]	GO:0016740,GO:0007018,GO:0005874,GO:0006200,GO:0000166,GO:0005524,GO:0005871,GO:0016887,GO:0003777,GO:0008017,GO:0008152	CAB39023.1
c84680_g8_i3	972	319.701	5.19708e-106	cell cycle regulator protein, putative [Plasmodium falciparum 3D7]	GO:0051726,GO:0003723,GO:0005737	CAD51656.1,CDO63171.1
c84682_g5_i1	2869	498.819	2.98119e-156	GTP-binding protein [Plasmodium inui San Antonio 1]	GO:0005525,GO:0000166,GO:0000917	EUD69505.1
c84683_g2_i1	2606	264.618	9.81535e-71	hypothetical protein C922_04739 [Plasmodium inui San Antonio 1]	GO:0000166	EUD64895.1
c84689_g7_i2	4721	481.871	1.77314e-146	hypothetical protein [Plasmodium vivax Sal-1]	GO:0006355,GO:0035267,GO:0006351,GO:0032777,GO:0005634	EDL47369.1
c84689_g25_i1	984	509.99	3.99574e-179	60S ribosomal protein L5, putative [Plasmodium falciparum 3D7]	GO:0003735,GO:0008097,GO:0006412,GO:0022625,GO:0005840,GO:0005622	1VX7,AAN36843.1
c84689_g27_i1	672	201.83	1.19662e-57	4-diphosphocytidyl-2c-methyl-D-erythritol kinase (CMK) [Plasmodium knowlesi strain H]	GO:0016301,GO:0016310,GO:0016114,GO:0050515	CAQ40567.1
c84689_g26_i2	918	164.851	6.54514e-43	4-diphosphocytidyl-2c-methyl-D-erythritol kinase (CMK) [Plasmodium knowlesi strain H]	GO:0016301,GO:0016310,GO:0016114,GO:0050515	CAQ40567.1
c84698_g1_i2	416	227.639	7.99007e-74	hypothetical protein C922_00316 [Plasmodium inui San Antonio 1]	GO:0003735,GO:0006412,GO:0005840,GO:0005622	EUD69453.1
c84715_g2_i2	582	148.673	5.05811e-41	PREDICTED: E3 ubiquitin-protein ligase RNF185 isoform X1 [Anas platyrhynchos]	GO:0046872,GO:0016874,GO:0008152,GO:0008270	XP_005026718.1,XP_005026719.1,XP_005026720.1,XP_005026721.1
c84718_g2_i1	658	265.774	1.51979e-83	protein phosphatase [Plasmodium inui San Antonio 1]	GO:0008152,GO:0003824	EUD69371.1
c84718_g2_i2	600	325.094	8.28788e-107	protein phosphatase, putative [Plasmodium falciparum 3D7]	GO:0008152,GO:0006470,GO:0003824,GO:0004722	AAN37136.2,ETW15937.1,ETW33768.1,ETW39704.1,ETW46481.1,ETW54213.1,ETW58525.1,EUR62402.1,EUT79074.1,CDO67014.1
c84718_g3_i1	751	250.751	1.21452e-77	protein phosphatase 2C [Plasmodium knowlesi strain H]	GO:0008152,GO:0003824	CAQ41592.1
c84718_g2_i3	514	142.895	1.0208e-37	protein phosphatase 2C [Plasmodium cynomolgi strain B]	GO:0008152,GO:0003824	GAB68037.1
c84718_g2_i5	254	147.132	9.68671e-41	protein phosphatase 2C [Plasmodium cynomolgi strain B]	GO:0008152,GO:0003824	GAB68037.1
c84719_g1_i1	1554	859.366	0	disulfide isomerase [Plasmodium knowlesi strain H]	GO:0045454,GO:0003756,GO:0008152,GO:0006457,GO:0005783,GO:0016853	ABB72220.1,CAQ38580.1
c84719_g9_i4	4688	281.182	6.55114e-73	hypothetical protein PCYB_094050 [Plasmodium cynomolgi strain B]	GO:0046872	GAB66620.1
c84719_g10_i1	1447	388.267	5.48384e-130	Rab11a, GTPase [Plasmodium falciparum 3D7]	GO:0020008,GO:0015031,GO:0016020,GO:0060627,GO:0000166,GO:0005525,GO:0055037,GO:0005515,GO:0005829,GO:0007264	CAA63652.1,CAD52353.1,ETW17231.1,ETW40983.1,ETW47618.1,ETW57750.1,ETW59609.1,EUR66621.1,EUT81240.1,EWC87108.1,CDO66000.1
c84719_g18_i1	3028	381.333	1.96942e-121	RNA binding protein, putative [Plasmodium falciparum 3D7]	GO:0003676,GO:0000166	CAD51921.1,ETW36754.1,CDO64298.1
c84719_g21_i2	2692	655.21	0	endopeptidase [Plasmodium knowlesi strain H]	GO:0046872,GO:0006508,GO:0008237,GO:0016787,GO:0008233,GO:0004222	CAQ41244.1
c84719_g26_i1	2645	807.749	0	DEAD-box RNA helicase [Plasmodium berghei strain ANKA]	GO:0004386,GO:0003676,GO:0005524,GO:0016787,GO:0008152	CAH95979.1
c84719_g26_i2	3537	807.749	0	DEAD-box RNA helicase [Plasmodium berghei strain ANKA]	GO:0004386,GO:0003676,GO:0005524,GO:0016787,GO:0008152	CAH95979.1
c84719_g31_i1	1129	291.967	1.37309e-92	co-chaperone GrpE [Plasmodium vivax Sal-1]	GO:0050790,GO:0005739,GO:0006457,GO:0005759,GO:0051087,GO:0000774,GO:0042803	EDL45635.1
c84719_g42_i1	1432	867.84	0	protein kinase [Plasmodium knowlesi strain H]	GO:0016301,GO:0005524,GO:0004672,GO:0016310,GO:0005509,GO:0006468,GO:0016772,GO:0004674	CAQ40003.1
c84719_g42_i2	1432	669.078	0	protein kinase [Plasmodium knowlesi strain H]	GO:0016301,GO:0005524,GO:0004672,GO:0016310,GO:0005509,GO:0006468,GO:0016772,GO:0004674	CAQ40003.1
c84721_g4_i1	287	102.064	6.70052e-26	signal recognition particle, RNP, putative [Plasmodium falciparum 3D7]	GO:0004004,GO:0006200	AAN36795.2,ETW16273.1,ETW34105.1,ETW40102.1,ETW50838.1,ETW53829.1,ETW58969.1,EUR64065.1,EUT78683.1,EWC74025.1
c84745_g6_i1	522	183.726	7.41273e-50	hypothetical protein PFBG_02890 [Plasmodium falciparum 7G8]	GO:0032040,GO:0006364	EWC76443.1
c84745_g7_i1	844	117.087	2.12911e-25	hypothetical protein C922_02142 [Plasmodium inui San Antonio 1]	GO:0032040,GO:0006364	EUD67436.1
c84745_g3_i2	1542	447.203	3.889e-148	exopolyphosphatase [Plasmodium vivax Sal-1]	GO:0005737,GO:0016787,GO:0008152,GO:0016462,GO:0030145	EDL47201.1
c84745_g14_i1	696	196.823	1.19995e-55	exopolyphosphatase [Plasmodium vivax Sal-1]	GO:0005737,GO:0016787,GO:0008152,GO:0016462,GO:0030145	EDL47201.1
c84745_g15_i1	1566	410.609	3.78268e-138	ribosomal protein L23 [Plasmodium yoelii yoelii 17XNL]	GO:0003735,GO:0006412,GO:0000166,GO:0005840,GO:0005622	EAA22425.1
c84745_g15_i2	1667	491.5	1.53654e-168	ribosomal protein L23 [Plasmodium chabaudi chabaudi]	GO:0003735,GO:0006412,GO:0000166,GO:0005840,GO:0005622	CAH76074.1,EUD74616.1,CDR17054.1
c84745_g23_i1	1091	196.052	7.23382e-54	transporter [Plasmodium cynomolgi strain B]	GO:0016021,GO:0016020	GAB69019.1
c84745_g23_i2	1864	492.271	1.14415e-164	transporter [Plasmodium knowlesi strain H]	GO:0016021,GO:0016020	CAQ42137.1
c84763_g2_i1	1768	923.694	0	serine/threonine protein phosphatase [Plasmodium knowlesi strain H]	GO:0016311,GO:0016787,GO:0008152,GO:0004721	CAQ37987.1
c84768_g2_i1	1020	177.563	1.59806e-48	protein kinase, putative [Plasmodium falciparum 3D7]	GO:0016310,GO:0004674,GO:0004672,GO:0006468,GO:0005737,GO:0000165,GO:0005524,GO:0016301,GO:0007165,GO:0004708,GO:0000187,GO:0016772	AAC71910.2,ETW20937.1,ETW45385.1,ETW51703.1,ETW57834.1,ETW63894.1,EUR79106.1,EWC79034.1
c84768_g2_i3	1524	421.394	9.48206e-141	protein kinase, putative [Plasmodium falciparum 3D7]	GO:0016310,GO:0004674,GO:0004672,GO:0006468,GO:0005737,GO:0000165,GO:0005524,GO:0016301,GO:0007165,GO:0004708,GO:0000187,GO:0016772	AAC71910.2,ETW20937.1,ETW45385.1,ETW51703.1,ETW57834.1,ETW63894.1,EUR79106.1,EWC79034.1
c84768_g2_i4	1229	421.779	2.26633e-142	protein kinase, putative [Plasmodium falciparum 3D7]	GO:0016310,GO:0004674,GO:0004672,GO:0006468,GO:0005737,GO:0000165,GO:0005524,GO:0016301,GO:0007165,GO:0004708,GO:0000187,GO:0016772	AAC71910.2,ETW20937.1,ETW45385.1,ETW51703.1,ETW57834.1,ETW63894.1,EUR79106.1,EWC79034.1
c84793_g1_i1	1156	187.578	3.64429e-48	nucleoside diphosphate kinase [Plasmodium knowlesi strain H]	GO:0016301,GO:0005524,GO:0016310,GO:0004550,GO:0006183,GO:0006241,GO:0006228,GO:0006165	CAQ41027.1
c84793_g4_i3	1349	451.055	4.96413e-140	nucleoside diphosphate kinase [Plasmodium knowlesi strain H]	GO:0016301,GO:0005524,GO:0016310,GO:0004550,GO:0006183,GO:0006241,GO:0006228,GO:0006165	CAQ41027.1
c84814_g1_i1	979	165.622	1.84416e-45	thymidylate kinase [Plasmodium inui San Antonio 1]	GO:0016301,GO:0005524,GO:0006233,GO:0046939,GO:0016310,GO:0004798	EUD64644.1
c84814_g2_i1	457	182.57	1.70892e-54	Chain A, Plasmodium Falciparum Thymidylate Kinase In Complex With Tmp And Adp	GO:0046939,GO:0006235,GO:0016310,GO:0006233,GO:0006227,GO:0000166,GO:0005524,GO:0016301,GO:0004798	2WWF,2WWF,2WWG,2WWG,2WWG,2WWH,2WWH,2WWH,2WWI,2WWI,2WWI
c84832_g7_i2	777	226.483	8.66194e-71	hypothetical protein C922_03380 [Plasmodium inui San Antonio 1]	GO:0006355,GO:0008270,GO:0032786,GO:0005634	EUD66185.1
c84832_g7_i5	908	217.624	3.92224e-67	transcription factor [Plasmodium knowlesi strain H]	GO:0006355,GO:0006351,GO:0008270,GO:0032786,GO:0005634	CAQ38981.1
c84832_g12_i1	992	276.559	1.18719e-84	hypothetical protein [Plasmodium yoelii yoelii 17XNL]	GO:0008641,GO:0003824,GO:0006464	EAA21243.1
c84832_g14_i1	5059	2095.86	0	DNA topoisomerase 2 [Plasmodium inui San Antonio 1]	GO:0003918,GO:0003916,GO:0006265,GO:0006259,GO:0003677,GO:0006200,GO:0000166,GO:0005524,GO:0016853	EUD66467.1
c84868_g6_i1	1287	461.84	3.95014e-151	hypothetical protein C922_03757 [Plasmodium inui San Antonio 1]	GO:0006508,GO:0004252,GO:0016021	EUD65774.1
c84868_g9_i1	2884	796.579	0	Aspartate--tRNA ligase [Plasmodium knowlesi strain H]	GO:0016874,GO:0006422,GO:0006418,GO:0003676,GO:0000166,GO:0005737,GO:0006412,GO:0005524,GO:0004815,GO:0004812	CAQ38115.1
c84872_g1_i1	969	93.9745	1.80898e-17	hypothetical protein [Plasmodium vivax Sal-1]	GO:0004037,GO:0000256	EDL43899.1
c84872_g8_i2	3825	1138.64	0	ABC transporter [Plasmodium vivax Sal-1]	GO:0016887,GO:0005524,GO:0008152,GO:0000166,GO:0017111,GO:0006200	EDL45607.1
c84872_g11_i1	1147	377.481	1.91813e-120	hypothetical protein C922_00649 [Plasmodium inui San Antonio 1]	GO:0005525,GO:0006508,GO:0004252,GO:0003824	EUD68958.1
c84872_g10_i3	375	205.682	1.78092e-59	hypothetical protein [Plasmodium vivax Sal-1]	GO:0005525,GO:0006508,GO:0004252,GO:0003824	EDL47468.1
c84872_g15_i1	1066	333.954	1.21408e-106	RNA binding protein [Plasmodium knowlesi strain H]	GO:0003723,GO:0003676,GO:0000166	CAQ42872.1
c84872_g24_i1	2160	487.649	3.65358e-164	hypothetical protein [Plasmodium yoelii yoelii 17XNL]	GO:0006457	EAA21798.1,ETB62029.1,CDU20973.1,CDZ14602.1
c84872_g25_i1	1271	410.609	1.82368e-135	RNA binding protein [Plasmodium knowlesi strain H]	GO:0003723,GO:0003676,GO:0000166	CAQ42872.1
c84872_g26_i1	3899	271.166	3.64572e-70	peptidase [Plasmodium knowlesi strain H]	GO:0008152,GO:0016773,GO:0016772	CAQ41808.1
c84872_g30_i1	615	145.976	4.34876e-36	diacylglycerol kinase, putative [Plasmodium falciparum 3D7]	GO:0016740,GO:0035556,GO:0004143,GO:0016310,GO:0016301,GO:0008152,GO:0007205,GO:0003951,GO:0020011	CAD51983.2
c84872_g37_i1	1434	345.51	2.92606e-111	hypothetical protein, conserved in Plasmodium species [Plasmodium knowlesi strain H]	GO:0006508,GO:0004252,GO:0016021	CAQ41617.1
c84872_g38_i1	556	129.798	6.43145e-31	phosphoenolpyruvate carboxylase [Plasmodium vivax Sal-1]	GO:0006099,GO:0008964,GO:0003824,GO:0015977	EDL46979.1
c84872_g44_i1	655	156.762	1.41729e-39	asparagine/aspartate rich protein [Plasmodium berghei strain ANKA]	GO:0008270,GO:0016567,GO:0004842	CAI04205.1
c84886_g2_i1	807	144.821	7.95141e-35	hypothetical protein [Plasmodium knowlesi strain H]	GO:0046872,GO:0016021,GO:0000166,GO:0016020	CAQ41128.1
c84886_g5_i2	1708	491.886	2.84566e-153	plasma membrane Ca2+ ATPase [Plasmodium vivax Sal-1]	GO:0046872,GO:0016021,GO:0000166,GO:0016020	EDL44539.1
c84890_g1_i1	822	371.318	5.81907e-119	myosin C [Plasmodium vivax Sal-1]	GO:0005524,GO:0008152,GO:0016459,GO:0003774	EDL43484.1
c84890_g2_i1	941	374.015	1.95941e-119	unconventional myosin pfm-b [Plasmodium knowlesi strain H]	GO:0005524,GO:0008152,GO:0016459,GO:0003774	CAQ40556.1
c84890_g1_i2	233	100.138	2.4337e-22	unconventional myosin pfm-b [Plasmodium knowlesi strain H]	GO:0005524,GO:0008152,GO:0016459,GO:0003774	CAQ40556.1
c84890_g3_i2	1296	527.324	6.67731e-177	myosin C [Plasmodium vivax Sal-1]	GO:0005524,GO:0008152,GO:0016459,GO:0003774	EDL43484.1
c84910_g1_i1	928	253.447	3.12271e-80	hypothetical protein C922_02214 [Plasmodium inui San Antonio 1]	GO:0006355,GO:0005634	EUD67508.1
c84918_g1_i1	209	77.7962	1.63298e-14	hypothetical protein, conserved in Plasmodium species [Plasmodium knowlesi strain H]	GO:0008152,GO:0003824	CAQ42096.1
c84919_g2_i3	2645	1074.69	0	dynein heavy chain [Plasmodium cynomolgi strain B]	GO:0030286,GO:0008152,GO:0003777,GO:0007018	GAB68237.1
c84919_g6_i1	642	299.671	2.77705e-89	hypothetical protein [Plasmodium vivax Sal-1]	GO:0008152,GO:0003777,GO:0007018	EDL46771.1
c84919_g8_i1	2086	1012.68	0	hypothetical protein [Plasmodium vivax Sal-1]	GO:0008152,GO:0003777,GO:0007018	EDL46771.1
c84919_g9_i1	371	86.6557	1.13364e-16	hypothetical protein C922_04434 [Plasmodium inui San Antonio 1]	GO:0030286,GO:0008152,GO:0003777,GO:0007018	EUD65148.1
c84919_g10_i1	362	74.3294	1.85372e-12	dynein heavy chain [Plasmodium knowlesi strain H]	GO:0008152,GO:0003777,GO:0007018	CAQ42501.1
c84932_g1_i1	832	322.013	4.26621e-100	hypothetical protein PFUGPA_05143 [Plasmodium falciparum Palo Alto/Uganda]	GO:0003723,GO:0016779,GO:0006396	ETW61039.1
c84932_g20_i1	3201	310.842	2.54627e-85	mitochondrial carrier protein [Plasmodium vivax Sal-1]	GO:0016021,GO:0016020,GO:0006810	EDL44864.1
c84939_g1_i1	1981	881.708	0	translation elongation factor EF-1, subunit alpha [Plasmodium yoelii yoelii 17XNL]	GO:0006414,GO:0005525,GO:0003746,GO:0003924,GO:0005737,GO:0006184,GO:0000166	XP_723738.1,XP_730211.1,XP_008624254.1,XP_008624255.1,EAA15302.1,EAA15303.1,EAA21776.1,ETB60993.1,ETB60994.1,EUD73447.1,EUD73448.1,KEG02544.1,KEG02545.1,CDR14138.1,CDR14139.1,CDS48758.1,CDS48759.1,CDU19035.1,CDZ13319.1
c84939_g1_i2	1975	881.708	0	translation elongation factor EF-1, subunit alpha [Plasmodium yoelii yoelii 17XNL]	GO:0006414,GO:0005525,GO:0003746,GO:0003924,GO:0005737,GO:0006184,GO:0000166	XP_723738.1,XP_730211.1,XP_008624254.1,XP_008624255.1,EAA15302.1,EAA15303.1,EAA21776.1,ETB60993.1,ETB60994.1,EUD73447.1,EUD73448.1,KEG02544.1,KEG02545.1,CDR14138.1,CDR14139.1,CDS48758.1,CDS48759.1,CDU19035.1,CDZ13319.1
c84947_g1_i3	819	204.912	1.24652e-56	hypothetical protein PFFVO_02831 [Plasmodium falciparum Vietnam Oak-Knoll (FVO)]	GO:0005509	ETW49132.1
c84969_g1_i1	739	129.798	3.92156e-30	hypothetical protein C922_00535 [Plasmodium inui San Antonio 1]	GO:0016310,GO:0008440	EUD68847.1
c84969_g2_i2	5235	902.894	0	DNA polymerase epsilon subunit B, putative [Plasmodium falciparum 3D7]	GO:0006260,GO:0016779,GO:0016740,GO:0003887,GO:0006261,GO:0003677	AAN36417.1,ETW17463.1,ETW41516.1,ETW48032.1,ETW56033.1,ETW60156.1,EUR68083.1,EUT82634.1,EWC75263.1
c84969_g2_i4	966	484.567	2.40177e-164	DNA polymerase epsilon subunit B, putative [Plasmodium falciparum 3D7]	GO:0006260,GO:0016779,GO:0016740,GO:0003887,GO:0006261,GO:0003677	AAN36417.1,ETW17463.1,ETW41516.1,ETW48032.1,ETW56033.1,ETW60156.1,EUR68083.1,EUT82634.1,EWC75263.1
c84969_g12_i1	1672	392.119	1.39132e-122	hypothetical protein [Plasmodium vivax Sal-1]	GO:0000902	EDL46782.1
c84969_g14_i1	809	407.912	3.15107e-126	hypothetical protein [Plasmodium vivax Sal-1]	GO:0006355,GO:0003700	EDL44201.1
c84969_g23_i2	296	172.94	2.68695e-50	protein FAM50A [Bos taurus]	GO:0005634	DAA13186.1
c84969_g24_i2	1766	447.203	3.53598e-143	hypothetical protein, conserved in Plasmodium species [Plasmodium knowlesi strain H]	GO:0016787,GO:0008152	CAQ40214.1
c84969_g27_i1	1263	610.527	0	conserved Plasmodium protein [Plasmodium falciparum 3D7]	GO:0016787,GO:0008152	AAN36032.1,EUT83688.1,EWC87869.1
c84969_g29_i1	2229	618.231	0	queuine tRNA ribosyltransferase [Plasmodium berghei strain ANKA]	GO:0008479,GO:0006400,GO:0016740,GO:0008616	CAH99166.1
c84969_g30_i1	2079	313.923	7.83851e-96	hypothetical protein, conserved in Plasmodium species [Plasmodium knowlesi strain H]	GO:0006414,GO:0003746,GO:0005622	CAQ41712.1
c85027_g2_i1	815	189.119	1.93924e-50	RNA helicase [Plasmodium knowlesi strain H]	GO:0004386,GO:0003676,GO:0005524,GO:0008152	CAQ37871.1
c85036_g4_i1	1211	497.278	2.20146e-169	hypothetical protein [Plasmodium knowlesi strain H]	GO:0005524	CAQ40638.1
c85036_g4_i5	1284	380.948	4.87762e-132	hypothetical protein [Plasmodium knowlesi strain H]	GO:0005524	CAQ40638.1
c85064_g3_i1	1965	752.666	0	RNA helicase [Plasmodium cynomolgi strain B]	GO:0004386,GO:0003676,GO:0005524,GO:0016787,GO:0008152	GAB68740.1
c85064_g11_i1	2236	189.889	3.25391e-46	transcription factor with AP2 domain(s) [Plasmodium cynomolgi strain B]	GO:0006355,GO:0003700	GAB67640.1
c85064_g10_i2	1684	244.588	2.40585e-65	hypothetical protein PCYB_133910 [Plasmodium cynomolgi strain B]	GO:0003682	GAB68517.1
c85064_g19_i1	2486	134.035	2.10143e-28	AP2 family [Plasmodium knowlesi strain H]	GO:0006355,GO:0003700	CAQ42171.1
c85064_g28_i1	891	172.94	5.08128e-44	transcription factor with AP2 domain(s) [Plasmodium cynomolgi strain B]	GO:0006355,GO:0003700	GAB69053.1
c85064_g29_i1	2264	1113.21	0	translation initiation factor IF-2 [Plasmodium knowlesi strain H]	GO:0005525,GO:0006413,GO:0003924,GO:0006184,GO:0003743,GO:0000166	CAQ41010.1
c85064_g32_i1	672	365.54	1.63575e-125	60S ribosomal protein L6, putative [Plasmodium falciparum 3D7]	GO:0003735,GO:0003723,GO:0006412,GO:0015934,GO:0005840,GO:0019843	1VX7,CAD52379.1,ETW16978.1,ETW41011.1,ETW59637.1,EUT81269.1,CDO66025.1
c85064_g39_i1	1181	509.99	3.64556e-177	UDP-galactose transporter [Plasmodium knowlesi strain H]	GO:0016021,GO:0016020,GO:0055085	CAQ39905.1
c85064_g41_i1	4899	777.319	0	transcrition adapter 2 [Plasmodium vivax Sal-1]	GO:0003682,GO:0008270,GO:0005634,GO:0003677	EDL44730.1
c85064_g45_i1	4346	1195.26	0	protein kinase [Plasmodium knowlesi strain H]	GO:0016301,GO:0005524,GO:0004672,GO:0016310,GO:0000166,GO:0006468,GO:0016772,GO:0004674	CAQ39660.1
c85064_g45_i3	3825	1196.42	0	protein kinase [Plasmodium knowlesi strain H]	GO:0016301,GO:0005524,GO:0004672,GO:0016310,GO:0000166,GO:0006468,GO:0016772,GO:0004674	CAQ39660.1
c85069_g1_i1	659	324.709	1.11921e-108	protein tyrosine phosphatase [Plasmodium cynomolgi strain B]	GO:0016791,GO:0016311,GO:0006470,GO:0008138	GAB66408.1
c85069_g16_i1	1636	320.857	3.55524e-100	cyclophilin [Plasmodium knowlesi strain H]	GO:0003755,GO:0006457,GO:0000413,GO:0016853	CAQ42751.1
c85069_g17_i1	959	220.705	4.88472e-62	protoporphyrinogen oxidase [Plasmodium vivax Sal-1]	GO:0055114,GO:0004729,GO:0016491,GO:0006779	EDL42464.1
c85069_g20_i1	2454	527.324	3.12888e-166	ATP-dependent Clp protease, protease subunit [Plasmodium inui San Antonio 1]	GO:0006508,GO:0005524,GO:0000166,GO:0017111,GO:0008233	EUD65818.1
c85069_g20_i4	2748	998.423	0	ATP-dependent Clp protease, protease subunit [Plasmodium inui San Antonio 1]	GO:0006508,GO:0005524,GO:0000166,GO:0017111,GO:0008233	EUD65818.1
c85069_g25_i2	792	282.337	6.99527e-86	protoporphyrinogen oxidase [Plasmodium vivax Sal-1]	GO:0055114,GO:0004729,GO:0016491,GO:0006779	EDL42464.1
c85069_g26_i1	798	301.212	4.75422e-93	V-type H(+)-translocating pyrophosphatase [Plasmodium vivax Sal-1]	GO:0009678,GO:0008152,GO:0004427,GO:0016020,GO:0055085,GO:0015992	EDL46092.1
c85069_g28_i1	1997	901.738	0	V-type H(+)-translocating pyrophosphatase [Plasmodium cynomolgi strain B]	GO:0009678,GO:0008152,GO:0004427,GO:0016020,GO:0055085,GO:0015992	GAB68017.1
c85148_g8_i1	711	155.992	2.52768e-40	SAM-dependent methyltransferase [Plasmodium yoelii yoelii 17XNL]	GO:0008168,GO:0016740,GO:0032259	EAA20982.1,CDU85162.1,CDZ16928.1
c85148_g9_i3	2726	384.8	1.56284e-117	phosphoglucomutase/parafusin related protein 1 [Toxoplasma gondii]	GO:0000287,GO:0005975,GO:0016868,GO:0004614,GO:0016853	ESS30601.1,KFG40037.1
c85148_g27_i3	473	189.119	9.75678e-52	hypothetical protein [Plasmodium vivax Sal-1]	GO:0006355,GO:0003700	EDL45817.1
c85160_g1_i2	671	118.627	1.68459e-29	prefoldin-like protein [Plasmodium cynomolgi strain B]	GO:0051082,GO:0006457,GO:0016272	GAB66359.1
c85160_g3_i1	705	161.384	7.64189e-46	prefoldin-like protein [Plasmodium knowlesi strain H]	GO:0051082,GO:0006457,GO:0016272	CAQ39849.1
c85162_g4_i1	955	304.679	1.2539e-91	vacuolar proton-translocating ATPase subunit a,putative [Plasmodium knowlesi strain H]	GO:0015078,GO:0033179,GO:0015991,GO:0000220	CAQ37947.1
c85173_g1_i1	1833	934.865	0	phospholipid-transporting ATPase, putative [Plasmodium falciparum 3D7]	GO:0004012,GO:0016021,GO:0006812,GO:0016787,GO:0045332,GO:0000166,GO:0015917,GO:0005524,GO:0015914,GO:0019829,GO:0046872,GO:0008152,GO:0000287	AAN36311.1,ETW55913.1,ETW60265.1,EWC87655.1
c85173_g9_i1	1082	550.051	0	methionine aminopeptidase, putative [Plasmodium falciparum 3D7]	GO:0046872,GO:0006508,GO:0070084,GO:0016787,GO:0008235,GO:0004177,GO:0070006,GO:0008233	CAD51636.2,ETW19889.1,ETW38051.1,ETW44329.1,ETW53367.1,ETW62913.1,EUR76750.1,EUT90789.1,EWC78059.1,EWC90108.1
c85177_g1_i1	2125	1048.88	0	coatomer alpha subunit [Plasmodium knowlesi strain H]	GO:0030117,GO:0016192,GO:0030126,GO:0005198,GO:0006886	CAQ41012.1
c85177_g3_i3	1919	298.901	1.74655e-89	hypothetical protein C922_02532 [Plasmodium inui San Antonio 1]	GO:0003676,GO:0000166	EUD66948.1
c85177_g4_i1	730	155.221	2.2727e-44	ubiquitin domain containing protein [Plasmodium vivax Sal-1]	GO:0005840	XP_002262025.1,XP_004224743.1,XP_008814341.1,EDL47330.1,CAQ41903.1,GAB68796.1,EUD68815.1
c85177_g11_i2	4142	249.595	2.64065e-63	hypothetical protein C922_00853 [Plasmodium inui San Antonio 1]	GO:0006355,GO:0003700	EUD68457.1
c85177_g20_i1	8925	265.774	2.10488e-67	hypothetical protein [Plasmodium vivax Sal-1]	GO:0005634	EDL45791.1
c85177_g33_i1	1565	355.525	3.09764e-104	E1-E2_ATPase/hydrolase [Plasmodium vivax Sal-1]	GO:0016021,GO:0030001,GO:0006812,GO:0016787,GO:0000166,GO:0005524,GO:0019829,GO:0046872,GO:0008152	EDL44861.1
c85177_g36_i1	1249	114.775	7.77651e-24	kinesin [Plasmodium cynomolgi strain B]	GO:0005524,GO:0005871,GO:0008152,GO:0000166,GO:0003777,GO:0008017,GO:0007018,GO:0005874	GAB64565.1
c85177_g38_i1	1153	256.144	2.62684e-72	multidomain scavenger receptor [Plasmodium cynomolgi strain B]	GO:0005044,GO:0016020,GO:0006898	GAB68620.1
c85177_g38_i2	3319	1591.25	0	hypothetical protein PFFCH_03273 [Plasmodium falciparum FCH/4]	GO:0003723,GO:0008168,GO:0006364,GO:0005044,GO:0008033,GO:0016020,GO:0006898,GO:0032259	EWC86166.1
c85177_g40_i1	318	97.0561	1.17745e-20	conserved Plasmodium protein [Plasmodium falciparum 3D7]	GO:0003674,GO:0005737,GO:0016020,GO:0005575	Q8IIG7.2,AAN35791.2
c85188_g15_i1	1478	661.374	0	ruvb-like dna helicase [Plasmodium knowlesi strain H]	GO:0004386,GO:0005524,GO:0008152,GO:0000166,GO:0017111,GO:0032508,GO:0003678,GO:0043141	CAQ42071.1
c85227_g2_i1	957	197.208	5.64805e-59	Tlp2; thioredoxin-like protein 2 [Plasmodium falciparum 3D7]	GO:0055114,GO:0005739,GO:0045454,GO:0006662,GO:0015035	CAX64238.1,ETW43212.1,ETW55211.1,ETW61598.1,CDO64314.1
c85238_g15_i1	1155	561.607	0	hypothetical protein [Plasmodium vivax Sal-1]	GO:0009117,GO:0016791,GO:0016311,GO:0000287	EDL46808.1
c85238_g21_i1	2227	372.089	4.37926e-108	sexual stage-specific protein kinase [Plasmodium vivax Sal-1]	GO:0016740,GO:0004674,GO:0016310,GO:0004672,GO:0006468,GO:0000166,GO:0005524,GO:0016301,GO:0016772	EDL44544.1
c85238_g26_i1	1690	414.075	5.59205e-125	sexual stage-specific protein kinase [Plasmodium vivax Sal-1]	GO:0016740,GO:0004674,GO:0016310,GO:0004672,GO:0006468,GO:0000166,GO:0005524,GO:0016301,GO:0016772	EDL44544.1
c85241_g1_i1	2029	736.873	0	dynein heavy chain [Plasmodium vivax Sal-1]	GO:0030286,GO:0008152,GO:0003777,GO:0007018	EDL46772.1
c85241_g3_i1	667	290.812	9.19376e-86	dynein heavy chain [Plasmodium knowlesi strain H]	GO:0008152,GO:0003777,GO:0007018	CAQ42501.1
c85241_g2_i2	641	171.785	1.17558e-44	dynein heavy chain [Plasmodium knowlesi strain H]	GO:0008152,GO:0003777,GO:0007018	CAQ42501.1
c85241_g6_i1	1172	428.713	5.66963e-131	dynein heavy chain [Plasmodium cynomolgi strain B]	GO:0030286,GO:0008152,GO:0003777,GO:0007018	GAB68237.1
c85245_g5_i1	259	128.642	1.04329e-31	guanylate cyclase, other [Plasmodium inui San Antonio 1]	GO:0035556,GO:0004012,GO:0016021,GO:0009190,GO:0045332,GO:0000166,GO:0005524,GO:0015914,GO:0046872,GO:0016849,GO:0000287	EUD68693.1
c85245_g4_i2	898	90.8929	1.42622e-16	guanylyl cyclase [Plasmodium vivax Sal-1]	GO:0046872,GO:0035556,GO:0009190,GO:0016849,GO:0000166	EDL46662.1
c85245_g3_i2	1302	632.869	0	hypothetical protein PFTANZ_04829 [Plasmodium falciparum Tanzania (2000708)]	GO:0035556,GO:0009190,GO:0016849	ETW34503.1
c85266_g1_i2	800	177.178	9.52025e-50	3-oxo-5-alpha-steroid 4-dehydrogenase family protein [Plasmodium vivax Sal-1]	GO:0006629,GO:0055114,GO:0005737,GO:0016021,GO:0016020,GO:0016627	EDL46101.1
c85275_g16_i1	599	181.03	3.07488e-54	hypothetical protein C922_00416 [Plasmodium inui San Antonio 1]	GO:0006355,GO:0006366,GO:0001104,GO:0016592,GO:0006357	EUD69552.1
c85277_g1_i2	648	213.001	5.66752e-65	Chain D, Chicken Cytochrome Bc1 Complex Inhibited By An Iodinated Analogue Of The Polyketide Crocacin-d	GO:0046872,GO:0008121,GO:1902600,GO:0020037,GO:0009055,GO:0005506	3CWB,3H1H,3H1H,3H1I,3H1I,3H1J,3H1J,3H1K,3H1K,3H1L,3H1L,3L70,3L70,3L71,3L71,3L72,3L72,3L73,3L73,3L74,3L74,3L75,3L75,3TGU,3TGU
c85277_g1_i4	459	207.994	4.80107e-64	Chain D, Chicken Cytochrome Bc1 Complex Inhibited By An Iodinated Analogue Of The Polyketide Crocacin-d	GO:0046872,GO:0008121,GO:1902600,GO:0020037,GO:0009055,GO:0005506	3CWB,3H1H,3H1H,3H1I,3H1I,3H1J,3H1J,3H1K,3H1K,3H1L,3H1L,3L70,3L70,3L71,3L71,3L72,3L72,3L73,3L73,3L74,3L74,3L75,3L75,3TGU,3TGU
c85281_g6_i1	677	233.802	1.09645e-67	hypothetical protein C922_03680 [Plasmodium inui San Antonio 1]	GO:0006508,GO:0006914,GO:0005737,GO:0016787,GO:0008234,GO:0008233,GO:0015031,GO:0006810	EUD65953.1
c85281_g11_i2	1885	279.641	1.34359e-86	hypothetical protein PCYB_073970 [Plasmodium cynomolgi strain B]	GO:0003779,GO:0030036	GAB65895.1
c85281_g12_i2	597	153.295	4.72362e-44	small nuclear ribonucleoprotein f [Plasmodium knowlesi strain H]	GO:0003723,GO:0005681,GO:0019013,GO:0008380,GO:0006397,GO:0030529,GO:0006396,GO:0005634	CAQ40047.1
c85281_g13_i1	649	90.1225	5.01498e-17	peptidase [Plasmodium knowlesi strain H]	GO:0006508,GO:0006914,GO:0005737,GO:0016787,GO:0008234,GO:0008233,GO:0015031,GO:0006810	CAQ42797.1
c85281_g25_i1	2948	1293.49	0	endoplasmin homolog [Plasmodium knowlesi strain H]	GO:0051082,GO:0005524,GO:0006950,GO:0006457	CAQ42170.1
c85281_g38_i1	580	177.948	9.35641e-53	elongation factor 1-beta [Plasmodium vinckei vinckei]	GO:0006414,GO:0003746,GO:0005853	EUD72486.1,KEG03506.1
c85281_g44_i1	824	135.576	6.69858e-32	peptidase, partial [Plasmodium cynomolgi strain B]	GO:0006508,GO:0006914,GO:0005737,GO:0016787,GO:0008234,GO:0008233,GO:0015031,GO:0006810	GAB68520.1
c85281_g45_i1	858	456.833	2.89287e-159	proliferating cell nuclear antigen 2 [Plasmodium falciparum 3D7]	GO:0051259,GO:0006259,GO:0003677,GO:0005634,GO:0006260,GO:0030337,GO:0006275,GO:0043626,GO:0006272,GO:0006298	AAG37983.1,AAN34792.1,AAN36343.1,ETW17558.1,ETW30005.1,ETW35383.1,ETW41424.1,ETW48108.1,ETW55950.1,ETW60299.1,EUR67997.1,EUT82545.1,EWC87409.1,CDO65542.1
c85288_g5_i1	1040	346.665	1.00519e-106	mitotic control protein dis3-like protein [Plasmodium knowlesi strain H]	GO:0016787,GO:0008152	CAQ40702.1
c85288_g6_i1	2993	558.91	0	TBC domain containing protein [Plasmodium cynomolgi strain B]	GO:0032313,GO:0032851,GO:0005097	GAB65648.1
c85290_g1_i1	1675	193.741	1.6404e-49	ATP dependent RNA helicase, partial [Plasmodium cynomolgi strain B]	GO:0043140,GO:0006260,GO:0004386,GO:0006281,GO:0000166,GO:0044237,GO:0003824,GO:0032508	GAB68414.1
c85302_g3_i2	4636	1726.45	0	hypothetical protein [Plasmodium knowlesi strain H]	GO:0005525,GO:0003924,GO:0006184	CAQ41515.1
c85302_g7_i1	4162	486.108	1.48733e-149	hypothetical protein [Plasmodium vivax Sal-1]	GO:0046872,GO:0003676,GO:0008270	EDL47085.1
c85302_g7_i2	3523	486.493	1.42544e-151	hypothetical protein [Plasmodium vivax Sal-1]	GO:0046872,GO:0003676,GO:0008270	EDL47085.1
c85302_g11_i1	911	271.552	8.94403e-88	translation initiation factor eIF-1A [Plasmodium vivax Sal-1]	GO:0003723,GO:0006413,GO:0006412,GO:0003743	EDL45820.1
c85302_g15_i1	2354	754.207	0	hypothetical protein PFFVO_04139 [Plasmodium falciparum Vietnam Oak-Knoll (FVO)]	GO:0009165,GO:0000287,GO:0004749	ETW41066.1,EWC74730.1
c85302_g22_i2	554	173.326	4.16767e-51	50S ribosomal protein L24e [Plasmodium inui San Antonio 1]	GO:0005840	EUD68778.1
c85302_g24_i2	5065	223.016	6.48341e-55	Cg2-like protein [Plasmodium knowlesi strain H]	GO:0006366,GO:0001104,GO:0016592,GO:0006357	CAQ37906.1
c85302_g26_i1	3766	1717.59	0	DNA replication licensing factor MCM2 [Plasmodium cynomolgi strain B]	GO:0004386,GO:0003678,GO:0016787,GO:0003677,GO:0005634,GO:0006260,GO:0000166,GO:0017111,GO:0005524,GO:0032508,GO:0042555,GO:0006270	GAB68515.1
c85302_g37_i1	802	95.9005	1.49881e-18	histone [Plasmodium cynomolgi strain B]	GO:0006355,GO:0043565,GO:0046982,GO:0016602,GO:0005634,GO:0005622,GO:0003700	GAB68191.1
c85304_g1_i2	1246	187.193	2.71087e-50	hypothetical protein [Plasmodium yoelii yoelii 17XNL]	GO:0015937,GO:0005524,GO:0016310,GO:0004594	EAA19079.1
c85304_g1_i5	722	120.553	7.91686e-28	pantothenate kinase [Plasmodium falciparum Palo Alto/Uganda]	GO:0016301,GO:0015937,GO:0005524,GO:0016310,GO:0004594	EUT78704.1
c85315_g1_i1	1735	553.518	0	aspartate transcarbamoylase [Plasmodium knowlesi strain H]	GO:0016743,GO:0006520,GO:0006207,GO:0016740,GO:0016597,GO:0004070	CAQ41173.1
c85315_g20_i1	565	153.295	3.72536e-39	protein phosphatase 2C [Plasmodium knowlesi strain H]	GO:0016311,GO:0016787,GO:0008152,GO:0003824,GO:0004721	CAQ38249.1
c85315_g23_i1	1611	651.744	0	DNA mismatch repair protein PMS2 [Plasmodium cynomolgi strain B]	GO:0005524,GO:0032300,GO:0030983,GO:0006298	GAB64642.1
c85315_g25_i1	1442	153.68	4.60424e-36	ATPase [Plasmodium knowlesi strain H]	GO:0005524,GO:0008152,GO:0000166,GO:0017111	CAQ42842.1
c85315_g34_i1	493	255.373	1.33087e-80	dihydroorotate dehydrogenase mitochondrial precursor, partial [Plasmodium cynomolgi strain B]	GO:0055114,GO:0006222,GO:0006207,GO:0004152,GO:0003824	GAB67511.1
c85315_g40_i1	2856	128.257	1.0941e-26	AAA family ATPase, partial [Plasmodium cynomolgi strain B]	GO:0005524,GO:0008152,GO:0000166,GO:0017111	GAB68566.1
c85315_g42_i1	426	110.923	1.16253e-24	hypothetical protein C922_01915 [Plasmodium inui San Antonio 1]	GO:0006355,GO:0003700	EUD67726.1
c85315_g45_i1	2619	1021.92	0	ATP-dependent metalloprotease, partial [Plasmodium cynomolgi strain B]	GO:0016021,GO:0004222,GO:0016020,GO:0000166,GO:0017111,GO:0008270,GO:0005524,GO:0008237,GO:0008233,GO:0006508	GAB66471.1
c85315_g43_i3	2436	703.745	0	ATPase [Plasmodium knowlesi strain H]	GO:0005524,GO:0008152,GO:0000166,GO:0017111	CAQ42842.1
c85319_g1_i1	1028	370.163	5.34396e-124	zinc-finger protein [Plasmodium knowlesi strain H]	GO:0046872,GO:0019706,GO:0016740,GO:0016021,GO:0008152,GO:0016020,GO:0008270,GO:0016746	CAQ38960.1
c85319_g1_i5	570	177.948	2.52056e-51	zinc-finger protein [Plasmodium knowlesi strain H]	GO:0046872,GO:0019706,GO:0016740,GO:0016021,GO:0008152,GO:0016020,GO:0008270,GO:0016746	CAQ38960.1
c85320_g10_i1	4150	573.933	0	malonyl CoA-acyl carrier protein transacylase precursor, partial [Plasmodium cynomolgi strain B]	GO:0016740,GO:0008152	GAB68787.1
c85359_g1_i5	686	263.077	2.40265e-77	pyridine nucleotide transhydrogenase [Plasmodium knowlesi strain H]	GO:1902600,GO:0055114,GO:0016491,GO:0016021,GO:0008750,GO:0003957,GO:0050661	CAQ41607.1
c85359_g3_i1	1086	406.371	1.2548e-127	NAD(P) transhydrogenase [Plasmodium inui San Antonio 1]	GO:0055114,GO:0016021,GO:0008750,GO:0050661	EUD69387.1
c85368_g4_i1	1212	296.204	3.42898e-95	myosin A tail domain interacting protein MTIP [Plasmodium vivax Sal-1]	GO:0005509	EDL44262.1
c85368_g4_i2	1077	316.235	1.14737e-103	myosin A tail domain interacting protein MTIP [Plasmodium vivax Sal-1]	GO:0005509	EDL44262.1
c85386_g1_i3	383	143.665	9.40247e-41	cytochrome b5-like Heme/Steroid binding domain containing protein [Plasmodium falciparum 3D7]	GO:0046872,GO:0020037	CAX64219.1,EWC85881.1
c85386_g1_i5	592	154.066	7.34234e-44	cytochrome b5-like Heme/Steroid binding domain containing protein [Plasmodium falciparum 3D7]	GO:0046872,GO:0020037	CAX64219.1,EWC85881.1
c85387_g1_i10	1331	171.785	7.45003e-46	phosphatidylinositol N-acetylglucosaminyltransferase domain containing protein [Plasmodium cynomolgi strain B]	GO:0017176,GO:0006506,GO:0016740,GO:0016021,GO:0016757	GAB65686.1
c85409_g1_i1	389	185.267	1.34534e-54	LMBR-like integral membrane protein [Plasmodium cynomolgi strain B]	GO:0016021,GO:0016020	GAB67682.1
c85409_g1_i2	1949	733.021	0	LMBR-like, integral membrane protein [Plasmodium knowlesi strain H]	GO:0016021,GO:0016020	CAQ41235.1
c85409_g1_i5	1672	599.742	0	hypothetical protein C922_01869 [Plasmodium inui San Antonio 1]	GO:0016021,GO:0016020	EUD67683.1
c85410_g1_i1	2344	437.958	3.09834e-137	hypothetical protein [Plasmodium vivax Sal-1]	GO:0016779,GO:0008152	EDL44384.1
c85410_g1_i2	1661	396.741	1.18367e-131	deoxyribose-phosphate aldolase, putative [Plasmodium falciparum 3D7]	GO:0005737,GO:0006098,GO:0004139,GO:0003824,GO:0016829,GO:0009264	AAN35407.1,ETW18388.1,ETW30622.1,ETW36347.1,ETW42784.1,ETW56640.1,ETW61470.1,EUR71961.1,EUT85534.1,EWC76343.1,EWC85767.1
c85415_g5_i1	2921	894.804	0	ATP-dependent heat shock protein [Plasmodium cynomolgi strain B]	GO:0009376,GO:0006950,GO:0006200,GO:0000166,GO:0005737,GO:0017111,GO:0005524,GO:0070011,GO:0016887,GO:0006508,GO:0008152	GAB65650.1
c85419_g2_i1	547	228.024	1.40329e-64	hypothetical protein C922_00124 [Plasmodium inui San Antonio 1]	GO:0030286,GO:0008152,GO:0003777,GO:0007018	EUD69261.1
c85419_g3_i2	1617	295.049	1.1479e-82	dynein beta chain [Plasmodium vivax Sal-1]	GO:0030286,GO:0008152,GO:0003777,GO:0007018	EDL46003.1
c85419_g5_i1	975	281.567	5.24974e-81	dynein beta chain putative [Plasmodium cynomolgi strain B]	GO:0030286,GO:0008152,GO:0003777,GO:0007018	GAB67926.1
c85420_g6_i1	1221	254.218	3.33916e-79	conserved Plasmodium protein [Plasmodium falciparum 3D7]	GO:0006367,GO:0005672	AAN36571.1,ETW17304.1,ETW35141.1,ETW41358.1,ETW47871.1,ETW55759.1,ETW59981.1,EUR67171.1,EUT82004.1,EWC75067.1
c85420_g6_i2	970	254.218	2.37472e-80	conserved Plasmodium protein [Plasmodium falciparum 3D7]	GO:0006367,GO:0005672	AAN36571.1,ETW17304.1,ETW35141.1,ETW41358.1,ETW47871.1,ETW55759.1,ETW59981.1,EUR67171.1,EUT82004.1,EWC75067.1
c85427_g1_i8	669	189.889	2.83453e-57	myosin light chain, putative [Plasmodium falciparum 3D7]	GO:0005509	CAG25085.2
c85437_g3_i1	1341	604.749	0	hypothetical protein PFNF135_02129 [Plasmodium falciparum NF135/5.C10]	GO:0005524,GO:0004812,GO:0000166,GO:0006418,GO:0004831	EUR73179.1,EUT87642.1,EWC89117.1
c85457_g3_i1	2981	232.646	5.09082e-59	hypothetical protein [Plasmodium vivax Sal-1]	GO:0008270	EDL46913.1
c85457_g7_i1	1602	804.283	0	6-phosphogluconate dehydrogenase, decarboxylating, putative [Plasmodium falciparum 3D7]	GO:0055114,GO:0016491,GO:0006098,GO:0016616,GO:0004616,GO:0050662,GO:0050661	AAN37133.1,ETW15933.1,ETW33763.1,ETW39709.1,ETW46477.1,ETW54208.1,ETW58521.1,EUT79069.1,EWC73644.1,EWC86321.1,CDO67011.1
c85457_g9_i1	390	144.05	2.22298e-36	hypothetical protein PFUGPA_04952 [Plasmodium falciparum Palo Alto/Uganda]	GO:0005622,GO:0003677	ETW62769.1
c85457_g20_i1	2212	474.937	7.2592e-142	hypothetical protein C922_03100 [Plasmodium inui San Antonio 1]	GO:0008270	EUD66466.1
c85470_g3_i1	490	90.8929	2.66587e-18	serine hydroxymethyltransferase putative [Plasmodium knowlesi strain H]	GO:0008168,GO:0006544,GO:0004372,GO:0016740,GO:0003824,GO:0006563,GO:0032259,GO:0030170	CAQ41577.1
c85478_g3_i1	877	518.464	2.21836e-180	hypothetical protein [Plasmodium berghei strain ANKA]	GO:0008152,GO:0003824,GO:0030170	CAH95180.1
c85478_g6_i1	359	145.591	1.52007e-40	hypothetical protein [Plasmodium berghei strain ANKA]	GO:0008152,GO:0003824,GO:0030170	CAH96993.1
c85478_g8_i1	1422	367.466	3.8728e-109	lysine decarboxylase [Plasmodium vivax Sal-1]	GO:0008152,GO:0003824,GO:0030170	EDL43637.1
c85494_g2_i1	1328	490.73	3.24582e-155	myosin D [Plasmodium yoelii yoelii 17XNL]	GO:0005524,GO:0008152,GO:0016459,GO:0003774	EAA21562.1
c85494_g3_i4	312	110.153	4.41874e-25	myosin D [Plasmodium vivax Sal-1]	GO:0005524,GO:0008152,GO:0016459,GO:0003774	EDL47659.1
c85512_g7_i1	1593	390.193	1.02638e-125	hypothetical protein [Plasmodium yoelii yoelii 17XNL]	GO:0006508,GO:0008897,GO:0006364,GO:0000287,GO:0004222,GO:0006633,GO:0009059	EAA18476.1,CDU16816.1,CDZ11346.1
c85512_g7_i2	1364	390.193	8.26741e-127	hypothetical protein [Plasmodium yoelii yoelii 17XNL]	GO:0006508,GO:0008897,GO:0006364,GO:0000287,GO:0004222,GO:0006633,GO:0009059	EAA18476.1,CDU16816.1,CDZ11346.1
c85522_g5_i1	678	74.7146	6.54098e-12	transcription elongation factor [Plasmodium knowlesi strain H]	GO:0006414,GO:0003746,GO:0006351	CAQ40056.1
c85522_g9_i1	1522	229.18	3.88277e-61	hypothetical protein [Plasmodium vivax Sal-1]	GO:0006351	EDL45666.1
c85525_g27_i1	753	380.948	6.2598e-123	cullin [Plasmodium vivax Sal-1]	GO:0031461,GO:0031625,GO:0006511	EDL47480.1
c85525_g26_i2	1810	731.865	0	cullin-like protein [Plasmodium knowlesi strain H]	GO:0031461,GO:0031625,GO:0006511	CAQ42058.1
c85540_g1_i5	678	133.65	4.48843e-34	DHHC zinc finger [Plasmodium knowlesi strain H]	GO:0046872,GO:0019706,GO:0016740,GO:0016021,GO:0008152,GO:0016020,GO:0008270,GO:0016746	CAQ38411.1
c85542_g3_i1	1053	296.204	3.72502e-96	developmental protein [Plasmodium knowlesi strain H]	GO:0015031	CAQ39105.1
c85542_g11_i1	2005	436.032	1.0227e-141	hypothetical protein C922_00445 [Plasmodium inui San Antonio 1]	GO:0003676,GO:0000398,GO:0017069,GO:0000166	EUD68757.1
c85548_g3_i1	842	369.007	1.25497e-120	hypothetical protein PFBG_02073 [Plasmodium falciparum 7G8]	GO:0046872,GO:0016787,GO:0006470,GO:0003824,GO:0004722,GO:0004721	EUT87164.1
c85548_g5_i1	1164	526.939	0	ribonuclease HII, putative [Plasmodium falciparum 3D7]	GO:0090305,GO:0016787,GO:0003676,GO:0016070,GO:0003723,GO:0090502,GO:0004523,GO:0006401,GO:0004519,GO:0004518	CAG25051.1,ETW19573.1,ETW27772.1,ETW62455.1,EUR75066.1,EWC77725.1,EWC86054.1
c85548_g6_i1	890	307.76	1.44321e-101	40S ribosomal protein S7, putative [Plasmodium falciparum 3D7]	GO:0003735,GO:0006412,GO:0022627,GO:0005840,GO:0005622	3J7A,CAD52162.1,ETW17036.1,ETW29597.1,ETW35066.1,ETW41183.1,ETW47859.1,ETW55852.1,ETW59766.1,EUR66713.1,EUT81045.1,EWC74978.1,CDO65823.1
c85548_g9_i2	4260	2395.54	0	6-phosphofructokinase [Plasmodium vivax Sal-1]	GO:0046835,GO:0016310,GO:0005524,GO:0016301,GO:0005945,GO:0006096,GO:0047334,GO:0006002,GO:0003872	EDL44963.1
c85548_g17_i1	3869	296.204	4.86135e-78	SET domain containing protein [Plasmodium vivax Sal-1]	GO:0046872,GO:0008168,GO:0016740,GO:0008270,GO:0032259	EDL46578.1
c85548_g19_i1	1597	361.303	2.22401e-117	40S ribosomal subunit protein S6 [Plasmodium berghei strain ANKA]	GO:0003735,GO:0006412,GO:0005840,GO:0005622	CAI00435.1,CDS50966.1
c85548_g21_i1	1037	535.413	0	14-3-3 protein, putative [Plasmodium falciparum 3D7]	GO:0042393,GO:0005737,GO:0020020,GO:0019904,GO:0005634	CAX64133.1,EWC88970.1,CDO63950.1
c85548_g26_i1	1497	728.013	0	hypothetical protein PFFVO_00999 [Plasmodium falciparum Vietnam Oak-Knoll (FVO)]	GO:0003755,GO:0006457,GO:0000413	ETW28078.1,ETW63035.1
c85548_g29_i1	2722	1163.67	0	threonyl-tRNA synthetase [Plasmodium inui San Antonio 1]	GO:0004829,GO:0006418,GO:0000166,GO:0005737,GO:0005524,GO:0006435,GO:0004812,GO:0016876,GO:0043039	EUD65382.1
c85548_g38_i2	3207	169.088	4.21787e-39	hypothetical protein [Plasmodium knowlesi strain H]	GO:0008152,GO:0003824	CAQ40918.1
c85548_g42_i1	679	259.996	1.23952e-84	40S ribosomal protein S23, putative [Plasmodium falciparum 3D7]	GO:0003735,GO:0006412,GO:0015935,GO:0022627,GO:0030529,GO:0005840,GO:0005622	3J7A,CAB39014.1,ETW20682.1,ETW51493.1,EUT92237.1,CDO62498.1
c85549_g1_i1	1162	630.943	0	replication factor C subunit 5, putative [Plasmodium falciparum 3D7]	GO:0006260,GO:0006271,GO:0005663	AAN35703.1,ETW15586.1,ETW26843.1,ETW36016.1,ETW42350.1,ETW48801.1,ETW52735.1,ETW60939.1,EUR70045.1,EUT84105.1,EWC76013.1,EWC88154.1
c85549_g2_i1	1401	408.297	2.23985e-136	phosphatidylinositol-4-phosphate-5-kinase [Plasmodium cynomolgi strain B]	GO:0016301,GO:0016310	GAB67970.1
c85552_g1_i3	1392	554.673	0	3',5'-cyclic-nucleotide phosphodiesterase [Plasmodium inui San Antonio 1]	GO:0046872,GO:0016787,GO:0008152,GO:0008081,GO:0003824,GO:0007165,GO:0004114	EUD66541.1
c85553_g2_i1	926	219.935	6.47816e-67	hypothetical protein PFFVO_03986 [Plasmodium falciparum Vietnam Oak-Knoll (FVO)]	GO:0016021,GO:0016020,GO:0006810	ETW33187.1,ETW40911.1,ETW47703.1,EUR66838.1,EUT81169.1,EWC74857.1
c85553_g4_i1	3317	536.954	1.30871e-158	hypothetical protein, conserved in Plasmodium species [Plasmodium knowlesi strain H]	GO:0016887,GO:0005858,GO:0008152,GO:0003777,GO:0007018,GO:0006200,GO:0001539	CAQ38936.1
c85553_g4_i3	3317	425.246	7.82926e-121	hypothetical protein, conserved in Plasmodium species [Plasmodium knowlesi strain H]	GO:0016887,GO:0005858,GO:0008152,GO:0003777,GO:0007018,GO:0006200,GO:0001539	CAQ38936.1
c85553_g13_i1	1685	292.738	3.24575e-91	conserved Plasmodium protein, unknown function [Plasmodium falciparum 3D7]	GO:0044310,GO:0020009	AAN37080.1,EWC86375.1
c85553_g9_i5	2279	270.011	5.3073e-79	hypothetical protein PFNF135_02119 [Plasmodium falciparum NF135/5.C10]	GO:0004386,GO:0003676,GO:0005524,GO:0008152	EUT61509.1,EWC77240.1,EWC89109.1
c85555_g4_i1	1927	187.193	7.77976e-48	hypothetical protein, conserved in Plasmodium species [Plasmodium knowlesi strain H]	GO:0003676,GO:0008270,GO:0005634	CAQ42938.1
c85559_g3_i5	1984	728.013	0	conserved Plasmodium protein, unknown function [Plasmodium falciparum 3D7]	GO:0020011	AAN36980.1,ETW16180.1,ETW29135.1,ETW33903.1,ETW54035.1,ETW58342.1,EUR62834.1,EUT78894.1,EWC73835.1
c85566_g1_i1	447	186.808	3.89296e-53	hypothetical integral membrane protein DUF56 family [Plasmodium cynomolgi strain B]	GO:0008152,GO:0016020,GO:0016772	GAB64575.1
c85576_g1_i2	893	442.195	5.47106e-153	Cell division control protein 2 homolog [Plasmodium knowlesi strain H]	GO:0016740,GO:0016310,GO:0004674,GO:0008353,GO:0004672,GO:0051726,GO:0006468,GO:0000166,GO:0005737,GO:0051301,GO:0005524,GO:0016301,GO:0004693,GO:0016772	O96821.1,CAA11852.1,CAQ40728.1
c85576_g1_i4	1077	349.362	1.4392e-115	Cell division control protein 2 homolog [Plasmodium knowlesi strain H]	GO:0016740,GO:0016310,GO:0004674,GO:0008353,GO:0004672,GO:0051726,GO:0006468,GO:0000166,GO:0005737,GO:0051301,GO:0005524,GO:0016301,GO:0004693,GO:0016772	O96821.1,CAA11852.1,CAQ40728.1
c85576_g1_i5	396	148.673	7.38336e-41	Cell division control protein 2 homolog [Plasmodium knowlesi strain H]	GO:0016740,GO:0016310,GO:0004674,GO:0008353,GO:0004672,GO:0051726,GO:0006468,GO:0000166,GO:0005737,GO:0051301,GO:0005524,GO:0016301,GO:0004693,GO:0016772	O96821.1,CAA11852.1,CAQ40728.1
c85576_g4_i1	485	162.155	1.41275e-45	Chain A, Structure Of P. Falciparum Pfpk5	GO:0016740,GO:0016310,GO:0004674,GO:0008353,GO:0004672,GO:0051726,GO:0006468,GO:0000166,GO:0005737,GO:0005524,GO:0016301,GO:0004693,GO:0016772	1OB3,1V0P,1V0P
c85576_g4_i2	600	85.8853	3.12491e-32	Chain A, Crystal Structure Of The T198a Mutant Of Pfpk5	GO:0016740,GO:0016310,GO:0004674,GO:0008353,GO:0004672,GO:0051726,GO:0006468,GO:0000166,GO:0005737,GO:0005524,GO:0016301,GO:0004693,GO:0016772	1V0B
c85582_g8_i1	1434	257.299	1.48197e-75	nucleic acid binding factor [Plasmodium berghei strain ANKA]	GO:0003676,GO:0000166	CAH99922.1
c85585_g6_i1	2700	717.613	0	hypothetical protein [Plasmodium vivax Sal-1]	GO:0006351,GO:0003899,GO:0005634	EDL46072.1
c85585_g6_i2	2192	474.552	6.00963e-158	hypothetical protein, conserved in Plasmodium species [Plasmodium knowlesi strain H]	GO:0016020	CAQ40111.1
c85585_g10_i1	2771	1078.54	0	inorganic anion exchanger, inorganic anion antiporter [Plasmodium falciparum 3D7]	GO:1902358,GO:0016021,GO:0008272,GO:0008271,GO:0016020,GO:0015116,GO:0015103,GO:0005887	AAN37292.1,ETW39518.1,ETW46311.1,EUR62074.1,EUT79243.1
c85585_g10_i3	2513	817.379	0	hypothetical protein PFFVO_05363 [Plasmodium falciparum Vietnam Oak-Knoll (FVO)]	GO:1902358,GO:0016021,GO:0008272,GO:0015116	ETW33569.1,ETW39519.1,ETW46312.1,EUT79244.1
c85586_g1_i1	251	111.694	2.58181e-27	putative O-sialoglycoprotein endopeptidase [Taeniopygia guttata]	GO:0046872,GO:0070526,GO:0005737,GO:0016740,GO:0008033,GO:0016747,GO:0016746,GO:0005634	ACH43794.1
c85586_g4_i2	603	154.066	2.4288e-62	putative O-sialoglycoprotein endopeptidase [Taeniopygia guttata]	GO:0046872,GO:0070526,GO:0005737,GO:0016740,GO:0008033,GO:0016747,GO:0016746,GO:0005634	ACH43794.1
c85586_g4_i3	543	108.612	2.31173e-39	putative O-sialoglycoprotein endopeptidase [Taeniopygia guttata]	GO:0046872,GO:0070526,GO:0005737,GO:0016740,GO:0008033,GO:0016747,GO:0016746,GO:0005634	ACH43794.1
c85586_g4_i6	540	231.491	1.49264e-71	putative O-sialoglycoprotein endopeptidase [Taeniopygia guttata]	GO:0046872,GO:0070526,GO:0005737,GO:0016740,GO:0008033,GO:0016747,GO:0016746,GO:0005634	ACH43794.1
c85614_g11_i1	538	203.371	1.8115e-62	guanylate kinase [Plasmodium vivax Sal-1]	GO:0016301,GO:0006163,GO:0004385,GO:0046939,GO:0016310	EDL45100.1
c85617_g7_i1	596	180.259	4.29e-54	histone 2B [Plasmodium vivax Sal-1]	GO:0005694,GO:0000786,GO:0006334,GO:0046982,GO:0005634,GO:0003677	CAA76839.1,EDL45453.1
c85617_g8_i1	2945	1648.25	0	importin beta, putative [Plasmodium falciparum 3D7]	GO:0005643,GO:0008536,GO:0006913,GO:0008139,GO:0006886,GO:0006607,GO:0008565	CAD51221.1,ETW19066.1,ETW28995.1,ETW37150.1,ETW43296.1,ETW49915.1,ETW52509.1,ETW61950.1,EUR72926.1,EUT87218.1,EWC77123.1,EWC88942.1
c85617_g10_i1	1253	417.542	1.67146e-141	S-adenosylmethionine-dependent methyltransferase, putative [Plasmodium falciparum 3D7]	GO:0008168,GO:0016740,GO:0008152,GO:0032259,GO:0008757	CAX63979.1,ETW44662.1,ETW50743.1,ETW53417.1,ETW63162.1,EUT90729.1,CDO63101.1
c85617_g15_i5	4951	544.273	8.65498e-164	phospholipid-transporting ATPase [Plasmodium cynomolgi strain B]	GO:0004012,GO:0016021,GO:0006812,GO:0045332,GO:0000166,GO:0005524,GO:0015914,GO:0019829,GO:0046872,GO:0000287	GAB69063.1
c85617_g15_i6	1458	544.273	2.78343e-177	phospholipid-transporting ATPase [Plasmodium cynomolgi strain B]	GO:0004012,GO:0016021,GO:0006812,GO:0045332,GO:0000166,GO:0005524,GO:0015914,GO:0019829,GO:0046872,GO:0000287	GAB69063.1
c85617_g19_i2	1274	316.235	7.97115e-103	PfRab1a [Plasmodium falciparum 3D7]	GO:0005525,GO:0060627,GO:0007264,GO:0000166,GO:0016020,GO:0005793,GO:0015031	AAF15358.1,CAD51503.1,ETW20142.1,ETW33131.1,ETW44565.1,ETW50944.1,EUR77448.1,EUT90639.1,EWC78188.1,EWC90233.1
c85617_g21_i1	792	414.075	3.6413e-130	chromosome condensation protein [Plasmodium knowlesi strain H]	GO:0005694,GO:0005524,GO:0051276,GO:0005634	CAQ40501.1
c85619_g5_i2	3244	665.226	0	acid phosphatase [Plasmodium knowlesi strain H]	GO:0016311,GO:0016787,GO:0008152,GO:0003993	CAQ39224.1
c85619_g19_i1	816	222.246	2.63422e-62	hypothetical protein [Plasmodium vivax Sal-1]	GO:0005524,GO:0005737,GO:0008033,GO:0000166,GO:0016879	EDL43584.1
c85619_g21_i1	1632	659.062	0	26S proteasome subunit [Plasmodium knowlesi strain H]	GO:0000502	CAQ38986.1
c85619_g24_i2	673	102.834	9.37427e-24	hypothetical protein PFMALIP_00100 [Plasmodium falciparum MaliPS096_E11]	GO:0006139,GO:0005524,GO:0019205,GO:0016310	ETW57954.1
c85649_g1_i1	2714	523.472	1.90786e-156	C50 peptidase [Plasmodium cynomolgi strain B]	GO:0006508,GO:0008233,GO:0005634	GAB68958.1
c85649_g3_i1	803	305.064	1.07361e-100	Chain A, Crystal Structure Of The Clpp Protease Catalytic Domain From Plasmodium Falciparum	GO:0006508,GO:0004252,GO:0020011,GO:0016787,GO:0008233	2F6I,2F6I,2F6I,2F6I,2F6I,2F6I
c85649_g4_i1	597	176.792	9.53871e-47	ATPase [Plasmodium inui San Antonio 1]	GO:0046872,GO:0015914,GO:0005524,GO:0004012,GO:0045332,GO:0000287,GO:0016021,GO:0000166	EUD67354.1
c85649_g25_i1	912	484.952	5.62865e-154	hypothetical protein PFFVO_00565 [Plasmodium falciparum Vietnam Oak-Knoll (FVO)]	GO:0004012,GO:0016021,GO:0006812,GO:0045332,GO:0000166,GO:0005524,GO:0015914,GO:0019829,GO:0046872,GO:0000287	ETW45006.1
c85649_g27_i1	766	257.299	1.23616e-73	hypothetical protein C922_00674 [Plasmodium inui San Antonio 1]	GO:0006508,GO:0008233,GO:0005634	EUD68983.1
c85668_g2_i1	1722	385.571	5.89606e-125	DNA-damage inducible protein, partial [Plasmodium cynomolgi strain B]	GO:0006508,GO:0004190	GAB68601.1
c85668_g5_i1	1117	119.398	1.77354e-25	hypothetical protein C922_00060 [Plasmodium inui San Antonio 1]	GO:0016787,GO:0008152	EUD69197.1
c85668_g9_i1	1403	625.165	0	asparagine-rich antigen, partial [Plasmodium cynomolgi strain B]	GO:0006355,GO:0003700,GO:0003677	GAB66009.1
c85668_g13_i1	2581	725.702	0	histone deactylase [Plasmodium vivax Sal-1]	GO:0016787,GO:0008152	EDL45941.1
c85668_g30_i1	1952	373.629	2.85476e-110	asparagine-rich antigen [Plasmodium vivax Sal-1]	GO:0006355,GO:0003700,GO:0003677	EDL44657.1
c85668_g34_i1	1120	101.679	6.48444e-20	hypothetical protein C922_03395 [Plasmodium inui San Antonio 1]	GO:0003676,GO:0000166	EUD66200.1
c85703_g4_i2	683	148.288	2.88093e-39	phosphatidyl serine syntase [Plasmodium cynomolgi strain B]	GO:0006659	GAB67116.1
c85703_g4_i3	282	68.5514	1.66168e-11	phosphatidylserine synthase i [Plasmodium knowlesi strain H]	GO:0016740,GO:0006659	CAQ40625.1
c85703_g4_i4	781	144.436	8.13299e-37	phosphatidylserine synthase i [Plasmodium knowlesi strain H]	GO:0016740,GO:0006659	CAQ40625.1
c85725_g1_i1	297	113.62	2.08187e-27	hypothetical protein PFFCH_00757 [Plasmodium falciparum FCH/4]	GO:0016020,GO:0015693,GO:0015095	EUT90733.1
c85728_g3_i2	1631	562.762	0	hypothetical protein [Plasmodium yoelii yoelii 17XNL]	GO:0006260,GO:0005524,GO:0000166,GO:0017111,GO:0003677	EAA21874.1
c85734_g3_i3	395	85.8853	1.93251e-16	hypothetical protein PCYB_022350 [Plasmodium cynomolgi strain B]	GO:0046872,GO:0008270	GAB64665.1
c85734_g8_i1	526	167.548	7.0666e-44	Zinc finger, C3HC4 type, putative [Plasmodium falciparum 3D7]	GO:0046872,GO:0008270	CAD51028.1
c85734_g9_i2	1287	411.379	1.60305e-139	proteasome subunit beta type 1 [Plasmodium cynomolgi strain B]	GO:0051603,GO:0004175,GO:0016787,GO:0005634,GO:0005737,GO:0004298,GO:0005839,GO:0000502,GO:0008233,GO:0006508	GAB66884.1
c85734_g9_i3	962	411.379	3.02734e-141	proteasome subunit beta type 1 [Plasmodium cynomolgi strain B]	GO:0051603,GO:0004175,GO:0016787,GO:0005634,GO:0005737,GO:0004298,GO:0005839,GO:0000502,GO:0008233,GO:0006508	GAB66884.1
c85737_g1_i1	792	305.064	3.37643e-91	hypothetical protein C922_03815 [Plasmodium inui San Antonio 1]	GO:0045910,GO:0016887,GO:0005524,GO:0030983,GO:0006298,GO:0006200,GO:0003677	EUD65832.1
c85737_g2_i2	645	229.18	5.08436e-65	hypothetical protein C922_03815 [Plasmodium inui San Antonio 1]	GO:0045910,GO:0016887,GO:0005524,GO:0030983,GO:0006298,GO:0006200,GO:0003677	EUD65832.1
c85737_g2_i4	1120	135.961	8.27061e-31	hypothetical protein C922_03815 [Plasmodium inui San Antonio 1]	GO:0045910,GO:0016887,GO:0005524,GO:0030983,GO:0006298,GO:0006200,GO:0003677	EUD65832.1
c85742_g4_i1	907	79.337	5.2919e-13	ubiquitin transferase [Plasmodium knowlesi strain H]	GO:0016874,GO:0016740,GO:0008152,GO:0016567,GO:0004842	CAQ37861.1
c85742_g9_i2	1982	612.838	0	hypothetical protein PCYB_127800 [Plasmodium cynomolgi strain B]	GO:0004386,GO:0008152	GAB68215.1
c85742_g11_i1	1410	311.612	5.90543e-90	myosin heavy chain subunit [Plasmodium vivax Sal-1]	GO:0005524,GO:0008152,GO:0000166,GO:0016459,GO:0003774	EDL45789.1
c85742_g12_i2	295	97.4413	7.65567e-21	hypothetical protein NCLIV_028750 [Neospora caninum Liverpool]	GO:0005524,GO:0008152,GO:0016459,GO:0003774	CBZ53086.1
c85742_g11_i5	997	350.132	1.12476e-105	myosin heavy chain subunit [Plasmodium vivax Sal-1]	GO:0005524,GO:0008152,GO:0000166,GO:0016459,GO:0003774	EDL45789.1
c85742_g11_i6	1906	563.533	0	hypothetical protein PFFVO_05574 [Plasmodium falciparum Vietnam Oak-Knoll (FVO)]	GO:0005524,GO:0008152,GO:0000166,GO:0016459,GO:0003774	ETW42190.1
c85754_g2_i1	1041	131.724	1.21783e-33	small nuclear ribonucleoprotein Sm D1 [Plasmodium vivax Sal-1]	GO:0019013,GO:0030529	EDL45644.1
c85754_g5_i1	2187	536.569	2.81291e-166	gamma-tubulin complex component [Plasmodium vivax Sal-1]	GO:0000922,GO:0005856,GO:0000226,GO:0007020,GO:0005815	EDL46228.1
c85754_g18_i2	240	113.62	2.95985e-28	Transporter [Plasmodium knowlesi strain H]	GO:0016020,GO:0006810,GO:0005215	CAQ39666.1
c85756_g2_i1	781	271.552	3.89003e-83	hypothetical protein, conserved in Plasmodium species [Plasmodium knowlesi strain H]	GO:0003723,GO:0009451,GO:0001522,GO:0009982	CAQ40427.1
c85760_g1_i3	1245	629.017	0	N-myristoyltransferase [Plasmodium knowlesi strain H]	GO:0006499,GO:0016740,GO:0004379,GO:0016746	CAQ42841.1
c85760_g1_i5	3651	684.485	0	N-myristoyltransferase [Plasmodium knowlesi strain H]	GO:0006499,GO:0016740,GO:0004379,GO:0016746	CAQ42841.1
c85760_g10_i1	4768	659.062	0	hypothetical protein [Plasmodium vivax Sal-1]	GO:0003676	EDL43888.1
c85760_g8_i3	1157	221.861	8.40047e-62	hypothetical protein PCYB_094360 [Plasmodium cynomolgi strain B]	GO:0005509	GAB66652.1
c85760_g7_i2	655	295.819	3.99439e-92	hypothetical protein PCYB_094360 [Plasmodium cynomolgi strain B]	GO:0005509	GAB66652.1
c85760_g11_i1	6875	1093.95	0	hypothetical protein PFUGPA_05836 [Plasmodium falciparum Palo Alto/Uganda]	GO:0004386,GO:0003676,GO:0005524,GO:0008152	ETW63732.1
c85760_g12_i1	1537	568.926	0	thioredoxin [Plasmodium vivax Sal-1]	GO:0045454	EDL43553.1
c85760_g14_i1	223	99.3673	3.31061e-22	hypothetical protein, conserved in Plasmodium species [Plasmodium knowlesi strain H]	GO:0005509	CAQ40156.1
c85767_g1_i5	352	167.548	3.51874e-50	Chain C, Avian Mitochondrial Respiratory Complex Ii At 1.8 Angstrom Resolution	GO:0016627,GO:0016020,GO:0009055,GO:0005739,GO:0006099,GO:0045281,GO:0000104,GO:0046872,GO:0008177	2H88,2H89
c85791_g6_i1	422	212.616	6.81809e-68	60S ribosomal protein L30 [Plasmodium vivax Sal-1]	GO:0003735,GO:0006412,GO:0005840,GO:0005622	XP_002261708.1,EDL43001.1,CAQ38871.1
c85791_g12_i1	1069	497.664	3.06362e-173	U5 snrnp-specific protein, putative [Plasmodium falciparum 3D7]	GO:0000375,GO:0005732	CAX64149.1,ETW31116.1,ETW37072.1,ETW49829.1,EUT87301.1,EWC77060.1,EWC89024.1
c85791_g24_i1	1303	321.627	4.0245e-102	thiamin pyrophosphokinase 1 [Plasmodium vivax Sal-1]	GO:0016301,GO:0005524,GO:0006772,GO:0016310,GO:0004788,GO:0009229	EDL45049.1
c85791_g28_i1	1245	285.804	2.10371e-90	prefoldin subunit 5 [Plasmodium vivax Sal-1]	GO:0051082,GO:0006457,GO:0016272	EDL45671.1
c85791_g34_i1	558	172.94	2.27604e-49	hypothetical protein [Plasmodium vivax Sal-1]	GO:0006355	EDL43455.1
c85798_g4_i1	1612	309.686	5.64407e-89	hypothetical protein PFUGPA_01435 [Plasmodium falciparum Palo Alto/Uganda]	GO:0003676,GO:0000166	ETW61210.1
c85798_g4_i2	1586	480.33	4.58516e-151	hypothetical protein PFUGPA_01435 [Plasmodium falciparum Palo Alto/Uganda]	GO:0003676,GO:0000166	ETW61210.1
c85798_g6_i1	693	354.755	1.30744e-120	eukaryotic translation initiation factor 2 beta, putative [Plasmodium falciparum 3D7]	GO:0003723,GO:0006413,GO:0003743,GO:0005850	AAN35301.1,ETW18269.1,ETW61344.1,EUR71837.1,EUT85742.1
c85801_g3_i4	1362	407.527	1.2374e-134	hypothetical protein C922_00960 [Plasmodium inui San Antonio 1]	GO:0048870,GO:0031514	EUD68561.1
c85804_g1_i1	262	102.449	9.45907e-23	hypothetical protein C922_00307 [Plasmodium inui San Antonio 1]	GO:0005634	EUD69444.1
c85804_g1_i2	906	211.846	1.54684e-62	hypothetical protein PCYB_126680 [Plasmodium cynomolgi strain B]	GO:0005634	GAB68103.1
c85804_g1_i4	770	322.398	3.3352e-106	hypothetical protein PCYB_126680 [Plasmodium cynomolgi strain B]	GO:0005634	GAB68103.1
c85804_g2_i3	1453	274.633	1.01654e-77	hypothetical protein C922_00307 [Plasmodium inui San Antonio 1]	GO:0005634	EUD69444.1
c85808_g2_i1	3511	647.506	0	C50 peptidase [Plasmodium knowlesi strain H]	GO:0006508,GO:0008233,GO:0005634	CAQ42072.1
c85808_g4_i1	1327	323.168	1.32595e-93	hypothetical protein [Plasmodium vivax Sal-1]	GO:0006508,GO:0008233,GO:0005634	EDL47494.1
c85808_g6_i1	679	157.147	1.89961e-39	hypothetical protein [Plasmodium vivax Sal-1]	GO:0006508,GO:0008233,GO:0005634	EDL47494.1
c85808_g9_i1	385	96.6709	5.91338e-20	hypothetical protein C922_00674 [Plasmodium inui San Antonio 1]	GO:0006508,GO:0008233,GO:0005634	EUD68983.1
c85808_g12_i1	1263	297.745	4.13016e-85	hypothetical protein C922_00674 [Plasmodium inui San Antonio 1]	GO:0006508,GO:0008233,GO:0005634	EUD68983.1
c85808_g16_i1	1002	235.343	7.35224e-65	C50 peptidase [Plasmodium cynomolgi strain B]	GO:0006508,GO:0008233,GO:0005634	GAB68958.1
c85808_g21_i1	1116	213.386	2.58648e-64	centrin [Plasmodium knowlesi strain H]	GO:0005509	CAQ38729.1
c85808_g21_i2	1146	228.794	4.74791e-70	centrin [Plasmodium knowlesi strain H]	GO:0005509	CAQ38729.1
c85811_g6_i2	1739	527.709	1.36102e-176	hypothetical protein [Plasmodium vivax Sal-1]	GO:0016020	EDL43924.1
c85811_g6_i3	2178	564.303	0	hypothetical protein [Plasmodium vivax Sal-1]	GO:0016020	EDL43924.1
c85832_g2_i1	1233	139.428	3.27523e-35	apicoplast conserved ycf19 protein precursor, unknown function [Plasmodium falciparum 3D7]	GO:0020011,GO:0016020	CAX64429.1,ETW20593.1,ETW45214.1,ETW52194.1,CDO62557.1
c85833_g1_i1	278	141.739	1.7219e-37	hypothetical protein C922_02092 [Plasmodium inui San Antonio 1]	GO:0016740,GO:0016021,GO:0004144,GO:0016020,GO:0008374,GO:0005789,GO:0016746,GO:0019432,GO:0005783	EUD67386.1
c85833_g2_i1	213	99.7525	1.1988e-22	diacylglycerol O-acyltransferase, partial [Plasmodium cynomolgi strain B]	GO:0016740,GO:0016021,GO:0008152,GO:0016020,GO:0016746,GO:0008374	GAB66114.1
c85841_g1_i3	814	337.421	3.44872e-108	receptor putative [Plasmodium knowlesi strain H]	GO:0016021	CAQ42112.1
c85841_g3_i1	237	86.6557	9.96647e-18	receptor putative [Plasmodium knowlesi strain H]	GO:0016021	CAQ42112.1
c85841_g4_i1	451	179.874	4.7143e-50	receptor putative [Plasmodium knowlesi strain H]	GO:0016021	CAQ42112.1
c85879_g7_i1	800	105.916	9.57089e-25	60S acidic ribosomal protein P2 [Plasmodium yoelii yoelii 17XNL]	GO:0006414,GO:0003735,GO:0030529,GO:0005840,GO:0005622	EAA22419.1,AAS92591.1,ETB59150.1,ETB59151.1,CDU16480.1,CDZ11004.1
c85879_g11_i1	1928	139.428	9.56537e-31	hypothetical protein [Plasmodium vivax Sal-1]	GO:0005524,GO:0030870,GO:0006281	EDL46356.1
c85879_g13_i1	1890	518.464	1.60051e-161	hypothetical protein [Plasmodium vivax Sal-1]	GO:0005524,GO:0030870,GO:0006281	EDL46356.1
c85900_g6_i2	2430	1242.25	0	DNA polymerase epsilon subunit 1 [Plasmodium inui San Antonio 1]	GO:0016740,GO:0006261,GO:0003677,GO:0006260,GO:0003676,GO:0000166,GO:0003887,GO:0016779,GO:0006139	EUD68616.1
c85900_g12_i1	2434	701.434	0	hypothetical protein [Plasmodium vivax Sal-1]	GO:0007076	EDL45744.1
c85900_g17_i2	2243	389.423	9.89986e-113	SNF2 family N-terminal domain containing protein [Plasmodium cynomolgi strain B]	GO:0046872,GO:0004386,GO:0003676,GO:0005524,GO:0008152,GO:0008270,GO:0003677	GAB67312.1
c85900_g16_i3	5674	474.167	3.09915e-134	endonuclease/exonuclease/phosphatase domain containing protein [Plasmodium cynomolgi strain B]	GO:0004527,GO:0008152,GO:0090305,GO:0042578,GO:0004519	GAB64396.1
c85900_g26_i1	1250	319.316	6.08183e-102	triosephophate isomerase, putative [Plasmodium falciparum 3D7]	GO:0020011,GO:0008152,GO:0003824,GO:0004807,GO:0006096,GO:0016853	CAB11126.3,ETW20510.1,ETW52128.1,ETW63514.1
c85904_g5_i3	3698	354.755	1.38807e-109	SNARE protein [Plasmodium falciparum 3D7]	GO:0005484,GO:0016021,GO:0016020,GO:0031338,GO:0030134,GO:0006810,GO:0031201,GO:0006888,GO:0006886,GO:0016192	CAB39075.2,ABG38010.1,ETW52111.1,ETW63528.1,EUR79885.1,EUT92378.1,CDO62625.1
c85904_g14_i1	1283	400.979	1.30289e-131	ribosomal large subunit pseudouridylate synthase [Plasmodium knowlesi strain H]	GO:0003723,GO:0009451,GO:0004730,GO:0001522,GO:0016829,GO:0009982	CAQ40369.1
c85907_g5_i1	982	225.713	4.51131e-64	serine-threonine protein kinase, plant-type, putative [Perkinsus marinus ATCC 50983]	GO:0016301,GO:0005524,GO:0004672,GO:0016310,GO:0000166,GO:0006468,GO:0016772,GO:0004674	EER17937.1
c85907_g7_i1	822	270.396	1.51737e-86	beta-hydroxyacyl-acp dehydratase precursor [Plasmodium knowlesi strain H]	GO:0016836,GO:0005737,GO:0006633,GO:0016829	CAQ41378.1
c85908_g1_i1	1540	270.781	5.79082e-80	hypothetical protein PCYB_143780 [Plasmodium cynomolgi strain B]	GO:0016021,GO:0016020,GO:0006810,GO:0005215	GAB68950.1
c85920_g15_i1	1456	314.694	3.4455e-100	hypothetical protein, conserved in Plasmodium species [Plasmodium knowlesi strain H]	GO:0016791,GO:0016311,GO:0016787,GO:0035335,GO:0004725	CAQ40048.1
c85929_g7_i1	1858	515.383	1.5524e-171	zinc finger protein [Plasmodium cynomolgi strain B]	GO:0046872,GO:0008270	GAB66057.1
c85951_g8_i1	481	75.8702	8.53988e-14	calmodulin [Plasmodium yoelii yoelii 17XNL]	GO:0005509	EAA16665.1
c85951_g9_i1	631	106.301	3.1143e-24	calmodulin [Plasmodium vivax Sal-1]	GO:0005509	EDL42438.1
c85951_g20_i1	1346	241.891	2.69713e-71	hypothetical protein C922_04733 [Plasmodium inui San Antonio 1]	GO:0005524,GO:0030272,GO:0009396	EUD64889.1
c85975_g14_i2	1512	108.997	9.11386e-27	hypothetical protein [Plasmodium vivax Sal-1]	GO:0046872,GO:0008270	EDL45312.1
c86044_g16_i1	3516	1231.85	0	POM1 [Plasmodium cynomolgi strain B]	GO:0090305,GO:0043139,GO:0006261,GO:0003678,GO:0003677,GO:0006260,GO:0003676,GO:0003887,GO:0005524,GO:0032508,GO:0003697,GO:0006139,GO:0008408	GAB68579.1
c86044_g17_i1	1575	534.258	1.76293e-168	POM1-like protein [Plasmodium knowlesi strain H]	GO:0090305,GO:0043139,GO:0006261,GO:0003678,GO:0003677,GO:0006260,GO:0003676,GO:0003887,GO:0005524,GO:0032508,GO:0003697,GO:0006139,GO:0008408	CAQ42855.1
c86097_g9_i1	1113	428.713	2.12174e-133	hypothetical protein C922_00472 [Plasmodium inui San Antonio 1]	GO:0008270	EUD68784.1
c86100_g7_i1	660	249.21	2.03696e-71	u5 small nuclear ribonucleoprotein-specific protein [Plasmodium cynomolgi strain B]	GO:0004386,GO:0030529,GO:0016787,GO:0003676,GO:0000166,GO:0017111,GO:0005524,GO:0019013,GO:0008152	GAB65341.1
c86100_g8_i2	6378	1895.55	0	adenosinetriphosphatase [Plasmodium inui San Antonio 1]	GO:0004386,GO:0003676,GO:0005524,GO:0016787,GO:0008152,GO:0000166,GO:0017111	EUD65104.1
c86100_g21_i1	478	134.42	5.93024e-34	coproporphyrinogen oxidase, putative [Plasmodium falciparum 3D7]	GO:0004109,GO:0055114,GO:0006783,GO:0016491,GO:0006779,GO:0005829	AAN36018.1,ETW30280.1,ETW35753.1,ETW42213.1,ETW48519.1,ETW54961.1,ETW60793.1,EUR70387.1,EUT83672.1,EWC75731.1,EWC87857.1
c86108_g6_i1	1517	633.254	0	ubiquinol cytochrome c oxidoreductase [Plasmodium knowlesi strain H]	GO:0016020,GO:0016679,GO:0055114,GO:0051537,GO:0016491,GO:0051536,GO:1902600,GO:0046872,GO:0008121	CAQ41746.1
c86112_g5_i2	624	113.62	9.04467e-25	hypothetical protein C922_03423 [Plasmodium inui San Antonio 1]	GO:0007018,GO:0043565,GO:0003700,GO:0006200,GO:0016887,GO:0003777,GO:0006355,GO:0008152,GO:0005858,GO:0001539	EUD66228.1
c86128_g2_i1	1027	330.872	1.214e-97	dynein beta chain [Plasmodium vivax Sal-1]	GO:0030286,GO:0008152,GO:0003777,GO:0007018	EDL46003.1
c86128_g1_i2	3387	776.548	0	dynein beta chain putative [Plasmodium cynomolgi strain B]	GO:0030286,GO:0008152,GO:0003777,GO:0007018	GAB67926.1
c86128_g2_i5	1065	338.191	4.19063e-100	dynein beta chain [Plasmodium vivax Sal-1]	GO:0030286,GO:0008152,GO:0003777,GO:0007018	EDL46003.1
c86134_g5_i1	4063	674.47	0	hypothetical protein [Plasmodium vivax Sal-1]	GO:0004386,GO:0003676,GO:0005524,GO:0008152,GO:0003677	EDL45258.1
c86147_g3_i1	245	93.9745	1.60105e-21	hypothetical protein [Plasmodium yoelii yoelii 17XNL]	GO:0003676	EAA20633.1,ETB62625.1,CDU20259.1,CDZ17692.1
c86147_g8_i1	475	75.0998	1.18102e-12	hypothetical protein PCYB_073860 [Plasmodium cynomolgi strain B]	GO:0006364,GO:0030688	GAB65884.1
c86147_g8_i2	523	74.3294	3.77097e-12	hypothetical protein PCYB_073860 [Plasmodium cynomolgi strain B]	GO:0006364,GO:0030688	GAB65884.1
c86147_g13_i1	3751	1683.69	0	U5 snRNP-associated 102 kDa protein [Plasmodium vivax Sal-1]	GO:0000398,GO:0006396,GO:0005634,GO:0005622	EDL45496.1
c86147_g16_i4	861	292.738	2.70011e-95	ubiquitin carboxyl-terminal hydrolase [Plasmodium cynomolgi strain B]	GO:0016787,GO:0004843,GO:0006511,GO:0005622	GAB67980.1
c86147_g16_i6	643	195.282	3.02301e-58	ubiquitin carboxyl-terminal hydrolase [Plasmodium cynomolgi strain B]	GO:0016787,GO:0004843,GO:0006511,GO:0005622	GAB67980.1
c86165_g16_i1	5864	932.554	0	hypothetical protein [Plasmodium vivax Sal-1]	GO:0018024,GO:0008270,GO:0034968,GO:0005634	EDL45920.1
c86165_g14_i4	2392	1215.68	0	N-ethylmaleimide-sensitive fusion protein [Plasmodium knowlesi strain H]	GO:0005524,GO:0008152,GO:0000166,GO:0017111	CAQ39791.1
c86165_g18_i1	2163	249.98	9.59345e-71	hypothetical protein [Plasmodium berghei strain ANKA]	GO:0016310,GO:0008440	CAH93607.1
c86165_g19_i1	1670	683.33	0	lipoamide dehydrogenase [Plasmodium falciparum 3D7]	GO:0042803,GO:0050660,GO:0055114,GO:0017086,GO:0016491,GO:0003824,GO:0005759,GO:0048037,GO:0016668,GO:0045454,GO:0004148	AAN36396.2,ETW17441.1,ETW35309.1,ETW41494.1,ETW48173.1,ETW56013.1,ETW60134.1,EUR68063.1,EUT82609.1,EWC75238.1,EWC87349.1
c86170_g3_i1	501	92.8189	8.09715e-32	rab family, other [Plasmodium inui San Antonio 1]	GO:0005525,GO:0007264,GO:0000166,GO:0015031	EUD68793.1
c86172_g2_i1	229	106.686	1.01428e-26	hypothetical protein [Plasmodium knowlesi strain H]	GO:0071929,GO:0016740,GO:0070507,GO:0019799,GO:0016746	B3L2R5.1,CAQ39291.1
c86223_g6_i2	1713	218.779	1.24749e-56	protein kinase domain containing protein [Plasmodium cynomolgi strain B]	GO:0016301,GO:0005524,GO:0004672,GO:0016310,GO:0006468,GO:0016772	GAB64805.1
c86232_g4_i1	1142	507.294	1.9763e-176	PREDICTED: ataxin-7-like protein 3 isoform X3 [Pelodiscus sinensis]	GO:0016578,GO:0005634,GO:0045893,GO:0008270,GO:0016568,GO:0071819,GO:0006355,GO:0003713,GO:0046872,GO:0006351,GO:0000124	XP_006125788.1
c86291_g3_i1	419	122.479	2.90038e-33	transcription activator, putative [Plasmodium falciparum 3D7]	GO:0005666,GO:0005665,GO:0001056,GO:0006366,GO:0003700,GO:0001055,GO:0003677,GO:0001054,GO:0005736,GO:0006360,GO:0006355,GO:0006383,GO:0006351,GO:0003899	CAD52557.1,ETW16774.1,ETW40560.1,ETW47362.1,ETW55565.1,ETW59471.1,EUR65985.1,EUT80110.1,EWC74552.1,EWC86668.1,CDO66211.1
c86291_g7_i4	1358	370.933	3.57483e-122	autophagy-like protein 3 [Plasmodium inui San Antonio 1]	GO:0006914,GO:0005737,GO:0015031,GO:0006810	EUD67880.1
c86295_g13_i1	768	247.284	1.06873e-77	orotate phosphoribosyltransferase, partial [Plasmodium cynomolgi strain B]	GO:0009116,GO:0004588,GO:0006221,GO:0016740,GO:0016757	GAB66939.1
c86299_g29_i1	2391	253.062	1.22495e-66	hypothetical protein C922_03934 [Plasmodium inui San Antonio 1]	GO:0008270,GO:0005622	EUD65686.1
c86323_g5_i1	1954	798.89	0	seryl-trna synthetase [Plasmodium knowlesi strain H]	GO:0005524,GO:0016874,GO:0005737,GO:0004812,GO:0006434,GO:0000166,GO:0006418,GO:0004828	CAQ38288.1
c86323_g12_i1	1146	520.776	0	pre-mRNA-splicing factor [Plasmodium inui San Antonio 1]	GO:0046872,GO:0003723,GO:0003676,GO:0000166	EUD64858.1
c86323_g17_i1	215	85.5001	3.34416e-17	pre-mRNA splicing factor RNA helicase [Plasmodium vivax Sal-1]	GO:0004386,GO:0003676,GO:0005524,GO:0016787,GO:0008152,GO:0000166,GO:0008026,GO:0006200	EDL44125.1
c86359_g3_i1	791	249.98	7.2624e-76	prolyl-tRNA synthetase [Plasmodium inui San Antonio 1]	GO:0004827,GO:0005524,GO:0005737,GO:0004812,GO:0006433,GO:0000166,GO:0006418	EUD68076.1
c86361_g1_i2	742	404.06	1.07517e-136	hypothetical protein [Plasmodium yoelii yoelii 17XNL]	GO:0007155	EAA17056.1
c86361_g3_i1	2059	895.96	0	arginyl-tRNA synthetase, putative [Plasmodium falciparum 3D7]	GO:0016874,GO:0006418,GO:0006420,GO:0000166,GO:0005737,GO:0006412,GO:0005524,GO:0004814,GO:0004812	AAN36268.1,ETW60479.1,EUR69328.1,EUT82450.1
c86372_g4_i1	789	78.9518	1.33454e-14	iron-sulfur assembly protein, putative [Plasmodium falciparum 3D7]	GO:0005739,GO:0016226,GO:0005198,GO:0051536	AAC71853.1,ETW20870.1,ETW39046.1,ETW45318.1,ETW51790.1,ETW57762.1,ETW58176.1,EUR79173.1,EUT93085.1,EWC79118.1,EWC90982.1
c86390_g1_i1	738	281.952	1.50385e-90	hypothetical protein C922_00108 [Plasmodium inui San Antonio 1]	GO:0003735,GO:0006412,GO:0015934,GO:0030529,GO:0005840,GO:0005622	EUD69245.1
c86390_g16_i1	1890	224.172	2.74166e-58	DNA helicase [Plasmodium knowlesi strain H]	GO:0004386,GO:0003676,GO:0005524,GO:0008152,GO:0090305,GO:0004519,GO:0003677	CAQ41037.1
c86390_g20_i4	293	79.337	3.85718e-15	tubulin-tyrosine ligase [Plasmodium yoelii yoelii 17XNL]	GO:0016874,GO:0006464	EAA22312.1
c86390_g21_i1	1620	623.239	0	PPR repeat protein [Plasmodium falciparum 3D7]	GO:0003676,GO:0020011	AAN36673.1,ETW29964.1,ETW40426.1,ETW46919.1,ETW53690.1,ETW59144.1,EUR64848.1,EUT78547.1,EWC74200.1,EWC86160.1
c86390_g28_i1	1742	524.628	3.49938e-168	helicase [Plasmodium cynomolgi strain B]	GO:0004386,GO:0003676,GO:0005524,GO:0008152,GO:0090305,GO:0004519,GO:0003677	GAB67498.1
c86417_g4_i2	488	173.326	1.45384e-49	protein kinase, putative [Plasmodium falciparum 3D7]	GO:0016301,GO:0005524,GO:0004672,GO:0016310,GO:0000166,GO:0006468,GO:0016772,GO:0004674	CAX64296.1,ETW34939.1
c86437_g4_i1	360	113.235	2.22564e-28	hypothetical protein C922_03005 [Plasmodium inui San Antonio 1]	GO:0003735,GO:0006412,GO:0005840,GO:0005622	EUD66680.1
c86437_g5_i1	2716	1211.05	0	guanylate cyclase, other [Plasmodium inui San Antonio 1]	GO:0035556,GO:0004012,GO:0016021,GO:0009190,GO:0045332,GO:0000166,GO:0005524,GO:0015914,GO:0046872,GO:0016849,GO:0000287	EUD68693.1
c86437_g10_i1	847	276.944	1.61784e-85	microtubule-associated protein ytm1 homologue [Plasmodium vivax Sal-1]	GO:0042254,GO:0005634	EDL46586.1
c86437_g14_i1	1191	551.592	0	guanylyl cyclase [Plasmodium berghei strain ANKA]	GO:0035556,GO:0009190,GO:0016849	CAI02621.1
c86437_g15_i2	734	237.269	1.66438e-67	guanylyl cyclase [Plasmodium cynomolgi strain B]	GO:0035556,GO:0009190,GO:0016849	GAB67180.1
c86437_g18_i1	1263	313.923	3.77467e-101	hypothetical protein C922_04747 [Plasmodium inui San Antonio 1]	GO:0015031	EUD64903.1
c86437_g19_i1	1573	128.257	1.36197e-27	guanylyl cyclase [Plasmodium vivax Sal-1]	GO:0046872,GO:0035556,GO:0009190,GO:0016849,GO:0000166	EDL46662.1
c86437_g18_i2	489	72.0182	1.21604e-12	vacuolar sorting protein SNF7 [Plasmodium vivax Sal-1]	GO:0015031	EDL44234.1
c86437_g22_i2	1479	244.588	1.72457e-66	hypothetical protein C922_01481 [Plasmodium inui San Antonio 1]	GO:0004843,GO:0036459,GO:0006511	EUD67869.1
c86459_g1_i1	410	110.923	4.81956e-27	glutaredoxin-like protein, putative [Plasmodium falciparum 3D7]	GO:0055114,GO:0045454,GO:0009055,GO:0015035,GO:0005829	CAG25239.1,EWC89790.1
c86459_g5_i1	462	173.326	1.61192e-51	hypothetical protein [Plasmodium berghei strain ANKA]	GO:0055114,GO:0045454,GO:0009055,GO:0015035	CAI02209.1
c86464_g6_i1	1363	253.062	4.284e-74	hypothetical protein PFNF135_01262 [Plasmodium falciparum NF135/5.C10]	GO:0046872,GO:0008060,GO:0032312,GO:0008270,GO:0043547	EUT90775.1
c86464_g10_i2	619	102.064	1.10051e-21	hypothetical protein C922_01405 [Plasmodium inui San Antonio 1]	GO:0046872,GO:0008060,GO:0032312,GO:0008270,GO:0043547	EUD68385.1
c86464_g10_i3	501	102.064	3.86697e-22	hypothetical protein C922_01405 [Plasmodium inui San Antonio 1]	GO:0046872,GO:0008060,GO:0032312,GO:0008270,GO:0043547	EUD68385.1
c86464_g10_i4	522	102.064	4.72116e-22	hypothetical protein C922_01405 [Plasmodium inui San Antonio 1]	GO:0046872,GO:0008060,GO:0032312,GO:0008270,GO:0043547	EUD68385.1
c86466_g2_i3	5190	2841.99	0	dynein heavy chain [Plasmodium knowlesi strain H]	GO:0030286,GO:0008152,GO:0003777,GO:0007018	CAQ39096.1
c86466_g2_i5	4599	2308.87	0	dynein heavy chain [Plasmodium knowlesi strain H]	GO:0030286,GO:0008152,GO:0003777,GO:0007018	CAQ39096.1
c86466_g1_i2	3113	1603.96	0	hypothetical protein PCYB_071310 [Plasmodium cynomolgi strain B]	GO:0030286,GO:0016887,GO:0005524,GO:0008152,GO:0003777,GO:0007018,GO:0006200	GAB65629.1
c86466_g3_i2	2390	1175.23	0	hypothetical protein [Plasmodium vivax Sal-1]	GO:0030286,GO:0016887,GO:0005524,GO:0008152,GO:0003777,GO:0007018,GO:0006200	EDL44865.1
c86477_g21_i1	242	138.658	2.57325e-35	phosphatidylinositol 3- and 4-kinase [Plasmodium cynomolgi strain B]	GO:0048015,GO:0016301,GO:0016310,GO:0016740,GO:0046854,GO:0016773,GO:0016772	GAB65324.1
c86487_g8_i1	1922	785.023	0	ATP-dependent phosphofructokinase, putative [Plasmodium falciparum 3D7]	GO:0046835,GO:0016301,GO:0016310,GO:0003872,GO:0006096,GO:0005945	AAN35878.1
c86487_g10_i1	645	226.483	1.72397e-69	hypothetical protein PFFVO_05701 [Plasmodium falciparum Vietnam Oak-Knoll (FVO)]	GO:0046835,GO:0003872,GO:0006096,GO:0005945	ETW35810.1,ETW60644.1,EUT83511.1,EWC75860.1
c86490_g8_i2	1335	603.594	0	TatD-like deoxyribonuclease [Plasmodium knowlesi strain H]	GO:0016888,GO:0000737	CAQ38023.1
c86512_g1_i1	1101	358.992	3.96528e-113	hypothetical protein PCYB_141740 [Plasmodium cynomolgi strain B]	GO:0008270,GO:0005622	GAB68746.1
c86512_g2_i1	1385	385.571	6.51226e-122	hypothetical protein C922_00455 [Plasmodium inui San Antonio 1]	GO:0046872,GO:0008270,GO:0005622	EUD68767.1
c86520_g3_i1	818	124.02	9.31249e-28	hypothetical protein, conserved in Plasmodium species [Plasmodium knowlesi strain H]	GO:0000922,GO:0000226,GO:0005815	CAQ41608.1
c86537_g2_i1	3430	779.63	0	guanine-nucleotide-exchange-factor [Plasmodium cynomolgi strain B]	GO:0032012,GO:0005086,GO:0043547	GAB68157.1
c86537_g5_i1	461	98.9821	1.49751e-20	hypothetical protein [Plasmodium vivax Sal-1]	GO:0032012,GO:0005086,GO:0043547	EDL46235.1
c86543_g4_i1	2020	308.916	2.5618e-87	hypothetical protein C922_02599 [Plasmodium inui San Antonio 1]	GO:0016787,GO:0008152	EUD67015.1
c86543_g18_i1	316	110.923	2.20612e-25	hypothetical protein [Plasmodium vivax Sal-1]	GO:0006379,GO:0006378,GO:0005847,GO:0016787	EDL45244.1
c86545_g9_i2	1841	196.438	4.46895e-49	tubulin-tyrosine ligase [Plasmodium yoelii yoelii 17XNL]	GO:0016874,GO:0006464	EAA21855.1
c86545_g12_i3	7276	1355.89	0	DNA repair helicase rad25, putative [Plasmodium falciparum 3D7]	GO:0003684,GO:0004386,GO:0006289,GO:0003677,GO:0016787,GO:0004003,GO:0003676,GO:0005524,GO:0032508,GO:0006281,GO:0020011	AAN35566.1,ETW18011.1,ETW36151.1,ETW42570.1,ETW48937.1,ETW56477.1,ETW61200.1,EUR71432.1,EUT84781.1,EWC76176.1,EWC87716.1
c86545_g13_i1	1224	223.016	6.74605e-61	hypothetical protein, conserved in Plasmodium species [Plasmodium knowlesi strain H]	GO:0003676,GO:0000166	CAQ42905.1
c86545_g12_i5	5306	1355.89	0	DNA repair helicase rad25, putative [Plasmodium falciparum 3D7]	GO:0003684,GO:0004386,GO:0006289,GO:0003677,GO:0016787,GO:0004003,GO:0003676,GO:0005524,GO:0032508,GO:0006281,GO:0020011	AAN35566.1,ETW18011.1,ETW36151.1,ETW42570.1,ETW48937.1,ETW56477.1,ETW61200.1,EUR71432.1,EUT84781.1,EWC76176.1,EWC87716.1
c86554_g9_i3	319	114.39	2.11271e-30	FUSIP1 protein [Homo sapiens]	GO:0003676,GO:0000166	EPY72770.1
c86554_g9_i9	457	114.39	1.02712e-29	FUSIP1 protein [Homo sapiens]	GO:0003676,GO:0000166	EPY72770.1
c86562_g17_i1	1491	634.41	0	hypothetical protein C922_02084 [Plasmodium inui San Antonio 1]	GO:0006508,GO:0008236	EUD67378.1
c86571_g2_i1	1241	205.297	1.58243e-53	hypothetical protein, conserved in Plasmodium species [Plasmodium knowlesi strain H]	GO:0003723,GO:0009451,GO:0001522,GO:0009982	CAQ40478.1
c86571_g3_i1	4417	500.36	2.42089e-150	sexual stage-specific protein kinase [Plasmodium yoelii yoelii 17XNL]	GO:0016301,GO:0016310	EAA21600.1
c86571_g7_i1	330	96.2857	3.90009e-20	hypothetical protein C922_01256 [Plasmodium inui San Antonio 1]	GO:0003723,GO:0009451,GO:0001522,GO:0009982	EUD68237.1
c86576_g25_i2	607	126.331	9.58636e-33	RNA binding protein [Plasmodium knowlesi strain H]	GO:0003676,GO:0000166	CAQ40087.1
c86655_g1_i1	975	194.126	6.75881e-97	calcium/calmodulin-dependent protein kinase, putative [Plasmodium falciparum 3D7]	GO:0004674,GO:0016310,GO:0004672,GO:0006468,GO:0000166,GO:0005524,GO:0016301,GO:0016772,GO:0004683	AAN36840.2,CDO66714.1
c86655_g1_i2	908	377.096	2.68786e-127	calcium/calmodulin-dependent protein kinase, putative [Plasmodium falciparum 3D7]	GO:0004674,GO:0016310,GO:0004672,GO:0006468,GO:0000166,GO:0005524,GO:0016301,GO:0016772,GO:0004683	AAN36840.2,CDO66714.1
c86655_g1_i3	851	283.108	9.42908e-91	calcium-dependent protein kinase [Plasmodium vivax Sal-1]	GO:0016301,GO:0005524,GO:0004672,GO:0016310,GO:0000166,GO:0006468,GO:0016772,GO:0004674	EDL46998.1
c86655_g1_i4	916	282.722	2.56277e-90	calcium-dependent protein kinase [Plasmodium vivax Sal-1]	GO:0016301,GO:0005524,GO:0004672,GO:0016310,GO:0000166,GO:0006468,GO:0016772,GO:0004674	EDL46998.1
c86657_g4_i1	314	142.51	1.27717e-36	hypothetical protein [Plasmodium knowlesi strain H]	GO:0006289,GO:0000439,GO:0032508,GO:0005634,GO:0004003	CAQ42392.1
c86657_g14_i1	1381	257.299	8.93291e-71	reductase [Plasmodium knowlesi strain H]	GO:0055114,GO:0016491	CAQ37996.1
c86657_g15_i1	305	75.0998	5.43394e-14	hypothetical protein PFTANZ_01448 [Plasmodium falciparum Tanzania (2000708)]	GO:0006904,GO:0016192	ETW53212.1
c86657_g17_i1	1827	619.772	0	hypothetical protein C922_00852 [Plasmodium inui San Antonio 1]	GO:0006904,GO:0016192	EUD68456.1
c86657_g22_i3	1320	341.273	6.75999e-111	SNARE protein, putative [Plasmodium falciparum 3D7]	GO:0016192,GO:0031338,GO:0016020,GO:0005484,GO:0006886,GO:0031201,GO:0005802,GO:0008565	AAN36498.1,ABG38015.1,ETW17373.1,ETW35190.1,ETW41272.1,ETW47949.1,ETW55828.1,ETW60028.1,EUR67482.1,EUT81919.1,EWC75134.1,EWC87166.1
c86657_g23_i1	6091	778.859	0	serine/threonine protein kinase [Plasmodium vivax Sal-1]	GO:0004674,GO:0016310,GO:0018108,GO:0004672,GO:0006468,GO:0005524,GO:0016301,GO:0004713,GO:0016772	EDL43784.1
c86657_g25_i1	1045	132.88	4.70107e-31	trophozoite cysteine proteinase precursor [Plasmodium knowlesi strain H]	GO:0006508,GO:0016787,GO:0008234,GO:0008233	CAQ41558.1
c86657_g26_i2	2224	481.871	5.16015e-156	Met-10+ domain containing protein [Plasmodium vivax Sal-1]	GO:0030488,GO:0016740,GO:0032259,GO:0008168,GO:0052906,GO:0008033,GO:0005634,GO:0005739,GO:0005737,GO:0009019,GO:0005759	A5K6L0.1,EDL44951.1
c86657_g29_i1	994	362.844	1.67061e-112	dna-binding chaperone [Plasmodium knowlesi strain H]	GO:0003682,GO:0005634,GO:0003677	CAQ42122.1
c86657_g33_i1	6091	778.859	0	serine/threonine protein kinase [Plasmodium vivax Sal-1]	GO:0004674,GO:0016310,GO:0018108,GO:0004672,GO:0006468,GO:0005524,GO:0016301,GO:0004713,GO:0016772	EDL43784.1
c86666_g3_i1	844	282.337	1.99355e-91	FKBP-type peptidyl-prolyl cis-trans isomerase [Plasmodium knowlesi strain H]	GO:0003755,GO:0006457,GO:0000413,GO:0016853	CAQ41906.1
c86666_g8_i1	1542	706.057	0	metabolite/drug transporter, putative [Plasmodium falciparum 3D7]	GO:0016021,GO:0055085,GO:0006810,GO:0005886,GO:0005215	CAX63963.1,ETW20169.1,ETW44596.1,ETW63097.1,EUT90666.1,CDO63043.1
c86666_g9_i1	1209	181.03	3.63855e-51	hypothetical protein [Plasmodium berghei strain ANKA]	GO:0008270	CAH97987.1
c86695_g1_i1	1094	197.978	4.51771e-52	hypothetical protein C922_02520 [Plasmodium inui San Antonio 1]	GO:0006260,GO:0005524,GO:0000166,GO:0003677	EUD66936.1
c86695_g4_i1	276	124.405	2.50066e-30	DNA replication licensing factor [Plasmodium vivax Sal-1]	GO:0006260,GO:0005524,GO:0000166,GO:0003677	EDL45346.1
c86695_g5_i1	907	301.212	1.42608e-89	DNA replication licensing factor [Plasmodium vivax Sal-1]	GO:0006260,GO:0005524,GO:0000166,GO:0003677	EDL45346.1
c86695_g6_i1	312	126.331	7.54881e-31	DNA replication licensing factor [Plasmodium vivax Sal-1]	GO:0006260,GO:0005524,GO:0000166,GO:0003677	EDL45346.1
c86706_g1_i1	2332	435.647	2.17296e-141	hypothetical protein [Plasmodium vivax Sal-1]	GO:0046872,GO:0008270	EDL45804.1
c86706_g2_i1	945	142.124	5.79611e-35	hypothetical protein [Plasmodium vivax Sal-1]	GO:0046872,GO:0008270	EDL45804.1
c86706_g2_i2	1248	142.51	3.13253e-34	hypothetical protein [Plasmodium vivax Sal-1]	GO:0046872,GO:0008270	EDL45804.1
c86723_g3_i1	451	264.233	4.42942e-78	SET domain [Plasmodium knowlesi strain H]	GO:0016740,GO:0042393,GO:0032259,GO:0008168,GO:0005694,GO:0005634,GO:0008270,GO:0018024,GO:0034968	CAQ38581.1
c86723_g11_i3	3411	424.861	1.20951e-121	SET domain [Plasmodium cynomolgi strain B]	GO:0016740,GO:0042393,GO:0032259,GO:0008168,GO:0005694,GO:0005634,GO:0008270,GO:0018024,GO:0034968	GAB65117.1
c86734_g4_i3	561	267.314	6.84104e-84	hypothetical protein PFTANZ_03424 [Plasmodium falciparum Tanzania (2000708)]	GO:0008168,GO:0008033,GO:0032259	EWC88048.1
c86734_g4_i5	269	70.4774	1.24474e-14	hypothetical protein PFTANZ_03424 [Plasmodium falciparum Tanzania (2000708)]	GO:0008168,GO:0008033,GO:0032259	EWC88048.1
c86736_g3_i1	2830	525.783	4.22712e-160	hypothetical protein PCYB_126190 [Plasmodium cynomolgi strain B]	GO:0000922,GO:0000226,GO:0005815	GAB68053.1
c86736_g8_i2	2002	228.024	1.099e-60	hypothetical protein C922_01316 [Plasmodium inui San Antonio 1]	GO:0016779,GO:0008152	EUD68296.1
c86758_g9_i1	589	302.753	7.27065e-97	transporter [Plasmodium cynomolgi strain B]	GO:0016021,GO:0016020,GO:0055085,GO:0006810	GAB65664.1
c86758_g10_i1	498	303.138	1.9021e-102	ubiquitin conjugating enzyme, putative [Plasmodium falciparum 3D7]	GO:0016874,GO:0008152,GO:0016881,GO:0016567,GO:0004842	CAD51634.1,ETW19887.1,ETW31767.1,ETW32843.1,ETW44328.1,ETW50715.1,ETW53369.1,ETW62916.1,EUR76748.1,EUT90787.1,EWC78057.1,CDO63149.1
c86758_g21_i1	1384	178.333	5.94038e-47	UDP-N-acteylglucosamine pyrophosphorylase 1, partial [Plasmodium cynomolgi strain B]	GO:0016779,GO:0008152	GAB67633.1
c86758_g23_i1	278	107.071	8.25415e-25	UDP-N-acetylglucosamine pyrophosphorylase [Plasmodium berghei strain ANKA]	GO:0016779,GO:0008152	CAH93991.1,CDS50999.1
c86806_g6_i1	1337	593.193	0	SUMO ligase [Plasmodium cynomolgi strain B]	GO:0046872,GO:0016874,GO:0008152,GO:0008270	GAB67178.1
c86806_g6_i2	2519	744.191	0	hypothetical protein [Plasmodium vivax Sal-1]	GO:0003676,GO:0008270	EDL46663.1
c86806_g9_i1	2612	936.406	0	long-chain fatty acid CoA ligase [Plasmodium vivax Sal-1]	GO:0016874,GO:0008152,GO:0003824	EDL43979.1
c86806_g21_i1	493	148.288	1.13386e-38	MIZ zinc finger protein [Plasmodium knowlesi strain H]	GO:0046872,GO:0003676,GO:0008270	CAQ40688.1
c86806_g37_i1	757	242.276	1.45969e-76	bacterial histone-like protein [Plasmodium falciparum 3D7]	GO:0020011,GO:0051262,GO:0003677	CAD51732.1,CAR57919.1,ETW18432.1,ETW30941.1,ETW42976.1,ETW61823.1,EUR72666.1,EUT86407.1,EWC76907.1,EWC88766.1
c86808_g13_i1	2876	449.899	5.69481e-145	aspartate aminotransferase [Plasmodium knowlesi strain H]	GO:0009058,GO:0006520,GO:0016740,GO:0004069,GO:0003824,GO:0080130,GO:0030170,GO:0008483	CAQ38525.1
c86808_g14_i1	422	225.713	6.27929e-65	phospholipase C-like [Plasmodium vivax Sal-1]	GO:0035556,GO:0004435,GO:0006629,GO:0016787,GO:0016042,GO:0032065,GO:0007165,GO:0008081,GO:0004871,GO:0005543,GO:0005938	EDL44719.1
c86808_g15_i1	3764	454.907	5.50119e-144	hypothetical protein C922_01428 [Plasmodium inui San Antonio 1]	GO:0046872,GO:0019706,GO:0016740,GO:0016021,GO:0008152,GO:0016020,GO:0008270,GO:0016746	EUD68406.1
c86821_g13_i3	976	299.671	4.00476e-96	conserved Plasmodium membrane protein [Plasmodium falciparum 3D7]	GO:0016020,GO:0055085,GO:0030001,GO:0046873	AAN35413.2,ETW18398.1,ETW36313.1,ETW42403.1,ETW49037.1,ETW56648.1,ETW61213.1,EUR71968.1,EUT85542.1,EWC76336.1,EWC85760.1
c86828_g3_i2	681	255.373	5.86371e-79	hypothetical protein PFFVO_04988 [Plasmodium falciparum Vietnam Oak-Knoll (FVO)]	GO:0005525	ETW33944.1
c86840_g8_i1	520	251.906	1.29971e-77	RNA binding protein, putative [Plasmodium falciparum 3D7]	GO:0003723,GO:0003676,GO:0000166	CAD52708.1,ETW16628.1,ETW40748.1,ETW55749.1,ETW59356.1,EUR65292.1,EUT80302.1,EWC86516.1
c86840_g9_i1	2613	306.99	3.82522e-85	hypothetical protein [Plasmodium vivax Sal-1]	GO:0046872,GO:0008270	EDL44623.1
c86840_g10_i2	991	431.409	6.05074e-147	hypothetical protein PFFCH_04170 [Plasmodium falciparum FCH/4]	GO:0003723,GO:0003676,GO:0000166	ETW47196.1,EWC74361.1
c86848_g6_i1	695	276.944	4.39893e-91	cytochrome c [Plasmodium vivax Sal-1]	GO:0020037,GO:0009055,GO:0005506	EDL47319.1
c86852_g2_i2	1972	331.643	1.42279e-95	hypothetical protein PCYB_144070 [Plasmodium cynomolgi strain B]	GO:0008152,GO:0003824	GAB68979.1
c86852_g2_i3	1734	220.705	8.25458e-58	hypothetical protein, conserved in Plasmodium species [Plasmodium knowlesi strain H]	GO:0008152,GO:0003824	CAQ42096.1
c86852_g2_i4	578	127.487	6.8674e-30	hypothetical protein, conserved in Plasmodium species [Plasmodium knowlesi strain H]	GO:0008152,GO:0003824	CAQ42096.1
c86862_g2_i1	1266	209.149	8.05023e-55	kinesin-like protein [Plasmodium knowlesi strain H]	GO:0005524,GO:0005871,GO:0008152,GO:0000166,GO:0003777,GO:0008017,GO:0007018,GO:0005874	CAQ39508.1
c86862_g9_i1	901	448.743	8.34702e-150	arginine N-methyltransferase 5 [Plasmodium vivax Sal-1]	GO:0008168,GO:0016740,GO:0006479,GO:0032259	EDL46666.1
c86862_g17_i1	1288	309.301	3.54383e-89	WD domain, G-beta repeat domain containing protein [Plasmodium vivax Sal-1]	GO:0005524,GO:0005871,GO:0008152,GO:0000166,GO:0003777,GO:0008017,GO:0007018,GO:0005874	EDL44682.1
c86862_g18_i2	1658	227.254	2.1269e-60	origin recognition complex 1 protein [Plasmodium vivax Sal-1]	GO:0005524,GO:0008152,GO:0000166,GO:0017111	EDL46779.1
c86862_g17_i2	1287	309.686	2.92626e-89	WD domain, G-beta repeat domain containing protein [Plasmodium vivax Sal-1]	GO:0005524,GO:0005871,GO:0008152,GO:0000166,GO:0003777,GO:0008017,GO:0007018,GO:0005874	EDL44682.1
c86862_g19_i1	1146	267.7	1.64638e-75	hypothetical protein C922_03744 [Plasmodium inui San Antonio 1]	GO:0046488,GO:0044267,GO:0005524,GO:0046854,GO:0016307	EUD65761.1
c86862_g23_i1	455	193.356	4.1847e-53	WD domain G-beta repeat domain containing protein [Plasmodium cynomolgi strain B]	GO:0005524,GO:0005871,GO:0008152,GO:0000166,GO:0003777,GO:0008017,GO:0007018,GO:0005874	GAB66034.1
c86862_g24_i1	2746	419.083	4.28705e-130	arginine N-methyltransferase 5 [Plasmodium cynomolgi strain B]	GO:0008168,GO:0016740,GO:0006479,GO:0032259	GAB67175.1
c86865_g16_i1	1087	664.07	0	meiotic recombination protein dmc1-like protein [Plasmodium falciparum 3D7]	GO:0008094,GO:0006259,GO:0003677,GO:0005634,GO:0006200,GO:0000166,GO:0017111,GO:0005524,GO:0006281,GO:0000794,GO:0007131	AAK43698.1,CAD51205.2
c86865_g20_i2	1043	645.195	0	meiotic recombination protein dmc1-like protein [Plasmodium falciparum 3D7]	GO:0008094,GO:0006259,GO:0003677,GO:0005634,GO:0006200,GO:0000166,GO:0017111,GO:0005524,GO:0006281,GO:0000794,GO:0007131	AAK43698.1,CAD51205.2
c86883_g12_i1	611	128.257	1.42809e-31	rRNA methylase [Plasmodium yoelii yoelii 17XNL]	GO:0003723,GO:0008168,GO:0001510,GO:0006396,GO:0032259,GO:0008173	EAA20537.1
c86910_g7_i1	5170	404.06	1.52163e-111	hypothetical protein PCYB_144680, partial [Plasmodium cynomolgi strain B]	GO:0046872,GO:0008270	GAB69040.1
c86910_g9_i1	3012	206.068	1.13861e-50	hypothetical protein C922_01471 [Plasmodium inui San Antonio 1]	GO:0004386,GO:0003676,GO:0005524,GO:0008152	EUD67859.1
c86910_g16_i1	756	187.193	3.43572e-56	40S ribosomal protein S26e, putative [Plasmodium falciparum 3D7]	GO:0003735,GO:0006412,GO:0022627,GO:0005840,GO:0005622	3J7A,AAC71955.1,ETW32499.1,ETW38910.1,ETW51605.1,ETW63769.1,EUR81523.1,EUT80032.1,EWC78955.1,CDO62405.1
c86924_g20_i3	1082	283.108	4.06375e-91	protein kinase C inhibitor [Plasmodium vivax Sal-1]	GO:0016301,GO:0016310,GO:0003824	EDL45270.1
c86924_g29_i1	1673	778.089	0	hypothetical protein C922_01211 [Plasmodium inui San Antonio 1]	GO:0006508,GO:0004252,GO:0016021	EUD68193.1
c86924_g30_i3	1118	479.559	1.96697e-166	conserved protein, unknown function [Plasmodium falciparum 3D7]	GO:0005741,GO:0055085	AAN36914.1,ETW39961.1,ETW46858.1,EUR63611.1,EUT78817.1,CDO66788.1
c86926_g9_i2	1474	624.394	0	cAMP-dependent protein kinase catalytic subunit [Plasmodium falciparum 3D7]	GO:0016740,GO:0004674,GO:0016310,GO:0004672,GO:0006468,GO:0000166,GO:0005524,GO:0016301,GO:0030154,GO:0005515,GO:0016772	AAF99562.1,AAG01351.1,AAB70118.1,CAD52023.1,ETW36619.1,ETW42891.1,ETW56836.1,ETW61524.1,EUR72201.1,EUT86155.1,EWC76623.1,EWC90399.1
c86926_g12_i1	851	254.603	4.0951e-80	hypothetical protein PFFVO_01394 [Plasmodium falciparum Vietnam Oak-Knoll (FVO)]	GO:0006397	ETW31667.1,ETW37809.1,ETW44251.1,ETW50540.1,EUR75270.1,EUT89847.1
c86926_g13_i1	431	228.409	2.83118e-67	rac-beta serine/threonine protein kinase [Plasmodium vivax Sal-1]	GO:0016740,GO:0004674,GO:0016310,GO:0004672,GO:0006468,GO:0000166,GO:0005524,GO:0016301,GO:0016772	EDL44267.1
c86948_g2_i1	2135	126.716	9.42354e-27	hypothetical protein [Plasmodium vivax Sal-1]	GO:0008017	EDL45930.1
c86948_g2_i3	1989	127.102	5.6729e-27	hypothetical protein [Plasmodium vivax Sal-1]	GO:0008017	EDL45930.1
c86948_g8_i1	872	222.631	2.93779e-66	hypothetical protein PFFCH_03681 [Plasmodium falciparum FCH/4]	GO:0008017	ETW33593.1
c86948_g11_i2	545	168.318	1.75966e-44	FtsJ-like methyltransferase [Plasmodium vivax Sal-1]	GO:0001510,GO:0016740,GO:0032259,GO:0008168,GO:0005634,GO:0006364,GO:0000453,GO:0005730,GO:0031167,GO:0008649	EDL46601.1
c86948_g12_i1	5818	145.976	2.95099e-31	hypothetical protein C922_03100 [Plasmodium inui San Antonio 1]	GO:0008270	EUD66466.1
c86948_g12_i2	4764	691.804	0	protein phosphatase [Plasmodium inui San Antonio 1]	GO:0008152,GO:0003824	EUD68779.1
c86951_g8_i1	691	331.643	4.93942e-109	protein kinase [Plasmodium berghei strain ANKA]	GO:0016301,GO:0005524,GO:0004672,GO:0016310,GO:0006468,GO:0016772,GO:0004674	CAI02477.1
c86951_g13_i2	617	255.373	1.15106e-79	protein kinase [Plasmodium berghei strain ANKA]	GO:0016301,GO:0005524,GO:0004672,GO:0016310,GO:0006468,GO:0016772,GO:0004674	CAI02477.1
c86954_g12_i1	893	108.612	1.20702e-22	pfAARP2 protein [Plasmodium berghei strain ANKA]	GO:0005525,GO:0003924,GO:0006184,GO:0000166,GO:0042254,GO:0005634	CAH93826.1
c86954_g14_i1	2078	692.189	0	Subtilisin-like protease 2 [Plasmodium knowlesi strain H]	GO:0006508,GO:0004252,GO:0008236,GO:0016787,GO:0008233	CAQ40149.1
c86954_g23_i5	2950	1267.29	0	hypothetical protein [Plasmodium vivax Sal-1]	GO:0030286,GO:0016887,GO:0005858,GO:0008152,GO:0003777,GO:0007018,GO:0006200,GO:0001539	EDL43552.1
c86954_g23_i6	334	145.206	5.24955e-37	hypothetical protein [Plasmodium vivax Sal-1]	GO:0030286,GO:0016887,GO:0005858,GO:0008152,GO:0003777,GO:0007018,GO:0006200,GO:0001539	EDL43552.1
c86980_g12_i1	591	97.8265	1.09169e-19	hypothetical protein C922_01599 [Plasmodium inui San Antonio 1]	GO:0008270	EUD67987.1
c86987_g1_i1	637	274.633	2.11352e-80	hypothetical protein C922_02175 [Plasmodium inui San Antonio 1]	GO:0005524,GO:0005871,GO:0008152,GO:0000166,GO:0003777,GO:0008017,GO:0007018,GO:0005874	EUD67469.1
c86987_g12_i6	773	237.654	1.26519e-75	mitochondrial ribosomal protein L14 precursor, putative [Plasmodium falciparum 3D7]	GO:0003735,GO:0006412,GO:0030529,GO:0005840	CAX63972.1,ETW20196.1,ETW31833.1,ETW38063.1,ETW44626.1,ETW45714.1,ETW53447.1,ETW63128.1,EUR76660.1,EUT90694.1
c86987_g20_i1	3715	229.565	1.20483e-57	hypothetical protein C922_05037 [Plasmodium inui San Antonio 1]	GO:0006508,GO:0008234	EUD64566.1
c86987_g20_i2	4154	528.094	4.9194e-168	ribosomal protein S9 [Plasmodium knowlesi strain H]	GO:0003735,GO:0006412,GO:0005840	CAQ42835.1
c87024_g10_i1	2429	210.305	3.44123e-59	Chain A, Ddx3 Helicase Domain	GO:0043154,GO:0045727,GO:0016607,GO:0006355,GO:0043024,GO:0032728,GO:0048027,GO:0005852,GO:0006351,GO:0045948,GO:0016020,GO:0008026,GO:0045944,GO:0016887,GO:0006417,GO:0004004,GO:0004003,GO:0004386,GO:0009615,GO:0016787,GO:0003723,GO:0071470,GO:0030308,GO:0030307,GO:0005524,GO:0042256,GO:0042254,GO:0034063,GO:0008143,GO:0022627,GO:2001243,GO:0000166,GO:0008625,GO:0071243,GO:0005741,GO:0044822,GO:…	2JGN,2JGN
c87046_g2_i3	2492	272.707	2.51169e-72	hypothetical protein [Plasmodium vivax Sal-1]	GO:0008152,GO:0016773,GO:0016772	EDL47242.1
c87046_g5_i1	1141	184.496	7.93503e-47	hypothetical protein [Plasmodium vivax Sal-1]	GO:0008152,GO:0016773,GO:0016772	EDL47242.1
c87065_g4_i2	6637	936.021	0	protein kinase, partial [Plasmodium cynomolgi strain B]	GO:0016301,GO:0005524,GO:0004672,GO:0016310,GO:0000166,GO:0006468,GO:0016772,GO:0004674	GAB67277.1
c87065_g5_i2	1467	240.736	9.96901e-65	hypothetical protein [Plasmodium vivax Sal-1]	GO:0008152,GO:0016773,GO:0016772	EDL46846.1
c87065_g11_i2	588	71.633	4.97402e-11	protein kinase, partial [Plasmodium cynomolgi strain B]	GO:0016301,GO:0005524,GO:0004672,GO:0016310,GO:0000166,GO:0006468,GO:0016772,GO:0004674	GAB67277.1
c87073_g9_i1	851	242.662	1.52441e-76	6-pyruvoyltetrahydropterin synthase [Plasmodium falciparum 3D7]	GO:0046872,GO:0003874,GO:0006729,GO:0016829	CAG25093.1,ETW19618.1,ETW31606.1,ETW37692.1,ETW44061.1,ETW50407.1,ETW53055.1,ETW62544.1,EUR74723.1,EUT89360.1,EWC77698.1,EWC89593.1
c87084_g2_i1	1949	518.079	2.6769e-159	DEAD/DEAH box helicase [Plasmodium vivax Sal-1]	GO:0004386,GO:0003676,GO:0005524,GO:0008152	EDL44846.1
c87084_g15_i1	830	212.231	7.82536e-62	hypothetical protein [Plasmodium vivax Sal-1]	GO:0005634	EDL47271.1
c87090_g11_i1	1341	278.485	8.66637e-80	DEAD box helicase, putative [Plasmodium falciparum 3D7]	GO:0004386,GO:0016020,GO:0003677,GO:0004003,GO:0003676,GO:0006200,GO:0005524,GO:0032508,GO:0008026,GO:0006139,GO:0016818,GO:0016817	CAD52393.1,ETW41027.1
c87090_g16_i5	3300	484.952	9.90053e-143	hypothetical protein [Plasmodium vivax Sal-1]	GO:0006629,GO:0008152	EDL43134.1
c87097_g2_i1	2641	602.823	0	lactate/malate dehydrogenase [Plasmodium cynomolgi strain B]	GO:0055114,GO:0016491,GO:0005975,GO:0044262,GO:0003824,GO:0016616	GAB67810.1
c87115_g2_i1	231	82.0333	9.96416e-16	hypothetical protein [Plasmodium vivax Sal-1]	GO:0008152,GO:0016773,GO:0016772	EDL46846.1
c87118_g3_i1	698	129.028	4.99572e-30	3'-5' exonuclease domain containing protein [Plasmodium cynomolgi strain B]	GO:0090305,GO:0044237,GO:0003676,GO:0000166,GO:0004527,GO:0003824,GO:0005622,GO:0006139,GO:0008408	GAB68089.1
c87126_g1_i1	1650	561.222	6.40302e-180	DNA repair protein rhp16 [Plasmodium cynomolgi strain B]	GO:0046872,GO:0004386,GO:0003676,GO:0005524,GO:0008152,GO:0008270,GO:0003677	GAB69324.1
c87126_g1_i2	1578	574.704	0	DNA repair protein rhp16 [Plasmodium knowlesi strain H]	GO:0046872,GO:0004386,GO:0003676,GO:0005524,GO:0008152,GO:0008270,GO:0003677	CAQ42462.1
c87126_g3_i1	1728	803.512	0	proteasome regulatory component [Plasmodium knowlesi strain H]	GO:0050790,GO:0042176,GO:0000502,GO:0030234	CAQ41234.1
c87147_g2_i2	701	165.236	2.93939e-48	DNA excision repair protein ERCC-5 [Plasmodium inui San Antonio 1]	GO:0046872,GO:0005739,GO:0015031,GO:0006810	EUD68149.1
c87147_g2_i4	848	164.851	1.6645e-47	DNA excision repair protein ERCC-5 [Plasmodium inui San Antonio 1]	GO:0046872,GO:0005739,GO:0015031,GO:0006810	EUD68149.1
c87157_g3_i2	1359	514.227	1.7568e-177	band 7-related protein [Plasmodium falciparum 3D7]	GO:0016020	CAB11132.1,ETW20502.1,ETW32292.1,ETW38676.1,ETW44993.1,ETW51392.1,ETW52137.1,ETW63505.1,EUR80426.1,EUT92353.1,EWC78707.1,EWC90627.1
c87195_g1_i1	1624	758.829	0	hypothetical protein PCYB_133480 [Plasmodium cynomolgi strain B]	GO:0046872,GO:0008270	GAB68474.1
c87195_g5_i1	1598	209.534	6.50776e-54	kinesin [Plasmodium vivax Sal-1]	GO:0005524,GO:0005871,GO:0008152,GO:0000166,GO:0003777,GO:0008017,GO:0007018,GO:0005874	EDL43049.1
c87195_g11_i1	251	115.546	1.9629e-27	hypothetical protein C922_02519 [Plasmodium inui San Antonio 1]	GO:0016573,GO:0006348,GO:0004402,GO:0016568,GO:0005634	EUD66935.1
c87195_g19_i1	367	165.622	5.67084e-49	histidyl-tRNA synthetase, partial [Plasmodium cynomolgi strain B]	GO:0005737,GO:0004812,GO:0016788,GO:0019478,GO:0016787	GAB66366.1
c87195_g19_i5	203	63.1586	6.49748e-11	pterin-4a-carbinolamine dehydratase [Plasmodium falciparum 3D7]	GO:0006729,GO:0008124,GO:0016829	ABB53415.1,ACT82966.1,ETW17959.1,ETW42325.1,ETW46242.1,ETW52709.1,EUR70686.1,EUT84083.1
c87195_g20_i1	257	117.087	1.10472e-30	hypothetical protein [Plasmodium berghei strain ANKA]	GO:0005737,GO:0016788,GO:0019478,GO:0016787	CAH97582.1,CDS46866.1
c87195_g23_i1	781	317.775	2.6713e-104	SMN-like protein [Plasmodium falciparum 3D7]	GO:0003723,GO:0005681,GO:0090305,GO:0004518	CAB39051.1,ETW38603.1,ETW45054.1,ETW51342.1,ETW63569.1,EUR79551.1,EUT92420.1,EWC90691.1
c87195_g26_i1	2231	516.153	3.94012e-161	kinesin-like protein [Plasmodium berghei strain ANKA]	GO:0005524,GO:0005871,GO:0008152,GO:0000166,GO:0003777,GO:0008017,GO:0007018,GO:0005874	CAH96491.1
c87195_g27_i3	2538	95.9005	1.01555e-16	kinesin [Plasmodium cynomolgi strain B]	GO:0005524,GO:0005871,GO:0008152,GO:0000166,GO:0003777,GO:0008017,GO:0007018,GO:0005874	GAB64876.1
c87214_g17_i1	776	323.939	2.47441e-106	hypothetical protein [Plasmodium yoelii yoelii 17XNL]	GO:0003723,GO:0005840	EAA15202.1,ETB58309.1,CDU16963.1,CDZ14773.1
c87215_g9_i1	1069	213.386	1.9439e-59	hypothetical protein C922_00660 [Plasmodium inui San Antonio 1]	GO:0016021,GO:0016020,GO:0006810	EUD68969.1
c87220_g4_i2	2263	799.66	0	hypothetical protein [Plasmodium vivax Sal-1]	GO:0006464	EDL44680.1
c87220_g10_i1	3208	468.003	2.31621e-137	hypothetical protein PCYB_022400 [Plasmodium cynomolgi strain B]	GO:0004037,GO:0000256	GAB64670.1
c87220_g14_i1	4868	1070.84	0	trancription factor [Plasmodium vivax Sal-1]	GO:0003735,GO:0006412,GO:0006351,GO:0005840,GO:0006357,GO:0032784,GO:0005634,GO:0005622	EDL46400.1
c87220_g20_i1	4092	284.263	5.29938e-75	hypothetical protein, conserved in Plasmodium species [Plasmodium knowlesi strain H]	GO:0006351,GO:0005634,GO:0003677	CAQ39101.1
c87230_g10_i5	630	150.599	8.8949e-38	hypothetical protein C922_05023 [Plasmodium inui San Antonio 1]	GO:0008152,GO:0008080	EUD64608.1
c87252_g1_i2	886	185.652	8.35442e-54	60S ribosomal protein L23a [Plasmodium knowlesi strain H]	GO:0003735,GO:0006412,GO:0000166,GO:0030529,GO:0005840,GO:0005622	CAQ41374.1
c87296_g4_i1	2700	699.508	0	protein phosphatase [Plasmodium inui San Antonio 1]	GO:0046872,GO:0016787,GO:0006470,GO:0003824,GO:0004722,GO:0004721	EUD67235.1
c87296_g3_i2	2081	176.022	3.22459e-48	hypothetical protein [Plasmodium berghei strain ANKA]	GO:0005634,GO:0005622,GO:0003677	CAI00368.1
c87296_g16_i2	589	292.352	2.61955e-97	polypeptide deformylase [Plasmodium inui San Antonio 1]	GO:0042586,GO:0008152,GO:0005506	EUD67903.1
c87296_g17_i1	675	75.485	1.82555e-13	vacuolar ATP synthetase [Plasmodium cynomolgi strain B]	GO:0015078,GO:0033179,GO:0033177,GO:0016021,GO:0016020,GO:0015991,GO:0006811,GO:0006810	GAB66876.1
c87296_g17_i2	2223	267.314	1.01545e-72	serine/threonine protein kinase [Plasmodium inui San Antonio 1]	GO:0016301,GO:0005524,GO:0004672,GO:0016310,GO:0000166,GO:0006468,GO:0016772,GO:0004674	EUD68083.1
c87296_g32_i1	361	71.2478	1.06674e-11	hypothetical protein [Plasmodium knowlesi strain H]	GO:0005524,GO:0008152,GO:0000166,GO:0017111	CAQ41505.1
c87296_g35_i1	1161	514.998	4.00436e-170	hypothetical protein [Plasmodium berghei strain ANKA]	GO:0008152,GO:0016772	CAH94166.1
c87324_g5_i1	1235	347.436	8.95918e-114	ribosomal protein L21 [Plasmodium yoelii yoelii 17XNL]	GO:0003735,GO:0003723,GO:0006412,GO:0005840,GO:0005622	EAA16300.1
c87324_g11_i2	2807	743.421	0	hypothetical protein PFFCH_03814 [Plasmodium falciparum FCH/4]	GO:0003682,GO:0003677	EUT85337.1
c87324_g11_i3	2831	873.618	0	hypothetical protein C922_03811 [Plasmodium inui San Antonio 1]	GO:0000466,GO:0042254,GO:0000463,GO:0005634,GO:0006364,GO:0030687,GO:0042273,GO:0005654,GO:0043021,GO:0005730	EUD65828.1
c87324_g20_i2	2399	121.324	1.22776e-24	serine/threonine-specific protein kinase [Plasmodium vivax Sal-1]	GO:0016301,GO:0005524,GO:0004672,GO:0016310,GO:0006468,GO:0016772,GO:0004674	EDL43230.1
c87336_g7_i1	1241	459.144	5.22796e-156	protein phosphatase 2C [Plasmodium vivax Sal-1]	GO:0008152,GO:0003824	EDL44679.1
c87341_g8_i1	637	332.028	1.53501e-110	Golgi to ER traffic protein 4 homolog [Taeniopygia guttata]	GO:0005737,GO:0071818,GO:0071816,GO:0005829,GO:0006810	XP_005523040.1,B5KFI0.1,ACH46328.1
c87341_g10_i1	1419	488.419	3.94964e-164	zinc finger protein [Plasmodium berghei strain ANKA]	GO:0008270	CAH98673.1,CDS48773.1
c87345_g6_i4	2963	1070.84	0	structural maintenance of chromosome 2 [Plasmodium vivax Sal-1]	GO:0005694,GO:0007076,GO:0005524,GO:0051276,GO:0000796,GO:0005634	EDL47384.1
c87360_g3_i1	249	75.8702	6.64996e-14	protein kinase [Plasmodium knowlesi strain H]	GO:0016301,GO:0005524,GO:0004672,GO:0016310,GO:0016740,GO:0006468,GO:0016772	CAQ41295.1
c87360_g5_i1	1470	394.045	1.11745e-122	helicase [Plasmodium vivax Sal-1]	GO:0004386,GO:0003676,GO:0005524,GO:0016787,GO:0008152	EDL44372.1
c87360_g6_i1	709	216.853	5.78802e-60	AP2 family [Plasmodium knowlesi strain H]	GO:0006355,GO:0003700	CAQ40939.1
c87360_g8_i1	1319	473.781	2.99477e-160	hypothetical protein [Plasmodium berghei strain ANKA]	GO:0003676,GO:0008168,GO:0032259	CAH93995.1
c87360_g13_i1	740	106.686	4.88494e-22	hypothetical protein C922_02067 [Plasmodium inui San Antonio 1]	GO:0016887,GO:0005524,GO:0008152,GO:0000166,GO:0017111,GO:0006200	EUD67361.1
c87360_g16_i2	1061	436.417	5.79884e-141	helicase [Plasmodium vivax Sal-1]	GO:0004386,GO:0003676,GO:0005524,GO:0016787,GO:0008152	EDL44372.1
c87360_g22_i1	6419	519.62	1.52536e-145	hypothetical protein, conserved in Plasmodium species [Plasmodium knowlesi strain H]	GO:0003723,GO:0009451,GO:0001522,GO:0009982	CAQ40478.1
c87360_g24_i1	1640	204.527	1.36254e-52	hypothetical protein PCYB_022350 [Plasmodium cynomolgi strain B]	GO:0046872,GO:0008270	GAB64665.1
c87360_g25_i1	1697	305.834	5.01321e-86	hypothetical protein C922_01256 [Plasmodium inui San Antonio 1]	GO:0003723,GO:0009451,GO:0001522,GO:0009982	EUD68237.1
c87360_g29_i2	386	94.7449	5.36793e-20	hypothetical protein [Plasmodium yoelii yoelii 17XNL]	GO:0005524,GO:0004672,GO:0006468,GO:0016772	EAA21640.1
c87360_g32_i1	3100	1489.17	0	26S proteasome subunit [Plasmodium knowlesi strain H]	GO:0050790,GO:0042176,GO:0000502,GO:0030234	CAQ41470.1
c87360_g33_i2	590	102.834	3.20183e-21	hypothetical protein, conserved in Plasmodium species [Plasmodium knowlesi strain H]	GO:0003723,GO:0009451,GO:0001522,GO:0009982	CAQ40478.1
c87360_g38_i1	1364	407.527	4.38438e-131	hypothetical protein PFFCH_01847 [Plasmodium falciparum FCH/4]	GO:0005509	EWC85839.1
c87360_g40_i1	1222	145.976	8.70377e-34	hypothetical protein [Plasmodium vivax Sal-1]	GO:0006355,GO:0003700	EDL46427.1
c87360_g41_i1	987	249.595	1.3029e-75	hypothetical protein [Plasmodium berghei strain ANKA]	GO:0006355,GO:0003700	CAI02098.1
c87364_g11_i1	1352	585.874	0	zinc finger protein, putative [Plasmodium falciparum 3D7]	GO:0003950,GO:0008152,GO:0008270,GO:0005622	CAX63967.1,ETW20183.1,ETW44612.1,ETW53459.1,ETW63114.1,EUT90681.1
c87364_g20_i1	432	158.688	2.23286e-41	hypothetical protein C922_02001 [Plasmodium inui San Antonio 1]	GO:0004553,GO:0005975	EUD67812.1
c87364_g22_i1	904	182.956	1.31188e-47	hypothetical protein PCYB_121250 [Plasmodium cynomolgi strain B]	GO:0004553,GO:0005975	GAB67557.1
c87364_g24_i1	3144	632.484	0	eukaryotic translation initiation factor 3 subunit 7 [Plasmodium knowlesi strain H]	GO:0005852,GO:0006446,GO:0006413,GO:0005737,GO:0006412,GO:0016282,GO:0001731,GO:0003743,GO:0033290	CAQ39482.1
c87394_g6_i1	1551	405.216	3.16964e-131	hypothetical protein [Plasmodium vivax Sal-1]	GO:0006508,GO:0004252,GO:0016021	EDL44504.1
c87394_g7_i1	1787	848.966	0	translation elongation factor EF-1 [Plasmodium knowlesi strain H]	GO:0006414,GO:0005525,GO:0003746,GO:0003924,GO:0006184,GO:0000166	CAQ40009.1
c87407_g4_i1	435	75.8702	5.50711e-14	hypothetical protein, conserved in Plasmodium species [Plasmodium knowlesi strain H]	GO:0006366,GO:0001104,GO:0016592,GO:0006357	CAQ41432.1
c87407_g11_i2	367	104.76	5.15164e-25	hypothetical protein, conserved in Plasmodium species [Plasmodium knowlesi strain H]	GO:0006366,GO:0001104,GO:0016592,GO:0006357	CAQ41432.1
c87407_g12_i4	1069	165.622	1.47864e-46	hypothetical protein C922_00083 [Plasmodium inui San Antonio 1]	GO:0005737,GO:0000045	EUD69220.1
c87407_g12_i6	1195	165.622	3.87563e-46	hypothetical protein C922_00083 [Plasmodium inui San Antonio 1]	GO:0005737,GO:0000045	EUD69220.1
c87408_g2_i1	3311	154.836	1.12358e-34	krox-like protein. putative [Plasmodium cynomolgi strain B]	GO:0046872,GO:0003676	GAB68304.1
c87408_g2_i2	816	158.688	1.33963e-39	krox-like protein. putative [Plasmodium cynomolgi strain B]	GO:0046872,GO:0003676	GAB68304.1
c87408_g3_i2	834	224.942	1.66463e-62	krox-like protein. putative [Plasmodium cynomolgi strain B]	GO:0046872,GO:0003676	GAB68304.1
c87408_g11_i2	638	146.747	1.58929e-38	hypothetical protein [Plasmodium vivax Sal-1]	GO:0006355,GO:0003700	EDL47255.1
c87408_g12_i1	651	72.7886	3.22568e-11	hypothetical protein [Plasmodium vivax Sal-1]	GO:0006281,GO:0003887,GO:0003684,GO:0006261	EDL44915.1
c87411_g10_i1	1691	220.32	1.39027e-62	hypothetical protein [Plasmodium berghei strain ANKA]	GO:0008152,GO:0003824	CAH94023.1
c87412_g8_i1	1293	229.18	6.24842e-63	hypothetical protein PCYB_135120 [Plasmodium cynomolgi strain B]	GO:0006260,GO:0006269,GO:0003896	GAB68638.1
c87412_g8_i2	1725	191.045	2.44418e-48	hypothetical protein PCYB_135120 [Plasmodium cynomolgi strain B]	GO:0006260,GO:0006269,GO:0003896	GAB68638.1
c87450_g7_i1	1248	373.629	1.10244e-123	hypothetical protein [Plasmodium vivax Sal-1]	GO:0008168,GO:0008152,GO:0032259	EDL43624.1
c87450_g13_i1	4482	319.316	1.29256e-86	hypothetical protein [Plasmodium berghei strain ANKA]	GO:0006355,GO:0003700	CAH96859.1
c87450_g18_i1	1386	171.4	8.05403e-44	merozoite capping protein 1 [Plasmodium vivax Sal-1]	GO:0055114,GO:0016491,GO:0016209	EDL42472.1
c87454_g5_i1	1552	899.427	0	hypothetical protein C922_01477 [Plasmodium inui San Antonio 1]	GO:0030117,GO:0016192,GO:0016020,GO:0006886,GO:0015031,GO:0006810	EUD67865.1
c87463_g6_i1	2099	476.093	4.20988e-154	hypothetical protein [Plasmodium knowlesi strain H]	GO:0005869,GO:0007067,GO:0007017	CAQ41161.1
c87466_g11_i1	686	214.542	3.08182e-62	conserved Plasmodium protein [Plasmodium falciparum 3D7]	GO:0016972,GO:0055114,GO:0016491	AAN36488.1,EUR67471.1,EUT81910.1,EWC87157.1
c87472_g9_i1	453	154.451	1.48156e-39	SET-domain protein [Plasmodium knowlesi strain H]	GO:0046872,GO:0008168,GO:0016740,GO:0008270,GO:0032259	CAQ40779.1
c87472_g10_i2	3488	202.601	5.34689e-49	SET-domain protein [Plasmodium knowlesi strain H]	GO:0046872,GO:0008168,GO:0016740,GO:0008270,GO:0032259	CAQ40779.1
c87474_g4_i1	2186	1394.02	0	minichromosome maintenance protein 4 (cell division control protein 54) [Plasmodium inui San Antonio 1]	GO:0003678,GO:0003677,GO:0006260,GO:0000166,GO:0051301,GO:0005524,GO:0032508,GO:0042555,GO:0006270	EUD68858.1
c87482_g23_i1	367	187.578	4.65349e-53	ABC transporter [Plasmodium vivax Sal-1]	GO:0016887,GO:0005524,GO:0008152,GO:0000166,GO:0016020,GO:0017111,GO:0006200	EDL46980.1
c87486_g2_i2	1865	553.903	2.73006e-174	DNA polymerase zeta catalytic subunit [Plasmodium vivax Sal-1]	GO:0016740,GO:0006261,GO:0003677,GO:0006260,GO:0003676,GO:0000166,GO:0003887,GO:0016779,GO:0006139	EDL42383.1
c87486_g3_i2	1324	386.726	1.07686e-116	DNA polymerase zeta catalytic subunit [Plasmodium vivax Sal-1]	GO:0016740,GO:0006261,GO:0003677,GO:0006260,GO:0003676,GO:0000166,GO:0003887,GO:0016779,GO:0006139	EDL42383.1
c87497_g7_i1	779	94.3597	5.13169e-18	hypothetical protein [Plasmodium vivax Sal-1]	GO:0042147	EDL44260.1
c87497_g8_i1	522	115.546	6.14667e-26	hypothetical protein [Plasmodium knowlesi strain H]	GO:0042147	CAQ42413.1
c87497_g8_i2	1414	200.29	1.26099e-51	hypothetical protein [Plasmodium knowlesi strain H]	GO:0042147	CAQ42413.1
c87497_g8_i4	1020	87.0409	2.67904e-15	hypothetical protein [Plasmodium knowlesi strain H]	GO:0042147	CAQ42413.1
c87528_g15_i1	4935	397.127	4.44876e-117	hypothetical protein [Plasmodium berghei strain ANKA]	GO:0070403	CAH97813.1
c87528_g16_i1	5472	597.045	9.58397e-173	hypothetical protein [Plasmodium vivax Sal-1]	GO:0006355,GO:0003700	EDL45387.1
c87543_g5_i2	2391	336.265	6.49495e-95	hypothetical protein C922_04165 [Plasmodium inui San Antonio 1]	GO:0046872,GO:0008152,GO:0003824	EUD65425.1
c87543_g11_i2	1088	438.728	8.01528e-137	hypothetical protein [Plasmodium vivax Sal-1]	GO:0046872,GO:0008152,GO:0003824	EDL45608.1
c87565_g12_i2	1093	564.688	0	serine/threonine protein phosphatase [Plasmodium falciparum 3D7]	GO:0016311,GO:0020036,GO:0006470,GO:0016787,GO:0008152,GO:0005515,GO:0004721	XP_001616809.1,XP_002260848.1,XP_004224496.1,AAM54063.1,AAN36754.1,EDL47082.1,CAQ42820.1,GAB68549.1,ETW34169.1,EWC86023.1,CDO66628.1
c87565_g12_i3	1267	519.62	0	serine/threonine protein phosphatase [Plasmodium falciparum 3D7]	GO:0016311,GO:0020036,GO:0006470,GO:0016787,GO:0008152,GO:0005515,GO:0004721	XP_001616809.1,XP_002260848.1,XP_004224496.1,AAM54063.1,AAN36754.1,EDL47082.1,CAQ42820.1,GAB68549.1,ETW34169.1,EWC86023.1,CDO66628.1
c87576_g4_i1	1339	441.81	3.37286e-150	F-actin capping protein, alpha subunit [Plasmodium knowlesi strain H]	GO:0008290,GO:0003779,GO:0071203,GO:0030036	CAQ40299.1
c87576_g4_i3	1139	433.721	5.39778e-148	F-actin capping protein, alpha subunit [Plasmodium knowlesi strain H]	GO:0008290,GO:0003779,GO:0071203,GO:0030036	CAQ40299.1
c87590_g4_i1	2621	879.011	0	hypothetical protein PFFVO_04433 [Plasmodium falciparum Vietnam Oak-Knoll (FVO)]	GO:0008152,GO:0042578	ETW40692.1,ETW47314.1,EUR65234.1
c87596_g14_i2	898	191.045	3.94955e-55	hypothetical protein [Plasmodium berghei strain ANKA]	GO:0003676,GO:0000166	CAH95859.1
c87596_g15_i1	3596	238.039	4.64405e-60	hypothetical protein, conserved in Plasmodium species [Plasmodium knowlesi strain H]	GO:0046872	CAQ38177.1
c87596_g20_i2	2824	214.542	1.81586e-53	hypothetical protein, conserved in Plasmodium species [Plasmodium knowlesi strain H]	GO:0046872	CAQ38177.1
c87596_g24_i1	2030	442.58	1.1458e-131	hypothetical protein C922_04791 [Plasmodium inui San Antonio 1]	GO:0046872	EUD64844.1
c87596_g27_i3	1265	291.967	2.4378e-93	hypothetical protein PCYB_134270 [Plasmodium cynomolgi strain B]	GO:0005737,GO:0005634	GAB68553.1
c87600_g5_i1	891	357.451	3.01983e-120	cyclophilin [Plasmodium knowlesi strain H]	GO:0003755,GO:0006457,GO:0000413,GO:0016853	CAQ37970.1
c87601_g5_i2	781	266.544	1.44872e-85	conserved Plasmodium protein, unknown function [Plasmodium falciparum 3D7]	GO:0020011	CAX64258.1,ETW18733.1,ETW36698.1,EUR72578.1,CDO64374.1
c87601_g9_i3	633	156.377	1.12889e-40	YL1 nuclear protein [Plasmodium knowlesi strain H]	GO:0006355,GO:0005634	CAQ41493.1
c87621_g2_i1	965	89.7373	3.85597e-16	hypothetical protein [Plasmodium knowlesi strain H]	GO:0016539	CAQ41835.1
c87621_g5_i1	3159	212.616	1.51347e-52	hypothetical protein [Plasmodium knowlesi strain H]	GO:0016539	CAQ41835.1
c87633_g12_i1	1350	198.364	2.35683e-52	transcription factor with AP2 domain(s) [Plasmodium cynomolgi strain B]	GO:0006355,GO:0003700	GAB68421.1
c87672_g5_i1	1078	269.24	2.04627e-86	mitochondrial ribosomal protein S8 [Plasmodium berghei strain ANKA]	GO:0003735,GO:0006412,GO:0005840	XP_743378.1,XP_008625525.1,CAH96106.1,CAH88125.1,EUD71042.1,KEG01558.1,CDR11726.1,CDS45534.1
c87697_g15_i1	1677	363.229	1.80074e-112	hypothetical protein [Plasmodium vivax Sal-1]	GO:0046872	EDL44635.1
c87705_g3_i2	8929	1506.12	0	chromodomain-helicase-DNA-binding protein 1 homolog [Plasmodium cynomolgi strain B]	GO:0004386,GO:0003676,GO:0005524,GO:0008152,GO:0003682,GO:0005634,GO:0003677	GAB65450.1
c87705_g4_i1	3248	1087.02	0	snrnp protein [Plasmodium knowlesi strain H]	GO:0004386,GO:0003676,GO:0005524,GO:0016787,GO:0008152,GO:0000166,GO:0008026,GO:0006200	CAQ40404.1
c87705_g15_i1	1023	490.73	5.53276e-168	hypothetical protein C922_01761 [Plasmodium inui San Antonio 1]	GO:0003676,GO:0000166	EUD67576.1
c87708_g12_i2	3698	1157.13	0	translation initiation factor [Plasmodium berghei strain ANKA]	GO:0005525,GO:0006413,GO:0003924,GO:0006184,GO:0003743,GO:0000166	CAH98440.1,CDS51516.1
c87708_g11_i2	519	268.085	6.2839e-80	translation initiation factor IF-2 [Plasmodium inui San Antonio 1]	GO:0005525,GO:0006413,GO:0003924,GO:0006184,GO:0003743,GO:0000166	EUD67097.1
c87708_g16_i1	798	302.368	4.4013e-98	uracil-DNA glycosylase, putative [Plasmodium falciparum 3D7]	GO:0005634,GO:0016787,GO:0006974,GO:0005739,GO:0006284,GO:0006281,GO:0004844,GO:0008152,GO:0016799,GO:0016798	AAN36760.1,ETW16235.1,ETW27950.1,ETW34177.1,ETW40307.1,ETW55332.1,ETW58933.1,EUR64184.1,EUT78645.1,EWC74055.1,EWC86031.1
c87719_g3_i1	673	119.013	1.03155e-26	hypothetical protein [Plasmodium vivax Sal-1]	GO:0050790,GO:0005083	EDL46996.1
c87719_g12_i1	313	140.969	2.19206e-36	hypothetical protein PCYB_093960 [Plasmodium cynomolgi strain B]	GO:0003676,GO:0000166	GAB66611.1
c87719_g15_i2	1351	342.043	2.64435e-105	hypothetical protein PCYB_093960 [Plasmodium cynomolgi strain B]	GO:0003676,GO:0000166	GAB66611.1
c87719_g19_i1	307	146.362	2.47877e-38	hypothetical protein PCYB_093960 [Plasmodium cynomolgi strain B]	GO:0003676,GO:0000166	GAB66611.1
c87747_g1_i1	409	181.03	6.99894e-55	translation initiation factor IF-3, putative [Plasmodium falciparum 3D7]	GO:0006413,GO:0003743,GO:0020011	CAD51121.1,ETW18986.1,ETW36968.1,ETW43404.1,ETW49678.1,ETW56949.1,ETW62059.1,EUR73032.1,EUT87327.1,EWC88807.1,CDO64020.1
c87747_g1_i2	364	160.229	6.31354e-47	translation initiation factor IF-3, putative [Plasmodium falciparum 3D7]	GO:0006413,GO:0003743,GO:0020011	CAD51121.1,ETW18986.1,ETW36968.1,ETW43404.1,ETW49678.1,ETW56949.1,ETW62059.1,EUR73032.1,EUT87327.1,EWC88807.1,CDO64020.1
c87751_g2_i1	1635	655.21	0	26s proteasome subunit p55, putative [Plasmodium falciparum 3D7]	GO:0000502,GO:0004175,GO:0005838,GO:0006511	AAN35372.1,ETW36374.1,EWC85807.1
c87751_g4_i1	930	197.978	2.04698e-52	hypothetical protein, conserved in Plasmodium species [Plasmodium knowlesi strain H]	GO:0046488,GO:0044267,GO:0005524,GO:0046854,GO:0016307	CAQ42845.1
c87751_g5_i3	1847	337.421	1.99148e-96	hypothetical protein, conserved in Plasmodium species [Plasmodium knowlesi strain H]	GO:0046488,GO:0044267,GO:0005524,GO:0046854,GO:0016307	CAQ42845.1
c87763_g10_i1	2668	653.67	0	RNA helicase [Plasmodium vivax Sal-1]	GO:0004386,GO:0003676,GO:0005524,GO:0016787,GO:0008152	EDL46213.1
c87763_g10_i2	4825	653.67	0	RNA helicase [Plasmodium vivax Sal-1]	GO:0004386,GO:0003676,GO:0005524,GO:0016787,GO:0008152	EDL46213.1
c87764_g5_i2	1525	510.76	7.95105e-174	sugar transporter [Plasmodium knowlesi strain H]	GO:0022857,GO:0008643,GO:0016021,GO:0055085	CAQ39238.1
c87772_g10_i1	598	211.846	1.6002e-63	hypothetical protein C922_04192 [Plasmodium inui San Antonio 1]	GO:0000062	EUD65452.1
c87776_g5_i2	1647	463.766	1.66031e-155	hypothetical protein PFFVO_02369 [Plasmodium falciparum Vietnam Oak-Knoll (FVO)]	GO:0003676,GO:0016788,GO:0090305,GO:0004519,GO:0006308	ETW43013.1
c87776_g23_i1	739	369.777	1.2892e-126	ribosomal protein l15 [Plasmodium knowlesi strain H]	GO:0003735,GO:0006412,GO:0030529,GO:0005840,GO:0005622	CAQ38746.1
c87823_g5_i1	809	95.9005	2.03539e-18	Ser/Thr kinase [Plasmodium cynomolgi strain B]	GO:0016301,GO:0016310	GAB64957.1
c87823_g16_i2	1996	533.487	0	ribosomal protein L3 [Plasmodium yoelii yoelii 17XNL]	GO:0003735,GO:0006412,GO:0005840,GO:0005622	EAA16732.1,ETB62009.1,CDU20955.1,CDZ14584.1
c87825_g14_i1	1812	700.664	0	hypothetical protein, conserved in Plasmodium species [Plasmodium knowlesi strain H]	GO:0032313,GO:0032851,GO:0005097	CAQ41399.1
c87849_g7_i1	1277	691.034	0	conserved Plasmodium protein, unknown function [Plasmodium falciparum 3D7]	GO:0003723,GO:0003676,GO:0005737,GO:0005634,GO:0003677	CAD52598.1,ETW16693.1,ETW28385.1,ETW34592.1,ETW40612.1,ETW47412.1,ETW55617.1,ETW59522.1,EUR65572.1,EUT80162.1,EWC74517.1,EWC86402.1,CDO66259.1
c87855_g5_i1	979	362.844	2.97798e-122	GTPase, putative [Plasmodium falciparum 3D7]	GO:0005525,GO:0003924,GO:0007264,GO:0006184,GO:0000166	CAD52603.1,ETW47244.1,ETW59391.1,EUT80172.1,EWC74486.1
c87855_g5_i2	577	162.925	3.5054e-47	GTPase, putative [Plasmodium falciparum 3D7]	GO:0005525,GO:0003924,GO:0007264,GO:0006184,GO:0000166	CAD52603.1,ETW47244.1,ETW59391.1,EUT80172.1,EWC74486.1
c87859_g7_i1	3675	1901.72	0	hypothetical protein [Plasmodium knowlesi strain H]	GO:0008536,GO:0006886	CAQ39146.1
c87907_g2_i1	1685	515.768	5.35333e-173	hypothetical protein PFFVO_05757 [Plasmodium falciparum Vietnam Oak-Knoll (FVO)]	GO:0008270	ETW60596.1
c87921_g3_i1	1382	129.028	3.80655e-28	E1-E2 ATPase/hydrolase [Plasmodium cynomolgi strain B]	GO:0046872,GO:0019829,GO:0005524,GO:0016787,GO:0016021,GO:0008152,GO:0000166,GO:0006812	GAB65625.1
c87937_g7_i1	1250	611.683	0	nucleotide excision repair protein [Plasmodium yoelii yoelii 17XNL]	GO:0004386,GO:0003676,GO:0005524,GO:0008152,GO:0008270,GO:0003677	EAA17582.1
c87937_g8_i1	782	397.512	5.06554e-124	DNA repair protein rhp16 [Plasmodium knowlesi strain H]	GO:0046872,GO:0004386,GO:0003676,GO:0005524,GO:0008152,GO:0008270,GO:0003677	CAQ42462.1
c87937_g7_i2	1280	485.337	1.80448e-160	nucleotide excision repair protein [Plasmodium yoelii yoelii 17XNL]	GO:0004386,GO:0003676,GO:0005524,GO:0008152,GO:0008270,GO:0003677	EAA17582.1
c87941_g2_i18	844	215.312	3.02668e-60	N-terminal kinase-like protein [Xenopus (Silurana) tropicalis]	GO:0005524,GO:0004672,GO:0006468,GO:0016772	Q28FH2.1,CAJ81390.1,AAI36058.1
c87941_g2_i20	808	153.68	2.56255e-38	N-terminal kinase-like protein [Xenopus (Silurana) tropicalis]	GO:0005524,GO:0004672,GO:0006468,GO:0016772	Q28FH2.1,CAJ81390.1,AAI36058.1
c87949_g19_i3	1756	442.195	8.39688e-144	n-glycosylase/dna lyase [Plasmodium knowlesi strain H]	GO:0003684,GO:0006289,GO:0016787,GO:0008534,GO:0006284,GO:0016829,GO:0006281,GO:0003824,GO:0000737,GO:0008152,GO:0016798	CAQ39215.1
c87958_g9_i4	289	70.8626	2.76298e-12	hypothetical protein, conserved [Plasmodium knowlesi strain H]	GO:0005524,GO:0046496,GO:0000166,GO:0047453,GO:0016829	CAQ40215.1
c87958_g10_i2	201	95.5153	1.0386e-21	hypothetical protein [Plasmodium vivax Sal-1]	GO:0005524,GO:0046496,GO:0000166,GO:0047453,GO:0016829	EDL45825.1
c87958_g18_i1	751	280.796	2.24231e-89	hypothetical protein [Plasmodium vivax Sal-1]	GO:0005524,GO:0046496,GO:0000166,GO:0047453,GO:0016829	EDL45825.1
c87979_g5_i1	1108	447.973	4.06915e-146	hypothetical protein [Plasmodium knowlesi strain H]	GO:0005509	CAQ38930.1
c87985_g4_i1	924	100.908	6.73835e-20	Zinc finger protein [Plasmodium knowlesi strain H]	GO:0046872,GO:0016740,GO:0008152,GO:0008270	CAQ41998.1
c87985_g8_i1	915	481.1	1.56199e-168	20S proteasome beta subunit, putative [Plasmodium falciparum 3D7]	GO:0051603,GO:0004175,GO:0016787,GO:0005634,GO:0005737,GO:0004298,GO:0005839,GO:0000502,GO:0006511,GO:0008233,GO:0006508	AAN35309.1,ETW18278.1,ETW27089.1,ETW42680.1,ETW49094.1,ETW56528.1,ETW61354.1,EUR71847.1,EUT85750.1,EWC76464.1,EWC88490.1,CDO64545.1
c87985_g9_i1	892	477.633	3.61291e-167	20S proteasome beta subunit, putative [Plasmodium falciparum 3D7]	GO:0051603,GO:0004175,GO:0016787,GO:0005634,GO:0005737,GO:0004298,GO:0005839,GO:0000502,GO:0006511,GO:0008233,GO:0006508	AAN35309.1,ETW18278.1,ETW27089.1,ETW42680.1,ETW49094.1,ETW56528.1,ETW61354.1,EUR71847.1,EUT85750.1,EWC76464.1,EWC88490.1,CDO64545.1
c87985_g11_i1	2279	605.905	0	hypothetical protein [Plasmodium vivax Sal-1]	GO:0046872,GO:0016740,GO:0008152,GO:0008270	EDL47425.1
c88008_g8_i2	3708	788.875	0	hypothetical protein, conserved in Plasmodium species [Plasmodium knowlesi strain H]	GO:0008270	CAQ41636.1
c88022_g2_i1	1898	608.601	0	diacylglycerol kinase [Plasmodium vivax Sal-1]	GO:0016301,GO:0003951,GO:0007205,GO:0016310,GO:0004143,GO:0008152	EDL45948.1
c88023_g20_i1	1113	326.635	1.23972e-107	phosphatidylinositol synthase [Plasmodium falciparum 3D7]	GO:0016780,GO:0016740,GO:0006661,GO:0008654,GO:0016020,GO:0003881	ABC58672.1,CAX64295.1,EWC74867.1,CDO65950.1
c88024_g21_i1	1455	207.608	9.44582e-60	hypothetical protein C922_00849 [Plasmodium inui San Antonio 1]	GO:0003735,GO:0006412,GO:0005840,GO:0005622	EUD68453.1
c88035_g7_i4	590	170.629	3.08736e-47	peptide release factor, putative [Plasmodium falciparum 3D7]	GO:0003747,GO:0005737,GO:0016787,GO:0004045,GO:0016149,GO:0006415	CAD52001.1,ETW18741.1,ETW36706.1,ETW42866.1,ETW49306.1,ETW56813.1,ETW61498.1,EUR72176.1,EUT86129.1,EWC76649.1,EWC88606.1
c88041_g15_i1	1187	396.741	8.10142e-133	pseudouridine synthase, putative [Plasmodium falciparum 3D7]	GO:0003723,GO:0009451,GO:0004730,GO:0001522,GO:0020011,GO:0000154,GO:0016866,GO:0009982	AAC71967.1,ETW20787.1,ETW38923.1,ETW39323.1,ETW51619.1,ETW57656.1,ETW63785.1,EUT80015.1,EWC78969.1,EWC90873.1
c88041_g21_i2	343	100.908	8.71958e-25	ribosome associated membrane protein RAMP4, putative [Plasmodium falciparum 3D7]	GO:0005783	AAN37617.2,CDO62418.1
c88041_g21_i3	290	100.908	4.78994e-25	ribosome associated membrane protein RAMP4, putative [Plasmodium falciparum 3D7]	GO:0005783	AAN37617.2,CDO62418.1
c88046_g5_i1	839	85.1149	5.76747e-15	hypothetical protein [Plasmodium vivax Sal-1]	GO:0008152,GO:0016772	EDL47488.1
c88050_g2_i1	492	179.489	2.81659e-51	geranylgeranyltransferase, putative [Plasmodium falciparum 3D7]	GO:0004661,GO:0016740,GO:0003824,GO:0004663,GO:0018344	CAG25195.1
c88078_g7_i1	834	124.405	2.60421e-28	nucleolar GTP-binding protein 1 [Plasmodium berghei strain ANKA]	GO:0005525,GO:0042254,GO:0005730,GO:0005634	CAH94267.1
c88084_g3_i1	1031	354.369	2.31048e-111	hypothetical protein, conserved in Plasmodium species [Plasmodium knowlesi strain H]	GO:0005868,GO:0008152,GO:0003777,GO:0007018	CAQ39108.1
c88084_g14_i1	230	92.8189	9.21915e-20	hypothetical protein PCYB_071430 [Plasmodium cynomolgi strain B]	GO:0005868,GO:0008152,GO:0003777,GO:0007018	GAB65641.1
c88114_g4_i1	1015	179.489	4.15159e-46	hypothetical protein C922_00019 [Plasmodium inui San Antonio 1]	GO:0006529,GO:0004066	EUD69156.1
c88114_g5_i3	622	206.838	5.00992e-57	conserved Plasmodium protein [Plasmodium falciparum 3D7]	GO:0006508,GO:0004181,GO:0008270	AAN36432.2
c88126_g4_i1	1233	217.238	5.21137e-65	conserved Plasmodium protein, unknown function [Plasmodium falciparum 3D7]	GO:0020011	CAD51011.1
c88130_g8_i2	838	368.622	5.05385e-119	hypothetical protein [Plasmodium vivax Sal-1]	GO:0006511	EDL43983.1
c88130_g8_i3	1706	374.4	3.11921e-117	Ubiquitin fusion degradation protein UFD1 [Plasmodium knowlesi strain H]	GO:0006511	CAQ40336.1
c88130_g8_i4	651	277.715	3.75714e-85	hypothetical protein [Plasmodium vivax Sal-1]	GO:0006511	EDL43983.1
c88144_g7_i1	510	71.2478	5.08995e-11	P-type ATPase [Plasmodium knowlesi strain H]	GO:0046872,GO:0019829,GO:0016787,GO:0016021,GO:0008152,GO:0000166,GO:0006812	CAQ40553.1
c88144_g8_i1	1842	607.446	0	hypothetical protein PFMALIP_00955 [Plasmodium falciparum MaliPS096_E11]	GO:0019829,GO:0016021,GO:0000166,GO:0006812	EUR77335.1,EWC78320.1
c88144_g9_i5	933	296.59	1.191e-97	calmodulin [Plasmodium vivax Sal-1]	GO:0005509	XP_002260670.1,XP_004224319.1,XP_008816923.1,EDL46905.1,CAQ42642.1,GAB68372.1,EUD66475.1
c88144_g9_i6	1145	296.59	1.3344e-96	calmodulin [Plasmodium vivax Sal-1]	GO:0005509	XP_002260670.1,XP_004224319.1,XP_008816923.1,EDL46905.1,CAQ42642.1,GAB68372.1,EUD66475.1
c88157_g9_i1	2992	167.933	1.30443e-38	hypothetical protein [Plasmodium vivax Sal-1]	GO:0016874,GO:0008152,GO:0016567,GO:0004842	EDL45175.1
c88157_g9_i3	632	148.673	1.00812e-36	Ubiquitin-protein ligase 1 [Plasmodium knowlesi strain H]	GO:0016874,GO:0008152,GO:0016567,GO:0004842	CAQ38597.1
c88157_g12_i1	893	269.626	3.24679e-87	40S ribosomal protein S13 [Plasmodium vivax Sal-1]	GO:0003735,GO:0006412,GO:0005840,GO:0005622	XP_002261302.1,XP_004223144.1,EDL46644.1,CAQ40707.1,GAB67197.1
c88157_g12_i2	769	282.722	5.9769e-93	40S ribosomal protein S13 [Plasmodium vivax Sal-1]	GO:0003735,GO:0006412,GO:0005840,GO:0005622	XP_002261302.1,XP_004223144.1,EDL46644.1,CAQ40707.1,GAB67197.1
c88157_g12_i5	972	282.337	8.76657e-92	40S ribosomal protein S13 [Plasmodium vivax Sal-1]	GO:0003735,GO:0006412,GO:0005840,GO:0005622	XP_002261302.1,XP_004223144.1,EDL46644.1,CAQ40707.1,GAB67197.1
c88181_g15_i1	3554	573.933	0	RNA 3'-terminal phosphate cyclase-like protein [Plasmodium vivax Sal-1]	GO:0003824,GO:0006396	EDL45952.1
c88206_g1_i1	631	362.459	8.09035e-123	serine/threonine protein phosphatase [Plasmodium knowlesi strain H]	GO:0016311,GO:0016787,GO:0008152,GO:0004721	CAQ39325.1
c88206_g4_i1	1124	150.214	2.91857e-39	hypothetical protein, conserved in Plasmodium species [Plasmodium knowlesi strain H]	GO:0048193,GO:0016192,GO:0016020	CAQ41615.1
c88206_g4_i2	1134	283.108	1.80336e-90	hypothetical protein [Plasmodium vivax Sal-1]	GO:0048193,GO:0016192,GO:0016020	EDL46137.1
c88211_g10_i1	1643	460.685	2.92066e-153	mitochondrial carrier protein [Plasmodium vivax Sal-1]	GO:0016021,GO:0016020,GO:0006810	EDL46742.1
c88228_g6_i1	2145	142.124	2.96046e-32	hypothetical protein SDRG_02976 [Saprolegnia diclina VS20]	GO:0016810,GO:0008152	EQC39539.1
c88250_g1_i1	745	329.717	2.54046e-111	caltractin [Plasmodium yoelii yoelii 17XNL]	GO:0005509	XP_008622018.1,EAA19368.1,ETB56244.1,EUD71340.1,KEG04533.1,CDR15333.1,CDU19762.1,CDZ17195.1
c88263_g6_i2	1466	263.462	8.24013e-78	4-hydroxybenzoate hexaprenyltransferase [Plasmodium inui San Antonio 1]	GO:0004659,GO:0016740,GO:0016021,GO:0008152	EUD66342.1
c88268_g5_i1	1436	188.734	3.75354e-53	peptidyl-tRNA hydrolase [Plasmodium cynomolgi strain B]	GO:0016787,GO:0008152,GO:0004045	GAB64736.1
c88268_g5_i2	1370	201.83	3.20995e-58	peptidyl-tRNA hydrolase [Plasmodium cynomolgi strain B]	GO:0016787,GO:0008152,GO:0004045	GAB64736.1
c88289_g13_i5	873	229.565	3.57971e-75	ribonuclease Z [Plasmodium inui San Antonio 1]	GO:0016787,GO:0008152	EUD69266.1
c88289_g13_i8	1061	461.07	2.67134e-151	ribonuclease Z [Plasmodium inui San Antonio 1]	GO:0016787,GO:0008152	EUD69266.1
c88289_g13_i10	1061	313.923	5.38977e-95	ribonuclease Z [Plasmodium inui San Antonio 1]	GO:0016787,GO:0008152	EUD69266.1
c88289_g13_i12	769	392.119	2.3764e-126	ribonuclease Z [Plasmodium inui San Antonio 1]	GO:0016787,GO:0008152	EUD69266.1
c88289_g19_i2	1525	216.853	7.0094e-58	ribonuclease Z [Plasmodium inui San Antonio 1]	GO:0016787,GO:0008152	EUD69266.1
c88289_g20_i1	528	199.904	2.8873e-56	hypothetical protein [Plasmodium berghei strain ANKA]	GO:0016787,GO:0008152	CAI00194.1
c88301_g2_i1	1594	409.838	6.49025e-129	cholinephosphate cytidylyltransferase [Plasmodium vivax Sal-1]	GO:0009058,GO:0016779,GO:0016740,GO:0003824	EDL47366.1
c88301_g17_i1	1521	136.732	2.3761e-30	hypothetical protein [Plasmodium vivax Sal-1]	GO:0008152,GO:0016772	EDL47081.1
c88329_g8_i1	1218	274.248	8.40441e-87	hypothetical protein C922_01468 [Plasmodium inui San Antonio 1]	GO:0016021	EUD67856.1
c88337_g7_i2	1150	659.062	0	ruvB-like 2 [Xenopus laevis]	GO:0004386,GO:0043141,GO:0006310,GO:0003678,GO:0016787,GO:0006974,GO:0005634,GO:0000166,GO:0017111,GO:0005524,GO:0032508,GO:0006281,GO:0006355,GO:0006351,GO:0008152,GO:0000812,GO:0071339	AAI23266.1
c88377_g2_i3	419	180.644	3.98892e-55	hypothetical protein [Plasmodium yoelii yoelii 17XNL]	GO:0004386,GO:0003676,GO:0005524,GO:0008152	EAA15549.1
c88382_g7_i1	892	340.887	1.57995e-113	conserved Plasmodium membrane protein [Plasmodium falciparum 3D7]	GO:0020011	AAN36039.2,ETW15236.1,ETW35703.1,ETW42236.1,ETW47007.1
c88382_g7_i2	912	269.24	2.28754e-85	conserved Plasmodium membrane protein [Plasmodium falciparum 3D7]	GO:0020011	AAN36039.2,ETW15236.1,ETW35703.1,ETW42236.1,ETW47007.1
c88390_g8_i1	1997	949.118	0	binding protein, putative [Plasmodium falciparum 3D7]	GO:0016740,GO:0016021,GO:0016020,GO:0000139,GO:0019706,GO:0016409,GO:0018345,GO:0008270,GO:0016746,GO:0008152,GO:0046872	CAB38988.3,ETW38814.1,ETW45110.1,EWC90734.1
c88395_g4_i1	892	363.229	6.23021e-119	hypothetical protein PCYB_093970 [Plasmodium cynomolgi strain B]	GO:0001510,GO:0006396,GO:0008173	GAB66612.1
c88416_g4_i1	537	224.172	1.6781e-69	hypothetical protein [Plasmodium berghei strain ANKA]	GO:0046872,GO:0008152,GO:0003824	CAH96585.1
c88426_g6_i1	1167	457.603	9.21385e-158	hypothetical protein PCYB_093830 [Plasmodium cynomolgi strain B]	GO:0003676	GAB66598.1
c88426_g6_i2	1250	457.603	2.48152e-157	hypothetical protein PCYB_093830 [Plasmodium cynomolgi strain B]	GO:0003676	GAB66598.1
c88426_g10_i1	2495	553.132	8.68931e-180	hypothetical protein C922_00787 [Plasmodium inui San Antonio 1]	GO:0003723,GO:0003676,GO:0000166	EUD69095.1
c88426_g13_i1	2494	88.1965	2.34514e-14	hypothetical protein PCYB_102390 [Plasmodium cynomolgi strain B]	GO:0006355,GO:0003700	GAB66889.1
c88437_g17_i1	747	360.918	2.50064e-123	vacuolar protein sorting 29 [Plasmodium knowlesi strain H]	GO:0030904,GO:0042147	CAQ42897.1
c88439_g6_i1	1691	296.59	5.62903e-88	hypothetical protein, conserved in Plasmodium species [Plasmodium knowlesi strain H]	GO:0006355,GO:0008270,GO:0005634	CAQ41240.1
c88444_g14_i1	567	70.4774	6.55779e-11	dna binding protein [Plasmodium knowlesi strain H]	GO:0006139,GO:0003676,GO:0090305,GO:0008408	CAQ38083.1
c88463_g2_i1	520	224.557	3.37032e-69	fatty acid elongation protein, GNS1/SUR4 family, putative [Plasmodium falciparum 3D7]	GO:0006629,GO:0016740,GO:0016021,GO:0016020,GO:0006633,GO:0006631	CAD49051.1,ETW21075.1,ETW39161.1,ETW45575.1,ETW57932.1,EUR82528.1,EUT94417.1,EWC91125.1
c88463_g2_i2	636	301.597	1.4026e-98	fatty acid elongation protein, GNS1/SUR4 family, putative [Plasmodium falciparum 3D7]	GO:0006629,GO:0016740,GO:0016021,GO:0016020,GO:0006633,GO:0006631	CAD49051.1,ETW21075.1,ETW39161.1,ETW45575.1,ETW57932.1,EUR82528.1,EUT94417.1,EWC91125.1
c88477_g10_i1	583	230.335	1.90806e-73	ubiquitin-conjugating enzyme e2 [Plasmodium chabaudi chabaudi]	GO:0016874,GO:0010564,GO:0005737,GO:0016887,GO:0006464,GO:0016567,GO:0004842,GO:0016881,GO:0005783,GO:0008152,GO:0030433	XP_001350447.1,XP_008625397.1,AAN36127.1,CAH75150.1,ETB57354.1,EUD71174.1,CDO65321.1,KEG01430.1,CDR11532.1,CDS45402.1,CDU16906.1,CDZ14717.1
c88477_g16_i1	645	103.99	5.6226e-25	50S ribosomal protein S28e [Plasmodium vivax Sal-1]	GO:0003735,GO:0006412,GO:0005840,GO:0005622	XP_002260257.1,XP_004223918.1,XP_008814009.1,EDL46046.1,CAQ41524.1,GAB67971.1,EUD69307.1
c88477_g19_i1	1138	502.671	5.65564e-175	spermidine synthase [Plasmodium vivax Sal-1]	GO:0016740,GO:0008152,GO:0003824	EDL45679.1
c88485_g3_i1	1866	561.607	0	legumain [Plasmodium inui San Antonio 1]	GO:0006508,GO:0004197	EUD67137.1
c88496_g11_i2	2308	306.99	5.00079e-93	hypothetical protein [Plasmodium knowlesi strain H]	GO:0046872	CAQ39503.1
c88502_g8_i1	1036	105.916	2.89685e-21	hypothetical protein [Plasmodium vivax Sal-1]	GO:0003682,GO:0005634,GO:0003677	EDL45618.1
c88502_g17_i4	1121	368.237	1.27517e-119	polynucleotide kinase [Plasmodium knowlesi strain H]	GO:0016301,GO:0016310	CAQ40662.1
c88505_g6_i1	485	94.3597	5.37445e-19	UvrD/REP helicase [Plasmodium cynomolgi strain B]	GO:0004386,GO:0005524,GO:0016787,GO:0008152,GO:0032508,GO:0004003,GO:0003677	GAB66925.1
c88526_g7_i1	576	279.641	5.27626e-93	60S ribosomal protein L23 [Plasmodium berghei strain ANKA]	GO:0003735,GO:0006412,GO:0030529,GO:0005840	XP_728283.1,XP_001614106.1,XP_002260020.1,XP_004223689.1,XP_008622391.1,XP_008815640.1,EAA19848.1,CAH97500.1,EDL44379.1,CAQ41287.1,GAB67742.1,ETB62782.1,EUD67630.1,EUD71649.1,KEG04906.1,CDR15885.1,CDS50798.1,CDU20134.1,CDZ17567.1
c88534_g6_i2	1450	489.189	7.77319e-167	transcription initiation factor IIE, alpha subunit, putative [Plasmodium falciparum 3D7]	GO:0006367,GO:0006413,GO:0003743,GO:0043565,GO:0005673	CAX64053.1,ETW19390.1,ETW37498.1,ETW43758.1
c88545_g10_i2	728	257.299	5.47454e-83	mitochondrial import inner membrane translocase subunit Tim17, putative [Plasmodium falciparum 3D7]	GO:0005739,GO:0006626,GO:0016021,GO:0016020,GO:0005744,GO:0015031,GO:0008565	AAN36941.1,ETW16139.1,ETW28459.1,ETW33979.1,ETW39933.1,ETW46759.1,ETW53988.1,ETW58298.1,EUR62787.1,EUT78850.1,EWC73874.1,EWC85711.1,CDO66814.1
c88549_g3_i1	1435	426.787	2.79104e-144	dephospho-CoA kinase [Plasmodium cynomolgi strain B]	GO:0016301,GO:0015937,GO:0005524,GO:0016310,GO:0004140	GAB68149.1
c88556_g8_i1	728	268.855	1.00714e-81	hypothetical protein PCYB_144010 [Plasmodium cynomolgi strain B]	GO:0019236,GO:0007186	GAB68973.1
c88556_g9_i2	757	147.902	4.02815e-37	hypothetical protein C922_00688 [Plasmodium inui San Antonio 1]	GO:0019236,GO:0007186	EUD68997.1
c88556_g10_i2	938	182.185	1.70353e-48	hypothetical protein PCYB_144010 [Plasmodium cynomolgi strain B]	GO:0019236,GO:0007186	GAB68973.1
c88556_g10_i3	569	258.455	1.64e-78	hypothetical protein PCYB_144010 [Plasmodium cynomolgi strain B]	GO:0019236,GO:0007186	GAB68973.1
c88559_g4_i1	2315	1199.5	0	dynein heavy chain, putative [Plasmodium falciparum 3D7]	GO:0007018,GO:0005875,GO:0005874,GO:0006200,GO:0000166,GO:0005737,GO:0017111,GO:0005524,GO:0016887,GO:0003777,GO:0030286,GO:0003774,GO:0008152,GO:0005856	Q8IID4.1,AAN35824.1
c88559_g3_i2	808	419.468	1.20791e-129	dynein heavy chain [Plasmodium knowlesi strain H]	GO:0007018,GO:0006200,GO:0000166,GO:0017111,GO:0005524,GO:0003777,GO:0016887,GO:0030286,GO:0008152	CAQ40004.1
c88559_g7_i1	2181	1323.15	0	dynein heavy chain, partial [Plasmodium cynomolgi strain B]	GO:0016887,GO:0005524,GO:0008152,GO:0000166,GO:0003777,GO:0017111,GO:0007018,GO:0006200	GAB64678.1
c88559_g8_i1	1093	565.459	6.3211e-179	dynein heavy chain [Plasmodium knowlesi strain H]	GO:0007018,GO:0006200,GO:0000166,GO:0017111,GO:0005524,GO:0003777,GO:0016887,GO:0030286,GO:0008152	CAQ38156.1
c88559_g13_i1	374	213.772	1.43343e-60	hypothetical protein [Plasmodium vivax Sal-1]	GO:0007018,GO:0006200,GO:0000166,GO:0017111,GO:0005524,GO:0003777,GO:0016887,GO:0030286,GO:0008152	EDL43907.1
c88559_g16_i1	385	137.502	3.92221e-34	hypothetical protein [Plasmodium vivax Sal-1]	GO:0007018,GO:0006200,GO:0000166,GO:0017111,GO:0005524,GO:0003777,GO:0016887,GO:0030286,GO:0008152	EDL43907.1
c88559_g20_i1	339	130.183	8.46372e-34	hypothetical protein [Plasmodium berghei strain ANKA]	GO:0000166	CAH99008.1
c88559_g21_i1	2963	1714.12	0	dynein heavy chain, partial [Plasmodium cynomolgi strain B]	GO:0016887,GO:0005524,GO:0008152,GO:0000166,GO:0003777,GO:0017111,GO:0007018,GO:0006200	GAB64678.1
c88559_g24_i1	216	95.1301	2.69242e-20	hypothetical protein [Plasmodium vivax Sal-1]	GO:0007018,GO:0006200,GO:0000166,GO:0017111,GO:0005524,GO:0003777,GO:0016887,GO:0030286,GO:0008152	EDL43907.1
c88559_g28_i1	623	359.762	3.27791e-120	hypothetical protein [Plasmodium berghei strain ANKA]	GO:0008152,GO:0003777,GO:0007018	CAI04005.1
c88562_g9_i1	1459	443.736	2.90136e-161	DEAD/DEAH box helicase, partial [Plasmodium cynomolgi strain B]	GO:0004386,GO:0003676,GO:0005524,GO:0016787,GO:0008152,GO:0000166,GO:0008026,GO:0006200	GAB69331.1
c88562_g11_i1	2136	654.44	0	DEAD/DEAH box helicase [Plasmodium vivax Sal-1]	GO:0004386,GO:0003676,GO:0005524,GO:0016787,GO:0008152,GO:0000166,GO:0008026,GO:0006200	EDL44313.1
c88575_g1_i1	312	140.584	7.35732e-37	hypothetical protein [Plasmodium vivax Sal-1]	GO:0003676,GO:0000166	EDL43897.1
c88575_g1_i2	475	192.971	3.01178e-56	hypothetical protein PCYB_022380 [Plasmodium cynomolgi strain B]	GO:0000166	GAB64668.1
c88575_g2_i1	1893	93.9745	1.45574e-16	mRNA processing protein [Plasmodium vivax Sal-1]	GO:0003676,GO:0000166	EDL42331.1
c88575_g2_i2	433	179.104	1.24832e-49	mRNA processing protein [Plasmodium vivax Sal-1]	GO:0003676,GO:0000166	EDL42331.1
c88575_g2_i4	1891	111.694	2.38487e-22	hypothetical protein [Plasmodium yoelii yoelii 17XNL]	GO:0003676,GO:0000166	EAA22070.1
c88575_g8_i1	695	81.2629	1.56312e-14	splicing factor [Plasmodium yoelii yoelii 17XNL]	GO:0003676,GO:0000166	EAA20814.1
c88575_g13_i1	479	190.274	2.72777e-54	hypothetical protein C922_04296 [Plasmodium inui San Antonio 1]	GO:0003676,GO:0000166	EUD65353.1
c88586_g1_i1	1187	226.098	2.84599e-61	hypothetical protein [Plasmodium knowlesi strain H]	GO:0032313,GO:0032851,GO:0005097	CAQ42250.1
c88586_g25_i1	1578	261.536	7.48773e-73	hypothetical protein PCYB_133160 [Plasmodium cynomolgi strain B]	GO:0006457,GO:0015031	GAB68442.1
c88619_g1_i1	810	185.652	4.54236e-50	hypothetical protein C922_00924 [Plasmodium inui San Antonio 1]	GO:0003723	EUD68526.1
c88619_g2_i1	693	298.13	1.09097e-93	hypothetical protein [Plasmodium yoelii yoelii 17XNL]	GO:0003723	EAA16339.1
c88619_g8_i1	725	159.458	1.97306e-42	3-demethylubiquinone-9 3-methyltransferase-like protein [Plasmodium knowlesi strain H]	GO:0008168,GO:0016740,GO:0006744,GO:0008689,GO:0008425,GO:0032259	CAQ38350.1
c88621_g7_i1	1819	730.709	0	hypothetical protein PCYB_092810 [Plasmodium cynomolgi strain B]	GO:0042765,GO:0016255	GAB66496.1
c88637_g5_i1	931	202.986	2.13825e-61	conserved protein, unknown function [Plasmodium falciparum 3D7]	GO:0006470,GO:0004045,GO:0035335,GO:0004725	CAG25346.1,ETW19734.1,ETW37896.1,ETW44202.1,ETW50645.1,ETW53244.1,ETW62850.1,EUR75226.1,EUT90113.1,EWC77942.1,EWC89830.1,CDO63293.1
c88644_g15_i2	2399	528.865	5.47904e-164	LCCL domain-containing protein [Plasmodium cynomolgi strain B]	GO:0007155	GAB68218.1
c88644_g15_i6	1399	581.252	0	LCCL domain-containing protein [Plasmodium cynomolgi strain B]	GO:0007155	GAB68218.1
c88644_g16_i1	937	486.108	2.75459e-155	hypothetical protein [Plasmodium vivax Sal-1]	GO:0007155	EDL46296.1
c88644_g17_i2	1001	612.068	0	hypothetical protein [Plasmodium vivax Sal-1]	GO:0007155	EDL46296.1
c88670_g3_i1	3085	454.521	3.59543e-136	protein kinase domain containing protein [Plasmodium vivax Sal-1]	GO:0016301,GO:0005524,GO:0004672,GO:0016310,GO:0006468,GO:0016772,GO:0004674	EDL45451.1
c88677_g10_i1	416	191.815	7.70076e-55	hypothetical protein [Plasmodium vivax Sal-1]	GO:0016779,GO:0008152	EDL44740.1
c88677_g10_i2	456	123.25	8.72413e-30	hypothetical protein [Plasmodium vivax Sal-1]	GO:0016779,GO:0008152	EDL44740.1
c88711_g4_i1	285	157.918	1.56208e-47	small nuclear ribonucleoprotein, putative [Plasmodium falciparum 3D7]	GO:0000375,GO:0019013,GO:0030529,GO:0005732	CAD51151.1,ETW18958.1,ETW43374.1,ETW49823.1,ETW52434.1,EUR73001.1,EUT87295.1,EWC77055.1,EWC89016.1,CDO63991.1
c88743_g5_i1	927	229.18	1.12235e-71	small nuclear ribonucleoprotein (snRNP), putative [Plasmodium falciparum 3D7]	GO:0019013,GO:0030529	CAX64206.1,ETW18490.1,ETW36875.1,ETW43033.1,ETW49456.1,ETW55034.1,ETW61879.1,EUT86470.1,EWC76852.1,EWC88671.1,CDO64159.1
c88750_g12_i1	1670	709.523	0	adenylosuccinate synthetase [Plasmodium falciparum 3D7]	GO:0016874,GO:0044208,GO:0000166,GO:0005737,GO:0005525,GO:0004019,GO:0006167,GO:0046872,GO:0000287,GO:0006164	Q8IDF6.1,CAD52666.1,ETW28313.1,ETW34561.1,ETW40695.1,ETW47318.1,ETW55698.1,ETW59305.1,EUT80246.1,EWC74421.1,EWC86468.1,CDO66328.1
c88760_g6_i1	562	207.223	7.36349e-65	actin depolymerizing factor [Plasmodium vivax Sal-1]	GO:0003779,GO:0030042,GO:0015629,GO:0005622	EDL43482.1
c88760_g7_i1	283	148.288	8.44399e-39	adenosinetriphosphatase [Plasmodium inui San Antonio 1]	GO:0004386,GO:0003676,GO:0005524,GO:0016787,GO:0008152,GO:0000166,GO:0008026,GO:0006200	EUD66032.1
c88779_g11_i1	2217	814.298	0	vacuolar protein sorting-associated protein 45 [Plasmodium vivax Sal-1]	GO:0006904,GO:0016192	EDL43156.1
c88799_g1_i1	2242	613.609	0	serine/threonine protein kinase [Plasmodium cynomolgi strain B]	GO:0016301,GO:0005524,GO:0004672,GO:0016310,GO:0000166,GO:0006468,GO:0016772,GO:0004674	GAB68141.1
c88799_g5_i1	565	182.185	9.82816e-49	hypothetical protein, conserved in Plasmodium species [Plasmodium knowlesi strain H]	GO:0046872,GO:0008270	CAQ38140.1
c88799_g14_i1	1280	449.899	8.66086e-150	Ser/Thr protein phosphatase family protein [Plasmodium vivax Sal-1]	GO:0016788,GO:0016787,GO:0006397	EDL44461.1
c88810_g1_i1	2751	1189.87	0	helicase [Plasmodium cynomolgi strain B]	GO:0004386,GO:0003676,GO:0005524,GO:0008152,GO:0003677	GAB67210.1
c88823_g7_i1	967	208.764	1.36483e-57	hypothetical protein [Plasmodium knowlesi strain H]	GO:0005524,GO:0008152,GO:0000166,GO:0017111	CAQ41505.1
c88847_g4_i2	895	97.0561	7.06384e-19	GTP binding protein, putative [Plasmodium falciparum 3D7]	GO:0005525	AAN35727.1,ETW30462.1,ETW41891.1,ETW52761.1,ETW60964.1,EUR70072.1,EWC76038.1,EWC88180.1
c88847_g11_i1	216	102.449	1.00822e-24	hypothetical protein [Plasmodium yoelii yoelii 17XNL]	GO:0005525,GO:0007264,GO:0000166,GO:0015031	EAA16150.1,ETB57128.1,CDU16273.1,CDZ10800.1
c88847_g12_i1	917	428.713	7.54571e-142	GTP-binding protein HflX [Plasmodium falciparum MaliPS096_E11]	GO:0005525	EUT84133.1
c88847_g22_i1	416	138.658	3.23207e-35	GTP binding protein [Plasmodium cynomolgi strain B]	GO:0005525	GAB66412.1
c88847_g24_i1	1289	664.07	0	allantoicase [Plasmodium inui San Antonio 1]	GO:0004037,GO:0000256	EUD69521.1
c88847_g32_i1	610	100.908	1.28775e-20	hypothetical protein [Plasmodium vivax Sal-1]	GO:0030261,GO:0003677	EDL43707.1
c88859_g4_i2	1212	613.609	0	DNA mismatch-repair protein [Plasmodium knowlesi strain H]	GO:0005524,GO:0030983,GO:0006298	CAQ37883.1
c88859_g5_i1	1668	511.916	3.34516e-168	DNA mismatch repair protein MSH2 [Plasmodium inui San Antonio 1]	GO:0005524,GO:0030983,GO:0006298	EUD66672.1
c88859_g11_i3	490	89.7373	7.68971e-20	tRNA intron endonuclease, putative [Plasmodium falciparum 3D7]	GO:0090305,GO:0003676,GO:0000214,GO:0000213,GO:0006388,GO:0090502,GO:0090501,GO:0004519,GO:0004518	AAN37127.1,ETW15927.1,ETW33757.1,ETW39715.1,ETW58515.1,EUT79063.1
c88860_g17_i2	242	136.346	3.42446e-39	mitochondrial import inner membrane translocase subunit, putative [Plasmodium falciparum 3D7]	GO:0046872,GO:0005739,GO:0006626,GO:0071806,GO:0005743,GO:0015450,GO:0015031,GO:0006810	AAN36497.2,ETW17371.1,ETW35189.1,ETW41269.1,ETW47948.1,ETW55827.1,ETW60027.1,EUR67480.1,EUT81916.1,CDO65703.1
c88883_g11_i1	1340	541.962	0	Arginase [Plasmodium knowlesi strain H]	GO:0046872,GO:0016813,GO:0016787,GO:0008152,GO:0004053	CAQ39109.1
c88896_g7_i1	542	204.912	7.10562e-59	hypothetical protein PFFVO_00410 [Plasmodium falciparum Vietnam Oak-Knoll (FVO)]	GO:0046872,GO:0008270	ETW45114.1
c88903_g7_i1	941	191.045	3.12667e-50	hypothetical protein [Plasmodium vivax Sal-1]	GO:0006281,GO:0003677	EDL44011.1
c88903_g7_i3	699	189.119	1.07863e-50	hypothetical protein [Plasmodium vivax Sal-1]	GO:0006281,GO:0003677	EDL44011.1
c88924_g2_i1	4798	1397.1	0	Ubiquitin-protein ligase 1 [Plasmodium knowlesi strain H]	GO:0016874,GO:0008152,GO:0016567,GO:0004842	CAQ38597.1
c88924_g5_i1	852	187.193	1.02829e-53	hypothetical protein [Plasmodium vivax Sal-1]	GO:0006413,GO:0003743	EDL47454.1
c88924_g8_i1	537	159.458	4.89675e-41	ABC transporter [Plasmodium vivax Sal-1]	GO:0042626,GO:0016021,GO:0006810,GO:0006200,GO:0000166,GO:0017111,GO:0005524,GO:0016887,GO:0055085,GO:0008152	EDL42906.1
c88924_g11_i1	2937	422.935	2.17953e-135	hypothetical protein [Plasmodium berghei strain ANKA]	GO:0045892,GO:0005634	CAI02508.1
c88924_g12_i1	2131	491.886	4.74648e-148	E3 ubiquitin-protein ligase HUWE1 [Plasmodium inui San Antonio 1]	GO:0016874,GO:0008152,GO:0016567,GO:0004842	EUD67087.1
c88924_g17_i1	204	91.2781	4.10787e-19	hypothetical protein C922_04853 [Plasmodium inui San Antonio 1]	GO:0042626,GO:0016021,GO:0006810,GO:0006200,GO:0000166,GO:0017111,GO:0005524,GO:0016887,GO:0055085,GO:0008152	EUD64709.1
c88924_g19_i1	1263	345.125	1.72721e-102	hypothetical protein C922_04853 [Plasmodium inui San Antonio 1]	GO:0042626,GO:0016021,GO:0006810,GO:0006200,GO:0000166,GO:0017111,GO:0005524,GO:0016887,GO:0055085,GO:0008152	EUD64709.1
c88924_g23_i1	3711	768.844	0	hypothetical protein C922_04853 [Plasmodium inui San Antonio 1]	GO:0042626,GO:0016021,GO:0006810,GO:0006200,GO:0000166,GO:0017111,GO:0005524,GO:0016887,GO:0055085,GO:0008152	EUD64709.1
c88924_g26_i1	575	187.578	1.26933e-50	hypothetical protein C922_04853 [Plasmodium inui San Antonio 1]	GO:0042626,GO:0016021,GO:0006810,GO:0006200,GO:0000166,GO:0017111,GO:0005524,GO:0016887,GO:0055085,GO:0008152	EUD64709.1
c88938_g5_i2	1843	831.632	0	acetyl CoA synthetase [Plasmodium cynomolgi strain B]	GO:0048037	GAB68338.1
c88938_g6_i1	640	247.284	2.33345e-72	succinyl CoA ligase, putative [Plasmodium falciparum 3D7]	GO:0003987,GO:0048037,GO:0016874,GO:0006099,GO:0006096	AAN36970.1,ETW16169.1,ETW28490.1,ETW33270.1,ETW39900.1,ETW46751.1,EUR62820.1,EUT78881.1,EWC73823.1,EWC85740.1
c88938_g7_i1	939	168.703	6.38291e-43	succinyl CoA ligase, putative [Plasmodium falciparum 3D7]	GO:0003987,GO:0048037,GO:0016874,GO:0006099,GO:0006096	AAN36970.1,ETW16169.1,ETW28490.1,ETW33270.1,ETW39900.1,ETW46751.1,EUR62820.1,EUT78881.1,EWC73823.1,EWC85740.1
c88938_g8_i1	3115	771.155	0	methionyl aminopeptidase [Plasmodium inui San Antonio 1]	GO:0016787,GO:0005737,GO:0008235,GO:0070006,GO:0008233,GO:0006508,GO:0046872,GO:0070084,GO:0004177	EUD66479.1
c88944_g4_i1	4302	254.603	4.14819e-65	ubiquitin carboxyl-terminal hydrolase [Plasmodium vivax Sal-1]	GO:0016787,GO:0004843,GO:0036459,GO:0006511	EDL44858.1
c88944_g4_i3	868	235.728	4.36568e-66	ubiquitin carboxyl-terminal hydrolase [Plasmodium vivax Sal-1]	GO:0016787,GO:0004843,GO:0036459,GO:0006511	EDL44858.1
c88944_g10_i1	2220	149.828	1.52401e-38	hypothetical protein [Plasmodium berghei strain ANKA]	GO:0006355,GO:0003700	XP_679502.1,CAI02017.1,CAI00366.1
c88950_g9_i1	975	159.844	1.57959e-39	hypothetical protein [Plasmodium vivax Sal-1]	GO:0004386,GO:0003676,GO:0005524,GO:0008152	EDL43698.1
c88968_g1_i1	1895	442.58	2.54858e-145	translation initiation factor eIF-2B subunit beta [Plasmodium inui San Antonio 1]	GO:0006413,GO:0003743,GO:0044237	EUD64637.1
c88968_g7_i1	1514	394.43	4.99323e-129	hypothetical protein [Plasmodium vivax Sal-1]	GO:0045454	EDL45663.1
c88968_g7_i2	1126	429.098	1.42634e-144	hypothetical protein [Plasmodium vivax Sal-1]	GO:0045454	EDL45663.1
c88968_g7_i4	714	278.1	1.16583e-87	hypothetical protein [Plasmodium vivax Sal-1]	GO:0045454	EDL45663.1
c88968_g11_i1	2766	517.694	8.7638e-171	hypothetical protein C922_05307 [Plasmodium inui San Antonio 1]	GO:0055114,GO:0016705,GO:0005506,GO:0031418	EUD64315.1
c88969_g9_i5	1811	243.817	1.24634e-64	dynein heavy chain, putative [Plasmodium falciparum 3D7]	GO:0007018,GO:0005875,GO:0005874,GO:0006200,GO:0000166,GO:0005737,GO:0017111,GO:0005524,GO:0016887,GO:0003777,GO:0030286,GO:0003774,GO:0008152,GO:0005856	Q8IID4.1,AAN35824.1
c89000_g12_i1	843	361.303	1.67239e-109	dynein heavy chain [Plasmodium vivax Sal-1]	GO:0030286,GO:0008152,GO:0003777,GO:0007018	EDL46772.1
c89000_g13_i2	818	335.88	1.2878e-100	dynein heavy chain [Plasmodium cynomolgi strain B]	GO:0030286,GO:0008152,GO:0003777,GO:0007018	GAB68237.1
c89000_g14_i1	768	202.216	1.29037e-54	dynein heavy chain [Plasmodium vivax Sal-1]	GO:0030286,GO:0008152,GO:0003777,GO:0007018	EDL46772.1
c89020_g1_i1	2199	993.801	0	hypothetical protein [Plasmodium knowlesi strain H]	GO:0006260,GO:0000808,GO:0005634	CAQ38412.1
c89046_g9_i1	642	217.624	2.20899e-61	RNA helicase [Plasmodium vivax Sal-1]	GO:0004386,GO:0003676,GO:0005524,GO:0016787,GO:0008152,GO:0000166,GO:0008026,GO:0006200	EDL42431.1
c89047_g12_i1	718	329.717	3.00033e-111	hypothetical protein PFFVO_05251 [Plasmodium falciparum Vietnam Oak-Knoll (FVO)]	GO:0003723	ETW28965.1,ETW33735.1,ETW39633.1,ETW46543.1,ETW54275.1,ETW58592.1,EUR62469.1,EUT79136.1,EWC73579.1
c89064_g5_i1	944	99.7525	2.8498e-19	hypothetical protein [Plasmodium vivax Sal-1]	GO:0008152,GO:0016773,GO:0016772	EDL46846.1
c89070_g2_i2	4481	1376.3	0	regulator of nonsense transcripts [Plasmodium knowlesi strain H]	GO:0004386,GO:0000184,GO:0005524,GO:0005737,GO:0008270,GO:0003677	CAQ39455.1
c89070_g7_i1	3576	760.755	0	hypothetical protein C922_02047 [Plasmodium inui San Antonio 1]	GO:0003676,GO:0005634	EUD67341.1
c89070_g7_i10	536	197.593	3.44623e-54	CPSF (cleavage and polyadenylation specific factor), subunit A [Plasmodium knowlesi strain H]	GO:0003676,GO:0005634	CAQ39655.1
c89070_g9_i1	2397	186.037	6.23101e-45	hypothetical protein [Plasmodium vivax Sal-1]	GO:0003682	EDL47050.1
c89070_g16_i1	2559	221.09	7.64861e-56	CPSF (cleavage and polyadenylation specific factor), subunit A [Plasmodium knowlesi strain H]	GO:0003676,GO:0005634	CAQ39655.1
c89070_g16_i3	677	240.736	1.67838e-68	CPSF (cleavage and polyadenylation specific factor), subunit A [Plasmodium knowlesi strain H]	GO:0003676,GO:0005634	CAQ39655.1
c89070_g23_i2	450	70.0922	7.96932e-11	H/ACA ribonucleoprotein complex subunit 4 [Plasmodium inui San Antonio 1]	GO:0019013,GO:0003682,GO:0030529	EUD65949.1
c89071_g1_i1	1622	650.203	0	hypothetical protein, variant [Plasmodium falciparum Vietnam Oak-Knoll (FVO)]	GO:0005525,GO:0003924,GO:0006184	ETW37059.1,ETW43359.1,ETW49810.1,ETW52448.1,ETW62015.1,EUR72988.1,EUT87281.1
c89090_g3_i3	401	158.303	4.63157e-45	AN1-type zinc finger protein 3 [Taeniopygia guttata]	GO:0046872,GO:0008270,GO:0003677	DAA34973.1
c89108_g11_i1	1139	267.7	2.38388e-85	conserved protein [Plasmodium falciparum 3D7]	GO:0045177,GO:0005829,GO:0070258	AAN35305.2,ETW18273.1,ETW42674.1,ETW49091.1,ETW56524.1,ETW61348.1,EUR71840.1,EUT85746.1
c89124_g13_i1	1045	471.085	8.1917e-160	transporter [Plasmodium vivax Sal-1]	GO:0016021,GO:0055085	EDL43261.1
c89124_g15_i1	506	326.25	1.03399e-106	transporter [Plasmodium cynomolgi strain B]	GO:0016021,GO:0055085	GAB65036.1
c89128_g7_i2	789	248.44	6.10947e-78	hypothetical protein [Plasmodium vivax Sal-1]	GO:0006508,GO:0008242	EDL45513.1
c89128_g7_i3	928	201.83	3.63325e-59	hypothetical protein [Plasmodium vivax Sal-1]	GO:0006508,GO:0008242	EDL45513.1
c89131_g6_i1	389	135.191	1.2222e-34	hypothetical protein PCYB_122860 [Plasmodium cynomolgi strain B]	GO:0001671,GO:0032781,GO:0051087	GAB67719.1
c89173_g7_i2	899	104.375	2.38292e-39	transcription factor, putative [Plasmodium falciparum 3D7]	GO:0005666,GO:0001056,GO:0003700,GO:0005634,GO:0003676,GO:0008270,GO:0006386,GO:0006355,GO:0006383,GO:0006351,GO:0003899	AAC71847.1,ETW45311.1,ETW63968.1,EUR79179.1,EWC79112.1,CDO62296.1
c89198_g1_i1	7691	814.298	0	ubiquitin transferase [Plasmodium cynomolgi strain B]	GO:0016740,GO:0008152,GO:0016567,GO:0004842	GAB64387.1
c89198_g2_i2	8815	901.353	0	SET domain containing protein [Plasmodium vivax Sal-1]	GO:0046872,GO:0008168,GO:0016740,GO:0008270,GO:0032259	EDL46578.1
c89198_g12_i1	617	242.662	3.40133e-78	multiprotein bridging factor type 1, putative [Plasmodium falciparum 3D7]	GO:0006355,GO:0043565,GO:0034399,GO:0005829,GO:0003713,GO:0003677	AAN35877.1,ETW28616.1,ETW32726.1,ETW48628.1,EUR70232.1,EUT83509.1,EWC75858.1,EWC88021.1,CDO65086.1
c89202_g11_i1	1316	688.337	0	clathrin coat assembly protein, putative [Plasmodium falciparum 3D7]	GO:0030131,GO:0016192,GO:0016020,GO:0006886,GO:0015031,GO:0006810	AAN35786.1,ETW41960.1,ETW48733.1,ETW61029.1,EUT84203.1,EWC75936.1
c89202_g13_i2	3267	655.596	0	ATP-dependent RNA helicase prh1, partial [Plasmodium cynomolgi strain B]	GO:0004386,GO:0003676,GO:0005524,GO:0016787,GO:0008152,GO:0000166	GAB65181.1
c89221_g21_i1	2709	709.909	0	NIMA-related protein kinase [Plasmodium yoelii yoelii 17XNL]	GO:0016301,GO:0005524,GO:0004672,GO:0016310,GO:0006468,GO:0016772,GO:0004674	EAA15810.1
c89221_g19_i3	3678	447.973	2.50242e-133	phospholipase C-like [Plasmodium cynomolgi strain B]	GO:0035556,GO:0004435,GO:0006629,GO:0016787,GO:0016042,GO:0032065,GO:0007165,GO:0008081,GO:0005543,GO:0005938	GAB66072.1
c89221_g22_i1	3703	308.531	3.64322e-82	hypothetical protein [Plasmodium vivax Sal-1]	GO:0006355,GO:0003700	EDL45387.1
c89221_g18_i5	2752	441.81	2.91097e-138	hypothetical protein [Plasmodium berghei strain ANKA]	GO:0046872,GO:0003676,GO:0000166,GO:0008270	CAH98387.1
c89233_g6_i1	3899	1068.53	0	3',5'-cyclic-nucleotide phosphodiesterase [Plasmodium cynomolgi strain B]	GO:0046872,GO:0016787,GO:0008152,GO:0008081,GO:0003824,GO:0007165,GO:0004114	GAB68878.1
c89237_g3_i1	2204	813.913	0	26S protease subunit regulatory subunit 6a, putative [Plasmodium falciparum 3D7]	GO:0004175,GO:0030163,GO:0016787,GO:0006200,GO:0000166,GO:0005737,GO:0017111,GO:0005524,GO:0016887,GO:0000502,GO:0008233,GO:0006508	AAN35898.1,ETW15387.1,ETW28634.1,ETW35829.1,ETW42078.1,ETW48554.1,ETW52938.1,ETW60666.1,EUR70253.1,EUT83535.1,EWC75788.1,EWC88044.1,CDO65106.1
c89237_g7_i1	1127	226.098	8.68778e-62	DNA gyrase subunit A;evidence=inferred from direct assay [Plasmodium falciparum 3D7]	GO:0003918,GO:0003916,GO:0006265,GO:0005694,GO:0009295,GO:0006259,GO:0003677,GO:0006200,GO:0005524,GO:0007059,GO:0016853,GO:0009330,GO:0020011,GO:0006268	AAN36310.1,ETW17612.1,ETW30030.1,ETW48074.1,ETW55912.1,ETW60264.1,EUR68705.1,EUT82504.1,EWC75352.1,EWC87654.1
c89237_g12_i2	1191	212.231	8.83669e-57	dna gyrase a-subunit [Plasmodium knowlesi strain H]	GO:0006259,GO:0005694,GO:0005524,GO:0006265,GO:0003918,GO:0003916,GO:0006200,GO:0003677	CAQ42180.1
c89238_g2_i1	645	209.149	2.68246e-63	hypothetical protein [Plasmodium berghei strain ANKA]	GO:0016887,GO:0005858,GO:0008152,GO:0003777,GO:0007018,GO:0006200,GO:0001539	CAI01936.1
c89238_g4_i1	370	102.834	7.45083e-24	axonemal dynein heavy chain [Plasmodium yoelii yoelii 17XNL]	GO:0016887,GO:0005858,GO:0008152,GO:0003777,GO:0007018,GO:0006200,GO:0001539	EAA22254.1
c89238_g4_i4	4708	1524.61	0	hypothetical protein C922_04342 [Plasmodium inui San Antonio 1]	GO:0030286,GO:0016887,GO:0005858,GO:0008152,GO:0003777,GO:0007018,GO:0006200,GO:0001539	EUD65213.1
c89238_g5_i1	327	167.548	6.28344e-45	dynein heavy chain [Plasmodium cynomolgi strain B]	GO:0030286,GO:0016887,GO:0005858,GO:0008152,GO:0003777,GO:0007018,GO:0006200,GO:0001539	GAB64804.1
c89247_g4_i1	665	164.466	1.05795e-43	ribosomal RNA methyltransferase [Plasmodium vivax Sal-1]	GO:0008175,GO:0001510,GO:0016740,GO:0032259,GO:0002128,GO:0008168,GO:0008033,GO:0002181,GO:0005737	EDL44896.1
c89247_g23_i1	431	199.519	1.51882e-62	mitochondrial import inner membrane translocase subunit tim14, putative [Plasmodium falciparum 3D7]	GO:0051082,GO:0030150,GO:0005744	CAD50992.1,ETW19254.1,ETW43692.1,EUR73803.1,EUT88326.1,EWC89329.1,CDO63701.1
c89248_g11_i1	3097	500.36	1.53264e-155	protein kinase [Plasmodium knowlesi strain H]	GO:0016301,GO:0005524,GO:0004672,GO:0016310,GO:0000166,GO:0006468,GO:0016772,GO:0004674	CAQ38457.1
c89248_g13_i1	878	141.739	1.16203e-33	protein kinase [Plasmodium knowlesi strain H]	GO:0016301,GO:0005524,GO:0004672,GO:0016310,GO:0000166,GO:0006468,GO:0016772,GO:0004674	CAQ38457.1
c89248_g19_i2	2080	741.495	0	subtilisin [Plasmodium inui San Antonio 1]	GO:0006508,GO:0004252,GO:0008236,GO:0016787,GO:0008233	EUD68199.1
c89265_g8_i1	849	454.136	1.23615e-157	ATP synthase gamma chain, mitochondrial precursor [Plasmodium knowlesi strain H]	GO:0015986,GO:0045261,GO:0006811,GO:0016787,GO:0006810,GO:0046933,GO:0046961,GO:0006754,GO:0015992	CAQ41884.1
c89265_g8_i2	445	90.8929	4.64744e-19	ATP synthase gamma chain mitochondrial precursor [Plasmodium cynomolgi strain B]	GO:0015986,GO:0045261,GO:0046961,GO:0015992,GO:0006754,GO:0046933,GO:0006811,GO:0006810	GAB68780.1
c89290_g4_i1	671	279.641	1.66309e-91	60S ribosomal subunit protein L24-2, putative [Plasmodium falciparum 3D7]	GO:0003735,GO:0006412,GO:0015934,GO:0042254	CAD51426.1,ETW20050.1,ETW38243.1,ETW51032.1
c89311_g6_i1	879	211.846	9.28173e-65	60S ribosomal protein L35Ae, putative [Plasmodium falciparum 3D7]	GO:0003735,GO:0006412,GO:0015934,GO:0005840,GO:0005622	1VX7,AAN36020.1,ETW15256.1,ETW35755.1,ETW42215.1,ETW48521.1,EUR70389.1,EUT83674.1,EWC75732.1
c89311_g7_i1	638	135.961	6.21717e-35	hypothetical protein [Plasmodium vivax Sal-1]	GO:0005681,GO:0000398	EDL43073.1
c89324_g5_i1	1612	269.24	1.03291e-77	hypothetical protein, conserved in Plasmodium species [Plasmodium knowlesi strain H]	GO:0005509	CAQ39961.1
c89324_g5_i2	1767	226.098	3.0053e-61	hypothetical protein, conserved in Plasmodium species [Plasmodium knowlesi strain H]	GO:0005509	CAQ39961.1
c89328_g4_i5	296	132.88	4.74749e-34	flap endonuclease 1 [Plasmodium inui San Antonio 1]	GO:0004527,GO:0016788,GO:0016787,GO:0005634,GO:0003677,GO:0017108,GO:0006260,GO:0090305,GO:0046872,GO:0006974,GO:0008409,GO:0043137,GO:0005739,GO:0003824,GO:0004519,GO:0004518,GO:0005730,GO:0006284,GO:0000287,GO:0005654,GO:0006281,GO:0000737	EUD65040.1
c89328_g10_i2	1144	597.816	0	26S proteasome regulatory subunit 4 [Plasmodium vivax Sal-1]	GO:0005524,GO:0005737,GO:0000502,GO:0030163,GO:0016787,GO:0000166,GO:0017111	EDL44664.1
c89328_g11_i1	1197	457.988	1.88059e-156	hypothetical protein [Plasmodium berghei strain ANKA]	GO:0018024,GO:0034968	CAI02537.1
c89328_g12_i1	538	204.527	1.01801e-56	hypothetical protein C922_04283 [Plasmodium inui San Antonio 1]	GO:0016021,GO:0006812,GO:0016787,GO:0006200,GO:0000166,GO:0005524,GO:0016887,GO:0019829,GO:0046872,GO:0008152	EUD65340.1
c89328_g13_i1	1013	320.472	7.05228e-95	gamma-tubulin complex component [Plasmodium cynomolgi strain B]	GO:0000922,GO:0005856,GO:0000226,GO:0007020,GO:0005815	GAB68150.1
c89328_g18_i1	989	225.328	1.69113e-68	hypothetical protein, conserved in Plasmodium species [Plasmodium knowlesi strain H]	GO:0000724,GO:0016197,GO:0030119	CAQ39486.1
c89328_g19_i1	2320	902.894	0	gamma-tubulin complex component [Plasmodium cynomolgi strain B]	GO:0000922,GO:0005856,GO:0000226,GO:0007020,GO:0005815	GAB68150.1
c89328_g29_i1	394	196.438	2.22583e-61	hypothetical protein [Plasmodium berghei strain ANKA]	GO:0005524	CAH97222.1
c89328_g30_i1	2535	722.62	0	cation-transporting ATPase [Plasmodium vivax Sal-1]	GO:0016021,GO:0006812,GO:0016787,GO:0006200,GO:0000166,GO:0005524,GO:0016887,GO:0019829,GO:0046872,GO:0008152	EDL43887.1
c89331_g11_i1	1735	409.068	6.30226e-122	hypothetical protein C922_00515 [Plasmodium inui San Antonio 1]	GO:0003723,GO:0006278,GO:0003964	EUD68827.1
c89333_g17_i2	1128	213.001	3.48671e-60	protein phosphatase-beta [Plasmodium falciparum 3D7]	GO:0016311,GO:0016787,GO:0008152,GO:0004721	CAD51935.1,ETW32729.1,ETW43211.1,ETW55210.1,ETW61597.1,EUR72504.1,EUT86639.1,EWC76717.1
c89375_g3_i1	297	70.0922	2.07787e-11	adapter-related protein [Plasmodium knowlesi strain H]	GO:0030117,GO:0016192,GO:0016020,GO:0006886,GO:0015031,GO:0006810	CAQ39084.1
c89375_g2_i3	359	130.568	5.04468e-32	adapter-related protein complex 4 epsilon 1 subunit [Plasmodium vivax Sal-1]	GO:0030117,GO:0016192,GO:0016020,GO:0006886,GO:0015031,GO:0006810	EDL44853.1
c89422_g6_i3	2000	610.142	0	hypothetical protein [Plasmodium vivax Sal-1]	GO:0003723,GO:0009451,GO:0001522,GO:0009982	EDL43909.1
c89429_g1_i1	1312	305.064	8.92955e-91	CTP synthase [Plasmodium cynomolgi strain B]	GO:0005524,GO:0016874,GO:0006221,GO:0006541,GO:0000166,GO:0003883,GO:0044210	GAB68591.1
c89429_g2_i1	2564	420.239	4.49702e-123	hypothetical protein [Plasmodium knowlesi strain H]	GO:0003676,GO:0000166,GO:0008270	CAQ42363.1
c89430_g4_i2	2702	938.717	0	gamma-glutamylcysteine synthetase [Plasmodium cynomolgi strain B]	GO:0006750,GO:0004357	GAB65762.1
c89430_g5_i1	847	248.44	1.1153e-73	hypothetical protein [Plasmodium berghei strain ANKA]	GO:0030131,GO:0016192,GO:0016020,GO:0006886,GO:0015031,GO:0006810	CAH98504.1
c89430_g6_i1	361	82.8037	1.1151e-15	hypothetical protein [Plasmodium yoelii yoelii 17XNL]	GO:0030131,GO:0016192,GO:0016020,GO:0006886,GO:0015031,GO:0006810	EAA22050.1
c89430_g10_i1	1701	531.561	1.10367e-180	molybdopterin synthase sulfurylase, partial [Plasmodium cynomolgi strain B]	GO:0008152,GO:0003824	GAB67131.1
c89458_g13_i2	1359	402.905	6.84118e-135	hypothetical protein PFMALIP_04917 [Plasmodium falciparum MaliPS096_E11]	GO:0003723,GO:0008168,GO:0006364,GO:0008033,GO:0032259	ETW53696.1,EUT78554.1
c89458_g13_i3	1398	437.187	7.03821e-148	fibrillarin, putative [Plasmodium falciparum 3D7]	GO:0003723,GO:0008168,GO:0006364,GO:0008033,GO:0032259,GO:0005732,GO:0005730,GO:0005634	AAN36680.1
c89458_g14_i1	2795	173.326	1.7321e-40	hypothetical protein C922_04521 [Plasmodium inui San Antonio 1]	GO:0048015,GO:0016301,GO:0016310,GO:0016740,GO:0046854,GO:0016773,GO:0016772	EUD65121.1
c89458_g17_i4	364	104.375	8.88669e-25	hypothetical protein PCYB_122630 [Plasmodium cynomolgi strain B]	GO:0006355,GO:0043565,GO:0003700	GAB67696.1
c89471_g7_i1	3429	196.438	2.00085e-47	hypothetical protein, conserved in Plasmodium species [Plasmodium knowlesi strain H]	GO:0003677	CAQ39741.1
c89473_g4_i1	852	227.639	5.93614e-71	N-acetyltransferase, putative [Plasmodium falciparum 3D7]	GO:0016740,GO:0008152,GO:0008080	AAN35234.1,ETW18195.1,ETW27131.1,ETW36547.1,ETW42592.1,ETW49203.1,ETW56771.1,ETW61264.1,EUR72004.1,EUT85984.1,EWC76570.1,EWC88406.1,CDO64464.1
c89483_g11_i1	1937	602.053	0	hypothetical protein [Plasmodium knowlesi strain H]	GO:0006281,GO:0030915,GO:0000724	CAQ40013.1
c89483_g11_i2	2102	520.39	8.44288e-166	hypothetical protein [Plasmodium knowlesi strain H]	GO:0006281,GO:0030915,GO:0000724	CAQ40013.1
c89483_g13_i1	316	167.933	2.42479e-45	conserved Plasmodium protein [Plasmodium falciparum 3D7]	GO:0006281,GO:0030915,GO:0000724	AAN35833.1,EWC87976.1
c89506_g13_i1	4686	317.005	3.56896e-90	hypothetical protein [Plasmodium berghei strain ANKA]	GO:0008152,GO:0016772	CAH95043.1
c89507_g4_i1	770	342.813	2.5003e-112	deoxyhypusine synthase [Plasmodium knowlesi strain H]	GO:0016740,GO:0034038,GO:0050983,GO:0008612	CAQ42843.1
c89507_g13_i1	667	200.29	3.82766e-60	hypothetical protein C922_00372 [Plasmodium inui San Antonio 1]	GO:0015031	EUD69509.1
c89507_g13_i2	1239	250.366	7.34088e-77	hypothetical protein C922_00372 [Plasmodium inui San Antonio 1]	GO:0015031	EUD69509.1
c89507_g14_i2	998	292.738	5.56715e-92	deoxyhypusine synthase [Plasmodium cynomolgi strain B]	GO:0008612	GAB68567.1
c89513_g16_i1	1040	276.174	1.88655e-84	hypothetical protein C922_03214 [Plasmodium inui San Antonio 1]	GO:0003676,GO:0000166	EUD66298.1
c89513_g17_i1	437	106.301	4.01949e-24	hypothetical protein, conserved in Plasmodium species [Plasmodium knowlesi strain H]	GO:0003676,GO:0000166	CAQ41055.1
c89529_g4_i1	312	100.523	6.28709e-23	GDP-mannose 4,6-dehydratase [Plasmodium vivax Sal-1]	GO:0019673,GO:0044237,GO:0003824,GO:0050662,GO:0008446,GO:0005622	EDL47452.1
c89529_g5_i1	700	310.071	3.87211e-101	GDP-mannose 4,6-dehydratase, putative [Plasmodium falciparum 3D7]	GO:0050662,GO:0044237,GO:0005737,GO:0016829,GO:0003824,GO:0008446,GO:0005622,GO:0006004,GO:0019673	CAD51236.1,ETW19052.1,ETW37136.1,ETW43282.1,ETW49900.1,ETW52522.1,ETW61934.1,EUR72911.1,EWC77152.1,EWC88931.1
c89544_g10_i1	1670	553.903	2.31793e-176	cation-transporting ATPase [Plasmodium vivax Sal-1]	GO:0016021,GO:0006812,GO:0016787,GO:0006200,GO:0000166,GO:0005524,GO:0016887,GO:0019829,GO:0046872,GO:0008152	EDL43887.1
c89550_g11_i1	1871	591.652	0	transporter [Plasmodium vivax Sal-1]	GO:0016021,GO:0055085	EDL46965.1
c89564_g5_i1	806	471.47	1.42145e-165	proteasome beta-subunit [Plasmodium berghei strain ANKA]	GO:0051603,GO:0004175,GO:0016787,GO:0005634,GO:0005737,GO:0004298,GO:0005839,GO:0000502,GO:0008233,GO:0006508	CAH98231.1,CDS49423.1
c89564_g21_i1	1025	261.151	1.60512e-82	hypothetical protein PCYB_111830 [Plasmodium cynomolgi strain B]	GO:0016020	GAB67162.1
c89564_g22_i1	1648	410.994	4.96098e-133	conserved Plasmodium protein [Plasmodium falciparum 3D7]	GO:0006364	AAN36481.1,EWC87287.1
c89596_g2_i1	499	205.682	3.87486e-59	hypothetical protein [Plasmodium knowlesi strain H]	GO:0046872	CAQ42021.1
c89596_g3_i1	442	168.703	5.20858e-46	phospholipase DDHD1 [Plasmodium vivax Sal-1]	GO:0046872	EDL47446.1
c89596_g7_i1	1244	273.863	7.42593e-81	hypothetical protein PFFVO_02077 [Plasmodium falciparum Vietnam Oak-Knoll (FVO)]	GO:0046872	ETW43288.1
c89596_g7_i3	1101	531.561	0	hypothetical protein C922_00627 [Plasmodium inui San Antonio 1]	GO:0046872	EUD68936.1
c89604_g7_i1	695	73.9442	1.16671e-11	DNA repair protein rad54 [Plasmodium knowlesi strain H]	GO:0004386,GO:0003676,GO:0005524,GO:0008152,GO:0003677	CAQ37981.1
c89605_g2_i2	1247	537.724	0	actin-related protein [Plasmodium vivax Sal-1]	GO:0005885,GO:0005524,GO:0030833,GO:0005856,GO:0034314	EDL43497.1
c89605_g2_i4	857	228.794	1.8665e-66	actin-related protein [Plasmodium knowlesi strain H]	GO:0005885,GO:0005524,GO:0030833,GO:0005856,GO:0034314	CAQ40541.1
c89605_g2_i5	1455	421.009	2.87015e-137	actin-related protein [Plasmodium vivax Sal-1]	GO:0005885,GO:0005524,GO:0030833,GO:0005856,GO:0034314	EDL43497.1
c89607_g8_i1	780	145.976	2.52361e-35	hypothetical protein PCYB_051370 [Plasmodium cynomolgi strain B]	GO:0003723	GAB65119.1
c89616_g8_i1	1556	155.992	4.64762e-40	conserved Plasmodium protein [Plasmodium falciparum 3D7]	GO:0003676,GO:0008270	AAN36499.1,ETW17374.1,ETW35191.1,ETW41273.1,ETW55831.1,ETW60029.1,EUR67483.1,EUT81920.1,EWC75135.1,EWC87167.1
c89616_g13_i1	1104	361.688	3.3381e-120	acyltransferase [Plasmodium knowlesi strain H]	GO:0016740,GO:0008152,GO:0016746	CAQ41697.1
c89616_g13_i2	934	379.022	8.11638e-128	acyltransferase [Plasmodium knowlesi strain H]	GO:0016740,GO:0008152,GO:0016746	CAQ41697.1
c89617_g13_i1	836	176.792	8.35164e-52	hypothetical protein, conserved [Plasmodium knowlesi strain H]	GO:0006850,GO:0005743	CAQ41211.1
c89617_g18_i1	483	81.6481	1.15482e-14	hypothetical protein C922_03218 [Plasmodium inui San Antonio 1]	GO:0046872,GO:0008270	EUD66302.1
c89617_g22_i1	959	635.565	0	protein serine/threonine phosphatase [Plasmodium cynomolgi strain B]	GO:0016311,GO:0016787,GO:0008152,GO:0005506,GO:0030145,GO:0004721	GAB67923.1
c89621_g15_i1	1867	560.836	5.05699e-179	protein kinase [Plasmodium cynomolgi strain B]	GO:0016301,GO:0016310,GO:0016772	GAB68548.1
c89622_g7_i1	996	263.077	5.46612e-75	hypothetical protein [Plasmodium vivax Sal-1]	GO:0016788,GO:0006505,GO:0006886	EDL45732.1
c89627_g8_i1	3607	2183.3	0	exportin 1 [Plasmodium knowlesi strain H]	GO:0008536,GO:0006886,GO:0006810,GO:0005634	CAQ39792.1
c89627_g8_i2	3357	1878.6	0	exportin 1 [Plasmodium knowlesi strain H]	GO:0008536,GO:0006886,GO:0006810,GO:0005634	CAQ39792.1
c89627_g11_i1	211	86.2705	2.06208e-17	exportin 1 [Plasmodium knowlesi strain H]	GO:0008536,GO:0006886,GO:0006810,GO:0005634	CAQ39792.1
c89636_g17_i1	788	336.265	5.80725e-111	TBC domain containing protein [Plasmodium vivax Sal-1]	GO:0032313,GO:0032851,GO:0005097	EDL44536.1
c89636_g17_i2	1089	610.142	0	TBC domain protein, putative [Plasmodium falciparum 3D7]	GO:0032313,GO:0032851,GO:0005097	CAD52607.1,ETW28376.1,ETW34604.1,ETW40627.1,ETW47248.1,ETW55629.1,EUR65583.1,EUT80179.1,EWC74452.1,EWC86413.1,CDO66269.1
c89701_g12_i1	349	87.8113	1.01066e-17	protein geranylgeranyltransferase type II, alpha subunit [Plasmodium knowlesi strain H]	GO:0018342,GO:0016740,GO:0008318	CAQ42376.1
c89701_g11_i5	1738	171.014	6.43668e-43	hypothetical protein PFFVO_03707 [Plasmodium falciparum Vietnam Oak-Knoll (FVO)]	GO:0018342,GO:0008318	ETW35234.1,ETW55824.1,ETW60024.1,EUR67477.1,EWC75131.1
c89726_g10_i2	721	114.775	1.58962e-26	hypothetical protein [Plasmodium knowlesi strain H]	GO:0016787,GO:0008152	CAQ39958.1
c89726_g9_i2	903	417.542	6.26062e-143	haloacid dehalogenase-like hydrolase, putative [Plasmodium falciparum 3D7]	GO:0016787,GO:0008152	AAN35774.1,ETW15513.1,ETW30379.1,ETW35993.1,ETW41948.1,ETW48721.1,ETW61018.1,EUR70127.1,EUT84190.1,EWC75926.1,EWC87923.1
c89727_g11_i1	857	427.943	1.07633e-145	hypothetical protein PCYB_124750 [Plasmodium cynomolgi strain B]	GO:0046872	GAB67909.1
c89727_g12_i1	2947	296.204	2.16703e-88	elongation factor 1B [Plasmodium vivax Sal-1]	GO:0006414,GO:0003746,GO:0005853	EDL44941.1
c89727_g17_i1	1184	414.846	2.87024e-134	hypothetical protein [Plasmodium vivax Sal-1]	GO:0000398,GO:0046540	EDL47295.1
c89727_g20_i3	749	137.117	3.3955e-33	hypothetical protein PCYB_141880 [Plasmodium cynomolgi strain B]	GO:0000398,GO:0046540	GAB68760.1
c89728_g1_i1	1529	717.998	0	serine/threonine protein, kinase [Plasmodium knowlesi strain H]	GO:0016301,GO:0005524,GO:0004672,GO:0016310,GO:0000166,GO:0006468,GO:0016772,GO:0004674	CAQ42309.1
c89728_g5_i1	419	114.775	3.25319e-27	serine/threonine-protein kinase 2 [Plasmodium vivax Sal-1]	GO:0016301,GO:0005524,GO:0004672,GO:0016310,GO:0000166,GO:0006468,GO:0016772,GO:0004674	EDL44198.1
c89729_g4_i3	370	204.912	2.63761e-62	ATP synthase (C/AC39) subunit [Plasmodium berghei strain ANKA]	GO:0015078,GO:0033179,GO:0015991	CAI02521.1
c89729_g5_i1	634	345.51	5.54407e-115	hypothetical protein PFMALIP_05485 [Plasmodium falciparum MaliPS096_E11]	GO:0015078,GO:0033179,GO:0015991	EUR62506.1,EWC73565.1
c89729_g4_i5	491	210.69	2.64757e-63	vacuolar ATP synthase subunit d [Plasmodium vivax Sal-1]	GO:0015078,GO:0033179,GO:0015991	EDL46013.1
c89729_g12_i1	572	277.33	1.35847e-81	dynein beta chain [Plasmodium vivax Sal-1]	GO:0030286,GO:0008152,GO:0003777,GO:0007018	EDL46003.1
c89729_g11_i2	3104	1314.67	0	dynein beta chain [Plasmodium vivax Sal-1]	GO:0030286,GO:0008152,GO:0003777,GO:0007018	EDL46003.1
c89729_g13_i1	1670	413.305	3.62996e-135	hypothetical protein, conserved in Plasmodium species [Plasmodium knowlesi strain H]	GO:0003723,GO:0003676,GO:0000166	CAQ39793.1
c89729_g21_i1	3276	1003.43	0	P-type ATPase2 [Plasmodium cynomolgi strain B]	GO:0004012,GO:0016021,GO:0016020,GO:0006812,GO:0016787,GO:0045332,GO:0000166,GO:0005524,GO:0015914,GO:0019829,GO:0046872,GO:0008152,GO:0000287	GAB69027.1
c89735_g2_i3	228	99.7525	8.40855e-24	hypothetical protein PCYB_122720 [Plasmodium cynomolgi strain B]	GO:0006260,GO:0005634	GAB67705.1
c89757_g6_i1	990	243.432	1.96236e-75	conserved Plasmodium protein, unknown function [Plasmodium falciparum 3D7]	GO:0008168,GO:0032259	CAD51849.1,ETW18564.1,ETW36783.1,ETW43108.1,ETW49527.1,ETW55108.1,ETW61766.1,EUR72407.1,EUT86541.1,EWC76746.1,EWC88632.1
c89765_g9_i1	1583	527.324	1.78011e-179	hypothetical protein PCYB_127360 [Plasmodium cynomolgi strain B]	GO:0017134	GAB68171.1
c89765_g9_i3	1580	464.537	6.6879e-155	hypothetical protein PCYB_127360 [Plasmodium cynomolgi strain B]	GO:0017134	GAB68171.1
c89765_g15_i1	3068	325.479	3.62163e-94	hypothetical protein [Plasmodium yoelii yoelii 17XNL]	GO:0046872	EAA18627.1,CDU19592.1,CDZ13896.1
c89765_g16_i1	1527	488.804	2.1571e-167	sec14-like cytosolic factor or phosphatidylinositol/phosphatidylcholine transfer protein, putative [Plasmodium falciparum 3D7]	GO:0016192,GO:0005794	CAG25111.1,ETW37653.1,ETW44084.1,ETW62565.1,EUR74744.1,EUT89380.1
c89769_g14_i1	3619	531.561	3.22557e-168	flavodoxin domain containing protein [Plasmodium vivax Sal-1]	GO:0055114,GO:0016491,GO:0010181	EDL46159.1
c89785_g1_i1	2195	245.358	1.83159e-65	hypothetical protein C922_00722 [Plasmodium inui San Antonio 1]	GO:0003676,GO:0000166	EUD69030.1
c89785_g2_i1	1599	546.199	1.10543e-179	RNA binding protein [Plasmodium knowlesi strain H]	GO:0003676,GO:0000166	CAQ42125.1
c89785_g3_i1	353	129.798	7.22634e-32	hypothetical protein C922_00722 [Plasmodium inui San Antonio 1]	GO:0003676,GO:0000166	EUD69030.1
c89790_g13_i1	766	246.899	1.09785e-78	ATP synthase lipid-binding protein, mitochondrial precursor [Plasmodium vivax Sal-1]	GO:0015986,GO:0045263,GO:0016021,GO:0016020,GO:0006811,GO:0006810,GO:0015078,GO:0008289,GO:0015992,GO:0015991,GO:0033177	EDL43701.1
c89790_g16_i2	1060	99.7525	1.93074e-19	hypothetical protein PCYB_091490 [Plasmodium cynomolgi strain B]	GO:0005509,GO:0016020,GO:0055085	GAB66363.1
c89790_g17_i1	1767	737.643	0	hypothetical protein PCYB_091490 [Plasmodium cynomolgi strain B]	GO:0005509,GO:0016020,GO:0055085	GAB66363.1
c89822_g6_i1	1409	671.003	0	26S proteasome regulatory complex subunit [Plasmodium vivax Sal-1]	GO:0000502	EDL45681.1
c89822_g22_i1	240	142.124	8.09936e-38	hypothetical protein PCYB_081890, partial [Plasmodium cynomolgi strain B]	GO:0008152,GO:0003824	GAB66028.1
c89859_g14_i1	2070	762.681	0	transporter, partial [Plasmodium cynomolgi strain B]	GO:0016021,GO:0055085	GAB66575.1
c89879_g2_i1	1527	786.949	0	26S proteasome regulatory subunit, putative [Plasmodium falciparum 3D7]	GO:0004175,GO:0030163,GO:0016787,GO:0000166,GO:0005737,GO:0017111,GO:0005524,GO:0000502,GO:0005838,GO:0006511	CAD52198.1,ETW17072.1,ETW29632.1,ETW35017.1,ETW41219.1,ETW47751.1,ETW54834.1,ETW59802.1,EUR66749.1,EUT81083.1,EWC74945.1,EWC86953.1,CDO65858.1
c89879_g7_i1	2265	409.068	1.40478e-129	cyclin dependent kinase binding protein [Plasmodium vivax Sal-1]	GO:0051726,GO:0016301,GO:0016538,GO:0045859,GO:0016310,GO:0051302	EDL46353.1
c89892_g2_i1	791	172.94	1.10882e-44	ATP-dependent transporter [Plasmodium cynomolgi strain B]	GO:0016887,GO:0005524,GO:0016021,GO:0000166,GO:0042626,GO:0055085,GO:0006810,GO:0006200	GAB66305.1
c89896_g9_i1	1176	397.897	8.56255e-126	ATP-dependent RNA helicase [Plasmodium knowlesi strain H]	GO:0004386,GO:0003723,GO:0003676,GO:0005524,GO:0016787,GO:0008152,GO:0000166	CAQ42791.1
c89896_g10_i1	935	158.688	1.74551e-39	ATP-dependent RNA helicase [Plasmodium knowlesi strain H]	GO:0004386,GO:0003723,GO:0003676,GO:0005524,GO:0016787,GO:0008152,GO:0000166	CAQ42791.1
c89898_g2_i1	440	134.42	5.54613e-33	hypothetical protein, conserved in Plasmodium species [Plasmodium knowlesi strain H]	GO:0032313,GO:0032851,GO:0005097	CAQ39586.1
c89898_g4_i1	1089	393.275	7.07113e-121	conserved Plasmodium protein, unknown function [Plasmodium falciparum 3D7]	GO:0032313,GO:0032851,GO:0005097	CAB39046.1,EWC90687.1
c89898_g8_i1	2624	885.945	0	eukaryotic translation initiation factor [Plasmodium knowlesi strain H]	GO:0005525,GO:0006413,GO:0003924,GO:0006184,GO:0003743,GO:0000166	CAQ42864.1
c89898_g17_i1	1120	395.201	3.10856e-132	serine/threonine protein phosphatase [Plasmodium yoelii yoelii 17XNL]	GO:0016787,GO:0008152	EAA15397.1,CDU19991.1,CDZ17424.1
c89903_g16_i2	274	100.523	3.97986e-22	elongation factor G [Plasmodium vivax Sal-1]	GO:0006414,GO:0005525,GO:0003746,GO:0003924,GO:0006184,GO:0000166	EDL46322.1
c89936_g3_i2	1788	435.261	2.95889e-138	adenosinetriphosphatase [Plasmodium inui San Antonio 1]	GO:0004386,GO:0003676,GO:0005524,GO:0016787,GO:0008152	EUD65145.1
c89936_g3_i4	2217	654.825	0	adenosinetriphosphatase [Plasmodium inui San Antonio 1]	GO:0004386,GO:0003676,GO:0005524,GO:0016787,GO:0008152	EUD65145.1
c89936_g3_i5	1484	608.216	0	ATP dependent RNA helicase [Plasmodium vivax Sal-1]	GO:0004386,GO:0003676,GO:0005524,GO:0016787,GO:0008152	EDL46768.1
c89946_g2_i1	2795	580.482	0	DNA repair endonuclease [Plasmodium vivax Sal-1]	GO:0006259,GO:0090305,GO:0004519,GO:0004518,GO:0003677	EDL46743.1
c89946_g4_i1	2000	730.709	0	DNA repair endonuclease [Plasmodium vivax Sal-1]	GO:0006259,GO:0090305,GO:0004519,GO:0004518,GO:0003677	EDL46743.1
c89946_g8_i1	315	79.7221	2.92406e-15	hypothetical protein [Plasmodium berghei strain ANKA]	GO:0006259,GO:0090305,GO:0004518,GO:0003677	CAH96098.1
c89951_g8_i1	732	231.876	5.25871e-72	copper transporter putative [Plasmodium falciparum 3D7]	GO:0020002,GO:0035434,GO:0016021,GO:0006825,GO:0005375,GO:0005886	AAN36982.1,ETW16182.1,ETW33905.1,ETW39883.1,ETW46012.1,ETW54037.1,ETW58344.1,EUR62836.1,EUT78896.1,EWC85563.1
c89951_g8_i2	1413	258.455	2.68479e-79	copper transporter putative [Plasmodium falciparum 3D7]	GO:0020002,GO:0035434,GO:0016021,GO:0006825,GO:0005375,GO:0005886	AAN36982.1,ETW16182.1,ETW33905.1,ETW39883.1,ETW46012.1,ETW54037.1,ETW58344.1,EUR62836.1,EUT78896.1,EWC85563.1
c89961_g6_i1	2996	102.834	1.32314e-18	allantoicase [Plasmodium inui San Antonio 1]	GO:0004037,GO:0000256	EUD65355.1
c89964_g2_i3	1055	186.808	2.78894e-49	hypothetical protein [Plasmodium vivax Sal-1]	GO:0008168,GO:0016740,GO:0006479,GO:0032259	EDL47475.1
c89964_g10_i1	576	202.216	1.11452e-56	hypothetical protein PFFVO_02047 [Plasmodium falciparum Vietnam Oak-Knoll (FVO)]	GO:0008168,GO:0006479	ETW31208.1,ETW37189.1,ETW43256.1,ETW49875.1,EUR72886.1,EWC77162.1
c89965_g4_i1	1058	134.035	1.17714e-33	hypothetical protein [Plasmodium yoelii yoelii 17XNL]	GO:0008270	EAA16794.1,CDU16532.1,CDZ11056.1
c89970_g2_i4	4491	465.307	3.80133e-144	phenylalanyl-tRNA synthetase alpha chain, putative [Plasmodium falciparum 3D7]	GO:0016874,GO:0008033,GO:0004826,GO:0005737,GO:0005524,GO:0006432,GO:0000049,GO:0004812,GO:0000287,GO:0020011,GO:0043039	AAN36394.2
c89970_g2_i6	4491	465.307	3.80133e-144	phenylalanyl-tRNA synthetase alpha chain, putative [Plasmodium falciparum 3D7]	GO:0016874,GO:0008033,GO:0004826,GO:0005737,GO:0005524,GO:0006432,GO:0000049,GO:0004812,GO:0000287,GO:0020011,GO:0043039	AAN36394.2
c89976_g2_i1	322	127.102	2.81294e-32	aspartate aminotransferase, mitochondrial precursor [Plasmodium vivax Sal-1]	GO:0009058,GO:0006520,GO:0016740,GO:0004069,GO:0003824,GO:0080130,GO:0030170,GO:0008483	EDL43243.1
c89976_g9_i1	254	139.043	4.34488e-37	aspartate aminotransferase mitochondrial precursor [Plasmodium cynomolgi strain B]	GO:0009058,GO:0006520,GO:0016740,GO:0004069,GO:0003824,GO:0080130,GO:0030170,GO:0008483	GAB65053.1
c89976_g10_i1	254	92.0485	4.65179e-20	aspartate aminotransferase mitochondrial precursor [Plasmodium cynomolgi strain B]	GO:0009058,GO:0006520,GO:0016740,GO:0004069,GO:0003824,GO:0080130,GO:0030170,GO:0008483	GAB65053.1
c89987_g2_i1	395	152.14	1.43318e-42	aquaglyceroporin [Plasmodium falciparum 3D7]	GO:0051475,GO:0005215,GO:0072488,GO:0016021,GO:0016020,GO:0006810,GO:0048471,GO:0015791,GO:0006833,GO:0008519,GO:0009247	3C02,CAC88373.1,AAN35922.1,ABX82904.1,ABX82905.1,ETW15362.1,ETW32964.1,ETW42104.1,ETW48577.1,ETW52965.1,ETW60691.1,EUR70279.1,EWC75814.1,EWC88075.1,CDO65130.1
c89987_g6_i1	569	211.46	1.09889e-64	aquaglyceroporin [Plasmodium falciparum 3D7]	GO:0051475,GO:0005215,GO:0072488,GO:0016021,GO:0016020,GO:0006810,GO:0048471,GO:0015791,GO:0006833,GO:0008519,GO:0009247	3C02,CAC88373.1,AAN35922.1,ABX82904.1,ABX82905.1,ETW15362.1,ETW32964.1,ETW42104.1,ETW48577.1,ETW52965.1,ETW60691.1,EUR70279.1,EWC75814.1,EWC88075.1,CDO65130.1
c90024_g3_i2	881	276.559	4.13887e-81	hypothetical protein C922_04922 [Plasmodium inui San Antonio 1]	GO:0030554	EUD64666.1
c90024_g6_i1	817	281.567	1.44778e-88	26S proteasome regulatory subunit 7, putative [Plasmodium falciparum 3D7]	GO:0004175,GO:0030163,GO:0016787,GO:0000166,GO:0005737,GO:0017111,GO:0005524,GO:0000502,GO:0005838,GO:0006511	CAD52250.2
c90024_g7_i2	1044	594.734	0	26S protease regulatory subunit 7 [Plasmodium inui San Antonio 1]	GO:0006508,GO:0005524,GO:0005737,GO:0030163,GO:0016787,GO:0000166,GO:0017111,GO:0008233	EUD68802.1
c90024_g6_i5	603	281.567	1.03903e-89	26S proteasome regulatory subunit 7, putative [Plasmodium falciparum 3D7]	GO:0004175,GO:0030163,GO:0016787,GO:0000166,GO:0005737,GO:0017111,GO:0005524,GO:0000502,GO:0005838,GO:0006511	CAD52250.2
c90030_g1_i1	4186	1295.8	0	protein kinase domain containing protein [Plasmodium vivax Sal-1]	GO:0016301,GO:0005524,GO:0004672,GO:0016310,GO:0000166,GO:0006468,GO:0016772,GO:0004674	EDL45862.1
c90030_g9_i1	990	348.206	5.10406e-117	60S ribosomal subunit porotein L18 [Plasmodium knowlesi strain H]	GO:0003735,GO:0006412,GO:0030529,GO:0005840,GO:0005622	CAQ41208.1
c90030_g19_i1	932	404.06	1.50992e-138	ribose 5-phosphate epimerase, putative [Plasmodium falciparum 3D7]	GO:0004751,GO:0009052,GO:0016853	CAD51510.1,ETW44572.1,EUR77456.1,EUT90646.1,CDO63024.1
c90063_g3_i2	303	88.1965	1.00763e-18	hypothetical protein C922_00026 [Plasmodium inui San Antonio 1]	GO:0008152,GO:0008080	EUD69163.1
c90063_g11_i1	1491	366.696	2.48362e-112	hypothetical protein, conserved in Plasmodium species [Plasmodium knowlesi strain H]	GO:0046872,GO:0003676,GO:0000166,GO:0008270	CAQ40100.1
c90076_g19_i1	1041	579.326	0	recombinase, putative [Plasmodium falciparum 3D7]	GO:0015074,GO:0006310,GO:0003677	CAX64286.1
c90099_g5_i2	281	179.489	1.79433e-51	tubulin [Plasmodium vivax Sal-1]	GO:0007017,GO:0051258,GO:0006184,GO:0005874,GO:0000166,GO:0005525,GO:0000242,GO:0043234,GO:0051297,GO:0003924	EDL46298.1
c90099_g9_i1	1388	216.468	3.99924e-57	patatin-like phospholipase [Plasmodium cynomolgi strain B]	GO:0006629,GO:0008152	GAB67205.1
c90099_g10_i1	498	229.95	1.77411e-69	tubulin [Plasmodium knowlesi strain H]	GO:0007017,GO:0051258,GO:0006184,GO:0005874,GO:0000166,GO:0005525,GO:0000242,GO:0043234,GO:0051297,GO:0003924	CAQ41775.1
c90099_g15_i3	2206	301.982	1.9427e-84	protein kinase, putative [Plasmodium falciparum 3D7]	GO:0016301,GO:0005524,GO:0004672,GO:0016310,GO:0000166,GO:0006468,GO:0016772	CAD51941.1
c90099_g20_i1	954	393.66	1.06786e-120	hypothetical protein C922_01068 [Plasmodium inui San Antonio 1]	GO:0006629,GO:0008152	EUD68668.1
c90115_g9_i1	2318	803.512	0	cathepsin C precursor [Plasmodium vivax Sal-1]	GO:0006508,GO:0008234	EDL45557.1
c90147_g2_i1	3150	965.296	0	asparagine - tRNA ligase [Plasmodium vivax Sal-1]	GO:0020037,GO:0016874,GO:0006979,GO:0006421,GO:0006418,GO:0003676,GO:0000166,GO:0005737,GO:0006412,GO:0005524,GO:0055114,GO:0004816,GO:0004601,GO:0004812	EDL43200.1
c90147_g3_i1	988	214.157	2.91637e-59	3'-5' exonuclease domain containing protein [Plasmodium vivax Sal-1]	GO:0006139,GO:0003676,GO:0004527,GO:0090305,GO:0008408	EDL46680.1
c90166_g4_i1	973	109.768	1.62609e-22	transcription factor with AP2 domain(s) [Plasmodium cynomolgi strain B]	GO:0006355,GO:0003700	GAB64705.1
c90172_g8_i2	2413	478.019	7.21282e-158	oxidoreductase, short-chain dehydrogenase family [Plasmodium vivax Sal-1]	GO:0055114,GO:0016491,GO:0008152	EDL46543.1
c90172_g9_i3	2080	206.838	2.37218e-52	trehalose-6-phosphate synthase, putative [Perkinsus marinus ATCC 50983]	GO:0005992,GO:0030246,GO:0008152,GO:0003824,GO:2001070	EER18482.1
c90208_g15_i1	1595	924.08	0	inosine-5'-monophosphate dehydrogenase [Plasmodium inui San Antonio 1]	GO:0003938,GO:0000166,GO:0005737,GO:0006177,GO:0030554,GO:0055114,GO:0016491,GO:0003824,GO:0046872,GO:0006164	EUD68030.1
c90209_g8_i1	571	153.295	2.79624e-42	p53-related protein kinase [Plasmodium vivax Sal-1]	GO:0004674,GO:0016310,GO:0018108,GO:0004672,GO:0006468,GO:0005524,GO:0016301,GO:0004713,GO:0016772	EDL43723.1
c90217_g8_i1	1486	249.98	1.18209e-70	hypothetical protein [Plasmodium berghei strain ANKA]	GO:0005524,GO:0004672,GO:0006468,GO:0016772	CAI00389.1
c90225_g3_i1	915	286.96	2.33119e-93	conserved Plasmodium membrane protein [Plasmodium falciparum 3D7]	GO:0016020	ACT82988.1,ETW15214.1,ETW47031.1,EUT83721.1,EWC87693.1
c90231_g9_i1	1542	489.96	4.86038e-168	hydroxyethylthiazole kinase, putative [Plasmodium falciparum 3D7]	GO:0016301,GO:0016310,GO:0004417,GO:0016740,GO:0009228	AAN36470.1,ETW17410.1,ETW29934.1,ETW35258.1,ETW41573.1,ETW48013.1,ETW56084.1,ETW60212.1,EUR68136.1,EUT82219.1,EWC75178.1,EWC87331.1
c90240_g16_i1	1117	506.523	4.62868e-177	conserved Plasmodium protein, unknown function [Plasmodium falciparum 3D7]	GO:0006412	CAD49160.1,ETW20369.1,ETW38498.1,ETW63367.1,EUR46753.1
c90296_g7_i1	4743	1832	0	carbamoyl phosphate synthetase II [Plasmodium vivax Sal-1]	GO:0046872,GO:0006807,GO:0005524,GO:0008152,GO:0003824	EDL47284.1
c90296_g9_i3	664	171.4	6.50323e-50	hypothetical protein C922_00457 [Plasmodium inui San Antonio 1]	GO:0043565,GO:0046982,GO:0005634,GO:0005622	EUD68769.1
c90305_g5_i1	264	143.665	5.33052e-37	rRNA methylase [Plasmodium knowlesi strain H]	GO:0003723,GO:0008168,GO:0001510,GO:0006396,GO:0032259,GO:0008173	CAQ42701.1
c90305_g9_i1	3557	1041.18	0	TCP-1/cpn60 chaperonin family [Plasmodium falciparum 3D7]	GO:0051082,GO:0044267,GO:0005524,GO:0005737,GO:0005832,GO:0006457,GO:0000166,GO:0007010	AAN35915.1,ETW15368.1,ETW35847.1,ETW42098.1,ETW48573.1,ETW52958.1,ETW60685.1,EUR70273.1,EUT83555.1,EWC88068.1,CDO65124.1
c90305_g13_i1	656	131.339	8.39339e-31	hypothetical protein C922_03060 [Plasmodium inui San Antonio 1]	GO:0003723,GO:0001510,GO:0006396,GO:0008173	EUD66426.1
c90305_g14_i7	1282	303.523	1.88064e-96	hypothetical protein PFFVO_01811 [Plasmodium falciparum Vietnam Oak-Knoll (FVO)]	GO:0008193,GO:0006400,GO:0000287	ETW43677.1
c90316_g9_i1	2105	224.172	8.05559e-59	CMGC/GSK protein kinase [Plasmodium falciparum NF135/5.C10]	GO:0016301,GO:0005524,GO:0004672,GO:0016310,GO:0000166,GO:0006468,GO:0016772,GO:0004674	EUR72989.1
c90318_g15_i1	634	298.516	7.34524e-100	clathrin assembly protein AP19, putative [Plasmodium falciparum 3D7]	GO:0030131,GO:0016192,GO:0016020,GO:0015031,GO:0008565,GO:0006810	AAN35771.1,ETW15516.1,ETW29826.1,ETW35991.1,ETW41945.1,ETW48717.1,ETW52808.1,ETW61015.1,EUR70123.1,EUT84186.1,EWC75920.1,EWC87920.1,CDO64984.1
c90320_g6_i1	1651	426.787	7.73941e-131	hypothetical protein [Plasmodium knowlesi strain H]	GO:0045910,GO:0016887,GO:0005524,GO:0030983,GO:0006298,GO:0006200,GO:0003677	CAQ42910.1
c90329_g4_i1	1034	635.95	0	dynein heavy chain, partial [Plasmodium cynomolgi strain B]	GO:0016887,GO:0005524,GO:0008152,GO:0000166,GO:0003777,GO:0017111,GO:0007018,GO:0006200	GAB64678.1
c90329_g5_i1	382	214.157	8.65984e-61	dynein heavy chain, partial [Plasmodium cynomolgi strain B]	GO:0016887,GO:0005524,GO:0008152,GO:0000166,GO:0003777,GO:0017111,GO:0007018,GO:0006200	GAB64678.1
c90329_g6_i1	1272	644.81	0	hypothetical protein [Plasmodium vivax Sal-1]	GO:0007018,GO:0006200,GO:0000166,GO:0017111,GO:0005524,GO:0003777,GO:0016887,GO:0030286,GO:0008152	EDL43907.1
c90329_g7_i1	639	328.561	4.66515e-99	dynein heavy chain [Plasmodium knowlesi strain H]	GO:0007018,GO:0006200,GO:0000166,GO:0017111,GO:0005524,GO:0003777,GO:0016887,GO:0030286,GO:0008152	CAQ38156.1
c90329_g8_i2	2628	1387.86	0	dynein heavy chain, partial [Plasmodium cynomolgi strain B]	GO:0016887,GO:0005524,GO:0008152,GO:0000166,GO:0003777,GO:0017111,GO:0007018,GO:0006200	GAB64678.1
c90332_g10_i1	577	212.616	1.20037e-66	actin-depolymerizing factor, putative [Plasmodium falciparum 3D7]	GO:0051015,GO:0003785,GO:0015629,GO:0005737,GO:0003779,GO:0060327,GO:0005622,GO:0008154,GO:0030042,GO:0030036,GO:0005856	Q8ID92.1,P86293.1,CAD52734.1,ETW16649.1,ETW29364.1,ETW40771.1,ETW47218.1,ETW55398.1,ETW59378.1,EUR65315.1,EUT80324.1,EWC74335.1,EWC86532.1,CDO66394.1
c90351_g6_i2	2248	285.804	9.62914e-82	hypothetical protein PCYB_126210 [Plasmodium cynomolgi strain B]	GO:0005869	GAB68055.1
c90376_g10_i1	1102	436.032	7.2541e-150	hypothetical protein C922_03077 [Plasmodium inui San Antonio 1]	GO:0003735,GO:0006412,GO:0005840,GO:0005622	EUD66443.1
c90379_g4_i1	625	183.341	8.39691e-52	hypothetical protein PFMALIP_05513 [Plasmodium falciparum MaliPS096_E11]	GO:0016020,GO:0015693,GO:0015095	ETW54336.1
c90380_g4_i1	921	246.899	6.31837e-72	hypothetical protein [Plasmodium vivax Sal-1]	GO:0004852,GO:0033014	EDL44274.1
c90380_g12_i1	2442	964.14	0	AAA family ATPase [Plasmodium cynomolgi strain B]	GO:0005524,GO:0008152,GO:0000166,GO:0017111	GAB64411.1
c90437_g11_i1	1525	470.315	3.39209e-160	hypothetical protein PFUGPA_05011 [Plasmodium falciparum Palo Alto/Uganda]	GO:0006351,GO:0005634,GO:0003677	EUR70680.1
c90437_g12_i1	809	297.36	6.78148e-98	hypothetical protein PFNF135_01446 [Plasmodium falciparum NF135/5.C10]	GO:0046872,GO:0019706,GO:0016740,GO:0016021,GO:0008152,GO:0016020,GO:0008270,GO:0016746	EUR75221.1
c90437_g12_i2	1170	467.233	2.56158e-161	zinc finger protein, putative [Plasmodium falciparum 3D7]	GO:0016740,GO:0016021,GO:0016020,GO:0019706,GO:0003676,GO:0008270,GO:0016746,GO:0046872,GO:0008152	CAG25340.1
c90437_g12_i3	1066	370.933	4.16459e-124	zinc finger protein, putative [Plasmodium falciparum 3D7]	GO:0016740,GO:0016021,GO:0016020,GO:0019706,GO:0003676,GO:0008270,GO:0016746,GO:0046872,GO:0008152	CAG25340.1
c90444_g12_i1	653	255.373	1.49071e-82	conserved Plasmodium protein, unknown function [Plasmodium falciparum 3D7]	GO:0006414,GO:0003746	CAD51817.1,ETW18527.1,ETW32064.1,ETW38296.1,ETW43071.1,ETW49492.1,ETW55072.1,ETW61734.1,EUR72372.1,EUT86504.1,EWC76843.1,EWC88709.1
c90446_g17_i1	3365	1327.38	0	hypothetical protein C922_03204 [Plasmodium inui San Antonio 1]	GO:0004386,GO:0003676,GO:0005524,GO:0016787,GO:0008152,GO:0016818,GO:0016817	EUD66288.1
c90446_g19_i1	4853	530.02	8.60536e-152	hypothetical protein C922_01915 [Plasmodium inui San Antonio 1]	GO:0006355,GO:0003700	EUD67726.1
c90462_g5_i1	3697	1620.91	0	hypothetical protein [Plasmodium berghei strain ANKA]	GO:0005524,GO:0019538,GO:0000166,GO:0017111	CAH94822.1
c90483_g6_i1	383	164.466	2.12698e-43	hypothetical protein [Plasmodium vivax Sal-1]	GO:0016874,GO:0008152,GO:0016567,GO:0004842	EDL45175.1
c90496_g4_i1	347	92.0485	9.57133e-19	hypothetical protein PCYB_124640, partial [Plasmodium cynomolgi strain B]	GO:0046872,GO:0015914,GO:0005524,GO:0004012,GO:0045332,GO:0000287,GO:0016021,GO:0000166	GAB67898.1
c90497_g7_i1	977	334.724	6.92916e-112	ADP-ribosylation factor-like protein, partial [Plasmodium cynomolgi strain B]	GO:0005525,GO:0007264,GO:0000166,GO:0005622	GAB65558.1
c90510_g4_i1	1916	129.413	1.3551e-27	serine/threonine protein kinase [Plasmodium vivax Sal-1]	GO:0016301,GO:0005524,GO:0004672,GO:0016310,GO:0006468,GO:0016772,GO:0004674	EDL46234.1
c90510_g15_i1	416	118.242	1.63976e-27	Ser/Thr protein kinase [Plasmodium knowlesi strain H]	GO:0016301,GO:0005524,GO:0004672,GO:0016310,GO:0006468,GO:0016772,GO:0004674	CAQ41710.1
c90510_g15_i2	377	70.0922	4.04503e-11	CMGC/DYRK protein kinase [Plasmodium inui San Antonio 1]	GO:0016301,GO:0005524,GO:0004672,GO:0016310,GO:0006468,GO:0016772,GO:0004674	EUD69496.1
c90510_g15_i3	1937	374.4	1.17316e-117	Ser/Thr protein kinase [Plasmodium berghei strain ANKA]	GO:0016301,GO:0005524,GO:0004672,GO:0016310,GO:0006468,GO:0016772,GO:0004674	CAH96008.1
c90520_g1_i1	624	77.0258	7.17243e-13	Riboflavin kinase/FAD synthetase [Plasmodium yoelii yoelii 17XNL]	GO:0016301,GO:0016310,GO:0009231,GO:0008531	EAA22195.1,CDU19056.1,CDZ13339.1
c90520_g1_i2	610	78.1814	3.44057e-13	Riboflavin kinase/FAD synthetase [Plasmodium yoelii yoelii 17XNL]	GO:0016301,GO:0016310,GO:0009231,GO:0008531	EAA22195.1,CDU19056.1,CDZ13339.1
c90520_g16_i1	385	110.153	3.86748e-25	hypothetical protein [Plasmodium vivax Sal-1]	GO:0016310,GO:0009231,GO:0008531	EDL46648.1
c90520_g16_i2	637	97.4413	1.03238e-19	hypothetical protein [Plasmodium vivax Sal-1]	GO:0016310,GO:0009231,GO:0008531	EDL46648.1
c90520_g16_i3	356	161.77	5.17741e-44	hypothetical protein [Plasmodium vivax Sal-1]	GO:0016310,GO:0009231,GO:0008531	EDL46648.1
c90520_g16_i4	597	164.081	1.61158e-43	hypothetical protein [Plasmodium vivax Sal-1]	GO:0016310,GO:0009231,GO:0008531	EDL46648.1
c90520_g16_i5	353	201.445	3.09419e-58	hypothetical protein [Plasmodium vivax Sal-1]	GO:0016310,GO:0009231,GO:0008531	EDL46648.1
c90536_g9_i1	499	83.5741	6.04809e-18	ribosome biogenesis protein Nop10 [Plasmodium vivax Sal-1]	GO:0001522,GO:0072588,GO:0042254,GO:0030515	EDL46918.1
c90545_g14_i1	1629	219.164	2.19756e-63	hypothetical protein [Plasmodium berghei strain ANKA]	GO:0000166	CAH98806.1
c90579_g11_i1	818	348.206	7.05009e-105	dynein beta chain [Plasmodium vivax Sal-1]	GO:0030286,GO:0008152,GO:0003777,GO:0007018	EDL46003.1
c90597_g16_i1	4002	548.895	9.99252e-170	hypothetical protein [Plasmodium vivax Sal-1]	GO:0031461,GO:0031625,GO:0006511	EDL46579.1
c90597_g19_i2	1201	131.724	2.21413e-32	glycine cleavage system H protein, putative [Plasmodium falciparum 3D7]	GO:0006546,GO:0005739,GO:0005960	AAN35923.1,ETW15361.1,ETW28661.1,ETW35853.1,ETW42105.1,ETW52966.1,ETW60692.1,EUR70280.1,EUT83561.1,EWC75815.1,EWC88076.1
[truncated: 274 more rows]
