# Supplementary material for: De novo assembly and transcriptome analysis of Plasmodium gallinaceum identifies the Rh5 interacting protein (ripr), and reveals a lack of EBL and RH gene family diversification
Source: Malar J. 2015 Aug 5;14:296. doi: 10.1186/s12936-015-0814-0 (PMC4524024; doi:10.1186/s12936-015-0814-0)
Supplement: Additional file 14: — Sequence table file for the assembly with quality trimming. [file 12936_2015_814_MOESM14_ESM.xlsx]

## Sheet: Pgal_parsed_table.txt
Seq. Name	Seq. Description	Seq. Length	#Hits	min. eValue	mean Similarity	#GOs	GOs	Enzyme Codes	InterProScan
c68_g1_i1	---NA---	384	0			0	-		CYTOPLASMIC_DOMAIN (PHOBIUS); TRANSMEMBRANE (PHOBIUS); NON_CYTOPLASMIC_DOMAIN (PHOBIUS); TMhelix (TMHMM)
c139_g1_i1	---NA---	231	0			0	-		TRANSMEMBRANE (PHOBIUS); TRANSMEMBRANE (PHOBIUS); NON_CYTOPLASMIC_DOMAIN (PHOBIUS); NON_CYTOPLASMIC_DOMAIN (PHOBIUS); CYTOPLASMIC_DOMAIN (PHOBIUS); SignalP-noTM (SIGNALP_EUK)
c181_g1_i1	---NA---	307	0			0	-		no IPS match
c217_g1_i1	---NA---	304	0			0	-		CYTOPLASMIC_DOMAIN (PHOBIUS); NON_CYTOPLASMIC_DOMAIN (PHOBIUS); TRANSMEMBRANE (PHOBIUS); TMhelix (TMHMM)
c298_g1_i1	---NA---	235	0			0	-		no IPS match
c346_g2_i1	---NA---	297	0			0	-		no IPS match
c360_g1_i1	---NA---	201	0			0	-		no IPS match
c381_g1_i1	---NA---	295	0			0	-		TRANSMEMBRANE (PHOBIUS); CYTOPLASMIC_DOMAIN (PHOBIUS); NON_CYTOPLASMIC_DOMAIN (PHOBIUS); TMhelix (TMHMM)
c381_g1_i2	---NA---	206	0			0	-		CYTOPLASMIC_DOMAIN (PHOBIUS); NON_CYTOPLASMIC_DOMAIN (PHOBIUS); TRANSMEMBRANE (PHOBIUS); TMhelix (TMHMM)
c384_g1_i1	---NA---	321	0			0	-		no IPS match
c387_g1_i1	---NA---	319	0			0	-		no IPS match
c402_g1_i1	---NA---	465	0			0	-		SIGNAL_PEPTIDE_H_REGION (PHOBIUS); NON_CYTOPLASMIC_DOMAIN (PHOBIUS); SIGNAL_PEPTIDE_C_REGION (PHOBIUS); SIGNAL_PEPTIDE (PHOBIUS); SIGNAL_PEPTIDE_N_REGION (PHOBIUS); TMhelix (TMHMM)
c417_g1_i1	---NA---	249	0			0	-		no IPS match
c420_g1_i1	---NA---	313	0			0	-		no IPS match
c421_g1_i1	---NA---	223	0			0	-		TRANSMEMBRANE (PHOBIUS); NON_CYTOPLASMIC_DOMAIN (PHOBIUS); CYTOPLASMIC_DOMAIN (PHOBIUS); TMhelix (TMHMM)
c421_g2_i1	---NA---	330	0			0	-		TRANSMEMBRANE (PHOBIUS); NON_CYTOPLASMIC_DOMAIN (PHOBIUS); CYTOPLASMIC_DOMAIN (PHOBIUS); TMhelix (TMHMM)
c424_g1_i1	---NA---	322	0			0	-		no IPS match
c433_g1_i1	---NA---	249	0			0	-		CYTOPLASMIC_DOMAIN (PHOBIUS); NON_CYTOPLASMIC_DOMAIN (PHOBIUS); TRANSMEMBRANE (PHOBIUS); TMhelix (TMHMM)
c464_g1_i1	---NA---	217	0			0	-		NON_CYTOPLASMIC_DOMAIN (PHOBIUS); CYTOPLASMIC_DOMAIN (PHOBIUS); TRANSMEMBRANE (PHOBIUS); TMhelix (TMHMM)
c514_g1_i1	---NA---	226	0			0	-		no IPS match
c524_g1_i1	---NA---	207	0			0	-		SIGNAL_PEPTIDE (PHOBIUS); SIGNAL_PEPTIDE_H_REGION (PHOBIUS); SIGNAL_PEPTIDE_C_REGION (PHOBIUS); SIGNAL_PEPTIDE_N_REGION (PHOBIUS); NON_CYTOPLASMIC_DOMAIN (PHOBIUS); SignalP-noTM (SIGNALP_EUK)
c539_g1_i1	---NA---	319	0			0	-		SIGNAL_PEPTIDE_C_REGION (PHOBIUS); SIGNAL_PEPTIDE_N_REGION (PHOBIUS); NON_CYTOPLASMIC_DOMAIN (PHOBIUS); SIGNAL_PEPTIDE (PHOBIUS); SIGNAL_PEPTIDE_H_REGION (PHOBIUS); SignalP-noTM (SIGNALP_EUK)
c579_g1_i1	---NA---	242	0			0	-		no IPS match
c630_g1_i1	---NA---	300	0			0	-		NON_CYTOPLASMIC_DOMAIN (PHOBIUS); CYTOPLASMIC_DOMAIN (PHOBIUS); TRANSMEMBRANE (PHOBIUS); TMhelix (TMHMM)
c652_g1_i1	---NA---	279	0			0	-		TRANSMEMBRANE (PHOBIUS); NON_CYTOPLASMIC_DOMAIN (PHOBIUS); CYTOPLASMIC_DOMAIN (PHOBIUS); TMhelix (TMHMM)
c657_g1_i1	---NA---	368	0			0	-		NON_CYTOPLASMIC_DOMAIN (PHOBIUS); TRANSMEMBRANE (PHOBIUS); CYTOPLASMIC_DOMAIN (PHOBIUS); TRANSMEMBRANE (PHOBIUS); NON_CYTOPLASMIC_DOMAIN (PHOBIUS); TMhelix (TMHMM); TMhelix (TMHMM)
c677_g1_i1	---NA---	218	0			0	-		CYTOPLASMIC_DOMAIN (PHOBIUS); NON_CYTOPLASMIC_DOMAIN (PHOBIUS); TRANSMEMBRANE (PHOBIUS); TMhelix (TMHMM)
c690_g1_i1	---NA---	259	0			0	-		no IPS match
c693_g1_i1	---NA---	212	0			0	-		no IPS match
c694_g1_i1	---NA---	366	0			0	-		TRANSMEMBRANE (PHOBIUS); NON_CYTOPLASMIC_DOMAIN (PHOBIUS); CYTOPLASMIC_DOMAIN (PHOBIUS); TMhelix (TMHMM)
c703_g1_i1	---NA---	206	0			0	-		CYTOPLASMIC_DOMAIN (PHOBIUS); NON_CYTOPLASMIC_DOMAIN (PHOBIUS); TRANSMEMBRANE (PHOBIUS)
c719_g1_i1	---NA---	220	0			0	-		NON_CYTOPLASMIC_DOMAIN (PHOBIUS); TRANSMEMBRANE (PHOBIUS); CYTOPLASMIC_DOMAIN (PHOBIUS); TMhelix (TMHMM)
c735_g1_i1	---NA---	262	0			0	-		TMhelix (TMHMM)
c747_g1_i1	---NA---	422	0			0	-		NON_CYTOPLASMIC_DOMAIN (PHOBIUS); CYTOPLASMIC_DOMAIN (PHOBIUS); TRANSMEMBRANE (PHOBIUS); TMhelix (TMHMM)
c803_g1_i1	---NA---	244	0			0	-		NON_CYTOPLASMIC_DOMAIN (PHOBIUS); TRANSMEMBRANE (PHOBIUS); CYTOPLASMIC_DOMAIN (PHOBIUS)
c820_g1_i1	---NA---	281	0			0	-		no IPS match
c824_g1_i1	---NA---	207	0			0	-		NON_CYTOPLASMIC_DOMAIN (PHOBIUS); TRANSMEMBRANE (PHOBIUS); CYTOPLASMIC_DOMAIN (PHOBIUS); TMhelix (TMHMM)
c827_g1_i1	---NA---	246	0			0	-		CYTOPLASMIC_DOMAIN (PHOBIUS); TRANSMEMBRANE (PHOBIUS); NON_CYTOPLASMIC_DOMAIN (PHOBIUS); TMhelix (TMHMM)
c827_g1_i2	---NA---	287	0			0	-		CYTOPLASMIC_DOMAIN (PHOBIUS); NON_CYTOPLASMIC_DOMAIN (PHOBIUS); TRANSMEMBRANE (PHOBIUS); TMhelix (TMHMM)
c853_g1_i1	---NA---	291	0			0	-		no IPS match
c862_g1_i1	---NA---	239	0			0	-		no IPS match
c929_g1_i1	---NA---	317	0			0	-		no IPS match
c938_g1_i1	---NA---	288	0			0	-		no IPS match
c986_g1_i1	---NA---	260	0			0	-		no IPS match
c1017_g1_i1	---NA---	379	0			0	-		no IPS match
c1017_g1_i2	---NA---	373	0			0	-		no IPS match
c1020_g1_i1	---NA---	356	0			0	-		no IPS match
c1028_g1_i1	---NA---	329	0			0	-		no IPS match
c1046_g1_i1	---NA---	273	0			0	-		no IPS match
c1083_g1_i1	---NA---	438	0			0	-		no IPS match
c1097_g1_i1	---NA---	205	0			0	-		no IPS match
c1123_g1_i1	---NA---	217	0			0	-		NON_CYTOPLASMIC_DOMAIN (PHOBIUS); TRANSMEMBRANE (PHOBIUS); TRANSMEMBRANE (PHOBIUS); CYTOPLASMIC_DOMAIN (PHOBIUS); CYTOPLASMIC_DOMAIN (PHOBIUS); TMhelix (TMHMM)
c1127_g1_i1	---NA---	347	0			0	-		no IPS match
c1174_g1_i1	hypothetical protein	260	1	1.45225e-17	0.93	1	C:dynactin complex	-	G3DSA:2.160.10.10 (GENE3D); IPR011004 (SUPERFAMILY)
c1218_g1_i1	---NA---	389	0			0	-		no IPS match
c1253_g1_i1	---NA---	211	0			0	-		NON_CYTOPLASMIC_DOMAIN (PHOBIUS); TRANSMEMBRANE (PHOBIUS); CYTOPLASMIC_DOMAIN (PHOBIUS); TRANSMEMBRANE (PHOBIUS); NON_CYTOPLASMIC_DOMAIN (PHOBIUS); TMhelix (TMHMM); TMhelix (TMHMM)
c1266_g1_i1	---NA---	208	0			0	-		NON_CYTOPLASMIC_DOMAIN (PHOBIUS); CYTOPLASMIC_DOMAIN (PHOBIUS); TRANSMEMBRANE (PHOBIUS); TMhelix (TMHMM)
c1266_g2_i1	---NA---	269	0			0	-		CYTOPLASMIC_DOMAIN (PHOBIUS); NON_CYTOPLASMIC_DOMAIN (PHOBIUS); TRANSMEMBRANE (PHOBIUS); TMhelix (TMHMM)
c1269_g2_i1	---NA---	230	0			0	-		no IPS match
c1273_g1_i1	---NA---	241	0			0	-		no IPS match
c1314_g1_i1	---NA---	292	0			0	-		no IPS match
c1327_g1_i1	hypothetical protein PFMC_04353	587	1	1.50772e-14	0.91	0	-		no IPS match
c1328_g1_i2	hypothetical protein PCYB_144600	293	1	4.5867e-18	0.86	0	-		CYTOPLASMIC_DOMAIN (PHOBIUS); TRANSMEMBRANE (PHOBIUS); TRANSMEMBRANE (PHOBIUS); NON_CYTOPLASMIC_DOMAIN (PHOBIUS); NON_CYTOPLASMIC_DOMAIN (PHOBIUS); TMhelix (TMHMM); TMhelix (TMHMM)
c1338_g1_i1	---NA---	249	0			0	-		TRANSMEMBRANE (PHOBIUS); CYTOPLASMIC_DOMAIN (PHOBIUS); NON_CYTOPLASMIC_DOMAIN (PHOBIUS); TMhelix (TMHMM)
c1353_g1_i1	---NA---	279	0			0	-		no IPS match
c1355_g1_i1	---NA---	284	0			0	-		no IPS match
c1374_g1_i1	---NA---	344	0			0	-		no IPS match
c1387_g1_i1	---NA---	229	0			0	-		TRANSMEMBRANE (PHOBIUS); NON_CYTOPLASMIC_DOMAIN (PHOBIUS); CYTOPLASMIC_DOMAIN (PHOBIUS); TMhelix (TMHMM)
c1390_g1_i1	---NA---	565	0			0	-		no IPS match
c1390_g2_i1	---NA---	1031	0			0	-		CYTOPLASMIC_DOMAIN (PHOBIUS); TRANSMEMBRANE (PHOBIUS); NON_CYTOPLASMIC_DOMAIN (PHOBIUS); TMhelix (TMHMM)
c1418_g1_i1	ras-related protein rab-10-like isoform x2	223	1	1.35308e-16	0.77	0	-		no IPS match
c1421_g1_i1	---NA---	575	0			0	-		NON_CYTOPLASMIC_DOMAIN (PHOBIUS); TRANSMEMBRANE (PHOBIUS); TRANSMEMBRANE (PHOBIUS); CYTOPLASMIC_DOMAIN (PHOBIUS); CYTOPLASMIC_DOMAIN (PHOBIUS); NON_CYTOPLASMIC_DOMAIN (PHOBIUS); TRANSMEMBRANE (PHOBIUS); TMhelix (TMHMM)
c1454_g1_i1	---NA---	554	0			0	-		TMhelix (TMHMM)
c1457_g1_i1	---NA---	291	0			0	-		NON_CYTOPLASMIC_DOMAIN (PHOBIUS); CYTOPLASMIC_DOMAIN (PHOBIUS); TRANSMEMBRANE (PHOBIUS); TMhelix (TMHMM); TMhelix (TMHMM)
c1466_g1_i1	---NA---	675	0			0	-		CYTOPLASMIC_DOMAIN (PHOBIUS); NON_CYTOPLASMIC_DOMAIN (PHOBIUS); TRANSMEMBRANE (PHOBIUS); TMhelix (TMHMM)
c1486_g1_i1	---NA---	306	0			0	-		TMhelix (TMHMM)
c1495_g1_i1	---NA---	230	0			0	-		TRANSMEMBRANE (PHOBIUS); CYTOPLASMIC_DOMAIN (PHOBIUS); NON_CYTOPLASMIC_DOMAIN (PHOBIUS); TMhelix (TMHMM)
c1547_g1_i2	---NA---	328	0			0	-		no IPS match
c1560_g1_i1	---NA---	223	0			0	-		no IPS match
c1602_g1_i1	---NA---	382	0			0	-		no IPS match
c1720_g1_i1	---NA---	534	0			0	-		no IPS match
c1720_g1_i2	---NA---	474	0			0	-		no IPS match
c1741_g1_i1	---NA---	314	0			0	-		no IPS match
c1787_g1_i1	---NA---	209	0			0	-		no IPS match
c1787_g2_i1	---NA---	206	0			0	-		no IPS match
c1796_g1_i1	---NA---	270	0			0	-		TRANSMEMBRANE (PHOBIUS); CYTOPLASMIC_DOMAIN (PHOBIUS); NON_CYTOPLASMIC_DOMAIN (PHOBIUS)
c1825_g1_i1	---NA---	307	0			0	-		no IPS match
c1835_g1_i1	---NA---	265	0			0	-		no IPS match
c1857_g1_i1	---NA---	239	0			0	-		no IPS match
c1859_g1_i1	---NA---	964	0			0	-		no IPS match
c1863_g1_i1	---NA---	259	0			0	-		CYTOPLASMIC_DOMAIN (PHOBIUS); NON_CYTOPLASMIC_DOMAIN (PHOBIUS); TRANSMEMBRANE (PHOBIUS); TMhelix (TMHMM)
c1886_g1_i1	---NA---	583	0			0	-		NON_CYTOPLASMIC_DOMAIN (PHOBIUS); TRANSMEMBRANE (PHOBIUS); CYTOPLASMIC_DOMAIN (PHOBIUS); TMhelix (TMHMM)
c1894_g1_i1	---NA---	340	0			0	-		SIGNAL_PEPTIDE_H_REGION (PHOBIUS); SIGNAL_PEPTIDE_C_REGION (PHOBIUS); SIGNAL_PEPTIDE (PHOBIUS); SIGNAL_PEPTIDE_N_REGION (PHOBIUS); NON_CYTOPLASMIC_DOMAIN (PHOBIUS)
c1901_g1_i1	---NA---	553	0			0	-		no IPS match
c1907_g1_i1	---NA---	276	0			0	-		no IPS match
c1914_g1_i1	---NA---	288	0			0	-		no IPS match
c1928_g1_i1	---NA---	254	0			0	-		no IPS match
c1934_g1_i1	---NA---	231	0			0	-		TRANSMEMBRANE (PHOBIUS); CYTOPLASMIC_DOMAIN (PHOBIUS); NON_CYTOPLASMIC_DOMAIN (PHOBIUS)
c1971_g1_i1	---NA---	221	0			0	-		TRANSMEMBRANE (PHOBIUS); NON_CYTOPLASMIC_DOMAIN (PHOBIUS); CYTOPLASMIC_DOMAIN (PHOBIUS); TMhelix (TMHMM)
c1981_g1_i1	---NA---	233	0			0	-		CYTOPLASMIC_DOMAIN (PHOBIUS); TRANSMEMBRANE (PHOBIUS); NON_CYTOPLASMIC_DOMAIN (PHOBIUS); TMhelix (TMHMM)
c1999_g1_i1	---NA---	225	0			0	-		no IPS match
c2027_g1_i1	---NA---	640	0			0	-		no IPS match
c2030_g1_i1	---NA---	209	0			0	-		no IPS match
c2038_g1_i1	---NA---	222	0			0	-		TRANSMEMBRANE (PHOBIUS); NON_CYTOPLASMIC_DOMAIN (PHOBIUS); CYTOPLASMIC_DOMAIN (PHOBIUS); TMhelix (TMHMM)
c2040_g1_i1	RNA-binding protein, putative	1422	1	5.78169e-110	0.82	0	-		IPR000504 (SMART); IPR000504 (PFAM); IPR012677 (G3DSA:3.30.70.GENE3D); IPR012677 (G3DSA:3.30.70.GENE3D); PTHR17250:SF0 (PANTHER); PTHR17250 (PANTHER); IPR000504 (PROSITE_PROFILES); IPR000504 (PROSITE_PROFILES); SSF54928 (SUPERFAMILY); SSF54928 (SUPERFAMILY)
c2043_g1_i1	---NA---	242	0			0	-		no IPS match
c2054_g1_i1	---NA---	501	0			0	-		Coil (COILS)
c2054_g2_i1	hypothetical protein C922_01320	2566	1	4.48066e-58	0.62	0	-		no IPS match
c2065_g1_i1	alanine--tRNA ligase, putative	4014	1	0	0.85	0	-		CYTOPLASMIC_DOMAIN (PHOBIUS); TRANSMEMBRANE (PHOBIUS); NON_CYTOPLASMIC_DOMAIN (PHOBIUS); TMhelix (TMHMM)
c2070_g1_i1	---NA---	296	0			0	-		no IPS match
c2073_g1_i1	---NA---	352	0			0	-		TRANSMEMBRANE (PHOBIUS); TRANSMEMBRANE (PHOBIUS); NON_CYTOPLASMIC_DOMAIN (PHOBIUS); CYTOPLASMIC_DOMAIN (PHOBIUS); CYTOPLASMIC_DOMAIN (PHOBIUS); TMhelix (TMHMM); TMhelix (TMHMM)
c2093_g1_i1	---NA---	564	0			0	-		no IPS match
c2182_g1_i1	---NA---	271	0			0	-		no IPS match
c2198_g1_i1	s48 45	1469	1	0	0.78	0	-		IPR010884 (SMART); IPR010884 (PFAM); SIGNAL_PEPTIDE_C_REGION (PHOBIUS); NON_CYTOPLASMIC_DOMAIN (PHOBIUS); CYTOPLASMIC_DOMAIN (PHOBIUS); SIGNAL_PEPTIDE (PHOBIUS); SIGNAL_PEPTIDE_N_REGION (PHOBIUS); TRANSMEMBRANE (PHOBIUS); SIGNAL_PEPTIDE_H_REGION (PHOBIUS); IPR010884 (PROSITE_PROFILES); IPR010884 (PROSITE_PROFILES); SignalP-noTM (SIGNALP_EUK); TMhelix (TMHMM)
c2199_g1_i1	---NA---	220	0			0	-		no IPS match
c2208_g1_i1	---NA---	279	0			0	-		no IPS match
c2208_g1_i2	---NA---	316	0			0	-		NON_CYTOPLASMIC_DOMAIN (PHOBIUS); TRANSMEMBRANE (PHOBIUS); CYTOPLASMIC_DOMAIN (PHOBIUS); TMhelix (TMHMM)
c2254_g1_i1	---NA---	505	0			0	-		SIGNAL_PEPTIDE_C_REGION (PHOBIUS); NON_CYTOPLASMIC_DOMAIN (PHOBIUS); SIGNAL_PEPTIDE (PHOBIUS); SIGNAL_PEPTIDE_N_REGION (PHOBIUS); SIGNAL_PEPTIDE_H_REGION (PHOBIUS)
c2293_g1_i1	---NA---	261	0			0	-		no IPS match
c2343_g1_i1	---NA---	245	0			0	-		no IPS match
c2348_g1_i1	---NA---	272	0			0	-		no IPS match
c2348_g1_i2	---NA---	339	0			0	-		NON_CYTOPLASMIC_DOMAIN (PHOBIUS); TRANSMEMBRANE (PHOBIUS); CYTOPLASMIC_DOMAIN (PHOBIUS); TMhelix (TMHMM)
c2378_g1_i1	---NA---	256	0			0	-		no IPS match
c2397_g1_i2	adp-ribosylation factor	883	1	5.53116e-128	1	7	C:Golgi apparatus; C:food vacuole; F:GTP binding; P:protein ADP-ribosylation; P:intracellular protein transport; P:small GTPase mediated signal transduction; P:vesicle-mediated transport	-	Coil (COILS); IPR006689 (PRINTS); IPR006687 (SMART); IPR003579 (SMART); IPR024156 (SMART); IPR006689 (PFAM); IPR005225 (TIGRFAM); IPR027417 (G3DSA:3.40.50.GENE3D); PTHR11711:SF104 (PANTHER); PTHR11711 (PANTHER); IPR024156 (PROSITE_PROFILES); IPR027417 (SUPERFAMILY)
c2398_g1_i1	conserved Plasmodium protein, unknown function	1306	1	3.2317e-73	0.67	0	-		IPR003034 (SMART); IPR003034 (G3DSA:1.10.720.GENE3D); IPR003034 (PFAM); PTHR21594 (PANTHER); PTHR21594:SF1 (PANTHER); IPR003034 (PROSITE_PROFILES); SSF68906 (SUPERFAMILY)
c2415_g1_i1	hypothetical protein PFFVO_04571	1882	1	2.5277e-125	0.88	2	F:oxidoreductase activity; P:oxidation-reduction process	-	Coil (COILS); G3DSA:3.30.1380.20 (GENE3D); IPR007194 (PFAM); IPR016721 (PIRSF); IPR016721 (PANTHER); IPR024096 (SUPERFAMILY)
c2415_g1_i2	hypothetical protein PFFVO_04571	1072	1	9.44784e-140	0.83	2	F:oxidoreductase activity; P:oxidation-reduction process	-	IPR001834 (PRINTS); G3DSA:3.40.50.80 (GENE3D); G3DSA:2.40.30.10 (GENE3D); IPR001433 (PFAM); IPR008333 (PFAM); PTHR19370 (PANTHER); TRANSMEMBRANE (PHOBIUS); NON_CYTOPLASMIC_DOMAIN (PHOBIUS); CYTOPLASMIC_DOMAIN (PHOBIUS); IPR017927 (PROSITE_PROFILES); SSF52343 (SUPERFAMILY); IPR017938 (SUPERFAMILY); TMhelix (TMHMM)
c2417_g1_i1	---NA---	348	0			0	-		SIGNAL_PEPTIDE (PHOBIUS); SIGNAL_PEPTIDE_N_REGION (PHOBIUS); NON_CYTOPLASMIC_DOMAIN (PHOBIUS); SIGNAL_PEPTIDE_C_REGION (PHOBIUS); SIGNAL_PEPTIDE_H_REGION (PHOBIUS)
c2421_g1_i1	---NA---	318	0			0	-		no IPS match
c2435_g1_i1	---NA---	253	0			0	-		no IPS match
c2438_g1_i1	replication factor a-related protein	1205	1	0	0.95	1	F:nucleic acid binding	-	IPR012340 (G3DSA:2.40.50.GENE3D); IPR012340 (G3DSA:2.40.50.GENE3D); IPR012340 (G3DSA:2.40.50.GENE3D); IPR013955 (PFAM); PTHR23273 (PANTHER); PTHR23273:SF0 (PANTHER); IPR012340 (SUPERFAMILY); IPR012340 (SUPERFAMILY)
c2438_g1_i2	replication factor a-related protein	1247	1	0	0.93	1	F:nucleic acid binding	-	IPR013955 (PFAM); IPR012340 (G3DSA:2.40.50.GENE3D); PTHR23273:SF0 (PANTHER); PTHR23273 (PANTHER); IPR012340 (SUPERFAMILY)
c2440_g1_i1	hypothetical protein	1291	1	2.34298e-173	0.78	0	-		IPR015943 (G3DSA:2.130.10.GENE3D); CYTOPLASMIC_DOMAIN (PHOBIUS); TRANSMEMBRANE (PHOBIUS); NON_CYTOPLASMIC_DOMAIN (PHOBIUS); IPR017986 (SUPERFAMILY); TMhelix (TMHMM)
c2445_g1_i1	hypothetical protein C922_00618	1068	1	1.13293e-89	0.79	4	C:integral component of membrane; F:cation transmembrane transporter activity; P:cation transport; P:transmembrane transport	-	no IPS match
c2445_g2_i1	cation diffusion facilitator transporter domain containing protein	1318	1	1.76857e-91	0.8	4	C:integral component of membrane; F:cation transmembrane transporter activity; P:cation transport; P:transmembrane transport	-	IPR027469 (G3DSA:1.20.1510.GENE3D); IPR002524 (TIGRFAM); IPR002524 (PFAM); IPR002524 (PANTHER); PTHR11562:SF31 (PANTHER); CYTOPLASMIC_DOMAIN (PHOBIUS); TRANSMEMBRANE (PHOBIUS); NON_CYTOPLASMIC_DOMAIN (PHOBIUS); NON_CYTOPLASMIC_DOMAIN (PHOBIUS); CYTOPLASMIC_DOMAIN (PHOBIUS); TRANSMEMBRANE (PHOBIUS); TRANSMEMBRANE (PHOBIUS); TRANSMEMBRANE (PHOBIUS); CYTOPLASMIC_DOMAIN (PHOBIUS); SSF161111 (SUPERFAM…
c2461_g1_i1	---NA---	209	0			0	-		no IPS match
c2463_g1_i1	---NA---	320	0			0	-		no IPS match
c2481_g1_i1	caltractin	1009	1	3.22183e-85	1	0	-		Coil (COILS); IPR002048 (SMART); IPR011992 (G3DSA:1.10.238.GENE3D); PF13833 (PFAM); IPR011992 (G3DSA:1.10.238.GENE3D); IPR011992 (PFAM); PTHR23050 (PANTHER); PTHR23050:SF123 (PANTHER); IPR018247 (PROSITE_PATTERNS); IPR000629 (PROSITE_PATTERNS); IPR018247 (PROSITE_PATTERNS); IPR018247 (PROSITE_PATTERNS); IPR002048 (PROSITE_PROFILES); IPR002048 (PROSITE_PROFILES); IPR002048 (PROSITE_PROFILES); IPR0…
c2493_g1_i1	---NA---	246	0			0	-		no IPS match
c2494_g1_i1	---NA---	295	0			0	-		no IPS match
c2512_g1_i1	protein arginine n-methyltransferase 1-like isoform x4	950	1	0	0.98	0	-		IPR025714 (PFAM); G3DSA:2.70.160.11 (GENE3D); IPR029063 (G3DSA:3.40.50.GENE3D); PTHR11006:SF54 (PANTHER); IPR025799 (PANTHER); IPR025799 (PROSITE_PROFILES); IPR029063 (SUPERFAMILY)
c2518_g1_i1	---NA---	259	0			0	-		NON_CYTOPLASMIC_DOMAIN (PHOBIUS); CYTOPLASMIC_DOMAIN (PHOBIUS); TRANSMEMBRANE (PHOBIUS)
c2549_g1_i2	Centriolin, partial	588	1	2.55553e-66	0.96	0	-		Coil (COILS); G3DSA:1.20.5.340 (GENE3D); IPR028640 (PANTHER); PTHR18877:SF3 (PANTHER); SSF57997 (SUPERFAMILY)
c2599_g1_i1	---NA---	220	0			0	-		no IPS match
c2612_g1_i1	---NA---	246	0			0	-		NON_CYTOPLASMIC_DOMAIN (PHOBIUS); CYTOPLASMIC_DOMAIN (PHOBIUS); TRANSMEMBRANE (PHOBIUS); TMhelix (TMHMM)
c2628_g1_i1	---NA---	409	0			0	-		no IPS match
c2632_g1_i1	---NA---	239	0			0	-		no IPS match
c2637_g1_i1	---NA---	306	0			0	-		TRANSMEMBRANE (PHOBIUS); NON_CYTOPLASMIC_DOMAIN (PHOBIUS); CYTOPLASMIC_DOMAIN (PHOBIUS); TMhelix (TMHMM)
c2646_g1_i1	---NA---	216	0			0	-		NON_CYTOPLASMIC_DOMAIN (PHOBIUS); CYTOPLASMIC_DOMAIN (PHOBIUS); TRANSMEMBRANE (PHOBIUS); TMhelix (TMHMM)
c2651_g1_i1	conserved Plasmodium protein, unknown function	1681	1	1.06295e-29	0.46	0	-		Coil (COILS); Coil (COILS); Coil (COILS); Coil (COILS)
c2667_g1_i1	single-stranded dna-binding protein 3-like isoform x5	236	1	3.44306e-22	0.97	0	-		PF04503 (PFAM); PTHR12610:SF7 (PANTHER); PTHR12610 (PANTHER)
c2676_g1_i1	---NA---	254	0			0	-		no IPS match
c2685_g1_i2	transcription elongation factor	969	1	6.99648e-120	0.73	8	C:nucleus; F:DNA binding; F:translation elongation factor activity; F:zinc ion binding; P:transcription, DNA-templated; P:regulation of transcription from RNA polymerase II promoter; P:translational elongation; P:regulation of DNA-templated transcription, elongation	-	Coil (COILS); Coil (COILS); IPR017890 (SMART); IPR001222 (SMART); IPR003618 (PFAM); IPR003618 (G3DSA:1.10.472.GENE3D); IPR017923 (PFAM); G3DSA:2.20.25.10 (GENE3D); IPR017923 (G3DSA:1.20.930.GENE3D); IPR016492 (PIRSF); IPR001222 (PFAM); PTHR11477 (PANTHER); IPR017923 (PROSITE_PROFILES); IPR003618 (PROSITE_PROFILES); IPR001222 (PROSITE_PROFILES); SSF57783 (SUPERFAMILY); IPR017923 (SUPERFAMILY); IPR…
c2685_g1_i3	transcription elongation factor s-ii	996	1	2.28646e-108	0.94	0	-		IPR001222 (SMART); IPR003618 (PFAM); IPR003618 (G3DSA:1.10.472.GENE3D); IPR001222 (PFAM); G3DSA:2.20.25.10 (GENE3D); PTHR11477 (PANTHER); IPR003618 (PROSITE_PROFILES); IPR001222 (PROSITE_PROFILES); IPR003618 (SUPERFAMILY); SSF57783 (SUPERFAMILY)
c2688_g1_i1	---NA---	271	0			0	-		Coil (COILS)
c2713_g1_i1	---NA---	1678	0			0	-		Coil (COILS); Coil (COILS); Coil (COILS); Coil (COILS); Coil (COILS); Coil (COILS)
c2735_g1_i1	---NA---	250	0			0	-		no IPS match
c2753_g1_i1	hypothetical protein	705	1	8.43634e-22	0.64	0	-		no IPS match
c2774_g1_i1	---NA---	260	0			0	-		no IPS match
c2781_g1_i1	---NA---	252	0			0	-		no IPS match
c2793_g1_i1	---NA---	333	0			0	-		no IPS match
c2810_g1_i1	---NA---	205	0			0	-		IPR008919 (G3DSA:1.10.375.GENE3D)
c2816_g1_i1	---NA---	255	0			0	-		no IPS match
c2821_g1_i1	---NA---	355	0			0	-		no IPS match
c2851_g1_i1	hypothetical protein	511	1	2.67807e-29	0.71	0	-		no IPS match
c2864_g1_i1	---NA---	317	0			0	-		no IPS match
c2869_g1_i1	---NA---	1369	0			0	-		Coil (COILS); Coil (COILS)
c2869_g2_i1	---NA---	330	0			0	-		SIGNAL_PEPTIDE_H_REGION (PHOBIUS); SIGNAL_PEPTIDE_C_REGION (PHOBIUS); NON_CYTOPLASMIC_DOMAIN (PHOBIUS); TRANSMEMBRANE (PHOBIUS); SIGNAL_PEPTIDE (PHOBIUS); NON_CYTOPLASMIC_DOMAIN (PHOBIUS); CYTOPLASMIC_DOMAIN (PHOBIUS); TRANSMEMBRANE (PHOBIUS); TRANSMEMBRANE (PHOBIUS); CYTOPLASMIC_DOMAIN (PHOBIUS); SIGNAL_PEPTIDE_N_REGION (PHOBIUS); TMhelix (TMHMM); TMhelix (TMHMM); TMhelix (TMHMM)
c2872_g1_i1	---NA---	450	0			0	-		no IPS match
c2876_g1_i1	---NA---	256	0			0	-		no IPS match
c2893_g1_i1	---NA---	356	0			0	-		no IPS match
c2905_g1_i1	potassium voltage-gated channel subfamily h member 2	247	1	3.48574e-30	0.91	0	-		no IPS match
c2913_g1_i1	---NA---	330	0			0	-		no IPS match
c2914_g1_i1	---NA---	218	0			0	-		no IPS match
c2915_g1_i1	---NA---	349	0			0	-		no IPS match
c2928_g1_i1	---NA---	435	0			0	-		no IPS match
c2944_g1_i1	---NA---	240	0			0	-		no IPS match
c2952_g1_i1	hypothetical protein PFFCH_05060	1814	1	1.23468e-131	0.85	0	-		Coil (COILS); IPR024598 (PFAM); IPR021966 (PFAM); PTHR12786 (PANTHER); PTHR12786:SF2 (PANTHER); IPR000690 (PROSITE_PROFILES)
c2958_g1_i1	---NA---	214	0			0	-		no IPS match
c2975_g1_i1	---NA---	639	0			0	-		no IPS match
c3020_g1_i1	---NA---	224	0			0	-		no IPS match
c3021_g1_i1	---NA---	252	0			0	-		no IPS match
c3023_g1_i1	---NA---	322	0			0	-		CYTOPLASMIC_DOMAIN (PHOBIUS); NON_CYTOPLASMIC_DOMAIN (PHOBIUS); TRANSMEMBRANE (PHOBIUS); TMhelix (TMHMM)
c3024_g1_i1	s-phase kinase-associated protein 1a	746	1	1.14423e-106	0.97	3	F:kinase activity; P:ubiquitin-dependent protein catabolic process; P:phosphorylation	-	no IPS match
c3046_g1_i1	---NA---	242	0			0	-		no IPS match
c3048_g1_i1	adp-ribosylation factor-like protein	685	1	9.10613e-107	0.92	3	C:intracellular; F:GTP binding; P:small GTPase mediated signal transduction	-	IPR024156 (SMART); IPR027417 (G3DSA:3.40.50.GENE3D); IPR006689 (PFAM); PTHR11711:SF41 (PANTHER); PTHR11711 (PANTHER); IPR024156 (PROSITE_PROFILES); IPR027417 (SUPERFAMILY)
c3051_g1_i1	---NA---	287	0			0	-		no IPS match
c3074_g1_i1	hypothetical protein PFTANZ_05691	1303	1	2.6252e-125	0.85	0	-		Coil (COILS); Coil (COILS)
c3074_g2_i1	hypothetical protein YYG_04395	1688	1	1.3154e-150	0.76	0	-		Coil (COILS); SIGNAL_PEPTIDE_C_REGION (PHOBIUS); SIGNAL_PEPTIDE_H_REGION (PHOBIUS); SIGNAL_PEPTIDE (PHOBIUS); SIGNAL_PEPTIDE_N_REGION (PHOBIUS); NON_CYTOPLASMIC_DOMAIN (PHOBIUS)
c3093_g1_i1	---NA---	255	0			0	-		no IPS match
c3114_g1_i1	hypothetical protein PFMALIP_03659	2403	1	1.41357e-90	0.57	0	-		IPR001965 (SMART); IPR002937 (PFAM); IPR013083 (G3DSA:3.30.40.GENE3D); G3DSA:3.50.50.60 (GENE3D); G3DSA:3.90.660.10 (GENE3D); PTHR10742:SF61 (PANTHER); PTHR10742 (PANTHER); IPR019786 (PROSITE_PATTERNS); CYTOPLASMIC_DOMAIN (PHOBIUS); TRANSMEMBRANE (PHOBIUS); NON_CYTOPLASMIC_DOMAIN (PHOBIUS); IPR019787 (PROSITE_PROFILES); IPR011011 (SUPERFAMILY)
c3114_g2_i1	hypothetical protein PFTANZ_03751	771	1	8.6162e-81	0.75	0	-		G3DSA:3.90.660.10 (GENE3D); IPR002937 (PFAM); PTHR10742:SF61 (PANTHER); PTHR10742 (PANTHER)
c3121_g1_i1	---NA---	315	0			0	-		SignalP-TM (SIGNALP_GRAM_POSITIVE)
c3121_g1_i2	hypothetical protein	1071	1	2.50937e-82	0.96	1	F:nucleic acid binding	-	IPR002775 (PFAM); IPR002775 (G3DSA:3.30.110.GENE3D); PTHR13516 (PANTHER); PTHR13516:SF0 (PANTHER); IPR002775 (SUPERFAMILY)
c3129_g1_i1	---NA---	233	0			0	-		TMhelix (TMHMM)
c3131_g1_i1	ubiquitin-transferase	27117	1	0	0.74	3	F:ubiquitin-protein transferase activity; F:ligase activity; P:protein ubiquitination	-	Coil (COILS); Coil (COILS); Coil (COILS); Coil (COILS); Coil (COILS); Coil (COILS); Coil (COILS); Coil (COILS); Coil (COILS); IPR000569 (SMART); IPR002110 (SMART); IPR020683 (G3DSA:1.25.40.GENE3D); IPR020683 (PFAM); PTHR11254:SF307 (PANTHER); PTHR11254 (PANTHER); NON_CYTOPLASMIC_DOMAIN (PHOBIUS); TRANSMEMBRANE (PHOBIUS); NON_CYTOPLASMIC_DOMAIN (PHOBIUS); TRANSMEMBRANE (PHOBIUS); TRANSMEMBRANE (PH…
c3158_g1_i1	---NA---	284	0			0	-		no IPS match
c3173_g1_i1	isocitrate dehydrogenase mitochondrial precursor	2192	1	0	1	0	-		IPR004790 (PIRSF); IPR024084 (G3DSA:3.40.718.GENE3D); IPR024084 (PFAM); IPR004790 (TIGRFAM); IPR004790 (PANTHER); IPR019818 (PROSITE_PATTERNS); SSF53659 (SUPERFAMILY)
c3174_g1_i1	---NA---	321	0			0	-		no IPS match
c3174_g2_i2	transcription factor with ap2 domain	1476	1	4.7529e-12	0.81	2	F:sequence-specific DNA binding transcription factor activity; P:regulation of transcription, DNA-templated	-	Coil (COILS)
c3176_g1_i1	hypothetical protein PFMALIP_03068	4868	1	5.09667e-45	0.69	0	-		Coil (COILS); Coil (COILS); Coil (COILS); Coil (COILS)
c3176_g2_i1	ccr4-not complex subunit	6671	1	0	0.75	0	-		Coil (COILS); Coil (COILS); Coil (COILS); Coil (COILS); Coil (COILS); Coil (COILS); Coil (COILS); Coil (COILS); IPR024557 (PFAM); PTHR13162 (PANTHER); PTHR13162:SF8 (PANTHER)
c3189_g1_i1	hypothetical protein PFAG_00365	525	1	4.50268e-24	0.66	0	-		NON_CYTOPLASMIC_DOMAIN (PHOBIUS); CYTOPLASMIC_DOMAIN (PHOBIUS); TRANSMEMBRANE (PHOBIUS); TRANSMEMBRANE (PHOBIUS); CYTOPLASMIC_DOMAIN (PHOBIUS); TMhelix (TMHMM); TMhelix (TMHMM)
c3197_g1_i1	ubiquitin conjugating enzyme	489	1	4.81329e-53	0.91	3	F:ubiquitin-protein transferase activity; F:acid-amino acid ligase activity; P:protein ubiquitination	-	SM00212 (SMART); IPR000608 (PFAM); IPR016135 (G3DSA:3.10.110.GENE3D); PTHR24067:SF39 (PANTHER); PTHR24067 (PANTHER); IPR023313 (PROSITE_PATTERNS); IPR000608 (PROSITE_PROFILES); IPR016135 (SUPERFAMILY)
c3214_g1_i1	hypothetical protein PCYB_115120	809	1	4.79784e-131	0.93	0	-		IPR001792 (PROSITE_PROFILES)
c3271_g1_i1	proto-oncogene vav- partial	271	1	6.64224e-42	0.97	0	-		IPR022613 (PFAM); IPR001715 (G3DSA:1.10.418.GENE3D); IPR028530 (PTHR22826:PANTHER); PTHR22826 (PANTHER); IPR001715 (PROSITE_PROFILES); IPR001715 (SUPERFAMILY)
c3278_g1_i1	---NA---	327	0			0	-		no IPS match
c3336_g1_i1	---NA---	219	0			0	-		no IPS match
c3367_g1_i1	---NA---	317	0			0	-		no IPS match
c3368_g1_i1	---NA---	237	0			0	-		CYTOPLASMIC_DOMAIN (PHOBIUS); NON_CYTOPLASMIC_DOMAIN (PHOBIUS); TRANSMEMBRANE (PHOBIUS); TMhelix (TMHMM)
c3382_g1_i1	---NA---	302	0			0	-		NON_CYTOPLASMIC_DOMAIN (PHOBIUS); CYTOPLASMIC_DOMAIN (PHOBIUS); TRANSMEMBRANE (PHOBIUS); TMhelix (TMHMM)
c3389_g1_i2	---NA---	224	0			0	-		no IPS match
c3479_g1_i1	---NA---	917	0			0	-		CYTOPLASMIC_DOMAIN (PHOBIUS); TRANSMEMBRANE (PHOBIUS); NON_CYTOPLASMIC_DOMAIN (PHOBIUS); TMhelix (TMHMM)
c3543_g1_i1	---NA---	262	0			0	-		CYTOPLASMIC_DOMAIN (PHOBIUS); NON_CYTOPLASMIC_DOMAIN (PHOBIUS); TRANSMEMBRANE (PHOBIUS)
c3575_g1_i1	---NA---	277	0			0	-		NON_CYTOPLASMIC_DOMAIN (PHOBIUS); CYTOPLASMIC_DOMAIN (PHOBIUS); TRANSMEMBRANE (PHOBIUS)
c3633_g1_i1	---NA---	228	0			0	-		no IPS match
c3678_g1_i1	---NA---	226	0			0	-		no IPS match
c3683_g2_i1	---NA---	266	0			0	-		no IPS match
c3765_g1_i1	---NA---	343	0			0	-		no IPS match
c3766_g1_i1	dedicator of cytokinesis protein 11	224	1	4.15884e-21	0.96	0	-		PTHR23317:SF81 (PANTHER); IPR026791 (PANTHER)
c3775_g1_i1	---NA---	307	0			0	-		SIGNAL_PEPTIDE_C_REGION (PHOBIUS); SIGNAL_PEPTIDE_N_REGION (PHOBIUS); NON_CYTOPLASMIC_DOMAIN (PHOBIUS); SIGNAL_PEPTIDE_H_REGION (PHOBIUS); SIGNAL_PEPTIDE (PHOBIUS); SignalP-noTM (SIGNALP_EUK)
c3798_g1_i1	---NA---	242	0			0	-		no IPS match
c3825_g1_i1	---NA---	248	0			0	-		no IPS match
c3883_g1_i1	---NA---	690	0			0	-		NON_CYTOPLASMIC_DOMAIN (PHOBIUS); TRANSMEMBRANE (PHOBIUS); CYTOPLASMIC_DOMAIN (PHOBIUS); TMhelix (TMHMM)
c3898_g1_i1	---NA---	255	0			0	-		NON_CYTOPLASMIC_DOMAIN (PHOBIUS); TRANSMEMBRANE (PHOBIUS); CYTOPLASMIC_DOMAIN (PHOBIUS); TMhelix (TMHMM)
c3905_g1_i2	---NA---	302	0			0	-		no IPS match
c3990_g1_i1	---NA---	259	0			0	-		no IPS match
c3998_g1_i2	---NA---	442	0			0	-		SIGNAL_PEPTIDE_H_REGION (PHOBIUS); SIGNAL_PEPTIDE (PHOBIUS); SIGNAL_PEPTIDE_C_REGION (PHOBIUS); NON_CYTOPLASMIC_DOMAIN (PHOBIUS); SIGNAL_PEPTIDE_N_REGION (PHOBIUS); TMhelix (TMHMM)
c4035_g1_i1	---NA---	209	0			0	-		TRANSMEMBRANE (PHOBIUS); TRANSMEMBRANE (PHOBIUS); CYTOPLASMIC_DOMAIN (PHOBIUS); CYTOPLASMIC_DOMAIN (PHOBIUS); NON_CYTOPLASMIC_DOMAIN (PHOBIUS); TMhelix (TMHMM); TMhelix (TMHMM)
c4038_g1_i1	---NA---	585	0			0	-		TRANSMEMBRANE (PHOBIUS); NON_CYTOPLASMIC_DOMAIN (PHOBIUS); CYTOPLASMIC_DOMAIN (PHOBIUS); TMhelix (TMHMM)
c4038_g2_i1	---NA---	243	0			0	-		no IPS match
c4095_g1_i1	cell division cycle protein 48 homologue	2531	1	0	0.97	4	F:ATP binding; F:nucleoside-triphosphatase activity; P:metabolic process; P:cell division	EC:3.6.1.15	Coil (COILS); PR00830 (PRINTS); IPR003338 (SMART); IPR004201 (SMART); IPR003593 (SMART); IPR029067 (G3DSA:3.10.330.GENE3D); IPR005938 (TIGRFAM); G3DSA:2.40.40.20 (GENE3D); IPR004201 (PFAM); IPR003338 (PFAM); G3DSA:1.10.8.60 (GENE3D); IPR003959 (PFAM); IPR027417 (G3DSA:3.40.50.GENE3D); PTHR23077 (PANTHER); PTHR23077:SF65 (PANTHER); IPR003960 (PROSITE_PATTERNS); IPR029067 (SUPERFAMILY); IPR009010 (…
c4102_g1_i1	---NA---	201	0			0	-		no IPS match
c4105_g1_i1	---NA---	201	0			0	-		no IPS match
c4132_g1_i1	---NA---	245	0			0	-		no IPS match
c4171_g1_i1	hypothetical protein, partial	282	1	4.66316e-23	0.69	0	-		no IPS match
c4208_g1_i1	---NA---	392	0			0	-		no IPS match
c4226_g1_i1	---NA---	368	0			0	-		no IPS match
c4226_g2_i1	---NA---	226	0			0	-		no IPS match
c4229_g1_i1	---NA---	326	0			0	-		no IPS match
c4235_g1_i1	---NA---	286	0			0	-		no IPS match
c4299_g1_i1	---NA---	303	0			0	-		no IPS match
c4338_g1_i1	---NA---	285	0			0	-		no IPS match
c4341_g1_i1	---NA---	221	0			0	-		no IPS match
c4353_g1_i1	hypothetical protein AS28_03768, partial	1178	1	4.64524e-13	0.44	0	-		no IPS match
c4370_g1_i1	---NA---	221	0			0	-		no IPS match
c4412_g1_i1	---NA---	502	0			0	-		no IPS match
c4415_g2_i1	---NA---	228	0			0	-		no IPS match
c4445_g1_i1	---NA---	280	0			0	-		NON_CYTOPLASMIC_DOMAIN (PHOBIUS); CYTOPLASMIC_DOMAIN (PHOBIUS); TRANSMEMBRANE (PHOBIUS)
c4460_g1_i1	---NA---	247	0			0	-		no IPS match
c4525_g1_i1	---NA---	291	0			0	-		no IPS match
c4563_g1_i1	---NA---	264	0			0	-		CYTOPLASMIC_DOMAIN (PHOBIUS); TRANSMEMBRANE (PHOBIUS); NON_CYTOPLASMIC_DOMAIN (PHOBIUS); TMhelix (TMHMM)
c4662_g1_i1	---NA---	208	0			0	-		CYTOPLASMIC_DOMAIN (PHOBIUS); NON_CYTOPLASMIC_DOMAIN (PHOBIUS); TRANSMEMBRANE (PHOBIUS); TMhelix (TMHMM)
c4662_g2_i1	---NA---	285	0			0	-		NON_CYTOPLASMIC_DOMAIN (PHOBIUS); TRANSMEMBRANE (PHOBIUS); CYTOPLASMIC_DOMAIN (PHOBIUS)
c4671_g1_i1	---NA---	337	0			0	-		no IPS match
c4684_g1_i1	---NA---	232	0			0	-		no IPS match
c4703_g1_i1	---NA---	242	0			0	-		no IPS match
c4716_g1_i1	PREDICTED: wolframin	252	1	5.87103e-25	0.93	0	-		IPR026209 (PANTHER)
c4725_g1_i1	---NA---	349	0			0	-		SignalP-noTM (SIGNALP_EUK)
c4725_g1_i2	---NA---	327	0			0	-		SignalP-noTM (SIGNALP_EUK)
c4725_g1_i3	---NA---	328	0			0	-		SignalP-noTM (SIGNALP_EUK)
c4738_g1_i1	---NA---	268	0			0	-		no IPS match
c4751_g1_i1	---NA---	209	0			0	-		no IPS match
c4763_g1_i1	---NA---	310	0			0	-		CYTOPLASMIC_DOMAIN (PHOBIUS); TRANSMEMBRANE (PHOBIUS); NON_CYTOPLASMIC_DOMAIN (PHOBIUS); TMhelix (TMHMM)
c4773_g1_i1	---NA---	243	0			0	-		no IPS match
c4804_g1_i2	---NA---	354	0			0	-		no IPS match
c4822_g1_i1	ddb1- and cul4-associated factor 15	469	1	4.6608e-92	0.94	0	-		PF14939 (PFAM)
c4892_g1_i1	---NA---	266	0			0	-		no IPS match
c4905_g1_i1	hypothetical protein	276	1	2.91828e-42	0.92	0	-		no IPS match
c4938_g1_i1	---NA---	436	0			0	-		no IPS match
c4974_g1_i1	---NA---	234	0			0	-		NON_CYTOPLASMIC_DOMAIN (PHOBIUS); TRANSMEMBRANE (PHOBIUS); CYTOPLASMIC_DOMAIN (PHOBIUS)
c4983_g1_i2	---NA---	300	0			0	-		no IPS match
c4988_g1_i1	---NA---	247	0			0	-		no IPS match
c5024_g1_i1	---NA---	485	0			0	-		CYTOPLASMIC_DOMAIN (PHOBIUS); CYTOPLASMIC_DOMAIN (PHOBIUS); TRANSMEMBRANE (PHOBIUS); TRANSMEMBRANE (PHOBIUS); NON_CYTOPLASMIC_DOMAIN (PHOBIUS); TMhelix (TMHMM); TMhelix (TMHMM)
c5029_g1_i1	---NA---	236	0			0	-		no IPS match
c5039_g1_i1	---NA---	291	0			0	-		NON_CYTOPLASMIC_DOMAIN (PHOBIUS); CYTOPLASMIC_DOMAIN (PHOBIUS); TRANSMEMBRANE (PHOBIUS); TMhelix (TMHMM)
c5042_g1_i1	---NA---	205	0			0	-		G3DSA:3.10.310.10 (GENE3D); SIGNAL_PEPTIDE_N_REGION (PHOBIUS); SIGNAL_PEPTIDE_C_REGION (PHOBIUS); NON_CYTOPLASMIC_DOMAIN (PHOBIUS); SIGNAL_PEPTIDE (PHOBIUS); SIGNAL_PEPTIDE_H_REGION (PHOBIUS); SignalP-TM (SIGNALP_GRAM_NEGATIVE); SignalP-noTM (SIGNALP_EUK); SignalP-TM (SIGNALP_GRAM_POSITIVE); TMhelix (TMHMM)
c5064_g1_i1	---NA---	217	0			0	-		no IPS match
c5065_g1_i1	---NA---	304	0			0	-		no IPS match
c5079_g1_i1	---NA---	298	0			0	-		NON_CYTOPLASMIC_DOMAIN (PHOBIUS); TRANSMEMBRANE (PHOBIUS); CYTOPLASMIC_DOMAIN (PHOBIUS); TMhelix (TMHMM)
c5121_g2_i1	---NA---	228	0			0	-		no IPS match
c5185_g1_i1	---NA---	297	0			0	-		no IPS match
c5211_g1_i1	---NA---	250	0			0	-		SIGNAL_PEPTIDE_H_REGION (PHOBIUS); SIGNAL_PEPTIDE_C_REGION (PHOBIUS); SIGNAL_PEPTIDE_N_REGION (PHOBIUS); NON_CYTOPLASMIC_DOMAIN (PHOBIUS); SIGNAL_PEPTIDE (PHOBIUS)
c5273_g1_i1	---NA---	271	0			0	-		TRANSMEMBRANE (PHOBIUS); CYTOPLASMIC_DOMAIN (PHOBIUS); NON_CYTOPLASMIC_DOMAIN (PHOBIUS); TMhelix (TMHMM)
c5283_g1_i1	---NA---	336	0			0	-		TRANSMEMBRANE (PHOBIUS); CYTOPLASMIC_DOMAIN (PHOBIUS); NON_CYTOPLASMIC_DOMAIN (PHOBIUS); TMhelix (TMHMM)
c5284_g1_i1	---NA---	423	0			0	-		TRANSMEMBRANE (PHOBIUS); NON_CYTOPLASMIC_DOMAIN (PHOBIUS); CYTOPLASMIC_DOMAIN (PHOBIUS); TMhelix (TMHMM)
c5288_g1_i1	hypothetical protein PFNF54_00028	825	1	1.92485e-48	0.78	0	-		NON_CYTOPLASMIC_DOMAIN (PHOBIUS); CYTOPLASMIC_DOMAIN (PHOBIUS); CYTOPLASMIC_DOMAIN (PHOBIUS); CYTOPLASMIC_DOMAIN (PHOBIUS); TRANSMEMBRANE (PHOBIUS); TRANSMEMBRANE (PHOBIUS); TRANSMEMBRANE (PHOBIUS); TRANSMEMBRANE (PHOBIUS); CYTOPLASMIC_DOMAIN (PHOBIUS); TRANSMEMBRANE (PHOBIUS); TRANSMEMBRANE (PHOBIUS); NON_CYTOPLASMIC_DOMAIN (PHOBIUS); NON_CYTOPLASMIC_DOMAIN (PHOBIUS); TMhelix (TMHMM); TMhelix (T…
c5288_g1_i2	hypothetical protein C922_04263	761	1	8.00402e-45	0.83	0	-		CYTOPLASMIC_DOMAIN (PHOBIUS); TRANSMEMBRANE (PHOBIUS); NON_CYTOPLASMIC_DOMAIN (PHOBIUS); NON_CYTOPLASMIC_DOMAIN (PHOBIUS); TRANSMEMBRANE (PHOBIUS); TRANSMEMBRANE (PHOBIUS); TRANSMEMBRANE (PHOBIUS); NON_CYTOPLASMIC_DOMAIN (PHOBIUS); CYTOPLASMIC_DOMAIN (PHOBIUS); TMhelix (TMHMM); TMhelix (TMHMM); TMhelix (TMHMM); TMhelix (TMHMM)
c5288_g1_i3	hypothetical protein C922_04263	761	1	2.51352e-71	0.86	0	-		TRANSMEMBRANE (PHOBIUS); TRANSMEMBRANE (PHOBIUS); TRANSMEMBRANE (PHOBIUS); CYTOPLASMIC_DOMAIN (PHOBIUS); TRANSMEMBRANE (PHOBIUS); NON_CYTOPLASMIC_DOMAIN (PHOBIUS); CYTOPLASMIC_DOMAIN (PHOBIUS); NON_CYTOPLASMIC_DOMAIN (PHOBIUS); NON_CYTOPLASMIC_DOMAIN (PHOBIUS); TRANSMEMBRANE (PHOBIUS); CYTOPLASMIC_DOMAIN (PHOBIUS); IPR020846 (SUPERFAMILY); TMhelix (TMHMM); TMhelix (TMHMM); TMhelix (TMHMM); TMheli…
c5313_g1_i1	---NA---	333	0			0	-		no IPS match
c5339_g1_i2	---NA---	386	0			0	-		no IPS match
c5340_g1_i2	---NA---	577	0			0	-		no IPS match
c5353_g1_i1	---NA---	596	0			0	-		no IPS match
c5363_g1_i1	---NA---	275	0			0	-		no IPS match
c5367_g1_i1	conserved plasmodium protein	1037	1	2.29363e-25	0.77	0	-		Coil (COILS); CYTOPLASMIC_DOMAIN (PHOBIUS); TRANSMEMBRANE (PHOBIUS); NON_CYTOPLASMIC_DOMAIN (PHOBIUS); TMhelix (TMHMM)
c5386_g1_i1	---NA---	431	0			0	-		no IPS match
c5422_g1_i1	---NA---	246	0			0	-		NON_CYTOPLASMIC_DOMAIN (PHOBIUS); TRANSMEMBRANE (PHOBIUS); CYTOPLASMIC_DOMAIN (PHOBIUS); TMhelix (TMHMM)
c5457_g1_i1	---NA---	206	0			0	-		no IPS match
c5458_g1_i1	---NA---	513	0			0	-		no IPS match
c5470_g1_i1	---NA---	254	0			0	-		no IPS match
c5471_g1_i1	---NA---	336	0			0	-		no IPS match
c5477_g1_i1	---NA---	202	0			0	-		no IPS match
c5500_g1_i1	---NA---	345	0			0	-		no IPS match
c5519_g1_i1	---NA---	239	0			0	-		no IPS match
c5531_g1_i1	hypothetical protein	717	1	2.52071e-71	0.93	0	-		CYTOPLASMIC_DOMAIN (PHOBIUS); NON_CYTOPLASMIC_DOMAIN (PHOBIUS); TRANSMEMBRANE (PHOBIUS); TMhelix (TMHMM)
c5536_g1_i1	---NA---	472	0			0	-		TMhelix (TMHMM)
c5561_g1_i1	---NA---	264	0			0	-		no IPS match
c5562_g1_i1	---NA---	273	0			0	-		no IPS match
c5565_g1_i1	---NA---	747	0			0	-		no IPS match
c5585_g2_i1	---NA---	253	0			0	-		TRANSMEMBRANE (PHOBIUS); NON_CYTOPLASMIC_DOMAIN (PHOBIUS); CYTOPLASMIC_DOMAIN (PHOBIUS)
c5587_g1_i1	---NA---	249	0			0	-		no IPS match
c5603_g1_i1	---NA---	913	0			0	-		Coil (COILS); Coil (COILS)
c5640_g1_i1	---NA---	480	0			0	-		TRANSMEMBRANE (PHOBIUS); NON_CYTOPLASMIC_DOMAIN (PHOBIUS); CYTOPLASMIC_DOMAIN (PHOBIUS)
c5642_g1_i1	---NA---	361	0			0	-		TRANSMEMBRANE (PHOBIUS); CYTOPLASMIC_DOMAIN (PHOBIUS); NON_CYTOPLASMIC_DOMAIN (PHOBIUS); TMhelix (TMHMM)
c5645_g2_i1	---NA---	230	0			0	-		NON_CYTOPLASMIC_DOMAIN (PHOBIUS); CYTOPLASMIC_DOMAIN (PHOBIUS); TRANSMEMBRANE (PHOBIUS); TMhelix (TMHMM)
c5657_g2_i1	---NA---	222	0			0	-		IPR017896 (PROSITE_PROFILES)
c5661_g1_i1	---NA---	1628	0			0	-		no IPS match
c5661_g2_i1	---NA---	584	0			0	-		no IPS match
c5687_g1_i1	---NA---	699	0			0	-		no IPS match
c5717_g1_i1	---NA---	211	0			0	-		no IPS match
c5717_g1_i2	---NA---	211	0			0	-		no IPS match
c5718_g1_i1	---NA---	270	0			0	-		no IPS match
c5729_g1_i1	hypothetical protein	1204	1	1.51499e-37	0.6	0	-		no IPS match
c5731_g1_i1	---NA---	441	0			0	-		no IPS match
c5738_g1_i1	---NA---	293	0			0	-		NON_CYTOPLASMIC_DOMAIN (PHOBIUS); SIGNAL_PEPTIDE (PHOBIUS); SIGNAL_PEPTIDE_C_REGION (PHOBIUS); SIGNAL_PEPTIDE_N_REGION (PHOBIUS); SIGNAL_PEPTIDE_H_REGION (PHOBIUS); SignalP-noTM (SIGNALP_EUK)
c5747_g1_i1	---NA---	229	0			0	-		NON_CYTOPLASMIC_DOMAIN (PHOBIUS); TRANSMEMBRANE (PHOBIUS); CYTOPLASMIC_DOMAIN (PHOBIUS); TMhelix (TMHMM)
c5757_g1_i1	---NA---	293	0			0	-		no IPS match
c5799_g1_i1	---NA---	257	0			0	-		no IPS match
c5801_g1_i1	---NA---	248	0			0	-		no IPS match
c5804_g1_i1	---NA---	232	0			0	-		no IPS match
c5813_g1_i1	---NA---	242	0			0	-		no IPS match
c5822_g1_i1	---NA---	232	0			0	-		NON_CYTOPLASMIC_DOMAIN (PHOBIUS); CYTOPLASMIC_DOMAIN (PHOBIUS); TRANSMEMBRANE (PHOBIUS); TMhelix (TMHMM)
c5836_g1_i2	---NA---	317	0			0	-		no IPS match
c5848_g1_i2	---NA---	260	0			0	-		no IPS match
c5871_g1_i1	conserved Plasmodium protein, unknown function	1097	1	1.14883e-94	0.73	0	-		Coil (COILS)
c5873_g1_i2	conserved Plasmodium protein, unknown function	617	1	5.37421e-18	0.75	0	-		Coil (COILS)
c5890_g1_i1	cysteine desulfurase selenocysteine lyase-like plp dependent transferase superfamily protein	1948	1	3.83434e-148	0.66	4	F:transferase activity; F:lyase activity; F:pyridoxal phosphate binding; P:metabolic process	-	CYTOPLASMIC_DOMAIN (PHOBIUS); TRANSMEMBRANE (PHOBIUS); NON_CYTOPLASMIC_DOMAIN (PHOBIUS); TMhelix (TMHMM); TMhelix (TMHMM)
c5894_g1_i1	---NA---	421	0			0	-		CYTOPLASMIC_DOMAIN (PHOBIUS); TRANSMEMBRANE (PHOBIUS); NON_CYTOPLASMIC_DOMAIN (PHOBIUS); TMhelix (TMHMM)
c5907_g1_i1	---NA---	210	0			0	-		no IPS match
c5917_g1_i1	conserved plasmodium protein	591	1	3.01016e-61	0.94	0	-		no IPS match
c5917_g1_i2	---NA---	444	0			0	-		CYTOPLASMIC_DOMAIN (PHOBIUS); TRANSMEMBRANE (PHOBIUS); CYTOPLASMIC_DOMAIN (PHOBIUS); TRANSMEMBRANE (PHOBIUS); NON_CYTOPLASMIC_DOMAIN (PHOBIUS); TMhelix (TMHMM); TMhelix (TMHMM)
c5927_g1_i1	---NA---	287	0			0	-		no IPS match
c5930_g1_i1	---NA---	244	0			0	-		TMhelix (TMHMM)
c5947_g1_i1	---NA---	300	0			0	-		no IPS match
c5952_g1_i1	chain crystal structure of the plasmodium falciparum ubiquitin conjugating enzyme pfubc13-pfuev1a	701	1	1.8214e-91	0.97	0	-		TRANSMEMBRANE (PHOBIUS); CYTOPLASMIC_DOMAIN (PHOBIUS); NON_CYTOPLASMIC_DOMAIN (PHOBIUS)
c5952_g1_i2	chain crystal structure of the plasmodium falciparum ubiquitin conjugating enzyme pfubc13-pfuev1a	701	1	1.23053e-91	0.97	0	-		NON_CYTOPLASMIC_DOMAIN (PHOBIUS); CYTOPLASMIC_DOMAIN (PHOBIUS); TRANSMEMBRANE (PHOBIUS)
c5997_g1_i1	---NA---	305	0			0	-		no IPS match
c6000_g1_i1	---NA---	219	0			0	-		no IPS match
c6009_g1_i1	---NA---	391	0			0	-		CYTOPLASMIC_DOMAIN (PHOBIUS); NON_CYTOPLASMIC_DOMAIN (PHOBIUS); TRANSMEMBRANE (PHOBIUS)
c6027_g1_i1	---NA---	274	0			0	-		no IPS match
c6041_g1_i1	---NA---	620	0			0	-		TMhelix (TMHMM)
c6117_g1_i1	---NA---	329	0			0	-		TRANSMEMBRANE (PHOBIUS); NON_CYTOPLASMIC_DOMAIN (PHOBIUS); CYTOPLASMIC_DOMAIN (PHOBIUS)
c6126_g1_i1	---NA---	241	0			0	-		SIGNAL_PEPTIDE (PHOBIUS); SIGNAL_PEPTIDE_H_REGION (PHOBIUS); SIGNAL_PEPTIDE_N_REGION (PHOBIUS); NON_CYTOPLASMIC_DOMAIN (PHOBIUS); SIGNAL_PEPTIDE_C_REGION (PHOBIUS)
c6141_g1_i1	---NA---	261	0			0	-		no IPS match
c6173_g1_i1	---NA---	206	0			0	-		no IPS match
c6186_g1_i1	---NA---	384	0			0	-		CYTOPLASMIC_DOMAIN (PHOBIUS); NON_CYTOPLASMIC_DOMAIN (PHOBIUS); TRANSMEMBRANE (PHOBIUS); TMhelix (TMHMM)
c6186_g2_i1	---NA---	407	0			0	-		TMhelix (TMHMM)
c6206_g1_i1	---NA---	249	0			0	-		TRANSMEMBRANE (PHOBIUS); NON_CYTOPLASMIC_DOMAIN (PHOBIUS); TRANSMEMBRANE (PHOBIUS); NON_CYTOPLASMIC_DOMAIN (PHOBIUS); CYTOPLASMIC_DOMAIN (PHOBIUS); TMhelix (TMHMM); TMhelix (TMHMM)
c6263_g1_i1	---NA---	280	0			0	-		no IPS match
c6303_g1_i1	---NA---	548	0			0	-		TRANSMEMBRANE (PHOBIUS); NON_CYTOPLASMIC_DOMAIN (PHOBIUS); CYTOPLASMIC_DOMAIN (PHOBIUS)
c6305_g1_i1	---NA---	223	0			0	-		no IPS match
c6321_g1_i1	---NA---	238	0			0	-		no IPS match
c6348_g1_i1	---NA---	223	0			0	-		NON_CYTOPLASMIC_DOMAIN (PHOBIUS); TRANSMEMBRANE (PHOBIUS); CYTOPLASMIC_DOMAIN (PHOBIUS); TMhelix (TMHMM)
c6354_g1_i1	hypothetical protein N302_11550, partial	269	1	1.06015e-27	0.75	0	-		no IPS match
c6384_g1_i2	---NA---	306	0			0	-		NON_CYTOPLASMIC_DOMAIN (PHOBIUS); CYTOPLASMIC_DOMAIN (PHOBIUS); TRANSMEMBRANE (PHOBIUS); TMhelix (TMHMM)
c6418_g1_i1	---NA---	267	0			0	-		TRANSMEMBRANE (PHOBIUS); NON_CYTOPLASMIC_DOMAIN (PHOBIUS); CYTOPLASMIC_DOMAIN (PHOBIUS); TMhelix (TMHMM)
c6448_g1_i1	---NA---	234	0			0	-		SignalP-noTM (SIGNALP_EUK)
c6463_g1_i1	---NA---	249	0			0	-		NON_CYTOPLASMIC_DOMAIN (PHOBIUS); TRANSMEMBRANE (PHOBIUS); CYTOPLASMIC_DOMAIN (PHOBIUS); TMhelix (TMHMM)
c6468_g1_i1	---NA---	203	0			0	-		SIGNAL_PEPTIDE_H_REGION (PHOBIUS); SIGNAL_PEPTIDE_N_REGION (PHOBIUS); NON_CYTOPLASMIC_DOMAIN (PHOBIUS); SIGNAL_PEPTIDE_C_REGION (PHOBIUS); SIGNAL_PEPTIDE (PHOBIUS); SignalP-TM (SIGNALP_GRAM_POSITIVE); SignalP-noTM (SIGNALP_EUK); SignalP-noTM (SIGNALP_GRAM_NEGATIVE); TMhelix (TMHMM)
c6554_g1_i1	---NA---	265	0			0	-		no IPS match
c6585_g1_i1	---NA---	203	0			0	-		no IPS match
c6705_g2_i1	---NA---	369	0			0	-		no IPS match
c6718_g1_i1	---NA---	1448	0			0	-		no IPS match
c6728_g1_i1	---NA---	293	0			0	-		no IPS match
c6734_g1_i1	---NA---	453	0			0	-		no IPS match
c6735_g1_i1	---NA---	253	0			0	-		no IPS match
c6739_g1_i1	hypothetical protein PCYB_115190	1303	1	6.67126e-15	0.86	0	-		Coil (COILS); Coil (COILS)
c6739_g2_i1	---NA---	320	0			0	-		no IPS match
c6739_g3_i1	snf2 family protein	5901	1	0	0.91	5	F:DNA binding; F:helicase activity; F:ATP binding; F:zinc ion binding; P:metabolic process	-	Coil (COILS); Coil (COILS); Coil (COILS); Coil (COILS); Coil (COILS); Coil (COILS); IPR014001 (SMART); IPR001650 (SMART); IPR001841 (SMART); IPR001965 (SMART); IPR013083 (G3DSA:3.30.40.GENE3D); IPR013083 (G3DSA:3.30.40.GENE3D); IPR001650 (PFAM); IPR013083 (G3DSA:3.30.40.GENE3D); IPR027417 (G3DSA:3.40.50.GENE3D); IPR013083 (G3DSA:3.30.40.GENE3D); IPR027417 (G3DSA:3.40.50.GENE3D); IPR019787 (PFAM);…
c6755_g1_i1	---NA---	226	0			0	-		SIGNAL_PEPTIDE_N_REGION (PHOBIUS); NON_CYTOPLASMIC_DOMAIN (PHOBIUS); SIGNAL_PEPTIDE_H_REGION (PHOBIUS); SIGNAL_PEPTIDE (PHOBIUS); SIGNAL_PEPTIDE_C_REGION (PHOBIUS)
c6798_g1_i1	---NA---	344	0			0	-		no IPS match
c6837_g1_i1	---NA---	419	0			0	-		no IPS match
c6838_g2_i1	---NA---	452	0			0	-		no IPS match
c6885_g1_i1	---NA---	304	0			0	-		no IPS match
c6891_g1_i2	---NA---	230	0			0	-		TMhelix (TMHMM)
c6908_g1_i1	dna polymerase epsilon subunit 4- partial	637	1	9.15461e-38	1	0	-		no IPS match
c6950_g1_i1	---NA---	249	0			0	-		TMhelix (TMHMM); TMhelix (TMHMM)
c7014_g2_i1	---NA---	223	0			0	-		CYTOPLASMIC_DOMAIN (PHOBIUS); TRANSMEMBRANE (PHOBIUS); NON_CYTOPLASMIC_DOMAIN (PHOBIUS); TMhelix (TMHMM)
c7143_g1_i1	---NA---	226	0			0	-		no IPS match
c7199_g1_i1	---NA---	236	0			0	-		SIGNAL_PEPTIDE_N_REGION (PHOBIUS); SIGNAL_PEPTIDE_C_REGION (PHOBIUS); SIGNAL_PEPTIDE_H_REGION (PHOBIUS); SIGNAL_PEPTIDE (PHOBIUS); NON_CYTOPLASMIC_DOMAIN (PHOBIUS)
c7253_g1_i1	---NA---	473	0			0	-		no IPS match
c7271_g1_i1	---NA---	241	0			0	-		no IPS match
c7272_g1_i1	---NA---	297	0			0	-		TRANSMEMBRANE (PHOBIUS); CYTOPLASMIC_DOMAIN (PHOBIUS); NON_CYTOPLASMIC_DOMAIN (PHOBIUS); TMhelix (TMHMM)
c7296_g1_i1	---NA---	243	0			0	-		no IPS match
c7330_g1_i1	---NA---	203	0			0	-		no IPS match
c7399_g1_i1	---NA---	355	0			0	-		no IPS match
c7412_g1_i1	---NA---	284	0			0	-		Coil (COILS)
c7423_g1_i1	---NA---	215	0			0	-		no IPS match
c7433_g1_i1	---NA---	282	0			0	-		CYTOPLASMIC_DOMAIN (PHOBIUS); NON_CYTOPLASMIC_DOMAIN (PHOBIUS); TRANSMEMBRANE (PHOBIUS)
c7451_g1_i1	---NA---	211	0			0	-		no IPS match
c7529_g1_i1	---NA---	203	0			0	-		no IPS match
c7592_g1_i1	histone partial	383	1	2.17143e-52	1	0	-		IPR005819 (PRINTS); IPR005818 (SMART); IPR005818 (PFAM); IPR011991 (G3DSA:1.10.10.GENE3D); PTHR11467 (PANTHER); PTHR11467:SF21 (PANTHER); IPR005818 (PROSITE_PROFILES); SSF46785 (SUPERFAMILY)
c7604_g1_i1	---NA---	238	0			0	-		no IPS match
c7614_g1_i1	---NA---	514	0			0	-		no IPS match
c7649_g1_i1	---NA---	238	0			0	-		no IPS match
c7728_g1_i1	---NA---	240	0			0	-		no IPS match
c7804_g1_i1	---NA---	345	0			0	-		CYTOPLASMIC_DOMAIN (PHOBIUS); TRANSMEMBRANE (PHOBIUS); NON_CYTOPLASMIC_DOMAIN (PHOBIUS)
c7806_g1_i1	---NA---	437	0			0	-		SIGNAL_PEPTIDE_C_REGION (PHOBIUS); SIGNAL_PEPTIDE_H_REGION (PHOBIUS); CYTOPLASMIC_DOMAIN (PHOBIUS); NON_CYTOPLASMIC_DOMAIN (PHOBIUS); SIGNAL_PEPTIDE_N_REGION (PHOBIUS); SIGNAL_PEPTIDE (PHOBIUS); TRANSMEMBRANE (PHOBIUS); TMhelix (TMHMM)
c7816_g1_i1	---NA---	346	0			0	-		no IPS match
c7822_g1_i1	---NA---	221	0			0	-		no IPS match
c7918_g1_i1	---NA---	556	0			0	-		SignalP-noTM (SIGNALP_EUK)
c7921_g1_i1	---NA---	270	0			0	-		no IPS match
c7970_g1_i1	eukaryotic translation initiation factor 5	1495	1	0	0.8	2	F:translation initiation factor activity; P:translational initiation	-	Coil (COILS); Coil (COILS); IPR002735 (SMART); IPR002735 (PFAM); IPR016021 (G3DSA:1.25.40.GENE3D); IPR016189 (G3DSA:3.30.30.GENE3D); PTHR23001 (PANTHER); PTHR23001:SF7 (PANTHER); IPR003307 (PROSITE_PROFILES); IPR016190 (SUPERFAMILY); IPR016189 (SUPERFAMILY); IPR016024 (SUPERFAMILY)
c7987_g1_i1	---NA---	213	0			0	-		no IPS match
c7997_g1_i1	---NA---	362	0			0	-		Coil (COILS)
c8014_g1_i1	---NA---	285	0			0	-		no IPS match
c8039_g1_i1	---NA---	221	0			0	-		no IPS match
c8063_g1_i1	---NA---	214	0			0	-		TRANSMEMBRANE (PHOBIUS); CYTOPLASMIC_DOMAIN (PHOBIUS); NON_CYTOPLASMIC_DOMAIN (PHOBIUS); TMhelix (TMHMM)
c8066_g1_i1	---NA---	322	0			0	-		no IPS match
c8096_g1_i1	---NA---	207	0			0	-		no IPS match
c8113_g1_i1	---NA---	493	0			0	-		TRANSMEMBRANE (PHOBIUS); CYTOPLASMIC_DOMAIN (PHOBIUS); NON_CYTOPLASMIC_DOMAIN (PHOBIUS); TMhelix (TMHMM)
c8117_g1_i1	---NA---	208	0			0	-		no IPS match
c8124_g1_i1	---NA---	278	0			0	-		no IPS match
c8161_g1_i1	---NA---	210	0			0	-		no IPS match
c8182_g1_i1	---NA---	377	0			0	-		no IPS match
c8274_g1_i1	---NA---	251	0			0	-		no IPS match
c8281_g1_i1	---NA---	217	0			0	-		no IPS match
c8292_g1_i1	---NA---	281	0			0	-		CYTOPLASMIC_DOMAIN (PHOBIUS); CYTOPLASMIC_DOMAIN (PHOBIUS); TRANSMEMBRANE (PHOBIUS); TRANSMEMBRANE (PHOBIUS); NON_CYTOPLASMIC_DOMAIN (PHOBIUS); SignalP-noTM (SIGNALP_EUK)
c8302_g1_i1	---NA---	287	0			0	-		no IPS match
c8307_g1_i2	---NA---	235	0			0	-		no IPS match
c8316_g1_i1	---NA---	217	0			0	-		no IPS match
c8328_g1_i1	---NA---	242	0			0	-		no IPS match
c8414_g1_i1	---NA---	216	0			0	-		SIGNAL_PEPTIDE (PHOBIUS); SIGNAL_PEPTIDE_H_REGION (PHOBIUS); NON_CYTOPLASMIC_DOMAIN (PHOBIUS); SIGNAL_PEPTIDE_C_REGION (PHOBIUS); SIGNAL_PEPTIDE_N_REGION (PHOBIUS)
c8442_g2_i1	---NA---	288	0			0	-		no IPS match
c8448_g1_i1	---NA---	215	0			0	-		TRANSMEMBRANE (PHOBIUS); NON_CYTOPLASMIC_DOMAIN (PHOBIUS); CYTOPLASMIC_DOMAIN (PHOBIUS); TMhelix (TMHMM)
c8523_g1_i1	hypothetical protein C922_02446	3331	1	0	0.84	4	C:COPI vesicle coat; F:structural molecule activity; P:intracellular protein transport; P:vesicle-mediated transport	-	IPR013040 (G3DSA:2.60.40.GENE3D); IPR011989 (G3DSA:1.25.10.GENE3D); IPR017106 (PIRSF); IPR002553 (PFAM); IPR015873 (G3DSA:3.30.310.GENE3D); IPR013040 (PFAM); IPR017106 (PANTHER); PTHR10261:SF0 (PANTHER); IPR013041 (SUPERFAMILY); IPR009028 (SUPERFAMILY); IPR016024 (SUPERFAMILY)
c8525_g1_i1	---NA---	218	0			0	-		no IPS match
c8538_g1_i1	---NA---	389	0			0	-		no IPS match
c8551_g1_i1	---NA---	234	0			0	-		no IPS match
c8574_g1_i1	---NA---	290	0			0	-		no IPS match
c8576_g1_i1	---NA---	292	0			0	-		no IPS match
c8600_g1_i1	---NA---	284	0			0	-		no IPS match
c8641_g1_i1	---NA---	373	0			0	-		TMhelix (TMHMM)
c8714_g1_i1	---NA---	290	0			0	-		TMhelix (TMHMM)
c8721_g1_i2	---NA---	336	0			0	-		no IPS match
c8751_g1_i1	---NA---	450	0			0	-		no IPS match
c8771_g1_i1	---NA---	300	0			0	-		CYTOPLASMIC_DOMAIN (PHOBIUS); NON_CYTOPLASMIC_DOMAIN (PHOBIUS); TRANSMEMBRANE (PHOBIUS); TRANSMEMBRANE (PHOBIUS); NON_CYTOPLASMIC_DOMAIN (PHOBIUS); TMhelix (TMHMM); TMhelix (TMHMM)
c8779_g1_i1	---NA---	370	0			0	-		no IPS match
c8785_g1_i1	---NA---	440	0			0	-		no IPS match
c8883_g1_i1	hypothetical protein C922_04946	403	1	1.30234e-15	0.75	0	-		no IPS match
c8888_g1_i1	---NA---	261	0			0	-		no IPS match
c8923_g1_i1	---NA---	254	0			0	-		no IPS match
c8928_g1_i1	---NA---	213	0			0	-		no IPS match
c8942_g1_i1	---NA---	209	0			0	-		no IPS match
c8944_g1_i1	---NA---	291	0			0	-		no IPS match
c8979_g2_i1	---NA---	230	0			0	-		no IPS match
c9015_g1_i1	---NA---	240	0			0	-		no IPS match
c9016_g1_i1	---NA---	298	0			0	-		no IPS match
c9018_g1_i1	---NA---	204	0			0	-		no IPS match
c9046_g1_i1	---NA---	352	0			0	-		no IPS match
c9065_g1_i2	hypothetical protein, conserved in Plasmodium species	1408	1	2.10799e-74	0.67	0	-		Coil (COILS); SIGNAL_PEPTIDE_H_REGION (PHOBIUS); NON_CYTOPLASMIC_DOMAIN (PHOBIUS); SIGNAL_PEPTIDE_C_REGION (PHOBIUS); SIGNAL_PEPTIDE_N_REGION (PHOBIUS); SIGNAL_PEPTIDE (PHOBIUS); SignalP-noTM (SIGNALP_EUK); SignalP-TM (SIGNALP_GRAM_POSITIVE)
c9121_g1_i1	---NA---	227	0			0	-		NON_CYTOPLASMIC_DOMAIN (PHOBIUS); SIGNAL_PEPTIDE_C_REGION (PHOBIUS); SIGNAL_PEPTIDE_H_REGION (PHOBIUS); SIGNAL_PEPTIDE_N_REGION (PHOBIUS); SIGNAL_PEPTIDE (PHOBIUS); TMhelix (TMHMM)
c9144_g1_i1	---NA---	350	0			0	-		no IPS match
c9144_g2_i1	---NA---	493	0			0	-		Coil (COILS)
c9150_g2_i1	---NA---	288	0			0	-		no IPS match
c9163_g1_i1	---NA---	281	0			0	-		CYTOPLASMIC_DOMAIN (PHOBIUS); TRANSMEMBRANE (PHOBIUS); NON_CYTOPLASMIC_DOMAIN (PHOBIUS); TMhelix (TMHMM)
c9175_g1_i1	hypothetical protein	1648	1	2.77207e-147	0.83	2	C:condensin complex; P:mitotic chromosome condensation	-	Coil (COILS); Coil (COILS); IPR022816 (PFAM); PTHR13108 (PANTHER)
c9175_g2_i1	hypothetical protein PCYB_141350	1730	1	0	0.82	2	C:condensin complex; P:mitotic chromosome condensation	-	IPR022816 (PFAM)
c9190_g1_i1	---NA---	402	0			0	-		no IPS match
c9203_g1_i1	conserved Plasmodium protein, unknown function	1270	1	1.02815e-112	0.76	0	-		no IPS match
c9216_g1_i1	---NA---	225	0			0	-		no IPS match
c9223_g1_i1	---NA---	237	0			0	-		no IPS match
c9225_g1_i1	---NA---	732	0			0	-		no IPS match
c9241_g1_i1	---NA---	225	0			0	-		no IPS match
c9253_g1_i1	---NA---	372	0			0	-		NON_CYTOPLASMIC_DOMAIN (PHOBIUS); CYTOPLASMIC_DOMAIN (PHOBIUS); TRANSMEMBRANE (PHOBIUS); TMhelix (TMHMM)
c9253_g1_i2	---NA---	372	0			0	-		no IPS match
c9258_g1_i1	hypothetical protein PFMALIP_00455	696	1	1.03454e-44	0.92	0	-		CYTOPLASMIC_DOMAIN (PHOBIUS); TRANSMEMBRANE (PHOBIUS); NON_CYTOPLASMIC_DOMAIN (PHOBIUS); NON_CYTOPLASMIC_DOMAIN (PHOBIUS); TRANSMEMBRANE (PHOBIUS); TRANSMEMBRANE (PHOBIUS); CYTOPLASMIC_DOMAIN (PHOBIUS); TMhelix (TMHMM); TMhelix (TMHMM)
c9265_g2_i1	---NA---	323	0			0	-		no IPS match
c9265_g1_i2	---NA---	1475	0			0	-		Coil (COILS)
c9294_g1_i1	conserved plasmodium protein	1252	1	2.68835e-12	0.85	0	-		no IPS match
c9300_g1_i1	MAEBL	1434	1	0	1	0	-		Coil (COILS); IPR003298 (PFAM); G3DSA:3.50.4.10 (GENE3D)
c9319_g1_i1	nucleolar preribosomal	1971	1	2.38654e-113	0.71	2	C:intracellular; F:GTP binding	-	IPR027417 (G3DSA:3.40.50.GENE3D); IPR014813 (PFAM); PTHR11089 (PANTHER); PTHR11089:SF7 (PANTHER); IPR027417 (SUPERFAMILY)
c9338_g1_i1	hypothetical protein	1727	1	2.64799e-153	0.89	0	-		Coil (COILS); Coil (COILS); PTHR12634:SF8 (PANTHER); IPR007587 (PANTHER)
c9356_g1_i1	---NA---	345	0			0	-		no IPS match
c9359_g1_i1	---NA---	381	0			0	-		no IPS match
c9371_g1_i1	---NA---	220	0			0	-		CYTOPLASMIC_DOMAIN (PHOBIUS); TRANSMEMBRANE (PHOBIUS); NON_CYTOPLASMIC_DOMAIN (PHOBIUS)
c9374_g1_i1	---NA---	291	0			0	-		no IPS match
c9376_g1_i1	---NA---	318	0			0	-		no IPS match
c9377_g1_i1	---NA---	249	0			0	-		no IPS match
c9396_g1_i1	hypothetical protein PFTANZ_00875	585	1	2.42418e-52	0.82	0	-		IPR001841 (SMART); IPR001841 (PFAM); IPR013083 (G3DSA:3.30.40.GENE3D); PTHR23327:SF0 (PANTHER); PTHR23327 (PANTHER); IPR017907 (PROSITE_PATTERNS); IPR001841 (PROSITE_PROFILES); SSF57850 (SUPERFAMILY)
c9435_g1_i1	---NA---	244	0			0	-		no IPS match
c9500_g1_i1	---NA---	214	0			0	-		CYTOPLASMIC_DOMAIN (PHOBIUS); TRANSMEMBRANE (PHOBIUS); NON_CYTOPLASMIC_DOMAIN (PHOBIUS)
c9502_g1_i2	---NA---	212	0			0	-		no IPS match
c9505_g1_i1	---NA---	219	0			0	-		no IPS match
c9506_g1_i2	bifunctional coenzyme a synthase	276	1	2.69997e-37	0.91	0	-		no IPS match
c9512_g1_i1	hypothetical protein YYG_00536	1426	1	9.62625e-153	0.82	0	-		IPR003107 (SMART); PTHR11246 (PANTHER); PTHR11246:SF5 (PANTHER); NON_CYTOPLASMIC_DOMAIN (PHOBIUS); CYTOPLASMIC_DOMAIN (PHOBIUS); TRANSMEMBRANE (PHOBIUS); SSF48452 (SUPERFAMILY)
c9523_g1_i1	---NA---	256	0			0	-		no IPS match
c9553_g1_i1	---NA---	215	0			0	-		CYTOPLASMIC_DOMAIN (PHOBIUS); NON_CYTOPLASMIC_DOMAIN (PHOBIUS); TRANSMEMBRANE (PHOBIUS)
c9554_g1_i1	---NA---	1254	0			0	-		no IPS match
c9555_g1_i2	transmembrane protein 198-like	489	1	1.05164e-32	0.75	0	-		IPR025256 (PFAM); PTHR31247 (PANTHER); PTHR31247:SF4 (PANTHER); NON_CYTOPLASMIC_DOMAIN (PHOBIUS); TRANSMEMBRANE (PHOBIUS); TRANSMEMBRANE (PHOBIUS); CYTOPLASMIC_DOMAIN (PHOBIUS); TRANSMEMBRANE (PHOBIUS); CYTOPLASMIC_DOMAIN (PHOBIUS); NON_CYTOPLASMIC_DOMAIN (PHOBIUS); TRANSMEMBRANE (PHOBIUS); NON_CYTOPLASMIC_DOMAIN (PHOBIUS); TMhelix (TMHMM); TMhelix (TMHMM); TMhelix (TMHMM); TMhelix (TMHMM)
c9570_g1_i1	---NA---	277	0			0	-		no IPS match
c9573_g1_i1	---NA---	319	0			0	-		SIGNAL_PEPTIDE_H_REGION (PHOBIUS); SIGNAL_PEPTIDE (PHOBIUS); SIGNAL_PEPTIDE_N_REGION (PHOBIUS); NON_CYTOPLASMIC_DOMAIN (PHOBIUS); SIGNAL_PEPTIDE_C_REGION (PHOBIUS); SignalP-noTM (SIGNALP_GRAM_NEGATIVE); SignalP-TM (SIGNALP_GRAM_POSITIVE); SignalP-noTM (SIGNALP_EUK)
c9579_g1_i1	---NA---	217	0			0	-		no IPS match
c9585_g1_i1	---NA---	271	0			0	-		no IPS match
c9589_g1_i1	---NA---	323	0			0	-		TRANSMEMBRANE (PHOBIUS); CYTOPLASMIC_DOMAIN (PHOBIUS); NON_CYTOPLASMIC_DOMAIN (PHOBIUS); TMhelix (TMHMM)
c9605_g1_i1	nuclear receptor subfamily 4 group a member 1- partial	602	1	4.8196e-122	0.98	0	-		IPR001723 (PRINTS); IPR003070 (PRINTS); IPR001628 (SMART); IPR013088 (G3DSA:3.30.50.GENE3D); IPR008946 (G3DSA:1.10.565.GENE3D); IPR001628 (PFAM); IPR000536 (PFAM); PTHR24085 (PANTHER); PTHR24085:SF1 (PANTHER); IPR001628 (PROSITE_PROFILES); SSF57716 (SUPERFAMILY); IPR008946 (SUPERFAMILY)
c9606_g1_i1	---NA---	430	0			0	-		no IPS match
c9631_g1_i1	---NA---	237	0			0	-		no IPS match
c9633_g1_i1	---NA---	204	0			0	-		no IPS match
c9634_g1_i1	---NA---	446	0			0	-		SIGNAL_PEPTIDE_N_REGION (PHOBIUS); NON_CYTOPLASMIC_DOMAIN (PHOBIUS); SIGNAL_PEPTIDE_C_REGION (PHOBIUS); SIGNAL_PEPTIDE (PHOBIUS); SIGNAL_PEPTIDE_H_REGION (PHOBIUS); TMhelix (TMHMM)
c9635_g1_i1	---NA---	322	0			0	-		no IPS match
c9671_g1_i1	hypothetical protein C923_02521	2983	1	7.85145e-73	0.66	0	-		Coil (COILS); Coil (COILS); IPR005607 (SMART); IPR005607 (PFAM); IPR005607 (PROSITE_PROFILES); SSF140383 (SUPERFAMILY)
c9691_g1_i1	---NA---	252	0			0	-		no IPS match
c9707_g1_i1	hypothetical protein PFFVO_03962	746	1	2.39346e-95	0.9	0	-		no IPS match
c9707_g1_i2	hypothetical protein C922_00497	746	1	8.84307e-16	0.9	0	-		no IPS match
c9717_g1_i1	fumarate hydratase	2129	1	0	1	0	-		IPR011167 (PIRSF); IPR004647 (G3DSA:3.20.130.GENE3D); IPR004647 (TIGRFAM); IPR004646 (PFAM); IPR004647 (PFAM); PTHR30389:SF0 (PANTHER); PTHR30389 (PANTHER); IPR004647 (SUPERFAMILY)
c9736_g1_i1	conserved Plasmodium protein, unknown function	1598	1	5.0883e-82	0.89	0	-		Coil (COILS); IPR013584 (PFAM); TMhelix (TMHMM)
c9756_g1_i1	---NA---	305	0			0	-		TRANSMEMBRANE (PHOBIUS); NON_CYTOPLASMIC_DOMAIN (PHOBIUS); CYTOPLASMIC_DOMAIN (PHOBIUS); TMhelix (TMHMM)
c9756_g2_i1	hypothetical protein PFFVO_05798	1138	1	8.16364e-151	0.91	4	C:nucleus; F:nucleotide binding; F:RNA binding; F:metal ion binding	-	IPR009145 (PRINTS); IPR000571 (SMART); IPR003954 (SMART); IPR000571 (PFAM); PF13893 (PFAM); IPR012677 (G3DSA:3.30.70.GENE3D); IPR009145 (PANTHER); PTHR12620:SF8 (PANTHER); IPR000504 (PROSITE_PROFILES); IPR000571 (PROSITE_PROFILES); IPR000571 (PROSITE_PROFILES); SSF54928 (SUPERFAMILY)
c9761_g1_i1	protein disulfide-isomerase partial	938	1	1.77344e-93	0.88	0	-		PR00421 (PRINTS); IPR013766 (PFAM); IPR012336 (G3DSA:3.40.30.GENE3D); PTHR18929 (PANTHER); SIGNAL_PEPTIDE_C_REGION (PHOBIUS); TRANSMEMBRANE (PHOBIUS); CYTOPLASMIC_DOMAIN (PHOBIUS); SIGNAL_PEPTIDE (PHOBIUS); NON_CYTOPLASMIC_DOMAIN (PHOBIUS); SIGNAL_PEPTIDE_H_REGION (PHOBIUS); SIGNAL_PEPTIDE_N_REGION (PHOBIUS); IPR012336 (PROSITE_PROFILES); SignalP-noTM (SIGNALP_EUK); IPR012336 (SUPERFAMILY); TMhel…
c9771_g1_i1	60 kda chaperonin	2345	1	0	0.96	0	-		Coil (COILS); IPR001844 (PRINTS); IPR027409 (G3DSA:3.50.7.GENE3D); IPR027413 (G3DSA:1.10.560.GENE3D); IPR002423 (PFAM); IPR027413 (G3DSA:1.10.560.GENE3D); IPR002423 (PANTHER); PTHR11353:SF75 (PANTHER); SIGNAL_PEPTIDE_C_REGION (PHOBIUS); SIGNAL_PEPTIDE_H_REGION (PHOBIUS); SIGNAL_PEPTIDE (PHOBIUS); NON_CYTOPLASMIC_DOMAIN (PHOBIUS); SIGNAL_PEPTIDE_N_REGION (PHOBIUS); SSF54849 (SUPERFAMILY); IPR02740…
c9773_g1_i1	---NA---	252	0			0	-		no IPS match
c9782_g1_i1	prolyl-trna synthetase	2317	1	0	0.88	0	-		IPR002316 (PRINTS); IPR016061 (SMART); IPR016061 (G3DSA:3.30.110.GENE3D); IPR002314 (PFAM); IPR004154 (PFAM); IPR004499 (TIGRFAM); IPR016061 (PFAM); IPR007214 (PFAM); IPR004154 (G3DSA:3.40.50.GENE3D); G3DSA:3.30.930.10 (GENE3D); IPR007214 (G3DSA:3.90.960.GENE3D); PTHR11451:SF21 (PANTHER); PTHR11451 (PANTHER); IPR006195 (PROSITE_PROFILES); IPR004499 (HAMAP); IPR017449 (SUPERFAMILY); SSF55681 (SUPE…
c9788_g1_i1	---NA---	281	0			0	-		no IPS match
c9806_g1_i1	---NA---	572	0			0	-		no IPS match
c9811_g1_i1	---NA---	203	0			0	-		TRANSMEMBRANE (PHOBIUS); CYTOPLASMIC_DOMAIN (PHOBIUS); NON_CYTOPLASMIC_DOMAIN (PHOBIUS)
c9811_g2_i1	---NA---	1523	0			0	-		CYTOPLASMIC_DOMAIN (PHOBIUS); TRANSMEMBRANE (PHOBIUS); NON_CYTOPLASMIC_DOMAIN (PHOBIUS)
c9814_g1_i1	---NA---	815	0			0	-		Coil (COILS); Coil (COILS); SignalP-noTM (SIGNALP_EUK)
c9814_g2_i1	hypothetical protein PFBG_02038	3026	1	0	0.69	0	-		Coil (COILS); IPR001940 (PRINTS); G3DSA:2.40.10.10 (GENE3D); G3DSA:2.40.10.10 (GENE3D); PF13365 (PFAM); IPR001478 (G3DSA:2.30.42.GENE3D); PTHR22939 (PANTHER); IPR015724 (PTHR22939:PANTHER); IPR009003 (SUPERFAMILY)
c9816_g1_i1	---NA---	216	0			0	-		no IPS match
c9834_g1_i1	---NA---	240	0			0	-		no IPS match
c9847_g1_i1	---NA---	236	0			0	-		no IPS match
c9847_g2_i1	ubiquitin regulatory	432	1	3.15521e-56	0.89	0	-		G3DSA:3.10.20.90 (GENE3D); IPR001012 (PFAM); PTHR23333 (PANTHER); PTHR23333:SF20 (PANTHER); IPR001012 (PROSITE_PROFILES); IPR029071 (SUPERFAMILY)
c9847_g3_i1	nsfl1 cofactor p47	432	1	2.38016e-53	0.94	0	-		IPR012989 (PFAM); PTHR23333:SF20 (PANTHER); PTHR23333 (PANTHER); IPR012989 (PROSITE_PROFILES); IPR012989 (SUPERFAMILY)
c9849_g1_i1	hypothetical protein YYG_02476	5627	1	0	0.88	0	-		Coil (COILS); Coil (COILS); Coil (COILS); Coil (COILS); Coil (COILS); Coil (COILS); IPR004087 (SMART); IPR004088 (G3DSA:3.30.1370.GENE3D); IPR004088 (G3DSA:3.30.1370.GENE3D); IPR004088 (PFAM); PTHR10288:SF145 (PANTHER); PTHR10288 (PANTHER); IPR004088 (PROSITE_PROFILES); IPR004088 (PROSITE_PROFILES); IPR004088 (SUPERFAMILY); IPR004088 (SUPERFAMILY)
c9864_g1_i1	hypothetical protein PFTANZ_04764, partial	344	1	1.85019e-12	0.86	0	-		no IPS match
c9864_g2_i1	dna replication licensing factor	2903	1	0	0.97	0	-		no IPS match
c9865_g1_i1	---NA---	264	0			0	-		SignalP-noTM (SIGNALP_EUK)
c9867_g1_i1	hypothetical protein PFUGPA_03822	1979	1	1.1422e-89	0.86	0	-		no IPS match
c9871_g1_i1	hypothetical protein PFBG_03860	298	1	3.42069e-24	0.71	0	-		NON_CYTOPLASMIC_DOMAIN (PHOBIUS); SIGNAL_PEPTIDE_C_REGION (PHOBIUS); SIGNAL_PEPTIDE_H_REGION (PHOBIUS); SIGNAL_PEPTIDE (PHOBIUS); SIGNAL_PEPTIDE_N_REGION (PHOBIUS); SignalP-noTM (SIGNALP_EUK); SignalP-TM (SIGNALP_GRAM_POSITIVE); SignalP-noTM (SIGNALP_GRAM_NEGATIVE)
c9880_g1_i1	---NA---	453	0			0	-		no IPS match
c9882_g1_i1	large ribosomal subunit processing	1286	1	4.46101e-173	0.97	0	-		IPR022309 (PFAM); PTHR12642 (PANTHER); PTHR12642:SF0 (PANTHER)
c9888_g1_i1	---NA---	352	0			0	-		no IPS match
c9898_g1_i1	---NA---	1128	0			0	-		no IPS match
c9900_g1_i1	---NA---	260	0			0	-		no IPS match
c9928_g1_i1	hypothetical protein, conserved in Plasmodium species	1443	1	2.27423e-96	0.83	0	-		TRANSMEMBRANE (PHOBIUS); NON_CYTOPLASMIC_DOMAIN (PHOBIUS); CYTOPLASMIC_DOMAIN (PHOBIUS); TMhelix (TMHMM)
c9928_g2_i1	---NA---	369	0			0	-		no IPS match
c9935_g1_i1	thioredoxin, putative	826	1	1.07847e-124	0.93	0	-		IPR010400 (G3DSA:2.60.120.GENE3D); IPR010400 (PFAM); PTHR12175 (PANTHER); IPR010400 (PROSITE_PROFILES); IPR008979 (SUPERFAMILY)
c9969_g1_i1	---NA---	219	0			0	-		no IPS match
c10003_g1_i1	---NA---	239	0			0	-		no IPS match
c10023_g1_i1	---NA---	238	0			0	-		no IPS match
c10030_g1_i1	---NA---	223	0			0	-		no IPS match
c10033_g1_i1	---NA---	232	0			0	-		CYTOPLASMIC_DOMAIN (PHOBIUS); TRANSMEMBRANE (PHOBIUS); NON_CYTOPLASMIC_DOMAIN (PHOBIUS); TMhelix (TMHMM)
c10049_g1_i2	hypothetical protein	922	1	9.60387e-51	0.73	0	-		SignalP-noTM (SIGNALP_EUK)
c10049_g2_i1	hypothetical protein, conserved in Plasmodium species	1308	1	3.60217e-87	0.66	0	-		SignalP-noTM (SIGNALP_EUK)
c10077_g1_i1	hypothetical protein PFUGPA_03711	535	1	8.26925e-26	0.8	0	-		no IPS match
c10077_g2_i1	---NA---	636	0			0	-		Coil (COILS); Coil (COILS)
c10080_g1_i1	hypothetical protein PFTANZ_05255	4084	1	0	0.87	0	-		Coil (COILS); Coil (COILS); IPR011989 (G3DSA:1.25.10.GENE3D); IPR029446 (PFAM); IPR002553 (PFAM); IPR011710 (PFAM); IPR016460 (PANTHER); IPR016024 (SUPERFAMILY); IPR013041 (SUPERFAMILY)
c10084_g2_i1	---NA---	235	0			0	-		no IPS match
c10090_g1_i1	---NA---	558	0			0	-		no IPS match
c10095_g1_i1	---NA---	876	0			0	-		no IPS match
c10097_g1_i1	---NA---	688	0			0	-		no IPS match
c10119_g1_i1	---NA---	245	0			0	-		no IPS match
c10128_g1_i1	---NA---	218	0			0	-		no IPS match
c10147_g2_i1	---NA---	509	0			0	-		no IPS match
c10148_g1_i1	---NA---	229	0			0	-		no IPS match
c10174_g1_i1	hypothetical protein YYG_02628	1607	1	2.50251e-167	0.74	0	-		IPR029063 (G3DSA:3.40.50.GENE3D); PTHR12176:SF13 (PANTHER); PTHR12176 (PANTHER); IPR029063 (SUPERFAMILY)
c10182_g1_i1	---NA---	277	0			0	-		no IPS match
c10183_g1_i1	---NA---	251	0			0	-		TRANSMEMBRANE (PHOBIUS); CYTOPLASMIC_DOMAIN (PHOBIUS); NON_CYTOPLASMIC_DOMAIN (PHOBIUS); TMhelix (TMHMM)
c10189_g1_i1	mitochondrial carrier protein	225	1	4.06231e-16	0.95	2	C:integral component of membrane; P:transmembrane transport	-	IPR023395 (G3DSA:1.50.40.GENE3D); IPR023395 (SUPERFAMILY)
c10189_g2_i1	hypothetical protein C923_00775	1074	1	3.02618e-140	0.97	0	-		IPR023395 (G3DSA:1.50.40.GENE3D); IPR018108 (PFAM); PTHR24089:SF25 (PANTHER); PTHR24089 (PANTHER); TRANSMEMBRANE (PHOBIUS); TRANSMEMBRANE (PHOBIUS); CYTOPLASMIC_DOMAIN (PHOBIUS); CYTOPLASMIC_DOMAIN (PHOBIUS); TRANSMEMBRANE (PHOBIUS); NON_CYTOPLASMIC_DOMAIN (PHOBIUS); NON_CYTOPLASMIC_DOMAIN (PHOBIUS); IPR018108 (PROSITE_PROFILES); IPR018108 (PROSITE_PROFILES); IPR023395 (SUPERFAMILY); TMhelix (TMH…
c10272_g1_i1	---NA---	260	0			0	-		no IPS match
c10283_g1_i1	---NA---	257	0			0	-		NON_CYTOPLASMIC_DOMAIN (PHOBIUS); TRANSMEMBRANE (PHOBIUS); CYTOPLASMIC_DOMAIN (PHOBIUS); TMhelix (TMHMM)
c10292_g1_i2	---NA---	403	0			0	-		no IPS match
c10307_g1_i1	---NA---	282	0			0	-		no IPS match
c10348_g1_i1	---NA---	216	0			0	-		no IPS match
c10386_g1_i1	---NA---	334	0			0	-		NON_CYTOPLASMIC_DOMAIN (PHOBIUS); CYTOPLASMIC_DOMAIN (PHOBIUS); TRANSMEMBRANE (PHOBIUS)
c10386_g1_i2	---NA---	376	0			0	-		no IPS match
c10386_g1_i3	---NA---	314	0			0	-		no IPS match
c10397_g1_i2	---NA---	559	0			0	-		no IPS match
c10431_g1_i1	---NA---	433	0			0	-		TRANSMEMBRANE (PHOBIUS); CYTOPLASMIC_DOMAIN (PHOBIUS); NON_CYTOPLASMIC_DOMAIN (PHOBIUS); NON_CYTOPLASMIC_DOMAIN (PHOBIUS); TRANSMEMBRANE (PHOBIUS); TMhelix (TMHMM); TMhelix (TMHMM)
c10474_g1_i1	---NA---	291	0			0	-		NON_CYTOPLASMIC_DOMAIN (PHOBIUS); SIGNAL_PEPTIDE (PHOBIUS); SIGNAL_PEPTIDE_H_REGION (PHOBIUS); SIGNAL_PEPTIDE_N_REGION (PHOBIUS); SIGNAL_PEPTIDE_C_REGION (PHOBIUS); SignalP-TM (SIGNALP_GRAM_POSITIVE); SignalP-noTM (SIGNALP_EUK)
c10501_g1_i1	---NA---	356	0			0	-		TRANSMEMBRANE (PHOBIUS); NON_CYTOPLASMIC_DOMAIN (PHOBIUS); CYTOPLASMIC_DOMAIN (PHOBIUS)
c10502_g1_i1	---NA---	246	0			0	-		TRANSMEMBRANE (PHOBIUS); CYTOPLASMIC_DOMAIN (PHOBIUS); NON_CYTOPLASMIC_DOMAIN (PHOBIUS)
c10523_g1_i1	---NA---	517	0			0	-		TRANSMEMBRANE (PHOBIUS); NON_CYTOPLASMIC_DOMAIN (PHOBIUS); CYTOPLASMIC_DOMAIN (PHOBIUS); TMhelix (TMHMM)
c10535_g1_i1	---NA---	202	0			0	-		no IPS match
c10576_g1_i1	60s ribosomal protein l27a	622	1	6.42056e-76	0.99	3	C:ribosome; F:structural constituent of ribosome; P:translation	-	G3DSA:3.100.10.10 (GENE3D); IPR021131 (PFAM); PTHR11721:SF3 (PANTHER); PTHR11721 (PANTHER); IPR001196 (PROSITE_PATTERNS); IPR021131 (SUPERFAMILY)
c10593_g1_i2	---NA---	301	0			0	-		no IPS match
c10598_g1_i1	---NA---	204	0			0	-		no IPS match
c10598_g2_i1	thyroid peroxidase- partial	589	1	3.54987e-18	0.5	0	-		no IPS match
c10622_g1_i1	---NA---	207	0			0	-		no IPS match
c10638_g1_i1	---NA---	308	0			0	-		NON_CYTOPLASMIC_DOMAIN (PHOBIUS); TRANSMEMBRANE (PHOBIUS); CYTOPLASMIC_DOMAIN (PHOBIUS); TMhelix (TMHMM)
c10641_g1_i1	---NA---	224	0			0	-		no IPS match
c10656_g1_i1	---NA---	431	0			0	-		no IPS match
c10710_g1_i1	---NA---	256	0			0	-		NON_CYTOPLASMIC_DOMAIN (PHOBIUS); CYTOPLASMIC_DOMAIN (PHOBIUS); TRANSMEMBRANE (PHOBIUS); TMhelix (TMHMM)
c10755_g1_i2	---NA---	381	0			0	-		NON_CYTOPLASMIC_DOMAIN (PHOBIUS); CYTOPLASMIC_DOMAIN (PHOBIUS); TRANSMEMBRANE (PHOBIUS); TMhelix (TMHMM)
c10773_g1_i1	---NA---	259	0			0	-		CYTOPLASMIC_DOMAIN (PHOBIUS); NON_CYTOPLASMIC_DOMAIN (PHOBIUS); TRANSMEMBRANE (PHOBIUS); TMhelix (TMHMM)
c10781_g1_i1	---NA---	320	0			0	-		no IPS match
c10813_g1_i1	transcription factor with ap2 domain	686	1	3.76521e-36	0.86	5	C:apicoplast; C:nuclear periphery; F:sequence-specific DNA binding transcription factor activity; F:telomeric DNA binding; P:regulation of transcription, DNA-templated	-	IPR001471 (PFAM)
c10838_g1_i1	---NA---	405	0			0	-		no IPS match
c10839_g1_i2	---NA---	261	0			0	-		no IPS match
c10861_g1_i2	---NA---	297	0			0	-		SIGNAL_PEPTIDE (PHOBIUS); SIGNAL_PEPTIDE_N_REGION (PHOBIUS); SIGNAL_PEPTIDE_C_REGION (PHOBIUS); NON_CYTOPLASMIC_DOMAIN (PHOBIUS); SIGNAL_PEPTIDE_H_REGION (PHOBIUS)
c10867_g1_i1	---NA---	379	0			0	-		no IPS match
c10883_g1_i1	---NA---	234	0			0	-		no IPS match
c10923_g1_i1	low quality protein: neuroepithelial cell-transforming gene 1 protein	246	1	6.0518e-47	1	0	-		IPR015721 (PANTHER); PTHR22825:SF3 (PANTHER)
c10937_g1_i1	---NA---	402	0			0	-		no IPS match
c10937_g1_i2	---NA---	304	0			0	-		no IPS match
c10938_g1_i1	---NA---	205	0			0	-		no IPS match
c11001_g1_i1	---NA---	405	0			0	-		no IPS match
c11002_g1_i1	cyclin homologue	581	1	7.4912e-113	0.95	6	C:TFIIK complex; F:cyclin-dependent protein serine/threonine kinase regulator activity; F:protein kinase binding; P:regulation of cyclin-dependent protein serine/threonine kinase activity; P:transcription, DNA-templated; P:regulation of transcription, DNA-templated	EC:2.7.1	IPR006671 (PFAM); IPR013763 (G3DSA:1.10.472.GENE3D); IPR027081 (PTHR10026:PANTHER); IPR015429 (PANTHER); NON_CYTOPLASMIC_DOMAIN (PHOBIUS); TRANSMEMBRANE (PHOBIUS); CYTOPLASMIC_DOMAIN (PHOBIUS); IPR013763 (SUPERFAMILY)
c11002_g2_i1	cyclin homologue	480	1	1.46617e-41	0.98	6	C:TFIIK complex; F:cyclin-dependent protein serine/threonine kinase regulator activity; F:protein kinase binding; P:regulation of cyclin-dependent protein serine/threonine kinase activity; P:transcription, DNA-templated; P:regulation of transcription, DNA-templated	EC:2.7.1	Coil (COILS)
c11039_g1_i1	---NA---	586	0			0	-		no IPS match
c11042_g1_i1	---NA---	259	0			0	-		TRANSMEMBRANE (PHOBIUS); CYTOPLASMIC_DOMAIN (PHOBIUS); NON_CYTOPLASMIC_DOMAIN (PHOBIUS); TMhelix (TMHMM)
c11051_g1_i1	---NA---	280	0			0	-		no IPS match
c11069_g1_i1	---NA---	242	0			0	-		no IPS match
c11125_g1_i1	---NA---	519	0			0	-		NON_CYTOPLASMIC_DOMAIN (PHOBIUS); TRANSMEMBRANE (PHOBIUS); CYTOPLASMIC_DOMAIN (PHOBIUS)
c11148_g1_i1	---NA---	249	0			0	-		no IPS match
c11153_g1_i1	---NA---	261	0			0	-		no IPS match
c11199_g1_i1	---NA---	217	0			0	-		CYTOPLASMIC_DOMAIN (PHOBIUS); NON_CYTOPLASMIC_DOMAIN (PHOBIUS); NON_CYTOPLASMIC_DOMAIN (PHOBIUS); TRANSMEMBRANE (PHOBIUS); TRANSMEMBRANE (PHOBIUS); TMhelix (TMHMM); TMhelix (TMHMM)
c11215_g1_i1	---NA---	202	0			0	-		no IPS match
c11221_g1_i1	---NA---	321	0			0	-		CYTOPLASMIC_DOMAIN (PHOBIUS); TRANSMEMBRANE (PHOBIUS); NON_CYTOPLASMIC_DOMAIN (PHOBIUS); TMhelix (TMHMM)
c11221_g2_i1	---NA---	229	0			0	-		NON_CYTOPLASMIC_DOMAIN (PHOBIUS); CYTOPLASMIC_DOMAIN (PHOBIUS); TRANSMEMBRANE (PHOBIUS); TMhelix (TMHMM)
c11222_g1_i1	---NA---	252	0			0	-		SIGNAL_PEPTIDE_H_REGION (PHOBIUS); NON_CYTOPLASMIC_DOMAIN (PHOBIUS); SIGNAL_PEPTIDE_N_REGION (PHOBIUS); SIGNAL_PEPTIDE_C_REGION (PHOBIUS); SIGNAL_PEPTIDE (PHOBIUS); SignalP-noTM (SIGNALP_EUK)
c11227_g1_i1	---NA---	323	0			0	-		no IPS match
c11236_g1_i1	---NA---	531	0			0	-		SignalP-TM (SIGNALP_GRAM_POSITIVE)
c11261_g1_i1	---NA---	290	0			0	-		no IPS match
c11301_g1_i1	---NA---	407	0			0	-		TRANSMEMBRANE (PHOBIUS); NON_CYTOPLASMIC_DOMAIN (PHOBIUS); CYTOPLASMIC_DOMAIN (PHOBIUS); NON_CYTOPLASMIC_DOMAIN (PHOBIUS); TRANSMEMBRANE (PHOBIUS); TMhelix (TMHMM); TMhelix (TMHMM)
c11330_g1_i1	---NA---	235	0			0	-		NON_CYTOPLASMIC_DOMAIN (PHOBIUS); TRANSMEMBRANE (PHOBIUS); CYTOPLASMIC_DOMAIN (PHOBIUS); TMhelix (TMHMM)
c11336_g1_i2	---NA---	237	0			0	-		no IPS match
c11366_g1_i1	---NA---	291	0			0	-		no IPS match
c11387_g1_i1	---NA---	220	0			0	-		no IPS match
c11419_g1_i1	---NA---	259	0			0	-		no IPS match
c11431_g1_i1	---NA---	388	0			0	-		no IPS match
c11453_g1_i1	---NA---	447	0			0	-		CYTOPLASMIC_DOMAIN (PHOBIUS); TRANSMEMBRANE (PHOBIUS); NON_CYTOPLASMIC_DOMAIN (PHOBIUS); TMhelix (TMHMM)
c11454_g1_i1	cytochrome c oxidase subunit	1123	1	3.74423e-99	0.8	0	-		PR01166 (PRINTS); IPR008972 (G3DSA:2.60.40.GENE3D); PTHR22888:SF2 (PANTHER); PTHR22888 (PANTHER); NON_CYTOPLASMIC_DOMAIN (PHOBIUS); TRANSMEMBRANE (PHOBIUS); CYTOPLASMIC_DOMAIN (PHOBIUS); TMhelix (TMHMM)
c11454_g1_i2	cytochrome c oxidase subunit	1020	1	2.71904e-106	0.8	0	-		PR01166 (PRINTS); IPR011759 (G3DSA:1.10.287.GENE3D); IPR008972 (G3DSA:2.60.40.GENE3D); PTHR22888:SF2 (PANTHER); PTHR22888 (PANTHER); CYTOPLASMIC_DOMAIN (PHOBIUS); NON_CYTOPLASMIC_DOMAIN (PHOBIUS); TRANSMEMBRANE (PHOBIUS); IPR002429 (PROSITE_PROFILES); TMhelix (TMHMM)
c11459_g1_i1	---NA---	259	0			0	-		no IPS match
c11472_g1_i1	---NA---	316	0			0	-		TRANSMEMBRANE (PHOBIUS); CYTOPLASMIC_DOMAIN (PHOBIUS); NON_CYTOPLASMIC_DOMAIN (PHOBIUS); TMhelix (TMHMM)
c11472_g2_i1	---NA---	492	0			0	-		no IPS match
c11547_g1_i1	---NA---	260	0			0	-		no IPS match
c11554_g1_i1	---NA---	421	0			0	-		no IPS match
c11569_g1_i1	---NA---	232	0			0	-		no IPS match
c11610_g2_i1	hypothetical protein	240	1	8.997e-23	0.81	0	-		TRANSMEMBRANE (PHOBIUS); CYTOPLASMIC_DOMAIN (PHOBIUS); NON_CYTOPLASMIC_DOMAIN (PHOBIUS); TMhelix (TMHMM)
c11649_g1_i1	---NA---	305	0			0	-		CYTOPLASMIC_DOMAIN (PHOBIUS); TRANSMEMBRANE (PHOBIUS); NON_CYTOPLASMIC_DOMAIN (PHOBIUS); TMhelix (TMHMM)
c11657_g1_i1	---NA---	218	0			0	-		no IPS match
c11719_g1_i1	---NA---	284	0			0	-		no IPS match
c11725_g1_i1	---NA---	474	0			0	-		SIGNAL_PEPTIDE_H_REGION (PHOBIUS); SIGNAL_PEPTIDE_C_REGION (PHOBIUS); NON_CYTOPLASMIC_DOMAIN (PHOBIUS); SIGNAL_PEPTIDE (PHOBIUS); SIGNAL_PEPTIDE_N_REGION (PHOBIUS)
c11757_g1_i1	---NA---	239	0			0	-		TRANSMEMBRANE (PHOBIUS); NON_CYTOPLASMIC_DOMAIN (PHOBIUS); CYTOPLASMIC_DOMAIN (PHOBIUS); TMhelix (TMHMM)
c11765_g1_i1	---NA---	229	0			0	-		no IPS match
c11771_g1_i1	---NA---	285	0			0	-		no IPS match
c11810_g1_i1	---NA---	565	0			0	-		no IPS match
c11819_g1_i1	---NA---	300	0			0	-		no IPS match
c11838_g1_i1	---NA---	230	0			0	-		no IPS match
c11906_g2_i1	---NA---	208	0			0	-		no IPS match
c11914_g1_i1	---NA---	338	0			0	-		no IPS match
c11914_g3_i1	---NA---	452	0			0	-		no IPS match
c11921_g1_i1	---NA---	371	0			0	-		SignalP-noTM (SIGNALP_EUK)
c11952_g1_i1	---NA---	220	0			0	-		TMhelix (TMHMM)
c11952_g2_i1	---NA---	272	0			0	-		no IPS match
c11984_g1_i1	---NA---	291	0			0	-		no IPS match
c12054_g1_i1	---NA---	290	0			0	-		no IPS match
c12062_g2_i1	---NA---	882	0			0	-		Coil (COILS); Coil (COILS)
c12065_g1_i1	---NA---	211	0			0	-		CYTOPLASMIC_DOMAIN (PHOBIUS); TRANSMEMBRANE (PHOBIUS); NON_CYTOPLASMIC_DOMAIN (PHOBIUS); TMhelix (TMHMM)
c12098_g1_i1	---NA---	400	0			0	-		TRANSMEMBRANE (PHOBIUS); CYTOPLASMIC_DOMAIN (PHOBIUS); NON_CYTOPLASMIC_DOMAIN (PHOBIUS); TMhelix (TMHMM)
c12098_g1_i2	---NA---	326	0			0	-		CYTOPLASMIC_DOMAIN (PHOBIUS); TRANSMEMBRANE (PHOBIUS); NON_CYTOPLASMIC_DOMAIN (PHOBIUS); TMhelix (TMHMM)
c12099_g2_i1	---NA---	298	0			0	-		no IPS match
c12186_g1_i1	---NA---	228	0			0	-		no IPS match
c12243_g1_i1	---NA---	595	0			0	-		TRANSMEMBRANE (PHOBIUS); NON_CYTOPLASMIC_DOMAIN (PHOBIUS); CYTOPLASMIC_DOMAIN (PHOBIUS); TMhelix (TMHMM)
c12246_g1_i1	---NA---	238	0			0	-		CYTOPLASMIC_DOMAIN (PHOBIUS); NON_CYTOPLASMIC_DOMAIN (PHOBIUS); TRANSMEMBRANE (PHOBIUS); TMhelix (TMHMM)
c12260_g1_i1	---NA---	212	0			0	-		no IPS match
c12288_g1_i1	---NA---	225	0			0	-		NON_CYTOPLASMIC_DOMAIN (PHOBIUS); TRANSMEMBRANE (PHOBIUS); CYTOPLASMIC_DOMAIN (PHOBIUS); TRANSMEMBRANE (PHOBIUS); NON_CYTOPLASMIC_DOMAIN (PHOBIUS); TMhelix (TMHMM); TMhelix (TMHMM)
c12318_g1_i1	---NA---	346	0			0	-		NON_CYTOPLASMIC_DOMAIN (PHOBIUS); CYTOPLASMIC_DOMAIN (PHOBIUS); TRANSMEMBRANE (PHOBIUS); TMhelix (TMHMM)
c12353_g1_i1	---NA---	242	0			0	-		TRANSMEMBRANE (PHOBIUS); CYTOPLASMIC_DOMAIN (PHOBIUS); NON_CYTOPLASMIC_DOMAIN (PHOBIUS); TMhelix (TMHMM)
c12361_g1_i1	---NA---	276	0			0	-		CYTOPLASMIC_DOMAIN (PHOBIUS); TRANSMEMBRANE (PHOBIUS); NON_CYTOPLASMIC_DOMAIN (PHOBIUS); TMhelix (TMHMM)
c12369_g1_i1	c50 peptidase	1532	1	1.75069e-48	0.56	3	C:nucleus; F:peptidase activity; P:proteolysis	-	NON_CYTOPLASMIC_DOMAIN (PHOBIUS); NON_CYTOPLASMIC_DOMAIN (PHOBIUS); TRANSMEMBRANE (PHOBIUS); CYTOPLASMIC_DOMAIN (PHOBIUS); TRANSMEMBRANE (PHOBIUS); TMhelix (TMHMM)
c12369_g2_i1	c50 peptidase	477	1	7.01513e-41	0.77	3	C:nucleus; F:peptidase activity; P:proteolysis	-	TRANSMEMBRANE (PHOBIUS); NON_CYTOPLASMIC_DOMAIN (PHOBIUS); CYTOPLASMIC_DOMAIN (PHOBIUS); CYTOPLASMIC_DOMAIN (PHOBIUS); TRANSMEMBRANE (PHOBIUS); TMhelix (TMHMM); TMhelix (TMHMM)
c12374_g1_i1	---NA---	207	0			0	-		NON_CYTOPLASMIC_DOMAIN (PHOBIUS); TRANSMEMBRANE (PHOBIUS); CYTOPLASMIC_DOMAIN (PHOBIUS)
c12430_g1_i1	hypothetical protein PFAG_04670	1107	1	0	0.96	0	-		IPR003593 (SMART); IPR027417 (G3DSA:3.40.50.GENE3D); G3DSA:1.20.272.10 (GENE3D); PF13177 (PFAM); IPR013748 (PFAM); G3DSA:1.10.8.60 (GENE3D); PTHR11669:SF7 (PANTHER); PTHR11669 (PANTHER); IPR008921 (SUPERFAMILY); IPR027417 (SUPERFAMILY)
c12436_g1_i1	---NA---	212	0			0	-		no IPS match
c12513_g1_i1	---NA---	241	0			0	-		CYTOPLASMIC_DOMAIN (PHOBIUS); TRANSMEMBRANE (PHOBIUS); NON_CYTOPLASMIC_DOMAIN (PHOBIUS)
c12516_g1_i1	---NA---	361	0			0	-		no IPS match
c12527_g1_i1	---NA---	474	0			0	-		no IPS match
c12548_g1_i1	---NA---	309	0			0	-		no IPS match
c12576_g1_i1	---NA---	399	0			0	-		no IPS match
c12628_g1_i1	---NA---	248	0			0	-		NON_CYTOPLASMIC_DOMAIN (PHOBIUS); TRANSMEMBRANE (PHOBIUS); CYTOPLASMIC_DOMAIN (PHOBIUS); TMhelix (TMHMM)
c12647_g1_i1	---NA---	289	0			0	-		no IPS match
c12687_g1_i1	---NA---	266	0			0	-		no IPS match
c12691_g1_i1	ubiquitin activating enzyme	2023	1	0	0.82	3	F:ATP binding; F:small protein activating enzyme activity; P:cellular protein modification process	-	IPR030661 (PIRSF); IPR000127 (PFAM); IPR016040 (G3DSA:3.40.50.GENE3D); IPR023280 (G3DSA:1.10.3240.GENE3D); IPR019572 (PFAM); IPR028077 (PFAM); IPR000594 (PFAM); PTHR10953 (PANTHER); PTHR10953:SF5 (PANTHER); IPR009036 (SUPERFAMILY)
c12737_g1_i1	---NA---	376	0			0	-		CYTOPLASMIC_DOMAIN (PHOBIUS); NON_CYTOPLASMIC_DOMAIN (PHOBIUS); TRANSMEMBRANE (PHOBIUS); TMhelix (TMHMM)
c12738_g1_i1	---NA---	327	0			0	-		no IPS match
c12748_g1_i1	---NA---	289	0			0	-		TMhelix (TMHMM)
c12761_g1_i1	---NA---	208	0			0	-		no IPS match
c12775_g1_i1	---NA---	331	0			0	-		Coil (COILS)
c12824_g1_i1	---NA---	297	0			0	-		no IPS match
c12859_g1_i1	---NA---	281	0			0	-		NON_CYTOPLASMIC_DOMAIN (PHOBIUS); TRANSMEMBRANE (PHOBIUS); CYTOPLASMIC_DOMAIN (PHOBIUS); TMhelix (TMHMM)
c12880_g1_i1	---NA---	229	0			0	-		NON_CYTOPLASMIC_DOMAIN (PHOBIUS); CYTOPLASMIC_DOMAIN (PHOBIUS); TRANSMEMBRANE (PHOBIUS); TMhelix (TMHMM)
c12884_g1_i1	---NA---	554	0			0	-		no IPS match
c12887_g1_i1	hypothetical protein PFMALIP_01156	285	1	1.30275e-28	0.98	0	-		NON_CYTOPLASMIC_DOMAIN (PHOBIUS); SIGNAL_PEPTIDE_C_REGION (PHOBIUS); SIGNAL_PEPTIDE_N_REGION (PHOBIUS); SIGNAL_PEPTIDE (PHOBIUS); SIGNAL_PEPTIDE_H_REGION (PHOBIUS)
c12887_g2_i1	40s ribosomal protein	985	1	1.53453e-38	0.94	4	C:ribosome; F:nucleotide binding; F:structural constituent of ribosome; P:translation	-	IPR001976 (PFAM); IPR012677 (G3DSA:3.30.70.GENE3D); IPR001976 (PANTHER); IPR001976 (PRODOM); IPR012678 (SUPERFAMILY)
c12896_g1_i1	---NA---	224	0			0	-		no IPS match
c12921_g1_i1	---NA---	274	0			0	-		CYTOPLASMIC_DOMAIN (PHOBIUS); NON_CYTOPLASMIC_DOMAIN (PHOBIUS); TRANSMEMBRANE (PHOBIUS); TMhelix (TMHMM)
c12933_g1_i1	---NA---	254	0			0	-		no IPS match
c12954_g1_i1	---NA---	352	0			0	-		no IPS match
c12987_g1_i1	---NA---	370	0			0	-		CYTOPLASMIC_DOMAIN (PHOBIUS); TRANSMEMBRANE (PHOBIUS); NON_CYTOPLASMIC_DOMAIN (PHOBIUS); TMhelix (TMHMM)
c12987_g1_i2	---NA---	322	0			0	-		NON_CYTOPLASMIC_DOMAIN (PHOBIUS); TRANSMEMBRANE (PHOBIUS); CYTOPLASMIC_DOMAIN (PHOBIUS); TMhelix (TMHMM)
c12988_g1_i1	---NA---	307	0			0	-		no IPS match
c13025_g1_i1	---NA---	588	0			0	-		SIGNAL_PEPTIDE (PHOBIUS); SIGNAL_PEPTIDE_H_REGION (PHOBIUS); SIGNAL_PEPTIDE_C_REGION (PHOBIUS); NON_CYTOPLASMIC_DOMAIN (PHOBIUS); SIGNAL_PEPTIDE_N_REGION (PHOBIUS)
c13029_g1_i1	---NA---	247	0			0	-		CYTOPLASMIC_DOMAIN (PHOBIUS); NON_CYTOPLASMIC_DOMAIN (PHOBIUS); TRANSMEMBRANE (PHOBIUS); TMhelix (TMHMM)
c13034_g1_i1	---NA---	239	0			0	-		no IPS match
c13039_g1_i1	---NA---	203	0			0	-		no IPS match
c13041_g1_i1	---NA---	316	0			0	-		no IPS match
c13069_g1_i1	---NA---	307	0			0	-		no IPS match
c13084_g1_i1	---NA---	214	0			0	-		no IPS match
c13084_g2_i1	---NA---	270	0			0	-		no IPS match
c13131_g1_i1	---NA---	206	0			0	-		no IPS match
c13168_g1_i2	---NA---	237	0			0	-		no IPS match
c13194_g1_i1	---NA---	257	0			0	-		no IPS match
c13211_g1_i1	synaptophysin-like protein 1-like	396	1	8.96272e-48	0.75	0	-		IPR001285 (PRINTS); IPR008253 (PFAM); IPR001285 (PANTHER); PTHR10306:SF9 (PANTHER); TRANSMEMBRANE (PHOBIUS); TRANSMEMBRANE (PHOBIUS); NON_CYTOPLASMIC_DOMAIN (PHOBIUS); NON_CYTOPLASMIC_DOMAIN (PHOBIUS); CYTOPLASMIC_DOMAIN (PHOBIUS); IPR008253 (PROSITE_PROFILES); TMhelix (TMHMM); TMhelix (TMHMM)
c13282_g1_i1	---NA---	267	0			0	-		no IPS match
c13427_g1_i1	---NA---	230	0			0	-		CYTOPLASMIC_DOMAIN (PHOBIUS); NON_CYTOPLASMIC_DOMAIN (PHOBIUS); TRANSMEMBRANE (PHOBIUS); TMhelix (TMHMM)
c13454_g1_i1	---NA---	594	0			0	-		no IPS match
c13474_g1_i1	---NA---	237	0			0	-		no IPS match
c13488_g1_i1	---NA---	239	0			0	-		TRANSMEMBRANE (PHOBIUS); CYTOPLASMIC_DOMAIN (PHOBIUS); NON_CYTOPLASMIC_DOMAIN (PHOBIUS); TMhelix (TMHMM)
c13518_g1_i1	---NA---	207	0			0	-		no IPS match
c13518_g2_i1	---NA---	244	0			0	-		NON_CYTOPLASMIC_DOMAIN (PHOBIUS); CYTOPLASMIC_DOMAIN (PHOBIUS); TRANSMEMBRANE (PHOBIUS); TMhelix (TMHMM)
c13545_g1_i1	---NA---	248	0			0	-		TRANSMEMBRANE (PHOBIUS); TRANSMEMBRANE (PHOBIUS); CYTOPLASMIC_DOMAIN (PHOBIUS); NON_CYTOPLASMIC_DOMAIN (PHOBIUS); CYTOPLASMIC_DOMAIN (PHOBIUS); TMhelix (TMHMM)
c13571_g1_i1	---NA---	202	0			0	-		TRANSMEMBRANE (PHOBIUS); CYTOPLASMIC_DOMAIN (PHOBIUS); TRANSMEMBRANE (PHOBIUS); NON_CYTOPLASMIC_DOMAIN (PHOBIUS); NON_CYTOPLASMIC_DOMAIN (PHOBIUS); TMhelix (TMHMM); TMhelix (TMHMM)
c13599_g1_i1	---NA---	234	0			0	-		no IPS match
c13679_g1_i1	---NA---	446	0			0	-		CYTOPLASMIC_DOMAIN (PHOBIUS); TRANSMEMBRANE (PHOBIUS); NON_CYTOPLASMIC_DOMAIN (PHOBIUS); TMhelix (TMHMM)
c13686_g1_i1	---NA---	215	0			0	-		no IPS match
c13695_g1_i1	---NA---	228	0			0	-		no IPS match
c13712_g1_i1	---NA---	229	0			0	-		no IPS match
c13763_g1_i1	---NA---	240	0			0	-		SIGNAL_PEPTIDE_C_REGION (PHOBIUS); NON_CYTOPLASMIC_DOMAIN (PHOBIUS); SIGNAL_PEPTIDE_N_REGION (PHOBIUS); SIGNAL_PEPTIDE_H_REGION (PHOBIUS); SIGNAL_PEPTIDE (PHOBIUS); SignalP-noTM (SIGNALP_EUK)
c13775_g2_i1	hypothetical protein	760	1	1.18044e-16	0.77	3	F:protein kinase activity; F:ATP binding; P:protein phosphorylation	-	G3DSA:1.10.510.10 (GENE3D); SIGNAL_PEPTIDE (PHOBIUS); SIGNAL_PEPTIDE_C_REGION (PHOBIUS); NON_CYTOPLASMIC_DOMAIN (PHOBIUS); SIGNAL_PEPTIDE_N_REGION (PHOBIUS); SIGNAL_PEPTIDE_H_REGION (PHOBIUS); IPR011009 (SUPERFAMILY)
c13861_g1_i1	---NA---	407	0			0	-		no IPS match
c13871_g1_i1	---NA---	280	0			0	-		TMhelix (TMHMM)
c13871_g2_i1	---NA---	263	0			0	-		no IPS match
c13874_g1_i1	---NA---	208	0			0	-		no IPS match
c13907_g1_i1	---NA---	214	0			0	-		no IPS match
c13931_g1_i1	---NA---	268	0			0	-		TRANSMEMBRANE (PHOBIUS); CYTOPLASMIC_DOMAIN (PHOBIUS); NON_CYTOPLASMIC_DOMAIN (PHOBIUS); TMhelix (TMHMM)
c13932_g1_i1	---NA---	208	0			0	-		no IPS match
c13937_g1_i1	---NA---	279	0			0	-		TRANSMEMBRANE (PHOBIUS); NON_CYTOPLASMIC_DOMAIN (PHOBIUS); CYTOPLASMIC_DOMAIN (PHOBIUS); TRANSMEMBRANE (PHOBIUS); CYTOPLASMIC_DOMAIN (PHOBIUS); TMhelix (TMHMM); TMhelix (TMHMM)
c14039_g1_i1	---NA---	372	0			0	-		no IPS match
c14065_g1_i1	---NA---	243	0			0	-		SIGNAL_PEPTIDE_C_REGION (PHOBIUS); SIGNAL_PEPTIDE_H_REGION (PHOBIUS); SIGNAL_PEPTIDE (PHOBIUS); SIGNAL_PEPTIDE_N_REGION (PHOBIUS); NON_CYTOPLASMIC_DOMAIN (PHOBIUS); TMhelix (TMHMM)
c14073_g1_i1	---NA---	229	0			0	-		no IPS match
c14077_g1_i1	---NA---	205	0			0	-		SIGNAL_PEPTIDE (PHOBIUS); SIGNAL_PEPTIDE_C_REGION (PHOBIUS); NON_CYTOPLASMIC_DOMAIN (PHOBIUS); SIGNAL_PEPTIDE_H_REGION (PHOBIUS); SIGNAL_PEPTIDE_N_REGION (PHOBIUS); TMhelix (TMHMM)
c14106_g1_i1	---NA---	203	0			0	-		no IPS match
c14145_g1_i1	---NA---	360	0			0	-		no IPS match
c14178_g1_i1	---NA---	223	0			0	-		no IPS match
c14193_g1_i1	---NA---	201	0			0	-		no IPS match
c14256_g1_i1	---NA---	265	0			0	-		no IPS match
c14302_g1_i1	---NA---	207	0			0	-		no IPS match
c14311_g1_i1	---NA---	278	0			0	-		CYTOPLASMIC_DOMAIN (PHOBIUS); NON_CYTOPLASMIC_DOMAIN (PHOBIUS); TRANSMEMBRANE (PHOBIUS); TMhelix (TMHMM)
c14317_g1_i1	---NA---	315	0			0	-		TRANSMEMBRANE (PHOBIUS); NON_CYTOPLASMIC_DOMAIN (PHOBIUS); CYTOPLASMIC_DOMAIN (PHOBIUS); TMhelix (TMHMM)
c14330_g1_i1	---NA---	245	0			0	-		no IPS match
c14337_g1_i1	---NA---	225	0			0	-		NON_CYTOPLASMIC_DOMAIN (PHOBIUS); CYTOPLASMIC_DOMAIN (PHOBIUS); TRANSMEMBRANE (PHOBIUS); TMhelix (TMHMM)
c14461_g1_i1	---NA---	276	0			0	-		no IPS match
c14466_g2_i1	---NA---	228	0			0	-		TMhelix (TMHMM)
c14577_g1_i1	methylthioribose-1-phosphate isomerase	401	1	8.52962e-35	0.71	0	-		no IPS match
c14606_g1_i1	---NA---	304	0			0	-		no IPS match
c14616_g1_i2	---NA---	549	0			0	-		no IPS match
c14680_g1_i1	---NA---	219	0			0	-		no IPS match
c14824_g2_i1	---NA---	241	0			0	-		no IPS match
c14913_g1_i1	p25-alpha family	499	1	8.21865e-56	0.92	0	-		no IPS match
c14921_g1_i1	---NA---	231	0			0	-		no IPS match
c14926_g1_i1	---NA---	216	0			0	-		SIGNAL_PEPTIDE_C_REGION (PHOBIUS); SIGNAL_PEPTIDE (PHOBIUS); NON_CYTOPLASMIC_DOMAIN (PHOBIUS); SIGNAL_PEPTIDE_H_REGION (PHOBIUS); SIGNAL_PEPTIDE_N_REGION (PHOBIUS)
c15096_g1_i1	---NA---	250	0			0	-		no IPS match
c15100_g1_i1	hypothetical protein YYC_01241	1292	1	1.06531e-125	0.85	0	-		CYTOPLASMIC_DOMAIN (PHOBIUS); TRANSMEMBRANE (PHOBIUS); NON_CYTOPLASMIC_DOMAIN (PHOBIUS); NON_CYTOPLASMIC_DOMAIN (PHOBIUS); TRANSMEMBRANE (PHOBIUS); TMhelix (TMHMM); TMhelix (TMHMM)
c15127_g1_i1	---NA---	212	0			0	-		no IPS match
c15129_g1_i1	---NA---	202	0			0	-		no IPS match
c15182_g1_i3	---NA---	229	0			0	-		no IPS match
c15217_g1_i1	---NA---	248	0			0	-		no IPS match
c15219_g1_i1	---NA---	298	0			0	-		no IPS match
c15223_g1_i1	---NA---	240	0			0	-		no IPS match
c15226_g1_i1	---NA---	345	0			0	-		no IPS match
c15242_g1_i1	dehydrodolichyl diphosphate synthetase	1258	1	3.33378e-153	0.85	2	F:transferase activity, transferring alkyl or aryl (other than methyl) groups; P:metabolic process	-	IPR001441 (PFAM); IPR001441 (G3DSA:3.40.1180.GENE3D); IPR001441 (TIGRFAM); IPR001441 (PANTHER); IPR001441 (SUPERFAMILY)
c15256_g1_i1	choline kinase	1511	1	0	0.86	6	C:cytosol; F:nucleotide binding; F:choline kinase activity; F:choline binding; P:CDP-choline pathway; P:phosphorylation	EC:2.7.1.32	no IPS match
c15257_g1_i2	---NA---	1255	0			0	-		Coil (COILS); Coil (COILS); Coil (COILS)
c15263_g1_i1	hexose transporter	3391	1	0	0.91	0	-		IPR003663 (PRINTS); G3DSA:1.20.1250.20 (GENE3D); IPR005828 (PFAM); IPR003663 (TIGRFAM); PTHR24063:SF82 (PANTHER); PTHR24063 (PANTHER); IPR005829 (PROSITE_PATTERNS); IPR005829 (PROSITE_PATTERNS); CYTOPLASMIC_DOMAIN (PHOBIUS); TRANSMEMBRANE (PHOBIUS); CYTOPLASMIC_DOMAIN (PHOBIUS); NON_CYTOPLASMIC_DOMAIN (PHOBIUS); NON_CYTOPLASMIC_DOMAIN (PHOBIUS); CYTOPLASMIC_DOMAIN (PHOBIUS); TRANSMEMBRANE (PHOBIU…
c15271_g1_i1	---NA---	294	0			0	-		SIGNAL_PEPTIDE_C_REGION (PHOBIUS); SIGNAL_PEPTIDE_N_REGION (PHOBIUS); SIGNAL_PEPTIDE (PHOBIUS); NON_CYTOPLASMIC_DOMAIN (PHOBIUS); SIGNAL_PEPTIDE_H_REGION (PHOBIUS)
c15282_g1_i1	---NA---	781	0			0	-		no IPS match
c15282_g1_i2	---NA---	844	0			0	-		no IPS match
c15297_g1_i1	---NA---	302	0			0	-		NON_CYTOPLASMIC_DOMAIN (PHOBIUS); CYTOPLASMIC_DOMAIN (PHOBIUS); TRANSMEMBRANE (PHOBIUS); TMhelix (TMHMM)
c15316_g1_i2	---NA---	321	0			0	-		no IPS match
c15348_g1_i1	---NA---	255	0			0	-		Coil (COILS)
c15354_g1_i1	---NA---	417	0			0	-		no IPS match
c15355_g1_i1	---NA---	422	0			0	-		no IPS match
c15356_g1_i1	---NA---	231	0			0	-		CYTOPLASMIC_DOMAIN (PHOBIUS); TRANSMEMBRANE (PHOBIUS); NON_CYTOPLASMIC_DOMAIN (PHOBIUS); TMhelix (TMHMM)
c15363_g1_i1	hypothetical protein	490	1	4.86163e-53	0.75	0	-		IPR028083 (PFAM)
c15369_g1_i2	serine repeat antigen 7	3209	1	0	0.62	0	-		IPR000668 (PRINTS); IPR000668 (SMART); G3DSA:3.90.70.10 (GENE3D); IPR000668 (PFAM); PTHR12411:SF309 (PANTHER); IPR013128 (PANTHER); IPR000169 (PROSITE_PATTERNS); SSF54001 (SUPERFAMILY)
c15377_g1_i1	---NA---	240	0			0	-		no IPS match
c15380_g1_i1	PREDICTED: rhotekin	544	1	4.93482e-67	0.84	0	-		IPR001849 (SMART); IPR001849 (PFAM); IPR011993 (G3DSA:2.30.29.GENE3D); PTHR21538 (PANTHER); IPR030471 (PTHR21538:PANTHER); TRANSMEMBRANE (PHOBIUS); CYTOPLASMIC_DOMAIN (PHOBIUS); NON_CYTOPLASMIC_DOMAIN (PHOBIUS); IPR001849 (PROSITE_PROFILES); SSF50729 (SUPERFAMILY); TMhelix (TMHMM)
c15389_g1_i1	---NA---	376	0			0	-		no IPS match
c15389_g2_i1	---NA---	1021	0			0	-		TMhelix (TMHMM)
c15392_g1_i1	---NA---	1110	0			0	-		Coil (COILS); Coil (COILS); Coil (COILS); Coil (COILS)
c15396_g1_i2	---NA---	313	0			0	-		no IPS match
c15403_g1_i1	hypothetical protein PFMC_05352, partial	2333	1	0	0.9	0	-		Coil (COILS); IPR013651 (PFAM); IPR000560 (PFAM); PTHR12750 (PANTHER); IPR000560 (PROSITE_PATTERNS); IPR029033 (SUPERFAMILY); SSF56059 (SUPERFAMILY)
c15413_g1_i1	conserved protein, unknown function	1684	1	0	0.96	0	-		IPR001233 (PFAM); IPR001233 (PANTHER); IPR027513 (HAMAP); IPR001233 (SUPERFAMILY)
c15426_g1_i1	hypothetical protein	448	1	1.98342e-11	0.7	2	F:oxidoreductase activity; P:oxidation-reduction process	-	no IPS match
c15428_g1_i1	---NA---	311	0			0	-		CYTOPLASMIC_DOMAIN (PHOBIUS); TRANSMEMBRANE (PHOBIUS); NON_CYTOPLASMIC_DOMAIN (PHOBIUS); TMhelix (TMHMM)
c15437_g1_i1	---NA---	212	0			0	-		TRANSMEMBRANE (PHOBIUS); NON_CYTOPLASMIC_DOMAIN (PHOBIUS); CYTOPLASMIC_DOMAIN (PHOBIUS)
c15441_g1_i1	hypothetical protein C922_01802	976	1	0	0.98	3	C:integral component of membrane; F:ER retention sequence binding; P:protein retention in ER lumen	-	IPR000133 (PRINTS); IPR000133 (PFAM); IPR000133 (PANTHER); PTHR10585:SF22 (PANTHER); TRANSMEMBRANE (PHOBIUS); CYTOPLASMIC_DOMAIN (PHOBIUS); CYTOPLASMIC_DOMAIN (PHOBIUS); NON_CYTOPLASMIC_DOMAIN (PHOBIUS); NON_CYTOPLASMIC_DOMAIN (PHOBIUS); TRANSMEMBRANE (PHOBIUS); CYTOPLASMIC_DOMAIN (PHOBIUS); CYTOPLASMIC_DOMAIN (PHOBIUS); TRANSMEMBRANE (PHOBIUS); TRANSMEMBRANE (PHOBIUS); TRANSMEMBRANE (PHOBIUS); T…
c15443_g1_i2	---NA---	225	0			0	-		no IPS match
c15468_g1_i1	PREDICTED: uncharacterized protein KIAA1211 homolog isoform X1	277	1	8.55443e-20	0.95	0	-		CYTOPLASMIC_DOMAIN (PHOBIUS); NON_CYTOPLASMIC_DOMAIN (PHOBIUS); TRANSMEMBRANE (PHOBIUS)
c15554_g1_i1	---NA---	431	0			0	-		no IPS match
c15646_g1_i1	---NA---	247	0			0	-		CYTOPLASMIC_DOMAIN (PHOBIUS); TRANSMEMBRANE (PHOBIUS); NON_CYTOPLASMIC_DOMAIN (PHOBIUS); TMhelix (TMHMM)
c15653_g1_i1	---NA---	607	0			0	-		Coil (COILS)
c15653_g2_i1	hypothetical protein	608	1	3.13818e-45	0.73	0	-		Coil (COILS); Coil (COILS)
c15653_g1_i2	---NA---	645	0			0	-		TRANSMEMBRANE (PHOBIUS); NON_CYTOPLASMIC_DOMAIN (PHOBIUS); NON_CYTOPLASMIC_DOMAIN (PHOBIUS); TRANSMEMBRANE (PHOBIUS); CYTOPLASMIC_DOMAIN (PHOBIUS); TMhelix (TMHMM); TMhelix (TMHMM)
c15659_g1_i1	---NA---	280	0			0	-		TRANSMEMBRANE (PHOBIUS); CYTOPLASMIC_DOMAIN (PHOBIUS); TRANSMEMBRANE (PHOBIUS); NON_CYTOPLASMIC_DOMAIN (PHOBIUS); CYTOPLASMIC_DOMAIN (PHOBIUS); TMhelix (TMHMM); TMhelix (TMHMM)
c15665_g1_i1	ubiquitin conjugating	570	1	1.87858e-116	1	2	F:acid-amino acid ligase activity; P:metabolic process	-	Coil (COILS); SM00212 (SMART); IPR000608 (PFAM); IPR016135 (G3DSA:3.10.110.GENE3D); PTHR24067:SF3 (PANTHER); PTHR24067 (PANTHER); IPR023313 (PROSITE_PATTERNS); NON_CYTOPLASMIC_DOMAIN (PHOBIUS); SIGNAL_PEPTIDE_H_REGION (PHOBIUS); SIGNAL_PEPTIDE_N_REGION (PHOBIUS); SIGNAL_PEPTIDE_C_REGION (PHOBIUS); SIGNAL_PEPTIDE (PHOBIUS); IPR000608 (PROSITE_PROFILES); SignalP-noTM (SIGNALP_EUK); IPR016135 (SUPER…
c15665_g1_i2	ubiquitin conjugating	762	1	3.49191e-115	1	2	F:acid-amino acid ligase activity; P:metabolic process	-	Coil (COILS); SM00212 (SMART); IPR016135 (G3DSA:3.10.110.GENE3D); IPR000608 (PFAM); PTHR24067:SF3 (PANTHER); PTHR24067 (PANTHER); IPR023313 (PROSITE_PATTERNS); IPR000608 (PROSITE_PROFILES); IPR016135 (SUPERFAMILY)
c15684_g2_i1	---NA---	276	0			0	-		no IPS match
c15689_g1_i1	---NA---	242	0			0	-		NON_CYTOPLASMIC_DOMAIN (PHOBIUS); CYTOPLASMIC_DOMAIN (PHOBIUS); TRANSMEMBRANE (PHOBIUS); TMhelix (TMHMM)
c15690_g1_i1	hypothetical protein C922_00567	2506	1	1.21055e-62	0.55	0	-		TRANSMEMBRANE (PHOBIUS); CYTOPLASMIC_DOMAIN (PHOBIUS); NON_CYTOPLASMIC_DOMAIN (PHOBIUS); TMhelix (TMHMM)
c15716_g1_i1	---NA---	236	0			0	-		no IPS match
c15720_g1_i1	---NA---	387	0			0	-		no IPS match
c15725_g1_i1	---NA---	291	0			0	-		no IPS match
c15746_g1_i1	vacuolar fusion protein mon1 homolog b-like	480	1	5.22502e-38	0.79	0	-		IPR004353 (PRINTS); IPR004353 (PFAM); PTHR13027:SF13 (PANTHER); IPR004353 (PANTHER)
c15748_g1_i1	---NA---	309	0			0	-		no IPS match
c15751_g1_i1	---NA---	317	0			0	-		no IPS match
c15773_g1_i1	---NA---	303	0			0	-		no IPS match
c15812_g1_i1	---NA---	240	0			0	-		no IPS match
c15812_g2_i1	hypothetical protein	2173	1	0	0.83	0	-		TRANSMEMBRANE (PHOBIUS); NON_CYTOPLASMIC_DOMAIN (PHOBIUS); CYTOPLASMIC_DOMAIN (PHOBIUS); TRANSMEMBRANE (PHOBIUS); CYTOPLASMIC_DOMAIN (PHOBIUS); TMhelix (TMHMM); TMhelix (TMHMM)
c15821_g1_i1	hypothetical protein	553	1	1.42063e-24	0.73	0	-		no IPS match
c15851_g1_i1	DnaJ protein, putative	2917	1	0	0.93	0	-		IPR005334 (PFAM); PTHR21255:SF4 (PANTHER); IPR005334 (PANTHER)
c15851_g1_i2	DnaJ protein, putative	2789	1	0	0.93	0	-		IPR005334 (PFAM); IPR005334 (PANTHER); PTHR21255:SF4 (PANTHER)
c15870_g1_i1	---NA---	269	0			0	-		no IPS match
c15894_g1_i1	---NA---	272	0			0	-		no IPS match
c15895_g1_i1	---NA---	1026	0			0	-		TRANSMEMBRANE (PHOBIUS); CYTOPLASMIC_DOMAIN (PHOBIUS); CYTOPLASMIC_DOMAIN (PHOBIUS); NON_CYTOPLASMIC_DOMAIN (PHOBIUS); TRANSMEMBRANE (PHOBIUS); TMhelix (TMHMM)
c15910_g1_i1	---NA---	229	0			0	-		Coil (COILS)
c15922_g1_i1	---NA---	413	0			0	-		no IPS match
c15932_g1_i1	pescadillo	1412	1	2.50158e-61	0.69	0	-		Coil (COILS); Coil (COILS); IPR001357 (G3DSA:3.40.50.GENE3D); PTHR12221 (PANTHER); IPR001357 (PROSITE_PROFILES); IPR001357 (SUPERFAMILY)
c15932_g2_i1	pescadillo n-terminus domain containing partial	886	1	3.24638e-113	0.88	2	C:nucleolus; P:ribosome biogenesis	-	Coil (COILS); IPR010613 (PFAM); PTHR12221 (PANTHER)
c15995_g1_i1	---NA---	242	0			0	-		no IPS match
c16008_g1_i1	---NA---	321	0			0	-		SIGNAL_PEPTIDE_N_REGION (PHOBIUS); SIGNAL_PEPTIDE_C_REGION (PHOBIUS); SIGNAL_PEPTIDE_H_REGION (PHOBIUS); SIGNAL_PEPTIDE (PHOBIUS); NON_CYTOPLASMIC_DOMAIN (PHOBIUS); SignalP-noTM (SIGNALP_EUK)
c16010_g1_i1	---NA---	347	0			0	-		no IPS match
c16012_g1_i1	---NA---	563	0			0	-		no IPS match
c16023_g1_i2	---NA---	205	0			0	-		no IPS match
c16053_g1_i1	---NA---	821	0			0	-		no IPS match
c16071_g2_i1	PREDICTED: uncharacterized protein LOC101233685	250	1	5.18877e-25	0.73	0	-		PS51257 (PROSITE_PROFILES)
c16078_g1_i1	1-deoxy-d-xylulose 5-phosphate reductoisomerase	1776	1	0	0.9	0	-		CYTOPLASMIC_DOMAIN (PHOBIUS); TRANSMEMBRANE (PHOBIUS); NON_CYTOPLASMIC_DOMAIN (PHOBIUS); TMhelix (TMHMM)
c16083_g1_i1	---NA---	1088	0			0	-		Coil (COILS); Coil (COILS); Coil (COILS)
c16083_g2_i1	---NA---	440	0			0	-		Coil (COILS); NON_CYTOPLASMIC_DOMAIN (PHOBIUS); TRANSMEMBRANE (PHOBIUS); CYTOPLASMIC_DOMAIN (PHOBIUS); TMhelix (TMHMM)
c16097_g1_i1	hypothetical protein YYE_02000	1221	1	8.50227e-141	0.95	0	-		IPR001247 (PFAM); IPR027408 (G3DSA:3.30.230.GENE3D); PTHR11953 (PANTHER); PTHR11953:SF0 (PANTHER); IPR020568 (SUPERFAMILY); IPR015847 (SUPERFAMILY)
c16113_g1_i1	---NA---	488	0			0	-		no IPS match
c16118_g1_i1	zinc finger	1895	1	1.55986e-90	0.85	0	-		Coil (COILS); IPR000571 (SMART); IPR000571 (G3DSA:4.10.1000.GENE3D); IPR000571 (PROSITE_PROFILES); IPR000571 (PROSITE_PROFILES)
c16136_g1_i1	---NA---	381	0			0	-		Coil (COILS)
c16141_g1_i1	---NA---	921	0			0	-		Coil (COILS); SIGNAL_PEPTIDE_C_REGION (PHOBIUS); SIGNAL_PEPTIDE (PHOBIUS); NON_CYTOPLASMIC_DOMAIN (PHOBIUS); SIGNAL_PEPTIDE_N_REGION (PHOBIUS); SIGNAL_PEPTIDE_H_REGION (PHOBIUS); TMhelix (TMHMM)
c16141_g2_i1	---NA---	215	0			0	-		no IPS match
c16180_g1_i1	---NA---	666	0			0	-		no IPS match
c16193_g1_i1	---NA---	277	0			0	-		no IPS match
c16229_g1_i1	hypothetical protein PFAG_01743	820	1	1.5855e-13	0.79	0	-		no IPS match
c16229_g2_i1	---NA---	689	0			0	-		no IPS match
c16234_g1_i1	---NA---	336	0			0	-		no IPS match
c16238_g1_i1	---NA---	242	0			0	-		no IPS match
c16253_g1_i1	---NA---	562	0			0	-		no IPS match
c16262_g1_i1	---NA---	237	0			0	-		NON_CYTOPLASMIC_DOMAIN (PHOBIUS); SIGNAL_PEPTIDE (PHOBIUS); SIGNAL_PEPTIDE_H_REGION (PHOBIUS); SIGNAL_PEPTIDE_N_REGION (PHOBIUS); SIGNAL_PEPTIDE_C_REGION (PHOBIUS); SignalP-noTM (SIGNALP_EUK)
c16269_g1_i1	---NA---	766	0			0	-		IPR006389 (PFAM); IPR006389 (TIGRFAM); TRANSMEMBRANE (PHOBIUS); SIGNAL_PEPTIDE_N_REGION (PHOBIUS); SIGNAL_PEPTIDE_C_REGION (PHOBIUS); SIGNAL_PEPTIDE (PHOBIUS); SIGNAL_PEPTIDE_H_REGION (PHOBIUS); CYTOPLASMIC_DOMAIN (PHOBIUS); NON_CYTOPLASMIC_DOMAIN (PHOBIUS); SignalP-noTM (SIGNALP_EUK); TMhelix (TMHMM)
c16274_g1_i1	---NA---	326	0			0	-		no IPS match
c16286_g1_i1	28s ribosomal protein s24- partial	328	1	5.09398e-43	0.9	0	-		no IPS match
c16347_g1_i1	---NA---	337	0			0	-		CYTOPLASMIC_DOMAIN (PHOBIUS); NON_CYTOPLASMIC_DOMAIN (PHOBIUS); TRANSMEMBRANE (PHOBIUS); TMhelix (TMHMM)
c16350_g1_i1	---NA---	212	0			0	-		no IPS match
c16360_g1_i1	---NA---	583	0			0	-		TRANSMEMBRANE (PHOBIUS); NON_CYTOPLASMIC_DOMAIN (PHOBIUS); TRANSMEMBRANE (PHOBIUS); CYTOPLASMIC_DOMAIN (PHOBIUS); NON_CYTOPLASMIC_DOMAIN (PHOBIUS); TMhelix (TMHMM)
c16369_g1_i1	---NA---	711	0			0	-		no IPS match
c16379_g1_i1	alpha-ketoglutarate-dependent dioxygenase alkb homolog mitochondrial	368	1	3.83469e-25	0.68	0	-		no IPS match
c16379_g1_i2	alpha-ketoglutarate-dependent dioxygenase alkb homolog 7	289	1	8.36409e-27	0.81	0	-		no IPS match
c16390_g2_i1	---NA---	481	0			0	-		no IPS match
c16398_g1_i1	---NA---	324	0			0	-		no IPS match
c16421_g1_i1	---NA---	375	0			0	-		no IPS match
c16441_g1_i1	---NA---	260	0			0	-		no IPS match
c16462_g1_i1	hypothetical protein C923_05219	1373	1	9.54894e-130	0.8	0	-		IPR008947 (G3DSA:1.10.575.GENE3D); IPR003154 (PFAM); IPR008947 (SUPERFAMILY)
c16462_g1_i2	p1 s1	1373	1	1.07593e-129	0.8	4	F:nucleic acid binding; F:endonuclease activity; P:DNA catabolic process; P:nucleic acid phosphodiester bond hydrolysis	-	IPR003154 (PFAM); IPR008947 (G3DSA:1.10.575.GENE3D); SIGNAL_PEPTIDE_N_REGION (PHOBIUS); SIGNAL_PEPTIDE_C_REGION (PHOBIUS); SIGNAL_PEPTIDE_H_REGION (PHOBIUS); SIGNAL_PEPTIDE (PHOBIUS); NON_CYTOPLASMIC_DOMAIN (PHOBIUS); SignalP-noTM (SIGNALP_EUK); IPR008947 (SUPERFAMILY)
c16485_g1_i1	hexokinase	3138	1	0	1	0	-		IPR001312 (PRINTS); IPR022672 (PFAM); IPR022673 (PFAM); G3DSA:3.30.420.40 (GENE3D); G3DSA:3.40.367.20 (GENE3D); IPR001312 (PANTHER); PTHR19443:SF0 (PANTHER); IPR019807 (PROSITE_PATTERNS); SSF53067 (SUPERFAMILY)
c16499_g1_i1	---NA---	536	0			0	-		no IPS match
c16499_g2_i1	---NA---	431	0			0	-		CYTOPLASMIC_DOMAIN (PHOBIUS); CYTOPLASMIC_DOMAIN (PHOBIUS); TRANSMEMBRANE (PHOBIUS); NON_CYTOPLASMIC_DOMAIN (PHOBIUS); TRANSMEMBRANE (PHOBIUS); TMhelix (TMHMM); TMhelix (TMHMM)
c16520_g1_i1	---NA---	970	0			0	-		no IPS match
c16520_g2_i1	---NA---	691	0			0	-		Coil (COILS)
c16537_g1_i1	---NA---	422	0			0	-		no IPS match
c16542_g1_i1	---NA---	203	0			0	-		no IPS match
c16569_g1_i1	---NA---	207	0			0	-		no IPS match
c16585_g1_i1	---NA---	205	0			0	-		CYTOPLASMIC_DOMAIN (PHOBIUS); NON_CYTOPLASMIC_DOMAIN (PHOBIUS); TRANSMEMBRANE (PHOBIUS); TMhelix (TMHMM)
c16587_g1_i2	---NA---	282	0			0	-		no IPS match
c16634_g1_i1	cpw-wpc family protein	1349	1	3.9872e-159	0.73	1	C:apicoplast	-	IPR006387 (SMART); IPR006387 (TIGRFAM); IPR006387 (PFAM)
c16649_g1_i1	---NA---	256	0			0	-		CYTOPLASMIC_DOMAIN (PHOBIUS); TRANSMEMBRANE (PHOBIUS); CYTOPLASMIC_DOMAIN (PHOBIUS); NON_CYTOPLASMIC_DOMAIN (PHOBIUS); TRANSMEMBRANE (PHOBIUS); TMhelix (TMHMM); TMhelix (TMHMM)
c16652_g1_i1	---NA---	566	0			0	-		no IPS match
c16652_g2_i1	hypothetical protein YYE_00533	788	1	1.13598e-41	0.91	0	-		Coil (COILS)
c16655_g1_i1	---NA---	442	0			0	-		TRANSMEMBRANE (PHOBIUS); NON_CYTOPLASMIC_DOMAIN (PHOBIUS); CYTOPLASMIC_DOMAIN (PHOBIUS)
c16694_g1_i1	---NA---	224	0			0	-		no IPS match
c16732_g1_i1	---NA---	275	0			0	-		no IPS match
c16760_g1_i1	serine threonine protein phosphatase	2358	1	0	0.94	4	C:nucleus; C:cytoplasm; F:phosphoprotein phosphatase activity; P:protein dephosphorylation	EC:3.1.3.16	Coil (COILS); IPR006186 (PRINTS); IPR019734 (SMART); IPR006186 (SMART); IPR011990 (G3DSA:1.25.40.GENE3D); IPR029052 (G3DSA:3.60.21.GENE3D); IPR004843 (PFAM); PF13414 (PFAM); IPR013105 (PFAM); IPR013235 (PFAM); PTHR11668 (PANTHER); IPR011236 (PTHR11668:PANTHER); IPR019734 (PROSITE_PROFILES); IPR019734 (PROSITE_PROFILES); IPR019734 (PROSITE_PROFILES); IPR013026 (PROSITE_PROFILES); IPR013026 (PROSIT…
c16773_g1_i1	---NA---	224	0			0	-		NON_CYTOPLASMIC_DOMAIN (PHOBIUS); CYTOPLASMIC_DOMAIN (PHOBIUS); TRANSMEMBRANE (PHOBIUS); TMhelix (TMHMM)
c16792_g1_i1	---NA---	241	0			0	-		CYTOPLASMIC_DOMAIN (PHOBIUS); TRANSMEMBRANE (PHOBIUS); NON_CYTOPLASMIC_DOMAIN (PHOBIUS)
c16839_g1_i1	---NA---	473	0			0	-		SIGNAL_PEPTIDE_N_REGION (PHOBIUS); SIGNAL_PEPTIDE (PHOBIUS); SIGNAL_PEPTIDE_H_REGION (PHOBIUS); SIGNAL_PEPTIDE_C_REGION (PHOBIUS); NON_CYTOPLASMIC_DOMAIN (PHOBIUS); SignalP-noTM (SIGNALP_EUK); TMhelix (TMHMM)
c16890_g1_i1	---NA---	1034	0			0	-		CYTOPLASMIC_DOMAIN (PHOBIUS); TRANSMEMBRANE (PHOBIUS); NON_CYTOPLASMIC_DOMAIN (PHOBIUS); TMhelix (TMHMM)
c16894_g1_i1	---NA---	231	0			0	-		NON_CYTOPLASMIC_DOMAIN (PHOBIUS); SIGNAL_PEPTIDE (PHOBIUS); SIGNAL_PEPTIDE_C_REGION (PHOBIUS); SIGNAL_PEPTIDE_N_REGION (PHOBIUS); SIGNAL_PEPTIDE_H_REGION (PHOBIUS)
c16895_g1_i1	---NA---	263	0			0	-		no IPS match
c16906_g1_i1	---NA---	203	0			0	-		CYTOPLASMIC_DOMAIN (PHOBIUS); TRANSMEMBRANE (PHOBIUS); NON_CYTOPLASMIC_DOMAIN (PHOBIUS); TMhelix (TMHMM)
c16908_g1_i1	---NA---	345	0			0	-		no IPS match
c16908_g1_i2	---NA---	500	0			0	-		no IPS match
c16923_g1_i1	hypothetical protein PFAG_02062	578	1	3.23351e-39	0.76	0	-		IPR027368 (G3DSA:1.20.120.GENE3D); IPR000795 (PFAM); IPR027417 (G3DSA:3.40.50.GENE3D); IPR025867 (PFAM); IPR027417 (SUPERFAMILY); SSF116878 (SUPERFAMILY)
c16933_g1_i1	cyclophilin	737	1	2.75933e-110	0.98	3	F:peptidyl-prolyl cis-trans isomerase activity; P:protein peptidyl-prolyl isomerization; P:protein folding	EC:5.2.1.8	IPR002130 (PRINTS); IPR029000 (G3DSA:2.40.100.GENE3D); IPR002130 (PFAM); IPR024936 (PIRSF); IPR024936 (PANTHER); PTHR11071:SF193 (PANTHER); IPR002130 (PROSITE_PROFILES); IPR029000 (SUPERFAMILY)
c16938_g1_i1	---NA---	299	0			0	-		no IPS match
c16938_g2_i1	---NA---	371	0			0	-		CYTOPLASMIC_DOMAIN (PHOBIUS); TRANSMEMBRANE (PHOBIUS); NON_CYTOPLASMIC_DOMAIN (PHOBIUS); TMhelix (TMHMM)
c16938_g3_i1	---NA---	212	0			0	-		NON_CYTOPLASMIC_DOMAIN (PHOBIUS); SIGNAL_PEPTIDE_N_REGION (PHOBIUS); SIGNAL_PEPTIDE (PHOBIUS); SIGNAL_PEPTIDE_H_REGION (PHOBIUS); SIGNAL_PEPTIDE_C_REGION (PHOBIUS)
c16949_g1_i1	---NA---	307	0			0	-		no IPS match
c16961_g1_i1	---NA---	228	0			0	-		no IPS match
c16982_g1_i2	---NA---	250	0			0	-		TRANSMEMBRANE (PHOBIUS); CYTOPLASMIC_DOMAIN (PHOBIUS); NON_CYTOPLASMIC_DOMAIN (PHOBIUS); TMhelix (TMHMM)
c16993_g1_i1	mannosyl-oligosaccharide -alpha-mannosidase ic	283	1	4.03321e-12	0.98	0	-		CYTOPLASMIC_DOMAIN (PHOBIUS); NON_CYTOPLASMIC_DOMAIN (PHOBIUS); TRANSMEMBRANE (PHOBIUS); TMhelix (TMHMM)
c17001_g1_i1	---NA---	280	0			0	-		no IPS match
c17008_g1_i2	---NA---	339	0			0	-		SignalP-TM (SIGNALP_GRAM_POSITIVE)
c17015_g1_i1	---NA---	269	0			0	-		no IPS match
c17019_g1_i1	---NA---	297	0			0	-		NON_CYTOPLASMIC_DOMAIN (PHOBIUS); TRANSMEMBRANE (PHOBIUS); CYTOPLASMIC_DOMAIN (PHOBIUS); TMhelix (TMHMM)
c17058_g1_i1	atypical rio rio2 protein kinase	1482	1	1.85854e-176	0.93	0	-		Coil (COILS); Coil (COILS); IPR000687 (SMART); IPR018934 (PFAM); IPR015285 (PFAM); G3DSA:1.10.510.10 (GENE3D); IPR011991 (G3DSA:1.10.10.GENE3D); G3DSA:3.30.200.20 (GENE3D); IPR030484 (PTHR10593:PANTHER); PTHR10593 (PANTHER); IPR018935 (PROSITE_PATTERNS); IPR011009 (SUPERFAMILY); SSF46785 (SUPERFAMILY)
c17063_g1_i1	60s ribosomal protein	714	1	8.9581e-20	0.71	0	-		Coil (COILS); IPR029004 (PFAM); IPR002672 (PANTHER); PTHR10544:SF0 (PANTHER)
c17073_g1_i1	---NA---	274	0			0	-		no IPS match
c17082_g1_i1	---NA---	548	0			0	-		no IPS match
c17095_g1_i2	---NA---	353	0			0	-		no IPS match
c17099_g1_i1	---NA---	211	0			0	-		no IPS match
c17107_g1_i1	---NA---	306	0			0	-		no IPS match
c17132_g1_i1	---NA---	275	0			0	-		no IPS match
c17151_g1_i1	---NA---	428	0			0	-		TRANSMEMBRANE (PHOBIUS); NON_CYTOPLASMIC_DOMAIN (PHOBIUS); CYTOPLASMIC_DOMAIN (PHOBIUS); TMhelix (TMHMM)
c17215_g1_i1	---NA---	249	0			0	-		no IPS match
c17221_g1_i1	---NA---	294	0			0	-		no IPS match
c17324_g1_i1	---NA---	236	0			0	-		NON_CYTOPLASMIC_DOMAIN (PHOBIUS); CYTOPLASMIC_DOMAIN (PHOBIUS); TRANSMEMBRANE (PHOBIUS); TMhelix (TMHMM)
c17386_g1_i1	hypothetical protein, conserved in Plasmodium species	378	1	1.0012e-11	0.72	0	-		no IPS match
c17386_g2_i1	hypothetical protein PFFCH_00119	2161	1	1.09595e-60	0.88	0	-		Coil (COILS); NON_CYTOPLASMIC_DOMAIN (PHOBIUS); CYTOPLASMIC_DOMAIN (PHOBIUS); TRANSMEMBRANE (PHOBIUS)
c17395_g1_i1	---NA---	482	0			0	-		no IPS match
c17452_g1_i1	---NA---	275	0			0	-		no IPS match
c17470_g1_i1	---NA---	413	0			0	-		CYTOPLASMIC_DOMAIN (PHOBIUS); NON_CYTOPLASMIC_DOMAIN (PHOBIUS); TRANSMEMBRANE (PHOBIUS); TMhelix (TMHMM)
c17488_g1_i2	---NA---	201	0			0	-		no IPS match
c17501_g1_i1	---NA---	307	0			0	-		no IPS match
c17585_g1_i1	---NA---	233	0			0	-		no IPS match
c17646_g1_i1	---NA---	234	0			0	-		TRANSMEMBRANE (PHOBIUS); CYTOPLASMIC_DOMAIN (PHOBIUS); NON_CYTOPLASMIC_DOMAIN (PHOBIUS); TMhelix (TMHMM)
c17691_g1_i1	---NA---	215	0			0	-		no IPS match
c17727_g1_i1	---NA---	233	0			0	-		TRANSMEMBRANE (PHOBIUS); NON_CYTOPLASMIC_DOMAIN (PHOBIUS); CYTOPLASMIC_DOMAIN (PHOBIUS); TMhelix (TMHMM)
c17756_g1_i1	---NA---	229	0			0	-		NON_CYTOPLASMIC_DOMAIN (PHOBIUS); TRANSMEMBRANE (PHOBIUS); CYTOPLASMIC_DOMAIN (PHOBIUS); TMhelix (TMHMM); TMhelix (TMHMM)
c17775_g1_i1	---NA---	380	0			0	-		TRANSMEMBRANE (PHOBIUS); NON_CYTOPLASMIC_DOMAIN (PHOBIUS); CYTOPLASMIC_DOMAIN (PHOBIUS)
c17776_g1_i1	---NA---	231	0			0	-		TMhelix (TMHMM)
c17793_g1_i1	---NA---	637	0			0	-		NON_CYTOPLASMIC_DOMAIN (PHOBIUS); CYTOPLASMIC_DOMAIN (PHOBIUS); TRANSMEMBRANE (PHOBIUS); NON_CYTOPLASMIC_DOMAIN (PHOBIUS); TRANSMEMBRANE (PHOBIUS); TMhelix (TMHMM); TMhelix (TMHMM)
c17834_g1_i1	---NA---	233	0			0	-		no IPS match
c17840_g1_i1	---NA---	258	0			0	-		CYTOPLASMIC_DOMAIN (PHOBIUS); NON_CYTOPLASMIC_DOMAIN (PHOBIUS); TRANSMEMBRANE (PHOBIUS); TMhelix (TMHMM)
c17840_g2_i1	---NA---	351	0			0	-		CYTOPLASMIC_DOMAIN (PHOBIUS); TRANSMEMBRANE (PHOBIUS); NON_CYTOPLASMIC_DOMAIN (PHOBIUS); TMhelix (TMHMM)
c17863_g1_i1	---NA---	287	0			0	-		no IPS match
c17866_g2_i1	---NA---	249	0			0	-		no IPS match
c17887_g1_i1	---NA---	220	0			0	-		no IPS match
c17890_g1_i1	---NA---	203	0			0	-		no IPS match
c18090_g1_i1	---NA---	254	0			0	-		CYTOPLASMIC_DOMAIN (PHOBIUS); TRANSMEMBRANE (PHOBIUS); NON_CYTOPLASMIC_DOMAIN (PHOBIUS); TMhelix (TMHMM); TMhelix (TMHMM)
c18091_g1_i1	---NA---	260	0			0	-		no IPS match
c18092_g1_i1	---NA---	350	0			0	-		TRANSMEMBRANE (PHOBIUS); CYTOPLASMIC_DOMAIN (PHOBIUS); NON_CYTOPLASMIC_DOMAIN (PHOBIUS); TMhelix (TMHMM)
c18123_g1_i1	---NA---	267	0			0	-		no IPS match
c18150_g1_i2	---NA---	260	0			0	-		TRANSMEMBRANE (PHOBIUS); NON_CYTOPLASMIC_DOMAIN (PHOBIUS); CYTOPLASMIC_DOMAIN (PHOBIUS); TMhelix (TMHMM)
c18160_g1_i1	---NA---	370	0			0	-		no IPS match
c18212_g1_i1	---NA---	236	0			0	-		no IPS match
c18222_g1_i1	---NA---	208	0			0	-		no IPS match
c18276_g1_i1	tubulin polymerization-promoting protein family member 3	278	1	1.10097e-36	1	0	-		no IPS match
c18303_g1_i1	---NA---	243	0			0	-		no IPS match
c18333_g1_i1	---NA---	213	0			0	-		no IPS match
c18435_g1_i1	---NA---	436	0			0	-		TRANSMEMBRANE (PHOBIUS); NON_CYTOPLASMIC_DOMAIN (PHOBIUS); CYTOPLASMIC_DOMAIN (PHOBIUS); TMhelix (TMHMM)
c18465_g1_i1	---NA---	510	0			0	-		NON_CYTOPLASMIC_DOMAIN (PHOBIUS); CYTOPLASMIC_DOMAIN (PHOBIUS); TRANSMEMBRANE (PHOBIUS)
c18510_g2_i1	---NA---	233	0			0	-		NON_CYTOPLASMIC_DOMAIN (PHOBIUS); CYTOPLASMIC_DOMAIN (PHOBIUS); TRANSMEMBRANE (PHOBIUS); TMhelix (TMHMM)
c18564_g1_i1	---NA---	239	0			0	-		no IPS match
c18571_g1_i1	hypothetical protein	2126	1	8.2952e-116	0.68	2	F:nucleotide binding; F:nucleic acid binding	-	Coil (COILS); Coil (COILS); IPR000504 (SMART); IPR012677 (G3DSA:3.30.70.GENE3D); IPR000504 (PFAM); IPR012677 (G3DSA:3.30.70.GENE3D); PTHR10548:SF80 (PANTHER); PTHR10548 (PANTHER); IPR000504 (PROSITE_PROFILES); IPR000504 (PROSITE_PROFILES); SSF54928 (SUPERFAMILY)
c18592_g1_i1	---NA---	255	0			0	-		no IPS match
c18618_g1_i1	---NA---	381	0			0	-		NON_CYTOPLASMIC_DOMAIN (PHOBIUS); SIGNAL_PEPTIDE_N_REGION (PHOBIUS); SIGNAL_PEPTIDE_C_REGION (PHOBIUS); SIGNAL_PEPTIDE (PHOBIUS); SIGNAL_PEPTIDE_H_REGION (PHOBIUS); SignalP-noTM (SIGNALP_EUK)
c18626_g1_i1	---NA---	247	0			0	-		no IPS match
c18652_g1_i1	---NA---	771	0			0	-		CYTOPLASMIC_DOMAIN (PHOBIUS); TRANSMEMBRANE (PHOBIUS); NON_CYTOPLASMIC_DOMAIN (PHOBIUS); TMhelix (TMHMM)
c18721_g1_i1	---NA---	270	0			0	-		no IPS match
c18730_g1_i1	---NA---	287	0			0	-		no IPS match
c18797_g2_i1	---NA---	247	0			0	-		no IPS match
c18842_g1_i1	ubiquitin-conjugating enzyme	1311	1	1.85078e-97	0.97	2	F:acid-amino acid ligase activity; P:metabolic process	-	Coil (COILS); SM00212 (SMART); IPR015940 (SMART); IPR016135 (G3DSA:3.10.110.GENE3D); IPR000608 (PFAM); IPR000449 (PFAM); G3DSA:1.10.8.10 (GENE3D); PTHR24067:SF29 (PANTHER); PTHR24067 (PANTHER); IPR023313 (PROSITE_PATTERNS); IPR015940 (PROSITE_PROFILES); IPR000608 (PROSITE_PROFILES); IPR009060 (SUPERFAMILY); IPR016135 (SUPERFAMILY)
c18892_g1_i1	---NA---	252	0			0	-		TRANSMEMBRANE (PHOBIUS); CYTOPLASMIC_DOMAIN (PHOBIUS); NON_CYTOPLASMIC_DOMAIN (PHOBIUS); TMhelix (TMHMM)
c18986_g1_i1	---NA---	523	0			0	-		no IPS match
c19034_g1_i1	---NA---	347	0			0	-		no IPS match
c19088_g1_i1	---NA---	201	0			0	-		no IPS match
c19131_g1_i1	---NA---	242	0			0	-		no IPS match
c19137_g1_i1	---NA---	335	0			0	-		CYTOPLASMIC_DOMAIN (PHOBIUS); NON_CYTOPLASMIC_DOMAIN (PHOBIUS); TRANSMEMBRANE (PHOBIUS); TMhelix (TMHMM)
c19160_g1_i1	---NA---	219	0			0	-		no IPS match
c19268_g1_i1	---NA---	323	0			0	-		CYTOPLASMIC_DOMAIN (PHOBIUS); NON_CYTOPLASMIC_DOMAIN (PHOBIUS); TRANSMEMBRANE (PHOBIUS); TMhelix (TMHMM)
c19355_g1_i1	solute carrier family facilitated glucose transporter member 1-like	660	1	5.18518e-21	0.94	0	-		no IPS match
c19394_g1_i1	---NA---	849	0			0	-		no IPS match
c19394_g2_i1	---NA---	214	0			0	-		no IPS match
c19507_g1_i1	---NA---	206	0			0	-		no IPS match
c19538_g1_i1	---NA---	210	0			0	-		no IPS match
c19541_g1_i1	---NA---	272	0			0	-		TRANSMEMBRANE (PHOBIUS); CYTOPLASMIC_DOMAIN (PHOBIUS); NON_CYTOPLASMIC_DOMAIN (PHOBIUS); TMhelix (TMHMM)
c19547_g1_i1	---NA---	382	0			0	-		no IPS match
c19603_g1_i2	---NA---	270	0			0	-		no IPS match
c19624_g1_i1	1-deoxy-d-xylulose 5-phosphate synthase	210	1	1.9758e-14	0.83	0	-		PTHR11624 (PANTHER); PTHR11624:SF20 (PANTHER)
c19645_g1_i1	---NA---	287	0			0	-		no IPS match
c19717_g1_i1	---NA---	360	0			0	-		no IPS match
c19769_g1_i2	---NA---	620	0			0	-		Coil (COILS); Coil (COILS); Coil (COILS)
c19776_g1_i1	nucleotide binding	1374	1	0	0.87	1	F:ATP binding	-	Coil (COILS); IPR025723 (PFAM); IPR027417 (G3DSA:3.40.50.GENE3D); IPR019591 (PFAM); IPR019591 (PANTHER); PTHR23264:SF19 (PANTHER); IPR000808 (PROSITE_PATTERNS); IPR027417 (SUPERFAMILY)
c19860_g1_i1	---NA---	392	0			0	-		TRANSMEMBRANE (PHOBIUS); CYTOPLASMIC_DOMAIN (PHOBIUS); NON_CYTOPLASMIC_DOMAIN (PHOBIUS); TMhelix (TMHMM)
c19860_g2_i1	---NA---	328	0			0	-		CYTOPLASMIC_DOMAIN (PHOBIUS); TRANSMEMBRANE (PHOBIUS); NON_CYTOPLASMIC_DOMAIN (PHOBIUS); TMhelix (TMHMM)
c19872_g1_i1	---NA---	213	0			0	-		no IPS match
c19886_g1_i1	---NA---	213	0			0	-		no IPS match
c19919_g1_i1	---NA---	527	0			0	-		no IPS match
c19936_g1_i1	MAEBL	1213	1	0	0.99	0	-		IPR003298 (PFAM); G3DSA:3.50.4.10 (GENE3D)
c19952_g1_i1	---NA---	299	0			0	-		no IPS match
c19956_g2_i1	---NA---	600	0			0	-		NON_CYTOPLASMIC_DOMAIN (PHOBIUS); CYTOPLASMIC_DOMAIN (PHOBIUS); TRANSMEMBRANE (PHOBIUS); TRANSMEMBRANE (PHOBIUS); TRANSMEMBRANE (PHOBIUS); NON_CYTOPLASMIC_DOMAIN (PHOBIUS); CYTOPLASMIC_DOMAIN (PHOBIUS); TMhelix (TMHMM); TMhelix (TMHMM)
c19969_g2_i1	fanconi anemia-associated protein of 100 kda	413	1	1.15882e-14	0.91	0	-		no IPS match
c19999_g1_i1	---NA---	221	0			0	-		no IPS match
c20047_g1_i1	---NA---	213	0			0	-		no IPS match
c20049_g1_i1	---NA---	334	0			0	-		no IPS match
c20089_g1_i1	---NA---	269	0			0	-		no IPS match
c20123_g1_i1	minichromosome maintenance protein 3	456	1	3.91816e-36	0.86	7	C:nucleus; C:MCM complex; F:DNA binding; F:DNA helicase activity; F:ATP binding; P:DNA replication initiation; P:DNA duplex unwinding	-	no IPS match
c20166_g1_i1	---NA---	270	0			0	-		no IPS match
c20167_g1_i1	---NA---	299	0			0	-		TRANSMEMBRANE (PHOBIUS); NON_CYTOPLASMIC_DOMAIN (PHOBIUS); CYTOPLASMIC_DOMAIN (PHOBIUS); TMhelix (TMHMM)
c20233_g1_i1	dynein beta chain	217	1	3.69176e-18	0.86	4	C:dynein complex; F:microtubule motor activity; P:microtubule-based movement; P:metabolic process	-	no IPS match
c20243_g1_i1	---NA---	230	0			0	-		no IPS match
c20289_g1_i1	---NA---	212	0			0	-		no IPS match
c20293_g1_i1	---NA---	266	0			0	-		no IPS match
c20319_g1_i2	metastasis-associated protein mta2 isoform x1	2242	1	0	0.96	0	-		IPR001025 (SMART); IPR000679 (SMART); IPR001005 (SMART); IPR000949 (PFAM); IPR001025 (PFAM); IPR000679 (PFAM); PTHR10865 (PANTHER); PTHR10865:SF4 (PANTHER); IPR000949 (PROSITE_PROFILES); IPR001025 (PROSITE_PROFILES); IPR017884 (PROSITE_PROFILES); IPR009057 (SUPERFAMILY)
c20329_g1_i1	PREDICTED: LOW QUALITY PROTEIN: uncharacterized protein LOC103895500	317	1	1.94765e-22	0.71	0	-		no IPS match
c20337_g1_i1	---NA---	231	0			0	-		NON_CYTOPLASMIC_DOMAIN (PHOBIUS); SIGNAL_PEPTIDE_H_REGION (PHOBIUS); SIGNAL_PEPTIDE_C_REGION (PHOBIUS); SIGNAL_PEPTIDE_N_REGION (PHOBIUS); SIGNAL_PEPTIDE (PHOBIUS); SignalP-noTM (SIGNALP_EUK)
c20361_g1_i1	---NA---	263	0			0	-		no IPS match
c20367_g1_i1	---NA---	242	0			0	-		no IPS match
c20451_g1_i1	---NA---	202	0			0	-		no IPS match
c20462_g1_i1	---NA---	350	0			0	-		CYTOPLASMIC_DOMAIN (PHOBIUS); CYTOPLASMIC_DOMAIN (PHOBIUS); TRANSMEMBRANE (PHOBIUS); TRANSMEMBRANE (PHOBIUS); NON_CYTOPLASMIC_DOMAIN (PHOBIUS); TMhelix (TMHMM); TMhelix (TMHMM)
c20473_g1_i1	protein hairless	320	1	4.19598e-35	0.94	0	-		no IPS match
c20509_g1_i1	---NA---	218	0			0	-		no IPS match
c20510_g1_i1	---NA---	455	0			0	-		TRANSMEMBRANE (PHOBIUS); CYTOPLASMIC_DOMAIN (PHOBIUS); NON_CYTOPLASMIC_DOMAIN (PHOBIUS); TMhelix (TMHMM)
c20546_g1_i1	---NA---	201	0			0	-		no IPS match
c20596_g1_i1	---NA---	203	0			0	-		no IPS match
c20599_g1_i1	guanine nucleotide-binding 1	255	1	6.15996e-24	0.74	0	-		no IPS match
c20603_g1_i1	---NA---	278	0			0	-		no IPS match
c20622_g1_i1	---NA---	411	0			0	-		TRANSMEMBRANE (PHOBIUS); CYTOPLASMIC_DOMAIN (PHOBIUS); NON_CYTOPLASMIC_DOMAIN (PHOBIUS)
c20645_g1_i1	---NA---	266	0			0	-		no IPS match
c20683_g1_i1	---NA---	270	0			0	-		no IPS match
c20719_g1_i1	host cell factor 1 isoform x2	389	1	6.49045e-30	0.78	0	-		no IPS match
c20736_g1_i1	---NA---	619	0			0	-		no IPS match
c20772_g1_i1	---NA---	207	0			0	-		no IPS match
c20784_g1_i1	---NA---	244	0			0	-		TRANSMEMBRANE (PHOBIUS); NON_CYTOPLASMIC_DOMAIN (PHOBIUS); NON_CYTOPLASMIC_DOMAIN (PHOBIUS); CYTOPLASMIC_DOMAIN (PHOBIUS); TRANSMEMBRANE (PHOBIUS); TMhelix (TMHMM); TMhelix (TMHMM)
c20787_g1_i1	---NA---	286	0			0	-		no IPS match
c20792_g1_i1	---NA---	235	0			0	-		no IPS match
c20794_g1_i1	ras association domain-containing protein 1	286	1	1.25433e-39	0.94	0	-		no IPS match
c20800_g1_i1	---NA---	290	0			0	-		no IPS match
c20806_g1_i2	---NA---	288	0			0	-		TRANSMEMBRANE (PHOBIUS); CYTOPLASMIC_DOMAIN (PHOBIUS); NON_CYTOPLASMIC_DOMAIN (PHOBIUS); TRANSMEMBRANE (PHOBIUS); CYTOPLASMIC_DOMAIN (PHOBIUS); TMhelix (TMHMM); TMhelix (TMHMM)
c20807_g1_i1	---NA---	201	0			0	-		no IPS match
c20812_g1_i1	---NA---	282	0			0	-		no IPS match
c20865_g1_i1	---NA---	363	0			0	-		no IPS match
c20879_g1_i1	---NA---	601	0			0	-		no IPS match
c20880_g1_i1	---NA---	255	0			0	-		no IPS match
c20882_g2_i1	---NA---	219	0			0	-		no IPS match
c20931_g1_i1	---NA---	285	0			0	-		no IPS match
c20938_g1_i1	---NA---	280	0			0	-		no IPS match
c20951_g1_i1	---NA---	828	0			0	-		no IPS match
c21002_g1_i1	---NA---	254	0			0	-		no IPS match
c21025_g1_i1	---NA---	229	0			0	-		CYTOPLASMIC_DOMAIN (PHOBIUS); TRANSMEMBRANE (PHOBIUS); NON_CYTOPLASMIC_DOMAIN (PHOBIUS); TMhelix (TMHMM)
c21057_g1_i1	---NA---	407	0			0	-		CYTOPLASMIC_DOMAIN (PHOBIUS); NON_CYTOPLASMIC_DOMAIN (PHOBIUS); TRANSMEMBRANE (PHOBIUS); TMhelix (TMHMM)
c21078_g1_i1	---NA---	320	0			0	-		TRANSMEMBRANE (PHOBIUS); NON_CYTOPLASMIC_DOMAIN (PHOBIUS); CYTOPLASMIC_DOMAIN (PHOBIUS); TMhelix (TMHMM)
c21091_g1_i1	---NA---	223	0			0	-		CYTOPLASMIC_DOMAIN (PHOBIUS); TRANSMEMBRANE (PHOBIUS); TRANSMEMBRANE (PHOBIUS); CYTOPLASMIC_DOMAIN (PHOBIUS); NON_CYTOPLASMIC_DOMAIN (PHOBIUS); TMhelix (TMHMM); TMhelix (TMHMM)
c21095_g1_i1	---NA---	201	0			0	-		no IPS match
c21114_g2_i1	small gtp-binding protein sar1	668	1	6.66304e-121	0.98	6	C:endoplasmic reticulum; C:Golgi apparatus; C:Maurer's cleft; F:GTP binding; P:intracellular protein transport; P:vesicle-mediated transport	-	IPR006689 (PRINTS); IPR006687 (SMART); IPR024156 (SMART); IPR006689 (PFAM); IPR027417 (G3DSA:3.40.50.GENE3D); IPR005225 (TIGRFAM); IPR006687 (PTHR11711:PANTHER); PTHR11711 (PANTHER); IPR006687 (PROSITE_PROFILES); IPR027417 (SUPERFAMILY)
c21115_g1_i2	---NA---	236	0			0	-		no IPS match
c21139_g1_i1	---NA---	287	0			0	-		no IPS match
c21179_g1_i1	hypothetical protein PFBG_03920	545	1	9.07001e-11	0.8	0	-		no IPS match
c21184_g1_i1	zinc finger hit domain-containing protein 2	313	1	3.23769e-42	0.91	0	-		no IPS match
c21185_g1_i1	---NA---	225	0			0	-		no IPS match
c21186_g1_i1	---NA---	203	0			0	-		no IPS match
c21206_g1_i1	---NA---	326	0			0	-		no IPS match
c21207_g1_i1	---NA---	586	0			0	-		no IPS match
c21210_g1_i1	---NA---	266	0			0	-		no IPS match
c21229_g1_i1	---NA---	321	0			0	-		no IPS match
c21230_g1_i1	---NA---	285	0			0	-		no IPS match
c21245_g1_i1	---NA---	239	0			0	-		no IPS match
c21288_g1_i1	---NA---	421	0			0	-		no IPS match
c21296_g1_i1	---NA---	412	0			0	-		no IPS match
c21296_g1_i2	---NA---	433	0			0	-		no IPS match
c21317_g1_i1	---NA---	248	0			0	-		no IPS match
c21322_g1_i1	---NA---	500	0			0	-		no IPS match
c21322_g2_i1	---NA---	259	0			0	-		TRANSMEMBRANE (PHOBIUS); NON_CYTOPLASMIC_DOMAIN (PHOBIUS); CYTOPLASMIC_DOMAIN (PHOBIUS); TMhelix (TMHMM)
c21326_g1_i1	---NA---	444	0			0	-		TRANSMEMBRANE (PHOBIUS); NON_CYTOPLASMIC_DOMAIN (PHOBIUS); CYTOPLASMIC_DOMAIN (PHOBIUS); TMhelix (TMHMM)
c21338_g1_i1	---NA---	235	0			0	-		CYTOPLASMIC_DOMAIN (PHOBIUS); NON_CYTOPLASMIC_DOMAIN (PHOBIUS); TRANSMEMBRANE (PHOBIUS); TMhelix (TMHMM)
c21348_g1_i1	---NA---	316	0			0	-		CYTOPLASMIC_DOMAIN (PHOBIUS); TRANSMEMBRANE (PHOBIUS); NON_CYTOPLASMIC_DOMAIN (PHOBIUS); TMhelix (TMHMM)
c21356_g1_i1	---NA---	233	0			0	-		TRANSMEMBRANE (PHOBIUS); CYTOPLASMIC_DOMAIN (PHOBIUS); NON_CYTOPLASMIC_DOMAIN (PHOBIUS); TMhelix (TMHMM); TMhelix (TMHMM)
c21404_g1_i1	---NA---	299	0			0	-		no IPS match
c21418_g1_i1	---NA---	269	0			0	-		CYTOPLASMIC_DOMAIN (PHOBIUS); TRANSMEMBRANE (PHOBIUS); NON_CYTOPLASMIC_DOMAIN (PHOBIUS); TMhelix (TMHMM)
c21434_g1_i1	---NA---	236	0			0	-		no IPS match
c21450_g1_i1	---NA---	235	0			0	-		no IPS match
c21465_g1_i1	---NA---	348	0			0	-		no IPS match
c21505_g1_i1	erythropoietin receptor	348	1	8.90244e-15	0.59	0	-		SignalP-TM (SIGNALP_GRAM_POSITIVE)
c21527_g1_i1	---NA---	392	0			0	-		no IPS match
c21583_g1_i1	tank-binding kinase 1-binding protein 1- partial	832	1	7.18053e-91	0.93	0	-		no IPS match
c21600_g2_i1	---NA---	393	0			0	-		no IPS match
c21611_g1_i2	---NA---	235	0			0	-		NON_CYTOPLASMIC_DOMAIN (PHOBIUS); CYTOPLASMIC_DOMAIN (PHOBIUS); TRANSMEMBRANE (PHOBIUS); TMhelix (TMHMM)
c21629_g1_i1	---NA---	295	0			0	-		NON_CYTOPLASMIC_DOMAIN (PHOBIUS); TRANSMEMBRANE (PHOBIUS); CYTOPLASMIC_DOMAIN (PHOBIUS); TMhelix (TMHMM)
c21664_g2_i1	---NA---	523	0			0	-		no IPS match
c21668_g1_i1	---NA---	277	0			0	-		no IPS match
c21704_g1_i1	---NA---	240	0			0	-		NON_CYTOPLASMIC_DOMAIN (PHOBIUS); TRANSMEMBRANE (PHOBIUS); CYTOPLASMIC_DOMAIN (PHOBIUS); TMhelix (TMHMM)
c21736_g1_i1	---NA---	203	0			0	-		no IPS match
c21761_g1_i1	---NA---	228	0			0	-		no IPS match
c21800_g1_i1	---NA---	348	0			0	-		no IPS match
c21817_g1_i1	secreted ookinete	694	1	7.0314e-45	0.74	0	-		SIGNAL_PEPTIDE_N_REGION (PHOBIUS); SIGNAL_PEPTIDE (PHOBIUS); SIGNAL_PEPTIDE_H_REGION (PHOBIUS); NON_CYTOPLASMIC_DOMAIN (PHOBIUS); SIGNAL_PEPTIDE_C_REGION (PHOBIUS); SignalP-noTM (SIGNALP_EUK); SignalP-TM (SIGNALP_GRAM_POSITIVE); SignalP-noTM (SIGNALP_GRAM_NEGATIVE); TMhelix (TMHMM)
c21836_g1_i1	---NA---	218	0			0	-		SIGNAL_PEPTIDE_C_REGION (PHOBIUS); SIGNAL_PEPTIDE_N_REGION (PHOBIUS); SIGNAL_PEPTIDE_H_REGION (PHOBIUS); SIGNAL_PEPTIDE (PHOBIUS); NON_CYTOPLASMIC_DOMAIN (PHOBIUS)
c21854_g1_i1	---NA---	267	0			0	-		no IPS match
c21916_g1_i1	---NA---	270	0			0	-		no IPS match
c21943_g1_i2	---NA---	311	0			0	-		no IPS match
c21980_g1_i1	---NA---	596	0			0	-		no IPS match
c22059_g1_i1	---NA---	321	0			0	-		SIGNAL_PEPTIDE_H_REGION (PHOBIUS); SIGNAL_PEPTIDE_N_REGION (PHOBIUS); SIGNAL_PEPTIDE_C_REGION (PHOBIUS); NON_CYTOPLASMIC_DOMAIN (PHOBIUS); SIGNAL_PEPTIDE (PHOBIUS); SignalP-noTM (SIGNALP_GRAM_NEGATIVE); SignalP-TM (SIGNALP_GRAM_POSITIVE); SignalP-noTM (SIGNALP_EUK)
c22062_g1_i1	---NA---	684	0			0	-		CYTOPLASMIC_DOMAIN (PHOBIUS); NON_CYTOPLASMIC_DOMAIN (PHOBIUS); TRANSMEMBRANE (PHOBIUS); TMhelix (TMHMM)
c22073_g1_i2	---NA---	274	0			0	-		no IPS match
c22095_g1_i1	---NA---	350	0			0	-		TRANSMEMBRANE (PHOBIUS); NON_CYTOPLASMIC_DOMAIN (PHOBIUS); CYTOPLASMIC_DOMAIN (PHOBIUS); TMhelix (TMHMM)
c22100_g1_i1	hypothetical protein	410	1	7.29499e-38	0.72	0	-		no IPS match
c22127_g1_i1	---NA---	293	0			0	-		no IPS match
c22140_g1_i1	---NA---	323	0			0	-		no IPS match
c22150_g1_i1	---NA---	384	0			0	-		SignalP-noTM (SIGNALP_EUK)
c22154_g1_i1	---NA---	418	0			0	-		no IPS match
c22154_g1_i2	---NA---	481	0			0	-		no IPS match
c22175_g1_i1	---NA---	227	0			0	-		no IPS match
c22197_g1_i1	---NA---	271	0			0	-		no IPS match
c22222_g1_i1	---NA---	272	0			0	-		CYTOPLASMIC_DOMAIN (PHOBIUS); NON_CYTOPLASMIC_DOMAIN (PHOBIUS); TRANSMEMBRANE (PHOBIUS); TMhelix (TMHMM)
c22222_g2_i1	mitochondrial ribosomal protein l12	779	1	2.59361e-75	0.7	0	-		IPR014719 (G3DSA:3.30.1390.GENE3D); IPR013823 (PFAM); PTHR11809:SF22 (PANTHER); IPR000206 (PANTHER); IPR013823 (PRODOM); IPR014719 (SUPERFAMILY)
c22278_g1_i1	---NA---	268	0			0	-		no IPS match
c22299_g1_i1	conserved plasmodium protein	1115	1	1.25956e-62	0.85	0	-		Coil (COILS); Coil (COILS); Coil (COILS)
c22299_g1_i2	conserved Plasmodium protein, unknown function	1074	1	1.26508e-45	0.86	0	-		Coil (COILS); Coil (COILS)
c22320_g1_i1	---NA---	318	0			0	-		no IPS match
c22410_g1_i1	---NA---	255	0			0	-		no IPS match
c22461_g1_i1	---NA---	202	0			0	-		no IPS match
c22507_g1_i2	PREDICTED: caveolin-2	430	1	5.09548e-11	0.78	0	-		no IPS match
c22524_g2_i1	integrin beta-7	342	1	2.08508e-47	0.83	0	-		SignalP-noTM (SIGNALP_GRAM_NEGATIVE); SignalP-TM (SIGNALP_GRAM_POSITIVE)
c22546_g1_i1	---NA---	219	0			0	-		no IPS match
c22547_g1_i1	atypical rio rio1 protein kinase	2548	1	0	0.71	3	F:protein serine/threonine kinase activity; F:ATP binding; P:protein phosphorylation	EC:2.7.11	Coil (COILS); Coil (COILS); Coil (COILS); Coil (COILS); IPR000687 (SMART); IPR018934 (PFAM); G3DSA:3.30.200.20 (GENE3D); G3DSA:1.10.510.10 (GENE3D); IPR017407 (PTHR10593:PANTHER); PTHR10593 (PANTHER); IPR018935 (PROSITE_PATTERNS); IPR011009 (SUPERFAMILY)
c22551_g1_i1	---NA---	213	0			0	-		SignalP-TM (SIGNALP_GRAM_POSITIVE)
c22555_g1_i1	---NA---	221	0			0	-		TRANSMEMBRANE (PHOBIUS); NON_CYTOPLASMIC_DOMAIN (PHOBIUS); CYTOPLASMIC_DOMAIN (PHOBIUS); TMhelix (TMHMM)
c22559_g1_i1	---NA---	202	0			0	-		no IPS match
c22565_g1_i2	---NA---	405	0			0	-		NON_CYTOPLASMIC_DOMAIN (PHOBIUS); CYTOPLASMIC_DOMAIN (PHOBIUS); TRANSMEMBRANE (PHOBIUS); TMhelix (TMHMM)
c22621_g1_i1	---NA---	267	0			0	-		no IPS match
c22628_g1_i1	---NA---	218	0			0	-		no IPS match
c22631_g2_i1	---NA---	390	0			0	-		no IPS match
c22647_g1_i1	---NA---	527	0			0	-		no IPS match
c22659_g1_i1	---NA---	222	0			0	-		no IPS match
c22669_g1_i1	---NA---	210	0			0	-		no IPS match
c22685_g1_i1	---NA---	410	0			0	-		no IPS match
c22712_g1_i1	---NA---	247	0			0	-		no IPS match
c22734_g1_i1	---NA---	271	0			0	-		no IPS match
c22740_g1_i1	---NA---	248	0			0	-		PS51257 (PROSITE_PROFILES)
c22754_g1_i1	---NA---	203	0			0	-		no IPS match
c22794_g1_i1	---NA---	256	0			0	-		no IPS match
c22823_g1_i1	---NA---	260	0			0	-		no IPS match
c22827_g1_i1	---NA---	249	0			0	-		no IPS match
c22828_g1_i1	---NA---	266	0			0	-		no IPS match
c22840_g1_i1	---NA---	454	0			0	-		no IPS match
c22840_g2_i1	---NA---	266	0			0	-		TRANSMEMBRANE (PHOBIUS); CYTOPLASMIC_DOMAIN (PHOBIUS); NON_CYTOPLASMIC_DOMAIN (PHOBIUS); TMhelix (TMHMM)
c22865_g1_i1	---NA---	211	0			0	-		SignalP-noTM (SIGNALP_EUK)
c22895_g1_i1	---NA---	693	0			0	-		no IPS match
c22914_g1_i1	---NA---	217	0			0	-		no IPS match
c22921_g1_i1	---NA---	289	0			0	-		no IPS match
c22926_g1_i2	---NA---	258	0			0	-		no IPS match
c22932_g1_i1	---NA---	208	0			0	-		no IPS match
c22934_g1_i1	---NA---	228	0			0	-		no IPS match
c22960_g1_i1	---NA---	244	0			0	-		no IPS match
c22965_g1_i1	---NA---	245	0			0	-		no IPS match
c22975_g1_i1	---NA---	228	0			0	-		SignalP-TM (SIGNALP_GRAM_POSITIVE); SignalP-noTM (SIGNALP_EUK)
c22982_g1_i1	---NA---	289	0			0	-		SIGNAL_PEPTIDE (PHOBIUS); NON_CYTOPLASMIC_DOMAIN (PHOBIUS); SIGNAL_PEPTIDE_N_REGION (PHOBIUS); SIGNAL_PEPTIDE_H_REGION (PHOBIUS); SIGNAL_PEPTIDE_C_REGION (PHOBIUS)
c22983_g1_i1	---NA---	302	0			0	-		no IPS match
c22992_g1_i1	---NA---	235	0			0	-		no IPS match
c23011_g1_i1	---NA---	228	0			0	-		NON_CYTOPLASMIC_DOMAIN (PHOBIUS); TRANSMEMBRANE (PHOBIUS); TRANSMEMBRANE (PHOBIUS); CYTOPLASMIC_DOMAIN (PHOBIUS); CYTOPLASMIC_DOMAIN (PHOBIUS); TMhelix (TMHMM); TMhelix (TMHMM)
c23070_g1_i1	---NA---	207	0			0	-		no IPS match
c23120_g1_i1	---NA---	322	0			0	-		NON_CYTOPLASMIC_DOMAIN (PHOBIUS); TRANSMEMBRANE (PHOBIUS); CYTOPLASMIC_DOMAIN (PHOBIUS); TMhelix (TMHMM)
c23172_g1_i1	---NA---	459	0			0	-		TRANSMEMBRANE (PHOBIUS); NON_CYTOPLASMIC_DOMAIN (PHOBIUS); CYTOPLASMIC_DOMAIN (PHOBIUS); TMhelix (TMHMM)
c23184_g1_i1	---NA---	424	0			0	-		CYTOPLASMIC_DOMAIN (PHOBIUS); NON_CYTOPLASMIC_DOMAIN (PHOBIUS); TRANSMEMBRANE (PHOBIUS); TMhelix (TMHMM)
c23184_g2_i1	qa-snare protein	1171	1	3.48002e-121	0.86	6	C:plasma membrane; C:SNARE complex; F:SNAP receptor activity; P:intracellular protein transport; P:vesicle-mediated transport; P:regulation of vesicle fusion	-	Coil (COILS); Coil (COILS); Coil (COILS); IPR006011 (SMART); IPR000727 (SMART); G3DSA:1.20.58.70 (GENE3D); PF14523 (PFAM); PTHR19957 (PANTHER); PTHR19957:SF41 (PANTHER); CYTOPLASMIC_DOMAIN (PHOBIUS); TRANSMEMBRANE (PHOBIUS); NON_CYTOPLASMIC_DOMAIN (PHOBIUS); IPR000727 (PROSITE_PROFILES); SignalP-noTM (SIGNALP_EUK); IPR010989 (SUPERFAMILY); TMhelix (TMHMM)
c23214_g1_i1	---NA---	302	0			0	-		no IPS match
c23259_g1_i1	---NA---	236	0			0	-		CYTOPLASMIC_DOMAIN (PHOBIUS); NON_CYTOPLASMIC_DOMAIN (PHOBIUS); TRANSMEMBRANE (PHOBIUS); TMhelix (TMHMM)
c23310_g1_i1	---NA---	1065	0			0	-		Coil (COILS); SignalP-TM (SIGNALP_GRAM_POSITIVE)
c23372_g1_i1	---NA---	225	0			0	-		no IPS match
c23375_g2_i1	---NA---	291	0			0	-		NON_CYTOPLASMIC_DOMAIN (PHOBIUS); TRANSMEMBRANE (PHOBIUS); CYTOPLASMIC_DOMAIN (PHOBIUS)
c23381_g1_i2	---NA---	403	0			0	-		TRANSMEMBRANE (PHOBIUS); CYTOPLASMIC_DOMAIN (PHOBIUS); TRANSMEMBRANE (PHOBIUS); NON_CYTOPLASMIC_DOMAIN (PHOBIUS); CYTOPLASMIC_DOMAIN (PHOBIUS); TMhelix (TMHMM); TMhelix (TMHMM)
c23440_g1_i1	---NA---	499	0			0	-		no IPS match
c23453_g1_i1	---NA---	285	0			0	-		no IPS match
c23493_g1_i1	---NA---	227	0			0	-		no IPS match
c23548_g1_i1	---NA---	296	0			0	-		TRANSMEMBRANE (PHOBIUS); CYTOPLASMIC_DOMAIN (PHOBIUS); NON_CYTOPLASMIC_DOMAIN (PHOBIUS); TMhelix (TMHMM)
c23578_g1_i1	---NA---	756	0			0	-		no IPS match
c23588_g1_i1	---NA---	213	0			0	-		no IPS match
c23594_g1_i1	---NA---	267	0			0	-		no IPS match
c23597_g1_i1	---NA---	208	0			0	-		no IPS match
c23609_g1_i1	---NA---	218	0			0	-		no IPS match
c23609_g2_i1	---NA---	262	0			0	-		TRANSMEMBRANE (PHOBIUS); CYTOPLASMIC_DOMAIN (PHOBIUS); NON_CYTOPLASMIC_DOMAIN (PHOBIUS)
c23615_g1_i1	---NA---	323	0			0	-		CYTOPLASMIC_DOMAIN (PHOBIUS); NON_CYTOPLASMIC_DOMAIN (PHOBIUS); TRANSMEMBRANE (PHOBIUS); TMhelix (TMHMM)
c23623_g1_i1	---NA---	206	0			0	-		no IPS match
c23650_g1_i1	---NA---	266	0			0	-		no IPS match
c23721_g1_i1	---NA---	263	0			0	-		no IPS match
c23721_g2_i1	---NA---	275	0			0	-		no IPS match
c23755_g1_i1	---NA---	201	0			0	-		no IPS match
c23757_g1_i1	---NA---	244	0			0	-		NON_CYTOPLASMIC_DOMAIN (PHOBIUS); TRANSMEMBRANE (PHOBIUS); CYTOPLASMIC_DOMAIN (PHOBIUS); TMhelix (TMHMM)
c23822_g1_i2	---NA---	266	0			0	-		no IPS match
c23860_g1_i2	---NA---	427	0			0	-		SignalP-TM (SIGNALP_GRAM_POSITIVE)
c23864_g1_i2	hypothetical protein PFFCH_05251	806	1	7.01967e-71	0.95	0	-		Coil (COILS); IPR004087 (SMART); IPR004088 (G3DSA:3.30.1370.GENE3D); IPR004088 (G3DSA:3.30.1370.GENE3D); IPR004088 (PFAM); PTHR10288:SF142 (PANTHER); PTHR10288 (PANTHER); IPR004088 (PROSITE_PROFILES); IPR004088 (PROSITE_PROFILES); IPR004088 (SUPERFAMILY); IPR004088 (SUPERFAMILY)
c23868_g1_i1	---NA---	265	0			0	-		no IPS match
c23882_g1_i2	---NA---	256	0			0	-		no IPS match
c23897_g1_i1	dna (cytosine-5-)-methyltransferase	569	1	2.61232e-42	0.77	2	F:methyltransferase activity; P:methylation	-	no IPS match
c23898_g1_i1	---NA---	243	0			0	-		no IPS match
c23954_g1_i1	---NA---	415	0			0	-		no IPS match
c23962_g1_i1	---NA---	241	0			0	-		no IPS match
c23963_g1_i1	---NA---	254	0			0	-		no IPS match
c23977_g1_i1	---NA---	621	0			0	-		CYTOPLASMIC_DOMAIN (PHOBIUS); TRANSMEMBRANE (PHOBIUS); NON_CYTOPLASMIC_DOMAIN (PHOBIUS); TMhelix (TMHMM)
c23978_g1_i1	---NA---	386	0			0	-		CYTOPLASMIC_DOMAIN (PHOBIUS); CYTOPLASMIC_DOMAIN (PHOBIUS); NON_CYTOPLASMIC_DOMAIN (PHOBIUS); TRANSMEMBRANE (PHOBIUS); TRANSMEMBRANE (PHOBIUS); TMhelix (TMHMM); TMhelix (TMHMM)
c24012_g1_i1	---NA---	375	0			0	-		SIGNAL_PEPTIDE (PHOBIUS); SIGNAL_PEPTIDE_N_REGION (PHOBIUS); NON_CYTOPLASMIC_DOMAIN (PHOBIUS); SIGNAL_PEPTIDE_H_REGION (PHOBIUS); SIGNAL_PEPTIDE_C_REGION (PHOBIUS)
c24012_g2_i1	---NA---	213	0			0	-		NON_CYTOPLASMIC_DOMAIN (PHOBIUS); SIGNAL_PEPTIDE_H_REGION (PHOBIUS); SIGNAL_PEPTIDE_N_REGION (PHOBIUS); SIGNAL_PEPTIDE_C_REGION (PHOBIUS); SIGNAL_PEPTIDE (PHOBIUS); SignalP-TM (SIGNALP_GRAM_POSITIVE); SignalP-noTM (SIGNALP_GRAM_NEGATIVE); SignalP-noTM (SIGNALP_EUK)
c24033_g1_i1	---NA---	390	0			0	-		no IPS match
c24068_g1_i1	---NA---	228	0			0	-		no IPS match
c24111_g1_i1	---NA---	307	0			0	-		no IPS match
c24123_g1_i1	---NA---	215	0			0	-		TRANSMEMBRANE (PHOBIUS); CYTOPLASMIC_DOMAIN (PHOBIUS); NON_CYTOPLASMIC_DOMAIN (PHOBIUS); TMhelix (TMHMM)
c24172_g1_i1	---NA---	321	0			0	-		TRANSMEMBRANE (PHOBIUS); CYTOPLASMIC_DOMAIN (PHOBIUS); NON_CYTOPLASMIC_DOMAIN (PHOBIUS)
c24187_g1_i1	---NA---	216	0			0	-		no IPS match
c24206_g1_i1	---NA---	390	0			0	-		no IPS match
c24215_g1_i1	---NA---	324	0			0	-		CYTOPLASMIC_DOMAIN (PHOBIUS); NON_CYTOPLASMIC_DOMAIN (PHOBIUS); TRANSMEMBRANE (PHOBIUS); TRANSMEMBRANE (PHOBIUS); CYTOPLASMIC_DOMAIN (PHOBIUS); TMhelix (TMHMM); TMhelix (TMHMM)
c24302_g1_i1	---NA---	291	0			0	-		no IPS match
c24312_g1_i1	---NA---	451	0			0	-		CYTOPLASMIC_DOMAIN (PHOBIUS); NON_CYTOPLASMIC_DOMAIN (PHOBIUS); TRANSMEMBRANE (PHOBIUS); TMhelix (TMHMM)
c24324_g1_i1	---NA---	219	0			0	-		no IPS match
c24347_g1_i1	---NA---	279	0			0	-		no IPS match
c24362_g1_i1	---NA---	235	0			0	-		NON_CYTOPLASMIC_DOMAIN (PHOBIUS); TRANSMEMBRANE (PHOBIUS); CYTOPLASMIC_DOMAIN (PHOBIUS); TRANSMEMBRANE (PHOBIUS); NON_CYTOPLASMIC_DOMAIN (PHOBIUS); TMhelix (TMHMM)
c24365_g1_i1	---NA---	307	0			0	-		no IPS match
c24393_g1_i1	---NA---	202	0			0	-		NON_CYTOPLASMIC_DOMAIN (PHOBIUS); CYTOPLASMIC_DOMAIN (PHOBIUS); TRANSMEMBRANE (PHOBIUS); TMhelix (TMHMM)
c24393_g1_i2	---NA---	217	0			0	-		no IPS match
c24411_g1_i1	---NA---	234	0			0	-		no IPS match
c24443_g1_i1	---NA---	353	0			0	-		no IPS match
c24453_g1_i1	---NA---	292	0			0	-		no IPS match
c24465_g1_i1	---NA---	269	0			0	-		TMhelix (TMHMM)
c24482_g1_i1	---NA---	484	0			0	-		no IPS match
c24493_g1_i1	---NA---	284	0			0	-		no IPS match
c24501_g1_i1	chain crystal structure of plasmodium falciparum ubiquitin conjugating enzyme ubc9	945	1	1.57743e-109	1	2	F:SUMO ligase activity; P:protein sumoylation	-	SM00212 (SMART); IPR016135 (G3DSA:3.10.110.GENE3D); IPR000608 (PFAM); PTHR24067 (PANTHER); IPR027230 (PTHR24067:PANTHER); IPR023313 (PROSITE_PATTERNS); IPR000608 (PROSITE_PROFILES); IPR016135 (SUPERFAMILY)
c24563_g1_i1	---NA---	312	0			0	-		no IPS match
c24592_g1_i1	beta subunit of coatomer	3363	1	0	0.85	0	-		Coil (COILS); IPR020472 (PRINTS); IPR001680 (SMART); IPR001680 (PFAM); IPR006692 (PFAM); IPR015943 (G3DSA:2.130.10.GENE3D); IPR016453 (PIRSF); IPR015943 (G3DSA:2.130.10.GENE3D); PTHR19876 (PANTHER); PTHR19876:SF2 (PANTHER); IPR019775 (PROSITE_PATTERNS); IPR017986 (PROSITE_PROFILES); IPR001680 (PROSITE_PROFILES); IPR001680 (PROSITE_PROFILES); IPR001680 (PROSITE_PROFILES); IPR001680 (PROSITE_PROFIL…
c24592_g2_i1	1-cys-glutaredoxin-like protein-1	566	1	1.13309e-54	0.79	4	F:electron carrier activity; F:protein disulfide oxidoreductase activity; P:cell redox homeostasis; P:oxidation-reduction process	-	IPR002109 (PFAM); IPR004480 (TIGRFAM); IPR012336 (G3DSA:3.40.30.GENE3D); IPR004480 (PANTHER); PTHR10293:SF16 (PANTHER); NON_CYTOPLASMIC_DOMAIN (PHOBIUS); CYTOPLASMIC_DOMAIN (PHOBIUS); TRANSMEMBRANE (PHOBIUS); IPR002109 (PROSITE_PROFILES); IPR012336 (SUPERFAMILY); TMhelix (TMHMM)
c24631_g1_i1	---NA---	323	0			0	-		no IPS match
c24654_g1_i1	---NA---	204	0			0	-		TRANSMEMBRANE (PHOBIUS); CYTOPLASMIC_DOMAIN (PHOBIUS); NON_CYTOPLASMIC_DOMAIN (PHOBIUS); TMhelix (TMHMM)
c24824_g1_i1	dna-directed rna polymerase iii subunit rpc4 isoform x1	223	1	1.39562e-16	0.97	4	C:DNA-directed RNA polymerase III complex; F:DNA binding; F:DNA-directed RNA polymerase activity; P:transcription from RNA polymerase III promoter	EC:2.7.7.6	CYTOPLASMIC_DOMAIN (PHOBIUS); NON_CYTOPLASMIC_DOMAIN (PHOBIUS); TRANSMEMBRANE (PHOBIUS); TMhelix (TMHMM)
c24894_g1_i1	---NA---	231	0			0	-		TRANSMEMBRANE (PHOBIUS); NON_CYTOPLASMIC_DOMAIN (PHOBIUS); CYTOPLASMIC_DOMAIN (PHOBIUS); TRANSMEMBRANE (PHOBIUS); CYTOPLASMIC_DOMAIN (PHOBIUS); TMhelix (TMHMM); TMhelix (TMHMM)
c24898_g1_i1	---NA---	272	0			0	-		no IPS match
c24914_g1_i1	---NA---	241	0			0	-		no IPS match
c24921_g1_i1	---NA---	755	0			0	-		no IPS match
c24927_g1_i1	---NA---	222	0			0	-		SignalP-noTM (SIGNALP_EUK)
c24940_g2_i1	---NA---	526	0			0	-		no IPS match
c24957_g1_i1	---NA---	202	0			0	-		no IPS match
c24993_g1_i1	---NA---	346	0			0	-		TRANSMEMBRANE (PHOBIUS); CYTOPLASMIC_DOMAIN (PHOBIUS); NON_CYTOPLASMIC_DOMAIN (PHOBIUS); TMhelix (TMHMM)
c25022_g1_i1	---NA---	540	0			0	-		no IPS match
c25028_g1_i1	---NA---	218	0			0	-		no IPS match
c25029_g1_i1	---NA---	331	0			0	-		no IPS match
c25061_g1_i1	---NA---	258	0			0	-		no IPS match
c25074_g1_i1	---NA---	230	0			0	-		no IPS match
c25096_g1_i1	---NA---	313	0			0	-		no IPS match
c25097_g1_i1	---NA---	239	0			0	-		no IPS match
c25103_g1_i1	---NA---	248	0			0	-		no IPS match
c25135_g1_i1	---NA---	242	0			0	-		no IPS match
c25143_g2_i1	---NA---	203	0			0	-		no IPS match
c25153_g1_i1	---NA---	234	0			0	-		no IPS match
c25168_g1_i1	---NA---	226	0			0	-		no IPS match
c25191_g1_i1	---NA---	260	0			0	-		TRANSMEMBRANE (PHOBIUS); NON_CYTOPLASMIC_DOMAIN (PHOBIUS); CYTOPLASMIC_DOMAIN (PHOBIUS); TMhelix (TMHMM)
c25208_g1_i1	---NA---	297	0			0	-		SIGNAL_PEPTIDE_C_REGION (PHOBIUS); SIGNAL_PEPTIDE_N_REGION (PHOBIUS); SIGNAL_PEPTIDE_H_REGION (PHOBIUS); NON_CYTOPLASMIC_DOMAIN (PHOBIUS); SIGNAL_PEPTIDE (PHOBIUS)
c25215_g1_i1	mrna guanylyltransferase	1450	1	0	0.78	0	-		Coil (COILS); IPR012340 (G3DSA:2.40.50.GENE3D); IPR013846 (PFAM); G3DSA:3.30.470.30 (GENE3D); IPR001339 (PFAM); PTHR10367:SF0 (PANTHER); PTHR10367 (PANTHER); SSF56091 (SUPERFAMILY); IPR012340 (SUPERFAMILY); SSF56091 (SUPERFAMILY)
c25279_g1_i1	---NA---	287	0			0	-		no IPS match
c25310_g2_i1	---NA---	229	0			0	-		no IPS match
c25311_g1_i1	---NA---	289	0			0	-		CYTOPLASMIC_DOMAIN (PHOBIUS); TRANSMEMBRANE (PHOBIUS); NON_CYTOPLASMIC_DOMAIN (PHOBIUS); TMhelix (TMHMM)
c25312_g1_i1	---NA---	510	0			0	-		no IPS match
c25339_g1_i1	---NA---	253	0			0	-		no IPS match
c25355_g1_i2	protein uxt	280	1	3.15887e-37	0.97	0	-		no IPS match
c25385_g1_i1	---NA---	296	0			0	-		no IPS match
c25436_g1_i1	hypothetical protein	840	1	2.24248e-31	0.61	2	F:catalytic activity; P:metabolic process	-	IPR001932 (G3DSA:3.60.40.GENE3D); NON_CYTOPLASMIC_DOMAIN (PHOBIUS); TRANSMEMBRANE (PHOBIUS); CYTOPLASMIC_DOMAIN (PHOBIUS); TMhelix (TMHMM)
c25468_g1_i1	---NA---	245	0			0	-		no IPS match
c25537_g1_i1	---NA---	225	0			0	-		NON_CYTOPLASMIC_DOMAIN (PHOBIUS); SIGNAL_PEPTIDE_N_REGION (PHOBIUS); SIGNAL_PEPTIDE (PHOBIUS); SIGNAL_PEPTIDE_C_REGION (PHOBIUS); SIGNAL_PEPTIDE_H_REGION (PHOBIUS); TMhelix (TMHMM)
c25644_g1_i1	---NA---	291	0			0	-		no IPS match
c25677_g1_i1	---NA---	245	0			0	-		no IPS match
c25688_g1_i1	---NA---	219	0			0	-		no IPS match
c25703_g1_i1	---NA---	273	0			0	-		no IPS match
c25704_g1_i1	---NA---	224	0			0	-		no IPS match
c25715_g1_i1	---NA---	278	0			0	-		no IPS match
c25715_g2_i1	---NA---	283	0			0	-		no IPS match
c25791_g1_i1	---NA---	507	0			0	-		NON_CYTOPLASMIC_DOMAIN (PHOBIUS); TRANSMEMBRANE (PHOBIUS); CYTOPLASMIC_DOMAIN (PHOBIUS); TMhelix (TMHMM)
c25842_g1_i1	---NA---	277	0			0	-		no IPS match
c25849_g1_i1	---NA---	307	0			0	-		no IPS match
c25875_g1_i1	---NA---	373	0			0	-		SIGNAL_PEPTIDE (PHOBIUS); TRANSMEMBRANE (PHOBIUS); SIGNAL_PEPTIDE_H_REGION (PHOBIUS); NON_CYTOPLASMIC_DOMAIN (PHOBIUS); SIGNAL_PEPTIDE_N_REGION (PHOBIUS); TRANSMEMBRANE (PHOBIUS); NON_CYTOPLASMIC_DOMAIN (PHOBIUS); SIGNAL_PEPTIDE_C_REGION (PHOBIUS); CYTOPLASMIC_DOMAIN (PHOBIUS); SignalP-noTM (SIGNALP_EUK); TMhelix (TMHMM); TMhelix (TMHMM)
c25919_g2_i1	---NA---	506	0			0	-		no IPS match
c25928_g1_i1	---NA---	243	0			0	-		no IPS match
c25978_g2_i1	---NA---	366	0			0	-		CYTOPLASMIC_DOMAIN (PHOBIUS); TRANSMEMBRANE (PHOBIUS); TRANSMEMBRANE (PHOBIUS); TRANSMEMBRANE (PHOBIUS); NON_CYTOPLASMIC_DOMAIN (PHOBIUS); NON_CYTOPLASMIC_DOMAIN (PHOBIUS); CYTOPLASMIC_DOMAIN (PHOBIUS); TMhelix (TMHMM); TMhelix (TMHMM); TMhelix (TMHMM)
c25989_g1_i1	---NA---	278	0			0	-		no IPS match
c26010_g1_i1	---NA---	321	0			0	-		no IPS match
c26012_g1_i1	---NA---	265	0			0	-		no IPS match
c26040_g1_i1	---NA---	269	0			0	-		no IPS match
c26047_g1_i1	---NA---	203	0			0	-		SIGNAL_PEPTIDE_C_REGION (PHOBIUS); SIGNAL_PEPTIDE_N_REGION (PHOBIUS); SIGNAL_PEPTIDE (PHOBIUS); NON_CYTOPLASMIC_DOMAIN (PHOBIUS); SIGNAL_PEPTIDE_H_REGION (PHOBIUS)
c26060_g1_i1	---NA---	208	0			0	-		no IPS match
c26068_g1_i1	---NA---	245	0			0	-		SIGNAL_PEPTIDE (PHOBIUS); SIGNAL_PEPTIDE_N_REGION (PHOBIUS); SIGNAL_PEPTIDE_H_REGION (PHOBIUS); SIGNAL_PEPTIDE_C_REGION (PHOBIUS); NON_CYTOPLASMIC_DOMAIN (PHOBIUS)
c26116_g1_i1	ras-related protein rab- partial	439	1	4.0345e-74	0.88	0	-		no IPS match
c26152_g1_i1	---NA---	229	0			0	-		no IPS match
c26166_g1_i1	---NA---	211	0			0	-		CYTOPLASMIC_DOMAIN (PHOBIUS); TRANSMEMBRANE (PHOBIUS); NON_CYTOPLASMIC_DOMAIN (PHOBIUS); TMhelix (TMHMM)
c26170_g1_i1	---NA---	223	0			0	-		no IPS match
c26187_g1_i1	---NA---	264	0			0	-		no IPS match
c26212_g1_i1	---NA---	339	0			0	-		no IPS match
c26257_g1_i1	---NA---	242	0			0	-		no IPS match
c26297_g1_i1	---NA---	365	0			0	-		TMhelix (TMHMM)
c26333_g1_i1	---NA---	224	0			0	-		NON_CYTOPLASMIC_DOMAIN (PHOBIUS); CYTOPLASMIC_DOMAIN (PHOBIUS); TRANSMEMBRANE (PHOBIUS); TMhelix (TMHMM)
c26341_g2_i1	---NA---	524	0			0	-		no IPS match
c26350_g1_i1	6-cysteine protein	515	1	6.30031e-62	0.67	0	-		IPR010884 (PFAM); IPR010884 (PROSITE_PROFILES)
c26357_g1_i1	---NA---	268	0			0	-		SIGNAL_PEPTIDE (PHOBIUS); SIGNAL_PEPTIDE_N_REGION (PHOBIUS); NON_CYTOPLASMIC_DOMAIN (PHOBIUS); SIGNAL_PEPTIDE_H_REGION (PHOBIUS); SIGNAL_PEPTIDE_C_REGION (PHOBIUS); SignalP-TM (SIGNALP_GRAM_POSITIVE)
c26382_g1_i2	---NA---	314	0			0	-		TRANSMEMBRANE (PHOBIUS); CYTOPLASMIC_DOMAIN (PHOBIUS); TRANSMEMBRANE (PHOBIUS); CYTOPLASMIC_DOMAIN (PHOBIUS); NON_CYTOPLASMIC_DOMAIN (PHOBIUS); TMhelix (TMHMM); TMhelix (TMHMM)
c26391_g1_i1	---NA---	255	0			0	-		no IPS match
c26395_g1_i1	hypothetical protein PCYB_051390	775	1	1.00064e-59	0.75	0	-		NON_CYTOPLASMIC_DOMAIN (PHOBIUS); SIGNAL_PEPTIDE (PHOBIUS); SIGNAL_PEPTIDE_C_REGION (PHOBIUS); SIGNAL_PEPTIDE_H_REGION (PHOBIUS); SIGNAL_PEPTIDE_N_REGION (PHOBIUS); SignalP-noTM (SIGNALP_EUK); TMhelix (TMHMM)
c26396_g1_i1	---NA---	635	0			0	-		SIGNAL_PEPTIDE_H_REGION (PHOBIUS); SIGNAL_PEPTIDE (PHOBIUS); NON_CYTOPLASMIC_DOMAIN (PHOBIUS); SIGNAL_PEPTIDE_C_REGION (PHOBIUS); SIGNAL_PEPTIDE_N_REGION (PHOBIUS); TMhelix (TMHMM)
c26402_g1_i1	---NA---	1844	0			0	-		no IPS match
c26402_g1_i2	---NA---	1721	0			0	-		no IPS match
c26402_g1_i4	---NA---	1721	0			0	-		no IPS match
c26419_g1_i1	---NA---	546	0			0	-		no IPS match
c26424_g1_i1	---NA---	266	0			0	-		no IPS match
c26456_g1_i1	---NA---	215	0			0	-		no IPS match
c26459_g1_i1	---NA---	306	0			0	-		TRANSMEMBRANE (PHOBIUS); CYTOPLASMIC_DOMAIN (PHOBIUS); NON_CYTOPLASMIC_DOMAIN (PHOBIUS); TMhelix (TMHMM)
c26462_g1_i1	---NA---	242	0			0	-		no IPS match
c26466_g1_i1	hypothetical protein PCYB_145310	868	1	3.65937e-44	0.69	0	-		G3DSA:3.30.460.10 (GENE3D); IPR002934 (PFAM); PTHR23092 (PANTHER); SSF81301 (SUPERFAMILY)
c26466_g2_i1	hypothetical protein PFUGPA_02003	693	1	1.71532e-27	0.53	0	-		SSF81631 (SUPERFAMILY)
c26470_g1_i1	---NA---	256	0			0	-		no IPS match
c26476_g1_i1	---NA---	720	0			0	-		no IPS match
c26492_g1_i1	---NA---	206	0			0	-		CYTOPLASMIC_DOMAIN (PHOBIUS); NON_CYTOPLASMIC_DOMAIN (PHOBIUS); TRANSMEMBRANE (PHOBIUS); TMhelix (TMHMM)
c26503_g1_i1	---NA---	273	0			0	-		no IPS match
c26567_g1_i1	hypothetical protein C923_01118	448	1	1.62066e-47	0.92	0	-		no IPS match
c26572_g2_i1	---NA---	257	0			0	-		no IPS match
c26574_g1_i1	---NA---	394	0			0	-		no IPS match
c26589_g1_i1	denn domain-containing protein 4b	1261	1	2.99029e-160	0.77	0	-		PTHR12296 (PANTHER); PTHR12296:SF18 (PANTHER)
c26619_g1_i1	---NA---	276	0			0	-		no IPS match
c26625_g1_i1	---NA---	416	0			0	-		NON_CYTOPLASMIC_DOMAIN (PHOBIUS); NON_CYTOPLASMIC_DOMAIN (PHOBIUS); TRANSMEMBRANE (PHOBIUS); TRANSMEMBRANE (PHOBIUS); CYTOPLASMIC_DOMAIN (PHOBIUS); TMhelix (TMHMM); TMhelix (TMHMM)
c26638_g1_i1	ribonucleotide reductase r2 subunit	1316	1	0	1	0	-		IPR000358 (PFAM); IPR012348 (G3DSA:1.10.620.GENE3D); IPR000358 (PANTHER); PTHR23409:SF18 (PANTHER); IPR030475 (PROSITE_PATTERNS); TRANSMEMBRANE (PHOBIUS); NON_CYTOPLASMIC_DOMAIN (PHOBIUS); CYTOPLASMIC_DOMAIN (PHOBIUS); IPR009078 (SUPERFAMILY)
c26638_g1_i2	ribonucleoside-diphosphate reductase small chain	1316	1	0	0.99	0	-		IPR012348 (G3DSA:1.10.620.GENE3D); IPR000358 (PFAM); IPR000358 (PANTHER); PTHR23409:SF18 (PANTHER); IPR030475 (PROSITE_PATTERNS); TRANSMEMBRANE (PHOBIUS); CYTOPLASMIC_DOMAIN (PHOBIUS); NON_CYTOPLASMIC_DOMAIN (PHOBIUS); IPR009078 (SUPERFAMILY)
c26645_g1_i1	---NA---	203	0			0	-		no IPS match
c26678_g1_i1	sortilin	2948	1	0	0.95	3	C:Golgi apparatus; C:integral component of membrane; P:transport	-	IPR006581 (SMART); G3DSA:2.130.10.140 (GENE3D); PTHR12106 (PANTHER); CYTOPLASMIC_DOMAIN (PHOBIUS); SIGNAL_PEPTIDE_N_REGION (PHOBIUS); NON_CYTOPLASMIC_DOMAIN (PHOBIUS); TRANSMEMBRANE (PHOBIUS); SIGNAL_PEPTIDE (PHOBIUS); SIGNAL_PEPTIDE_H_REGION (PHOBIUS); SIGNAL_PEPTIDE_C_REGION (PHOBIUS); IPR011040 (SUPERFAMILY); SSF110296 (SUPERFAMILY); TMhelix (TMHMM); TMhelix (TMHMM)
c26687_g1_i1	---NA---	319	0			0	-		no IPS match
c26688_g1_i2	---NA---	268	0			0	-		no IPS match
c26714_g1_i1	---NA---	470	0			0	-		no IPS match
c26719_g1_i1	---NA---	259	0			0	-		no IPS match
c26727_g1_i1	---NA---	419	0			0	-		no IPS match
c26750_g1_i1	---NA---	219	0			0	-		no IPS match
c26759_g1_i1	---NA---	259	0			0	-		no IPS match
c26780_g1_i1	---NA---	218	0			0	-		no IPS match
c26784_g1_i1	hypothetical protein	1215	1	7.55779e-86	0.72	0	-		no IPS match
c26803_g1_i1	---NA---	407	0			0	-		no IPS match
c26830_g1_i1	---NA---	239	0			0	-		no IPS match
c26842_g1_i1	---NA---	214	0			0	-		no IPS match
c26855_g1_i1	---NA---	211	0			0	-		no IPS match
c26856_g1_i1	---NA---	271	0			0	-		CYTOPLASMIC_DOMAIN (PHOBIUS); TRANSMEMBRANE (PHOBIUS); NON_CYTOPLASMIC_DOMAIN (PHOBIUS); CYTOPLASMIC_DOMAIN (PHOBIUS); TRANSMEMBRANE (PHOBIUS); TMhelix (TMHMM); TMhelix (TMHMM)
c26859_g1_i1	dynein light	214	1	5.96091e-36	0.95	2	C:microtubule associated complex; P:microtubule-based process	-	IPR001372 (PFAM); IPR001372 (G3DSA:3.30.740.GENE3D); SSF54648 (SUPERFAMILY)
c26867_g1_i1	---NA---	205	0			0	-		no IPS match
c26896_g1_i2	---NA---	541	0			0	-		TRANSMEMBRANE (PHOBIUS); NON_CYTOPLASMIC_DOMAIN (PHOBIUS); CYTOPLASMIC_DOMAIN (PHOBIUS)
c26901_g1_i1	conserved Plasmodium protein, unknown function	1042	1	1.58445e-87	0.79	0	-		IPR009044 (G3DSA:2.30.31.GENE3D); IPR009044 (SUPERFAMILY)
c26902_g1_i1	---NA---	266	0			0	-		no IPS match
c26911_g1_i1	---NA---	212	0			0	-		no IPS match
c26934_g1_i1	---NA---	243	0			0	-		SignalP-TM (SIGNALP_GRAM_POSITIVE)
c26947_g1_i2	---NA---	696	0			0	-		SIGNAL_PEPTIDE (PHOBIUS); NON_CYTOPLASMIC_DOMAIN (PHOBIUS); SIGNAL_PEPTIDE_H_REGION (PHOBIUS); SIGNAL_PEPTIDE_C_REGION (PHOBIUS); SIGNAL_PEPTIDE_N_REGION (PHOBIUS); SignalP-noTM (SIGNALP_EUK); TMhelix (TMHMM)
c26947_g2_i1	lipoyl transferase	1225	1	4.35154e-116	0.77	0	-		IPR004143 (PFAM); G3DSA:3.90.1550.10 (GENE3D); PTHR10993 (PANTHER); PTHR10993:SF7 (PANTHER); IPR020605 (PROSITE_PATTERNS); SSF55681 (SUPERFAMILY)
c26959_g1_i1	---NA---	687	0			0	-		NON_CYTOPLASMIC_DOMAIN (PHOBIUS); CYTOPLASMIC_DOMAIN (PHOBIUS); TRANSMEMBRANE (PHOBIUS)
c27033_g1_i1	---NA---	370	0			0	-		no IPS match
c27051_g1_i1	---NA---	204	0			0	-		NON_CYTOPLASMIC_DOMAIN (PHOBIUS); CYTOPLASMIC_DOMAIN (PHOBIUS); TRANSMEMBRANE (PHOBIUS); TMhelix (TMHMM)
c27055_g1_i1	---NA---	257	0			0	-		TMhelix (TMHMM)
c27080_g1_i1	---NA---	558	0			0	-		CYTOPLASMIC_DOMAIN (PHOBIUS); TRANSMEMBRANE (PHOBIUS); CYTOPLASMIC_DOMAIN (PHOBIUS); NON_CYTOPLASMIC_DOMAIN (PHOBIUS); TRANSMEMBRANE (PHOBIUS); TRANSMEMBRANE (PHOBIUS); NON_CYTOPLASMIC_DOMAIN (PHOBIUS); TMhelix (TMHMM); TMhelix (TMHMM); TMhelix (TMHMM)
c27081_g1_i1	t-complex protein 1 epsilon	2227	1	0	0.98	0	-		IPR017998 (PRINTS); IPR027410 (G3DSA:3.30.260.GENE3D); IPR027409 (G3DSA:3.50.7.GENE3D); IPR012718 (TIGRFAM); IPR027413 (G3DSA:1.10.560.GENE3D); IPR002423 (PFAM); IPR002423 (PANTHER); IPR002194 (PROSITE_PATTERNS); SSF48592 (SUPERFAMILY); SSF54849 (SUPERFAMILY); IPR027409 (SUPERFAMILY)
c27081_g2_i1	---NA---	216	0			0	-		no IPS match
c27082_g1_i1	---NA---	444	0			0	-		CYTOPLASMIC_DOMAIN (PHOBIUS); NON_CYTOPLASMIC_DOMAIN (PHOBIUS); TRANSMEMBRANE (PHOBIUS); NON_CYTOPLASMIC_DOMAIN (PHOBIUS); TRANSMEMBRANE (PHOBIUS); SignalP-noTM (SIGNALP_EUK); TMhelix (TMHMM); TMhelix (TMHMM)
c27083_g1_i1	---NA---	346	0			0	-		no IPS match
c27084_g1_i1	---NA---	226	0			0	-		no IPS match
c27086_g1_i1	conserved Plasmodium protein, unknown function	1037	1	3.26884e-137	0.96	0	-		CYTOPLASMIC_DOMAIN (PHOBIUS); NON_CYTOPLASMIC_DOMAIN (PHOBIUS); TRANSMEMBRANE (PHOBIUS); TMhelix (TMHMM)
c27086_g2_i1	---NA---	252	0			0	-		NON_CYTOPLASMIC_DOMAIN (PHOBIUS); TRANSMEMBRANE (PHOBIUS); CYTOPLASMIC_DOMAIN (PHOBIUS); TMhelix (TMHMM)
c27088_g1_i1	---NA---	480	0			0	-		CYTOPLASMIC_DOMAIN (PHOBIUS); NON_CYTOPLASMIC_DOMAIN (PHOBIUS); TRANSMEMBRANE (PHOBIUS); TMhelix (TMHMM)
c27099_g1_i1	hypothetical protein YYG_03008	2622	1	2.53715e-140	0.72	0	-		IPR000195 (SMART); G3DSA:1.10.8.270 (GENE3D); IPR000195 (PFAM); PTHR22957 (PANTHER); TRANSMEMBRANE (PHOBIUS); NON_CYTOPLASMIC_DOMAIN (PHOBIUS); TRANSMEMBRANE (PHOBIUS); TRANSMEMBRANE (PHOBIUS); CYTOPLASMIC_DOMAIN (PHOBIUS); CYTOPLASMIC_DOMAIN (PHOBIUS); TRANSMEMBRANE (PHOBIUS); CYTOPLASMIC_DOMAIN (PHOBIUS); NON_CYTOPLASMIC_DOMAIN (PHOBIUS); IPR000195 (PROSITE_PROFILES); IPR000195 (SUPERFAMILY); I…
c27100_g1_i1	Pfj1	2109	1	0	0.92	0	-		Coil (COILS); IPR001623 (PRINTS); IPR001623 (SMART); IPR001623 (PFAM); G3DSA:2.60.260.20 (GENE3D); IPR001305 (PFAM); IPR001305 (G3DSA:2.10.230.GENE3D); IPR002939 (PFAM); IPR001623 (G3DSA:1.10.287.GENE3D); PTHR24076 (PANTHER); PTHR24076:SF5 (PANTHER); IPR012724 (HAMAP); IPR001623 (PROSITE_PROFILES); IPR001305 (PROSITE_PROFILES); IPR008971 (SUPERFAMILY); IPR001305 (SUPERFAMILY); IPR008971 (SUPERFAM…
c27101_g1_i1	chromatin assembly protein	1254	1	1.2307e-118	0.88	5	C:nucleus; F:chromatin binding; F:unfolded protein binding; P:gene silencing; P:chromatin assembly	-	IPR017282 (PIRSF); IPR006818 (PFAM); IPR006818 (G3DSA:2.60.40.GENE3D); PTHR12040:SF0 (PANTHER); IPR006818 (PANTHER); IPR006818 (SUPERFAMILY)
c27120_g1_i1	---NA---	294	0			0	-		no IPS match
c27127_g1_i1	---NA---	279	0			0	-		no IPS match
c27138_g1_i1	---NA---	328	0			0	-		no IPS match
c27139_g1_i1	conserved Plasmodium protein, unknown function	673	1	4.17655e-45	0.8	0	-		no IPS match
c27139_g2_i1	---NA---	211	0			0	-		TRANSMEMBRANE (PHOBIUS); NON_CYTOPLASMIC_DOMAIN (PHOBIUS); CYTOPLASMIC_DOMAIN (PHOBIUS); TMhelix (TMHMM)
c27140_g1_i1	hypothetical protein C922_02605	578	1	7.25545e-103	0.94	0	-		Coil (COILS); G3DSA:3.10.20.90 (GENE3D); IPR000626 (PFAM); IPR000626 (PROSITE_PROFILES); IPR029071 (SUPERFAMILY)
c27140_g2_i1	---NA---	225	0			0	-		no IPS match
c27146_g1_i1	hypothetical protein	720	1	2.03095e-39	0.61	0	-		NON_CYTOPLASMIC_DOMAIN (PHOBIUS); TRANSMEMBRANE (PHOBIUS); CYTOPLASMIC_DOMAIN (PHOBIUS); TMhelix (TMHMM)
c27146_g2_i1	hypothetical protein	1231	1	0	0.84	0	-		IPR001680 (SMART); IPR001680 (PFAM); IPR015943 (G3DSA:2.130.10.GENE3D); PTHR13831 (PANTHER); PTHR13831:SF0 (PANTHER); IPR001680 (PROSITE_PROFILES); IPR017986 (PROSITE_PROFILES); IPR017986 (SUPERFAMILY)
c27166_g1_i2	---NA---	365	0			0	-		no IPS match
c27171_g1_i1	---NA---	252	0			0	-		no IPS match
c27173_g1_i1	sphingomyelin phosphodiesterase, putative	1452	1	2.64732e-154	0.79	0	-		TRANSMEMBRANE (PHOBIUS); CYTOPLASMIC_DOMAIN (PHOBIUS); NON_CYTOPLASMIC_DOMAIN (PHOBIUS); TMhelix (TMHMM)
c27179_g1_i2	hypothetical protein	4097	1	4.07586e-36	0.72	0	-		Coil (COILS); Coil (COILS); Coil (COILS); IPR001471 (PFAM)
c27185_g1_i1	50s ribosomal protein l17	661	1	4.56485e-65	1	3	C:ribosome; F:structural constituent of ribosome; P:translation	-	IPR012340 (G3DSA:2.40.50.GENE3D); IPR000266 (PFAM); IPR000266 (PANTHER); IPR000266 (PRODOM); IPR000266 (HAMAP); IPR012340 (SUPERFAMILY)
c27191_g1_i1	ubiquitin carboxyl-terminal hydrolase family 2	6021	1	0	0.98	3	F:cysteine-type peptidase activity; F:ubiquitinyl hydrolase activity; P:ubiquitin-dependent protein catabolic process	EC:3.4	Coil (COILS); Coil (COILS); Coil (COILS); Coil (COILS); Coil (COILS); G3DSA:2.20.210.10 (GENE3D); IPR001394 (PFAM); PTHR24006:SF89 (PANTHER); PTHR24006 (PANTHER); IPR018200 (PROSITE_PATTERNS); IPR018200 (PROSITE_PATTERNS); IPR028889 (PROSITE_PROFILES); SSF54001 (SUPERFAMILY); IPR008974 (SUPERFAMILY)
c27201_g1_i2	hypothetical protein PFNF135_01450	1448	1	1.37719e-177	0.83	0	-		Coil (COILS); Coil (COILS); IPR021715 (PFAM); PTHR12942 (PANTHER); PTHR12942:SF2 (PANTHER)
c27204_g1_i1	hypothetical protein, conserved in Plasmodium species	2621	1	0	0.65	0	-		IPR024395 (PFAM); IPR011989 (G3DSA:1.25.10.GENE3D); PTHR21567 (PANTHER); IPR016024 (SUPERFAMILY)
c27205_g1_i1	---NA---	229	0			0	-		no IPS match
c27206_g1_i1	hypothetical protein	4290	1	0	0.61	0	-		TRANSMEMBRANE (PHOBIUS); CYTOPLASMIC_DOMAIN (PHOBIUS); NON_CYTOPLASMIC_DOMAIN (PHOBIUS); NON_CYTOPLASMIC_DOMAIN (PHOBIUS); TRANSMEMBRANE (PHOBIUS); TRANSMEMBRANE (PHOBIUS); NON_CYTOPLASMIC_DOMAIN (PHOBIUS); TRANSMEMBRANE (PHOBIUS); CYTOPLASMIC_DOMAIN (PHOBIUS); TMhelix (TMHMM); TMhelix (TMHMM); TMhelix (TMHMM); TMhelix (TMHMM)
c27212_g1_i1	hypothetical protein	1071	1	9.9695e-45	0.69	0	-		SIGNAL_PEPTIDE_H_REGION (PHOBIUS); SIGNAL_PEPTIDE_N_REGION (PHOBIUS); SIGNAL_PEPTIDE_C_REGION (PHOBIUS); NON_CYTOPLASMIC_DOMAIN (PHOBIUS); SIGNAL_PEPTIDE (PHOBIUS); SignalP-noTM (SIGNALP_EUK); TMhelix (TMHMM)
c27212_g2_i1	---NA---	204	0			0	-		CYTOPLASMIC_DOMAIN (PHOBIUS); NON_CYTOPLASMIC_DOMAIN (PHOBIUS); TRANSMEMBRANE (PHOBIUS); TMhelix (TMHMM)
c27218_g1_i1	---NA---	238	0			0	-		no IPS match
c27218_g2_i1	hypothetical protein PCYB_032650	434	1	7.1209e-41	0.92	0	-		TRANSMEMBRANE (PHOBIUS); CYTOPLASMIC_DOMAIN (PHOBIUS); NON_CYTOPLASMIC_DOMAIN (PHOBIUS); NON_CYTOPLASMIC_DOMAIN (PHOBIUS); TRANSMEMBRANE (PHOBIUS); TMhelix (TMHMM); TMhelix (TMHMM)
c27218_g2_i2	hypothetical protein PCYB_032650	434	1	3.33617e-41	0.92	0	-		CYTOPLASMIC_DOMAIN (PHOBIUS); NON_CYTOPLASMIC_DOMAIN (PHOBIUS); TRANSMEMBRANE (PHOBIUS); TMhelix (TMHMM)
c27221_g1_i1	hypothetical protein PFMALIP_03841	6600	1	0	0.77	0	-		Coil (COILS); Coil (COILS); IPR003593 (SMART); IPR011527 (PFAM); IPR027417 (G3DSA:3.40.50.GENE3D); IPR027417 (G3DSA:3.40.50.GENE3D); G3DSA:1.20.1560.10 (GENE3D); IPR003439 (PFAM); PTHR24223 (PANTHER); PTHR24223:SF174 (PANTHER); IPR017871 (PROSITE_PATTERNS); CYTOPLASMIC_DOMAIN (PHOBIUS); NON_CYTOPLASMIC_DOMAIN (PHOBIUS); CYTOPLASMIC_DOMAIN (PHOBIUS); TRANSMEMBRANE (PHOBIUS); CYTOPLASMIC_DOMAIN (PH…
c27221_g2_i1	---NA---	431	0			0	-		NON_CYTOPLASMIC_DOMAIN (PHOBIUS); TRANSMEMBRANE (PHOBIUS); CYTOPLASMIC_DOMAIN (PHOBIUS); TMhelix (TMHMM)
c27222_g1_i2	---NA---	647	0			0	-		no IPS match
c27226_g1_i1	plasmepsin	2508	1	0	0.84	0	-		IPR001461 (PRINTS); IPR021109 (G3DSA:2.40.70.GENE3D); IPR001461 (PFAM); IPR021109 (G3DSA:2.40.70.GENE3D); IPR001461 (PANTHER); PTHR13683:SF253 (PANTHER); IPR001969 (PROSITE_PATTERNS); IPR001969 (PROSITE_PATTERNS); TRANSMEMBRANE (PHOBIUS); CYTOPLASMIC_DOMAIN (PHOBIUS); NON_CYTOPLASMIC_DOMAIN (PHOBIUS); IPR021109 (SUPERFAMILY); TMhelix (TMHMM)
c27226_g2_i1	hypothetical protein, conserved in Plasmodium species	4091	1	0	0.72	0	-		Coil (COILS); Coil (COILS); Coil (COILS); Coil (COILS); Coil (COILS); Coil (COILS); Coil (COILS); Coil (COILS); CYTOPLASMIC_DOMAIN (PHOBIUS); TRANSMEMBRANE (PHOBIUS); NON_CYTOPLASMIC_DOMAIN (PHOBIUS); TRANSMEMBRANE (PHOBIUS); NON_CYTOPLASMIC_DOMAIN (PHOBIUS); CYTOPLASMIC_DOMAIN (PHOBIUS); TRANSMEMBRANE (PHOBIUS); TMhelix (TMHMM); TMhelix (TMHMM)
c27227_g1_i1	phosphoglycerate mutase, putative	1321	1	1.2869e-129	0.9	3	C:cytoplasm; F:phosphoglycerate mutase activity; P:glycolytic process	EC:5.4.2.1	NON_CYTOPLASMIC_DOMAIN (PHOBIUS); CYTOPLASMIC_DOMAIN (PHOBIUS); TRANSMEMBRANE (PHOBIUS); TMhelix (TMHMM)
c27227_g2_i1	hypothetical protein C922_02056	1176	1	8.85485e-17	0.76	0	-		TRANSMEMBRANE (PHOBIUS); TRANSMEMBRANE (PHOBIUS); CYTOPLASMIC_DOMAIN (PHOBIUS); NON_CYTOPLASMIC_DOMAIN (PHOBIUS); CYTOPLASMIC_DOMAIN (PHOBIUS)
c27227_g3_i1	---NA---	237	0			0	-		no IPS match
c27234_g1_i1	---NA---	293	0			0	-		CYTOPLASMIC_DOMAIN (PHOBIUS); NON_CYTOPLASMIC_DOMAIN (PHOBIUS); TRANSMEMBRANE (PHOBIUS); TMhelix (TMHMM)
c27241_g1_i1	---NA---	750	0			0	-		NON_CYTOPLASMIC_DOMAIN (PHOBIUS); TRANSMEMBRANE (PHOBIUS); TRANSMEMBRANE (PHOBIUS); NON_CYTOPLASMIC_DOMAIN (PHOBIUS); CYTOPLASMIC_DOMAIN (PHOBIUS); TMhelix (TMHMM); TMhelix (TMHMM)
c27243_g1_i1	---NA---	348	0			0	-		no IPS match
c27243_g2_i1	hypothetical protein C923_03124	3370	1	1.73585e-141	0.87	0	-		Coil (COILS); Coil (COILS); Coil (COILS); IPR011989 (G3DSA:1.25.10.GENE3D); TRANSMEMBRANE (PHOBIUS); NON_CYTOPLASMIC_DOMAIN (PHOBIUS); CYTOPLASMIC_DOMAIN (PHOBIUS); TRANSMEMBRANE (PHOBIUS); NON_CYTOPLASMIC_DOMAIN (PHOBIUS); NON_CYTOPLASMIC_DOMAIN (PHOBIUS); CYTOPLASMIC_DOMAIN (PHOBIUS); TRANSMEMBRANE (PHOBIUS); TRANSMEMBRANE (PHOBIUS); IPR016024 (SUPERFAMILY); TMhelix (TMHMM); TMhelix (TMHMM)
c27248_g1_i1	40s ribosomal protein s18	1032	1	2.72707e-85	0.97	4	C:ribosome; F:RNA binding; F:structural constituent of ribosome; P:translation	-	IPR001892 (PIRSF); G3DSA:1.10.8.50 (GENE3D); IPR001892 (PFAM); IPR027437 (G3DSA:4.10.910.GENE3D); PTHR10871 (PANTHER); IPR018269 (PROSITE_PATTERNS); IPR001892 (PROSITE_PROFILES); IPR001892 (HAMAP); IPR010979 (SUPERFAMILY)
c27250_g1_i1	---NA---	310	0			0	-		NON_CYTOPLASMIC_DOMAIN (PHOBIUS); CYTOPLASMIC_DOMAIN (PHOBIUS); TRANSMEMBRANE (PHOBIUS); TMhelix (TMHMM)
c27252_g1_i1	---NA---	664	0			0	-		no IPS match
c27254_g1_i1	hcls1-associated protein x-1	768	1	1.24117e-55	0.9	0	-		TRANSMEMBRANE (PHOBIUS); TRANSMEMBRANE (PHOBIUS); NON_CYTOPLASMIC_DOMAIN (PHOBIUS); CYTOPLASMIC_DOMAIN (PHOBIUS); CYTOPLASMIC_DOMAIN (PHOBIUS)
c27255_g1_i1	---NA---	761	0			0	-		no IPS match
c27257_g1_i1	---NA---	5093	0			0	-		Coil (COILS); Coil (COILS); Coil (COILS)
c27260_g1_i1	hypothetical protein PFFVO_04815	1382	1	3.57859e-87	0.81	0	-		Coil (COILS); IPR012336 (G3DSA:3.40.30.GENE3D); IPR012336 (PFAM); TRANSMEMBRANE (PHOBIUS); SIGNAL_PEPTIDE_H_REGION (PHOBIUS); SIGNAL_PEPTIDE_C_REGION (PHOBIUS); NON_CYTOPLASMIC_DOMAIN (PHOBIUS); SIGNAL_PEPTIDE (PHOBIUS); CYTOPLASMIC_DOMAIN (PHOBIUS); SIGNAL_PEPTIDE_N_REGION (PHOBIUS); SignalP-noTM (SIGNALP_EUK); IPR012336 (SUPERFAMILY)
c27260_g2_i2	hypothetical protein	2425	1	3.37854e-137	0.8	0	-		Coil (COILS); Coil (COILS); IPR012336 (G3DSA:3.40.30.GENE3D); IPR012336 (PFAM); SIGNAL_PEPTIDE (PHOBIUS); SIGNAL_PEPTIDE_C_REGION (PHOBIUS); TRANSMEMBRANE (PHOBIUS); SIGNAL_PEPTIDE_H_REGION (PHOBIUS); SIGNAL_PEPTIDE_N_REGION (PHOBIUS); CYTOPLASMIC_DOMAIN (PHOBIUS); NON_CYTOPLASMIC_DOMAIN (PHOBIUS); SignalP-noTM (SIGNALP_EUK); IPR012336 (SUPERFAMILY)
c27261_g1_i1	conserved Plasmodium protein, unknown function	3257	1	2.8533e-40	0.79	0	-		Coil (COILS); Coil (COILS); Coil (COILS); Coil (COILS); Coil (COILS); Coil (COILS)
c27269_g1_i1	---NA---	220	0			0	-		no IPS match
c27272_g1_i1	hypothetical protein PFNF135_03815	1306	1	1.14813e-104	0.67	0	-		NON_CYTOPLASMIC_DOMAIN (PHOBIUS); TRANSMEMBRANE (PHOBIUS); CYTOPLASMIC_DOMAIN (PHOBIUS); TRANSMEMBRANE (PHOBIUS); NON_CYTOPLASMIC_DOMAIN (PHOBIUS); TMhelix (TMHMM); TMhelix (TMHMM)
c27273_g1_i1	camp-dependent protein kinase regulator	1792	1	1.59533e-179	0.83	5	C:cAMP-dependent protein kinase complex; F:cAMP-dependent protein kinase regulator activity; F:kinase activity; P:phosphorylation; P:regulation of protein kinase activity	-	IPR002373 (PRINTS); IPR000595 (SMART); IPR014710 (G3DSA:2.60.120.GENE3D); IPR014710 (G3DSA:2.60.120.GENE3D); IPR012198 (PIRSF); IPR000595 (PFAM); PTHR11635 (PANTHER); IPR018488 (PROSITE_PATTERNS); IPR018488 (PROSITE_PATTERNS); IPR018488 (PROSITE_PATTERNS); IPR018488 (PROSITE_PATTERNS); IPR000595 (PROSITE_PROFILES); IPR000595 (PROSITE_PROFILES); IPR018490 (SUPERFAMILY); IPR018490 (SUPERFAMILY)
c27273_g2_i1	---NA---	262	0			0	-		CYTOPLASMIC_DOMAIN (PHOBIUS); NON_CYTOPLASMIC_DOMAIN (PHOBIUS); TRANSMEMBRANE (PHOBIUS); TMhelix (TMHMM)
c27282_g1_i1	signal peptidase 21 kda subunit	760	1	5.21513e-116	0.96	0	-		IPR001733 (PRINTS); IPR019759 (PFAM); IPR001733 (TIGRFAM); IPR001733 (PANTHER); IPR019758 (PROSITE_PATTERNS); NON_CYTOPLASMIC_DOMAIN (PHOBIUS); CYTOPLASMIC_DOMAIN (PHOBIUS); CYTOPLASMIC_DOMAIN (PHOBIUS); TRANSMEMBRANE (PHOBIUS); TRANSMEMBRANE (PHOBIUS); TRANSMEMBRANE (PHOBIUS); NON_CYTOPLASMIC_DOMAIN (PHOBIUS); IPR015927 (SUPERFAMILY); TMhelix (TMHMM); TMhelix (TMHMM); TMhelix (TMHMM)
c27284_g1_i1	---NA---	395	0			0	-		no IPS match
c27287_g1_i1	drosophila melanogaster cg15040 gene product	533	1	3.73712e-28	0.59	0	-		no IPS match
c27287_g2_i1	---NA---	970	0			0	-		Coil (COILS)
c27293_g1_i1	u3 small nucleolar	674	1	7.63052e-113	0.97	0	-		Coil (COILS); IPR007109 (SMART); IPR007109 (G3DSA:3.40.50.GENE3D); IPR007109 (PFAM); PTHR22734:SF2 (PANTHER); PTHR22734 (PANTHER); IPR007109 (PROSITE_PROFILES); IPR004154 (SUPERFAMILY)
c27293_g2_i1	u3 small nucleolar ribonucleoprotein protein	519	1	1.79679e-43	0.94	2	C:viral nucleocapsid; C:ribonucleoprotein complex	-	Coil (COILS); IPR007109 (G3DSA:3.40.50.GENE3D); IPR007109 (PFAM); PTHR22734:SF2 (PANTHER); PTHR22734 (PANTHER); IPR007109 (PROSITE_PROFILES); IPR004154 (SUPERFAMILY)
c27297_g1_i1	---NA---	285	0			0	-		NON_CYTOPLASMIC_DOMAIN (PHOBIUS); TRANSMEMBRANE (PHOBIUS); CYTOPLASMIC_DOMAIN (PHOBIUS); CYTOPLASMIC_DOMAIN (PHOBIUS); TRANSMEMBRANE (PHOBIUS); TMhelix (TMHMM); TMhelix (TMHMM)
c27297_g2_i1	50s ribosomal protein	683	1	5.36525e-52	0.83	0	-		IPR014719 (G3DSA:3.30.1390.GENE3D); G3DSA:1.20.5.710 (GENE3D); IPR013823 (PFAM); IPR000206 (PANTHER); PTHR11809:SF22 (PANTHER); IPR013823 (PRODOM); IPR000206 (HAMAP); SignalP-noTM (SIGNALP_EUK); IPR014719 (SUPERFAMILY); IPR008932 (SUPERFAMILY)
c27301_g1_i1	60s ribosomal protein l34-a	964	1	6.54101e-62	0.98	3	C:ribosome; F:structural constituent of ribosome; P:translation	-	no IPS match
c27307_g1_i1	---NA---	258	0			0	-		no IPS match
c27321_g1_i1	---NA---	311	0			0	-		no IPS match
c27341_g1_i1	---NA---	644	0			0	-		no IPS match
c27360_g1_i1	---NA---	337	0			0	-		SIGNAL_PEPTIDE (PHOBIUS); SIGNAL_PEPTIDE_N_REGION (PHOBIUS); SIGNAL_PEPTIDE_C_REGION (PHOBIUS); SIGNAL_PEPTIDE_H_REGION (PHOBIUS); NON_CYTOPLASMIC_DOMAIN (PHOBIUS); SignalP-noTM (SIGNALP_EUK); TMhelix (TMHMM)
c27361_g1_i1	---NA---	538	0			0	-		no IPS match
c27369_g1_i1	---NA---	202	0			0	-		SignalP-noTM (SIGNALP_EUK)
c27381_g1_i1	PREDICTED: 5-oxoprolinase	222	1	1.72863e-25	0.84	0	-		IPR008040 (PFAM); PTHR11365 (PANTHER); PTHR11365:SF2 (PANTHER)
c27422_g1_i1	---NA---	229	0			0	-		no IPS match
c27463_g1_i1	hypothetical protein	1742	1	2.93973e-177	0.76	1	P:intracellular protein transport	-	IPR008942 (G3DSA:1.25.40.GENE3D); IPR002014 (PROSITE_PROFILES); IPR008942 (SUPERFAMILY)
c27497_g1_i1	---NA---	417	0			0	-		no IPS match
c27507_g1_i1	sugar transporter partial	257	1	3.54235e-12	0.8	0	-		no IPS match
c27508_g1_i1	---NA---	766	0			0	-		no IPS match
c27508_g2_i1	hypothetical protein C922_03478	2248	1	2.4131e-19	0.58	0	-		no IPS match
c27508_g2_i2	hypothetical protein C922_03478	2248	1	2.4131e-19	0.58	0	-		SIGNAL_PEPTIDE (PHOBIUS); SIGNAL_PEPTIDE_C_REGION (PHOBIUS); SIGNAL_PEPTIDE_H_REGION (PHOBIUS); NON_CYTOPLASMIC_DOMAIN (PHOBIUS); SIGNAL_PEPTIDE_N_REGION (PHOBIUS); SignalP-noTM (SIGNALP_EUK)
c27516_g1_i1	dimethyladenosine transferase	595	1	2.66069e-22	0.85	2	F:rRNA (adenine-N6,N6-)-dimethyltransferase activity; P:rRNA methylation	EC:2.1.1	IPR029063 (G3DSA:3.40.50.GENE3D); SIGNAL_PEPTIDE_N_REGION (PHOBIUS); NON_CYTOPLASMIC_DOMAIN (PHOBIUS); SIGNAL_PEPTIDE_H_REGION (PHOBIUS); SIGNAL_PEPTIDE_C_REGION (PHOBIUS); SIGNAL_PEPTIDE (PHOBIUS); SignalP-noTM (SIGNALP_EUK)
c27516_g2_i1	dimethyladenosine transferase	840	1	3.94831e-134	0.92	2	F:rRNA (adenine-N6,N6-)-dimethyltransferase activity; P:rRNA methylation	EC:2.1.1	IPR020598 (SMART); IPR001737 (PFAM); IPR029063 (G3DSA:3.40.50.GENE3D); IPR023165 (G3DSA:1.10.8.GENE3D); IPR001737 (PANTHER); PTHR11727:SF7 (PANTHER); IPR020596 (PROSITE_PATTERNS); IPR001737 (PROSITE_PROFILES); IPR029063 (SUPERFAMILY)
c27517_g1_i1	hypothetical protein PFTANZ_00591, partial	2044	1	1.00277e-141	0.95	3	C:cytoplasm; F:translation initiation factor activity; P:translational initiation	-	IPR001040 (PFAM); IPR023398 (G3DSA:3.30.760.GENE3D); IPR001040 (PANTHER); PTHR11960:SF18 (PANTHER); IPR023398 (SUPERFAMILY)
c27536_g1_i1	---NA---	507	0			0	-		no IPS match
c27540_g1_i1	---NA---	248	0			0	-		no IPS match
c27548_g1_i1	---NA---	379	0			0	-		no IPS match
c27561_g1_i1	hypothetical protein	1249	1	9.98276e-139	0.85	0	-		TRANSMEMBRANE (PHOBIUS); NON_CYTOPLASMIC_DOMAIN (PHOBIUS); CYTOPLASMIC_DOMAIN (PHOBIUS); TMhelix (TMHMM)
c27564_g1_i1	---NA---	240	0			0	-		SignalP-noTM (SIGNALP_EUK)
c27577_g1_i2	---NA---	420	0			0	-		no IPS match
c27583_g1_i1	atp-dependent zinc metalloprotease ftsh	947	1	1.35794e-13	0.91	0	-		Coil (COILS); Coil (COILS); SignalP-noTM (SIGNALP_EUK); SignalP-TM (SIGNALP_GRAM_POSITIVE)
c27587_g1_i1	hypothetical protein PCYB_112840	444	1	1.95674e-32	0.75	2	F:nucleotide binding; F:nucleic acid binding	-	IPR000504 (PFAM); IPR012677 (G3DSA:3.30.70.GENE3D); SSF54928 (SUPERFAMILY)
c27587_g2_i1	hypothetical protein	389	1	4.40086e-19	0.77	2	F:nucleotide binding; F:nucleic acid binding	-	no IPS match
c27589_g1_i1	---NA---	266	0			0	-		NON_CYTOPLASMIC_DOMAIN (PHOBIUS); TRANSMEMBRANE (PHOBIUS); CYTOPLASMIC_DOMAIN (PHOBIUS); TMhelix (TMHMM)
c27611_g1_i2	#NAME?	1497	1	0	0.98	0	-		IPR003593 (SMART); IPR027417 (G3DSA:3.40.50.GENE3D); IPR010339 (PFAM); G3DSA:1.10.8.60 (GENE3D); IPR027417 (G3DSA:3.40.50.GENE3D); IPR027238 (PANTHER); PTHR11093:SF6 (PANTHER); IPR027417 (SUPERFAMILY)
c27615_g1_i1	methionine aminopeptidase	2011	1	0	0.81	3	F:aminopeptidase activity; F:metalloexopeptidase activity; P:proteolysis	EC:3.4.11	IPR001714 (PRINTS); IPR000994 (PFAM); IPR000994 (G3DSA:3.90.230.GENE3D); PTHR10804:SF13 (PANTHER); PTHR10804 (PANTHER); SIGNAL_PEPTIDE_H_REGION (PHOBIUS); SIGNAL_PEPTIDE (PHOBIUS); SIGNAL_PEPTIDE_N_REGION (PHOBIUS); SIGNAL_PEPTIDE_C_REGION (PHOBIUS); NON_CYTOPLASMIC_DOMAIN (PHOBIUS); IPR000994 (SUPERFAMILY)
c27618_g1_i1	---NA---	414	0			0	-		no IPS match
c27618_g1_i2	---NA---	431	0			0	-		no IPS match
c27629_g1_i1	---NA---	550	0			0	-		NON_CYTOPLASMIC_DOMAIN (PHOBIUS); CYTOPLASMIC_DOMAIN (PHOBIUS); TRANSMEMBRANE (PHOBIUS); TMhelix (TMHMM)
c27633_g1_i1	---NA---	267	0			0	-		no IPS match
c27639_g1_i1	conserved Plasmodium protein, unknown function	1763	1	2.03841e-64	0.75	0	-		Coil (COILS); IPR001623 (G3DSA:1.10.287.GENE3D); IPR001623 (PFAM); PTHR23172 (PANTHER); IPR001623 (SUPERFAMILY)
c27718_g1_i1	---NA---	401	0			0	-		SIGNAL_PEPTIDE_H_REGION (PHOBIUS); SIGNAL_PEPTIDE_N_REGION (PHOBIUS); NON_CYTOPLASMIC_DOMAIN (PHOBIUS); SIGNAL_PEPTIDE (PHOBIUS); SIGNAL_PEPTIDE_C_REGION (PHOBIUS); SignalP-noTM (SIGNALP_EUK)
c27743_g1_i1	---NA---	475	0			0	-		no IPS match
c27746_g1_i1	---NA---	456	0			0	-		no IPS match
c27778_g1_i1	hypothetical protein	2226	1	2.23871e-116	0.73	0	-		no IPS match
c27810_g1_i1	---NA---	272	0			0	-		no IPS match
c27820_g1_i1	---NA---	234	0			0	-		TRANSMEMBRANE (PHOBIUS); NON_CYTOPLASMIC_DOMAIN (PHOBIUS); CYTOPLASMIC_DOMAIN (PHOBIUS); TMhelix (TMHMM)
c27821_g1_i1	---NA---	275	0			0	-		NON_CYTOPLASMIC_DOMAIN (PHOBIUS); TRANSMEMBRANE (PHOBIUS); CYTOPLASMIC_DOMAIN (PHOBIUS); TMhelix (TMHMM)
c27906_g1_i1	---NA---	267	0			0	-		no IPS match
c27907_g1_i1	---NA---	348	0			0	-		no IPS match
c27913_g1_i2	---NA---	290	0			0	-		no IPS match
c27925_g1_i2	---NA---	210	0			0	-		TRANSMEMBRANE (PHOBIUS); CYTOPLASMIC_DOMAIN (PHOBIUS); NON_CYTOPLASMIC_DOMAIN (PHOBIUS); TMhelix (TMHMM)
c27936_g1_i1	---NA---	241	0			0	-		TRANSMEMBRANE (PHOBIUS); CYTOPLASMIC_DOMAIN (PHOBIUS); NON_CYTOPLASMIC_DOMAIN (PHOBIUS); TMhelix (TMHMM)
c27946_g1_i1	---NA---	226	0			0	-		CYTOPLASMIC_DOMAIN (PHOBIUS); TRANSMEMBRANE (PHOBIUS); TRANSMEMBRANE (PHOBIUS); NON_CYTOPLASMIC_DOMAIN (PHOBIUS); NON_CYTOPLASMIC_DOMAIN (PHOBIUS); TMhelix (TMHMM); TMhelix (TMHMM)
c27963_g1_i1	---NA---	276	0			0	-		no IPS match
c28003_g1_i1	---NA---	341	0			0	-		no IPS match
c28010_g1_i1	---NA---	467	0			0	-		SignalP-noTM (SIGNALP_EUK)
c28024_g1_i2	---NA---	227	0			0	-		CYTOPLASMIC_DOMAIN (PHOBIUS); TRANSMEMBRANE (PHOBIUS); NON_CYTOPLASMIC_DOMAIN (PHOBIUS); TMhelix (TMHMM)
c28038_g1_i1	---NA---	204	0			0	-		CYTOPLASMIC_DOMAIN (PHOBIUS); TRANSMEMBRANE (PHOBIUS); NON_CYTOPLASMIC_DOMAIN (PHOBIUS); TMhelix (TMHMM)
c28135_g1_i1	---NA---	211	0			0	-		no IPS match
c28162_g1_i1	---NA---	229	0			0	-		no IPS match
c28182_g1_i1	---NA---	230	0			0	-		no IPS match
c28191_g1_i2	---NA---	292	0			0	-		SIGNAL_PEPTIDE (PHOBIUS); SIGNAL_PEPTIDE_N_REGION (PHOBIUS); SIGNAL_PEPTIDE_H_REGION (PHOBIUS); NON_CYTOPLASMIC_DOMAIN (PHOBIUS); SIGNAL_PEPTIDE_C_REGION (PHOBIUS)
c28210_g1_i1	---NA---	281	0			0	-		no IPS match
c28211_g1_i1	---NA---	210	0			0	-		no IPS match
c28247_g1_i1	---NA---	442	0			0	-		SIGNAL_PEPTIDE_N_REGION (PHOBIUS); SIGNAL_PEPTIDE_C_REGION (PHOBIUS); SIGNAL_PEPTIDE (PHOBIUS); NON_CYTOPLASMIC_DOMAIN (PHOBIUS); SIGNAL_PEPTIDE_H_REGION (PHOBIUS); SignalP-noTM (SIGNALP_EUK)
c28298_g1_i1	---NA---	231	0			0	-		SIGNAL_PEPTIDE_C_REGION (PHOBIUS); NON_CYTOPLASMIC_DOMAIN (PHOBIUS); SIGNAL_PEPTIDE (PHOBIUS); SIGNAL_PEPTIDE_H_REGION (PHOBIUS); SIGNAL_PEPTIDE_N_REGION (PHOBIUS); SignalP-noTM (SIGNALP_EUK)
c28442_g1_i1	fad synthetase	1167	1	4.57019e-169	0.83	2	F:catalytic activity; P:metabolic process	-	IPR014729 (G3DSA:3.40.50.GENE3D); IPR002500 (PFAM); PTHR23293:SF9 (PANTHER); PTHR23293 (PANTHER); CYTOPLASMIC_DOMAIN (PHOBIUS); TRANSMEMBRANE (PHOBIUS); NON_CYTOPLASMIC_DOMAIN (PHOBIUS); SSF52402 (SUPERFAMILY); TMhelix (TMHMM)
c28466_g1_i1	---NA---	201	0			0	-		no IPS match
c28473_g1_i1	hypothetical protein	1034	1	2.12028e-81	0.81	0	-		PR00019 (PRINTS); IPR001611 (PFAM); IPR025875 (PFAM); G3DSA:3.80.10.10 (GENE3D); PTHR10588 (PANTHER); PTHR10588:SF207 (PANTHER); IPR001611 (PROSITE_PROFILES); IPR001611 (PROSITE_PROFILES); IPR001611 (PROSITE_PROFILES); IPR001611 (PROSITE_PROFILES); IPR001611 (PROSITE_PROFILES); SSF52058 (SUPERFAMILY)
c28474_g1_i1	---NA---	213	0			0	-		NON_CYTOPLASMIC_DOMAIN (PHOBIUS); CYTOPLASMIC_DOMAIN (PHOBIUS); TRANSMEMBRANE (PHOBIUS); TMhelix (TMHMM)
c28493_g1_i1	---NA---	256	0			0	-		no IPS match
c28502_g1_i1	---NA---	231	0			0	-		TRANSMEMBRANE (PHOBIUS); NON_CYTOPLASMIC_DOMAIN (PHOBIUS); CYTOPLASMIC_DOMAIN (PHOBIUS); TMhelix (TMHMM)
c28510_g1_i1	---NA---	348	0			0	-		no IPS match
c28510_g2_i1	---NA---	351	0			0	-		no IPS match
c28519_g1_i2	---NA---	209	0			0	-		no IPS match
c28570_g1_i1	---NA---	406	0			0	-		no IPS match
c28609_g1_i1	---NA---	250	0			0	-		no IPS match
c28615_g2_i1	unconventional myosin-va	264	1	4.21188e-50	1	0	-		Coil (COILS)
c28671_g1_i1	---NA---	553	0			0	-		no IPS match
c28684_g1_i1	---NA---	342	0			0	-		no IPS match
c28697_g2_i1	---NA---	473	0			0	-		no IPS match
c28749_g1_i1	PREDICTED: tetraspanin-31-like	348	1	1.15355e-31	0.75	0	-		SignalP-TM (SIGNALP_GRAM_POSITIVE)
c28777_g2_i1	---NA---	336	0			0	-		no IPS match
c28793_g1_i1	---NA---	208	0			0	-		NON_CYTOPLASMIC_DOMAIN (PHOBIUS); TRANSMEMBRANE (PHOBIUS); CYTOPLASMIC_DOMAIN (PHOBIUS); TMhelix (TMHMM)
c28795_g1_i1	---NA---	302	0			0	-		no IPS match
c28805_g1_i1	---NA---	312	0			0	-		no IPS match
c28828_g1_i1	hypothetical protein PFFCH_00861	1437	1	8.22029e-166	0.82	0	-		no IPS match
c28829_g1_i1	---NA---	300	0			0	-		no IPS match
c28830_g1_i1	---NA---	218	0			0	-		TRANSMEMBRANE (PHOBIUS); NON_CYTOPLASMIC_DOMAIN (PHOBIUS); CYTOPLASMIC_DOMAIN (PHOBIUS); SignalP-noTM (SIGNALP_EUK); TMhelix (TMHMM)
c28855_g1_i1	---NA---	204	0			0	-		no IPS match
c28857_g1_i1	---NA---	324	0			0	-		no IPS match
c28858_g1_i1	hypothetical protein	510	1	2.5239e-39	0.97	0	-		no IPS match
c28889_g1_i1	---NA---	322	0			0	-		no IPS match
c28891_g1_i1	---NA---	369	0			0	-		no IPS match
c28931_g1_i1	SNARE protein, putative	1505	1	9.57127e-102	0.86	0	-		IPR001388 (PFAM); G3DSA:1.10.3840.10 (GENE3D); PTHR21136:SF4 (PANTHER); PTHR21136 (PANTHER); CYTOPLASMIC_DOMAIN (PHOBIUS); TRANSMEMBRANE (PHOBIUS); NON_CYTOPLASMIC_DOMAIN (PHOBIUS); IPR001388 (PROSITE_PROFILES); SSF58038 (SUPERFAMILY)
c28935_g1_i1	---NA---	299	0			0	-		no IPS match
c28963_g1_i1	---NA---	212	0			0	-		no IPS match
c28979_g1_i1	---NA---	259	0			0	-		CYTOPLASMIC_DOMAIN (PHOBIUS); NON_CYTOPLASMIC_DOMAIN (PHOBIUS); TRANSMEMBRANE (PHOBIUS)
c29025_g1_i2	---NA---	317	0			0	-		CYTOPLASMIC_DOMAIN (PHOBIUS); TRANSMEMBRANE (PHOBIUS); NON_CYTOPLASMIC_DOMAIN (PHOBIUS); TMhelix (TMHMM)
c29029_g1_i1	---NA---	313	0			0	-		no IPS match
c29034_g1_i1	hypothetical protein	280	1	9.47022e-33	0.83	0	-		no IPS match
c29035_g1_i1	---NA---	430	0			0	-		no IPS match
c29039_g1_i1	---NA---	237	0			0	-		no IPS match
c29040_g1_i1	---NA---	244	0			0	-		SIGNAL_PEPTIDE_C_REGION (PHOBIUS); SIGNAL_PEPTIDE (PHOBIUS); SIGNAL_PEPTIDE_N_REGION (PHOBIUS); NON_CYTOPLASMIC_DOMAIN (PHOBIUS); SIGNAL_PEPTIDE_H_REGION (PHOBIUS)
c29049_g1_i1	---NA---	293	0			0	-		no IPS match
c29060_g1_i2	---NA---	253	0			0	-		no IPS match
c29088_g1_i1	---NA---	252	0			0	-		no IPS match
c29143_g1_i1	---NA---	335	0			0	-		CYTOPLASMIC_DOMAIN (PHOBIUS); NON_CYTOPLASMIC_DOMAIN (PHOBIUS); TRANSMEMBRANE (PHOBIUS); NON_CYTOPLASMIC_DOMAIN (PHOBIUS); CYTOPLASMIC_DOMAIN (PHOBIUS); TRANSMEMBRANE (PHOBIUS); TRANSMEMBRANE (PHOBIUS); TMhelix (TMHMM); TMhelix (TMHMM); TMhelix (TMHMM)
c29161_g1_i1	---NA---	250	0			0	-		no IPS match
c29166_g1_i2	---NA---	709	0			0	-		no IPS match
c29198_g1_i1	---NA---	210	0			0	-		no IPS match
c29210_g1_i2	---NA---	434	0			0	-		no IPS match
c29211_g2_i1	---NA---	205	0			0	-		no IPS match
c29219_g2_i1	---NA---	211	0			0	-		no IPS match
c29223_g1_i1	---NA---	263	0			0	-		no IPS match
c29244_g1_i1	---NA---	327	0			0	-		CYTOPLASMIC_DOMAIN (PHOBIUS); NON_CYTOPLASMIC_DOMAIN (PHOBIUS); TRANSMEMBRANE (PHOBIUS); TMhelix (TMHMM)
c29252_g1_i1	---NA---	634	0			0	-		CYTOPLASMIC_DOMAIN (PHOBIUS); TRANSMEMBRANE (PHOBIUS); NON_CYTOPLASMIC_DOMAIN (PHOBIUS); TMhelix (TMHMM)
c29252_g2_i1	---NA---	242	0			0	-		no IPS match
c29256_g1_i1	---NA---	333	0			0	-		no IPS match
c29271_g1_i1	---NA---	204	0			0	-		no IPS match
c29336_g1_i1	---NA---	292	0			0	-		no IPS match
c29353_g1_i1	---NA---	321	0			0	-		no IPS match
c29364_g1_i1	---NA---	355	0			0	-		no IPS match
c29364_g2_i2	---NA---	321	0			0	-		no IPS match
c29415_g1_i1	---NA---	289	0			0	-		no IPS match
c29433_g1_i1	---NA---	242	0			0	-		no IPS match
c29473_g1_i1	---NA---	313	0			0	-		no IPS match
c29523_g1_i1	---NA---	267	0			0	-		no IPS match
c29557_g1_i1	---NA---	220	0			0	-		CYTOPLASMIC_DOMAIN (PHOBIUS); TRANSMEMBRANE (PHOBIUS); NON_CYTOPLASMIC_DOMAIN (PHOBIUS)
c29560_g1_i1	---NA---	451	0			0	-		NON_CYTOPLASMIC_DOMAIN (PHOBIUS); CYTOPLASMIC_DOMAIN (PHOBIUS); TRANSMEMBRANE (PHOBIUS); TMhelix (TMHMM)
c29576_g1_i1	---NA---	236	0			0	-		no IPS match
c29585_g1_i1	---NA---	219	0			0	-		NON_CYTOPLASMIC_DOMAIN (PHOBIUS); CYTOPLASMIC_DOMAIN (PHOBIUS); TRANSMEMBRANE (PHOBIUS); TMhelix (TMHMM)
c29586_g1_i1	---NA---	212	0			0	-		no IPS match
c29594_g1_i1	---NA---	384	0			0	-		no IPS match
c29599_g1_i1	---NA---	249	0			0	-		no IPS match
c29728_g2_i1	---NA---	253	0			0	-		NON_CYTOPLASMIC_DOMAIN (PHOBIUS); TRANSMEMBRANE (PHOBIUS); CYTOPLASMIC_DOMAIN (PHOBIUS); TMhelix (TMHMM)
c29737_g1_i3	---NA---	608	0			0	-		no IPS match
c29812_g1_i1	---NA---	201	0			0	-		no IPS match
c29813_g1_i1	---NA---	294	0			0	-		NON_CYTOPLASMIC_DOMAIN (PHOBIUS); TRANSMEMBRANE (PHOBIUS); CYTOPLASMIC_DOMAIN (PHOBIUS)
c29828_g1_i1	---NA---	382	0			0	-		no IPS match
c29841_g1_i1	---NA---	408	0			0	-		no IPS match
c29882_g1_i1	---NA---	221	0			0	-		no IPS match
c29893_g1_i1	---NA---	261	0			0	-		no IPS match
c29896_g1_i1	hypothetical protein N308_04931, partial	490	1	2.62219e-12	0.69	0	-		no IPS match
c29928_g1_i1	---NA---	255	0			0	-		NON_CYTOPLASMIC_DOMAIN (PHOBIUS); TRANSMEMBRANE (PHOBIUS); CYTOPLASMIC_DOMAIN (PHOBIUS); TMhelix (TMHMM)
c29941_g1_i1	---NA---	206	0			0	-		no IPS match
c29942_g1_i1	---NA---	203	0			0	-		no IPS match
c29953_g1_i1	---NA---	259	0			0	-		no IPS match
c29989_g2_i1	---NA---	274	0			0	-		no IPS match
c30050_g1_i1	---NA---	252	0			0	-		no IPS match
c30088_g1_i1	---NA---	311	0			0	-		no IPS match
c30127_g1_i1	---NA---	223	0			0	-		Coil (COILS)
c30128_g1_i1	---NA---	225	0			0	-		no IPS match
c30208_g1_i1	---NA---	203	0			0	-		no IPS match
c30256_g1_i1	---NA---	326	0			0	-		no IPS match
c30256_g2_i1	---NA---	680	0			0	-		no IPS match
c30258_g1_i1	---NA---	410	0			0	-		TMhelix (TMHMM)
c30312_g1_i1	---NA---	266	0			0	-		no IPS match
c30366_g1_i1	---NA---	381	0			0	-		no IPS match
c30397_g1_i1	mitochondrial precursor	1441	1	0	0.87	4	C:cytoplasm; F:aminomethyltransferase activity; P:glycine catabolic process; P:methylation	EC:2.1.2.10	no IPS match
c30419_g1_i1	---NA---	630	0			0	-		no IPS match
c30428_g1_i2	---NA---	276	0			0	-		no IPS match
c30434_g1_i1	---NA---	259	0			0	-		SignalP-TM (SIGNALP_GRAM_POSITIVE)
c30462_g1_i1	macrophage migration inhibitory factor	715	1	2.64694e-48	0.87	0	-		NON_CYTOPLASMIC_DOMAIN (PHOBIUS); CYTOPLASMIC_DOMAIN (PHOBIUS); TRANSMEMBRANE (PHOBIUS)
c30477_g1_i1	proteasome regulatory	857	1	3.30493e-79	0.81	0	-		IPR001478 (G3DSA:2.30.42.GENE3D); PTHR12651:SF1 (PANTHER); PTHR12651 (PANTHER); IPR001478 (SUPERFAMILY)
c30505_g1_i1	---NA---	285	0			0	-		NON_CYTOPLASMIC_DOMAIN (PHOBIUS); CYTOPLASMIC_DOMAIN (PHOBIUS); TRANSMEMBRANE (PHOBIUS); TMhelix (TMHMM)
c30512_g1_i1	---NA---	480	0			0	-		no IPS match
c30518_g1_i1	---NA---	253	0			0	-		no IPS match
c30531_g1_i1	---NA---	230	0			0	-		NON_CYTOPLASMIC_DOMAIN (PHOBIUS); CYTOPLASMIC_DOMAIN (PHOBIUS); TRANSMEMBRANE (PHOBIUS); TMhelix (TMHMM)
c30551_g1_i1	---NA---	271	0			0	-		no IPS match
c30578_g1_i1	---NA---	249	0			0	-		no IPS match
c30591_g1_i1	---NA---	344	0			0	-		no IPS match
c30591_g1_i2	---NA---	220	0			0	-		no IPS match
c30610_g1_i1	---NA---	249	0			0	-		no IPS match
c30617_g1_i1	---NA---	578	0			0	-		no IPS match
c30620_g1_i1	---NA---	264	0			0	-		NON_CYTOPLASMIC_DOMAIN (PHOBIUS); TRANSMEMBRANE (PHOBIUS); CYTOPLASMIC_DOMAIN (PHOBIUS); TMhelix (TMHMM)
c30676_g1_i1	---NA---	279	0			0	-		NON_CYTOPLASMIC_DOMAIN (PHOBIUS); TRANSMEMBRANE (PHOBIUS); TRANSMEMBRANE (PHOBIUS); CYTOPLASMIC_DOMAIN (PHOBIUS); TRANSMEMBRANE (PHOBIUS); CYTOPLASMIC_DOMAIN (PHOBIUS); NON_CYTOPLASMIC_DOMAIN (PHOBIUS); TMhelix (TMHMM); TMhelix (TMHMM); TMhelix (TMHMM)
c30697_g1_i2	---NA---	469	0			0	-		NON_CYTOPLASMIC_DOMAIN (PHOBIUS); TRANSMEMBRANE (PHOBIUS); TRANSMEMBRANE (PHOBIUS); NON_CYTOPLASMIC_DOMAIN (PHOBIUS); CYTOPLASMIC_DOMAIN (PHOBIUS); TMhelix (TMHMM); TMhelix (TMHMM)
c30717_g1_i1	---NA---	211	0			0	-		no IPS match
c30741_g1_i1	probable phospholipid-transporting atpase if	380	1	1.10174e-66	1	0	-		IPR006539 (PANTHER); IPR030362 (PTHR24092:PANTHER); TRANSMEMBRANE (PHOBIUS); TRANSMEMBRANE (PHOBIUS); CYTOPLASMIC_DOMAIN (PHOBIUS); CYTOPLASMIC_DOMAIN (PHOBIUS); NON_CYTOPLASMIC_DOMAIN (PHOBIUS); SSF81665 (SUPERFAMILY); TMhelix (TMHMM); TMhelix (TMHMM)
c30743_g1_i1	---NA---	278	0			0	-		TRANSMEMBRANE (PHOBIUS); NON_CYTOPLASMIC_DOMAIN (PHOBIUS); CYTOPLASMIC_DOMAIN (PHOBIUS); TMhelix (TMHMM)
c30749_g1_i1	---NA---	236	0			0	-		no IPS match
c30749_g2_i1	---NA---	230	0			0	-		no IPS match
c30784_g1_i1	tryptophan--trna ligase	2148	1	0	0.87	4	C:cytoplasm; F:tryptophan-tRNA ligase activity; F:ATP binding; P:tryptophanyl-tRNA aminoacylation	EC:6.1.1.2	Coil (COILS); IPR002306 (PRINTS); G3DSA:1.10.240.10 (GENE3D); IPR002305 (PFAM); IPR002306 (TIGRFAM); IPR014729 (G3DSA:3.40.50.GENE3D); IPR002306 (PANTHER); PTHR10055:SF1 (PANTHER); SSF52374 (SUPERFAMILY); IPR018163 (SUPERFAMILY)
c30801_g1_i1	---NA---	495	0			0	-		NON_CYTOPLASMIC_DOMAIN (PHOBIUS); SIGNAL_PEPTIDE_H_REGION (PHOBIUS); SIGNAL_PEPTIDE_C_REGION (PHOBIUS); SIGNAL_PEPTIDE (PHOBIUS); SIGNAL_PEPTIDE_N_REGION (PHOBIUS); SignalP-TM (SIGNALP_GRAM_POSITIVE); SignalP-noTM (SIGNALP_EUK)
c30801_g2_i1	hypothetical protein PFFVO_03074, partial	1822	1	1.44467e-122	0.86	0	-		Coil (COILS); Coil (COILS); IPR030559 (PTHR10322:PANTHER); PTHR10322 (PANTHER); TRANSMEMBRANE (PHOBIUS); NON_CYTOPLASMIC_DOMAIN (PHOBIUS); CYTOPLASMIC_DOMAIN (PHOBIUS); TRANSMEMBRANE (PHOBIUS); NON_CYTOPLASMIC_DOMAIN (PHOBIUS); IPR012337 (SUPERFAMILY)
c30801_g1_i2	---NA---	495	0			0	-		no IPS match
c30863_g1_i1	---NA---	257	0			0	-		no IPS match
c30887_g1_i1	---NA---	222	0			0	-		no IPS match
c30893_g1_i1	---NA---	235	0			0	-		CYTOPLASMIC_DOMAIN (PHOBIUS); NON_CYTOPLASMIC_DOMAIN (PHOBIUS); TRANSMEMBRANE (PHOBIUS); TMhelix (TMHMM)
c30905_g1_i1	---NA---	225	0			0	-		no IPS match
c30936_g1_i1	---NA---	485	0			0	-		no IPS match
c30957_g1_i1	high mobility group protein	497	1	2.29572e-48	0.94	6	C:nucleus; C:chromosome; C:cytosol; F:DNA binding, bending; P:positive regulation of cytokine production; P:regulation of transcription, DNA-templated	-	PR00886 (PRINTS); IPR009071 (SMART); IPR009071 (G3DSA:1.10.30.GENE3D); IPR009071 (PFAM); PTHR13711 (PANTHER); IPR009071 (PROSITE_PROFILES); IPR009071 (SUPERFAMILY)
c30964_g1_i1	---NA---	293	0			0	-		no IPS match
c30971_g1_i1	---NA---	209	0			0	-		no IPS match
c30979_g1_i1	---NA---	234	0			0	-		no IPS match
c30983_g1_i1	---NA---	280	0			0	-		no IPS match
c31013_g1_i1	hypothetical protein C922_01359	366	1	1.02678e-22	0.66	0	-		no IPS match
c31036_g1_i1	---NA---	327	0			0	-		no IPS match
c31038_g1_i1	---NA---	284	0			0	-		no IPS match
c31040_g1_i1	copi associated	555	1	6.69525e-40	0.85	0	-		no IPS match
c31040_g1_i2	hypothetical protein PFTANZ_04024	423	1	8.82709e-13	0.83	0	-		TMhelix (TMHMM)
c31071_g1_i1	---NA---	350	0			0	-		no IPS match
c31102_g1_i1	---NA---	232	0			0	-		no IPS match
c31111_g1_i1	---NA---	456	0			0	-		TMhelix (TMHMM)
c31121_g1_i1	---NA---	214	0			0	-		Coil (COILS)
c31125_g1_i1	---NA---	213	0			0	-		no IPS match
c31132_g1_i1	---NA---	222	0			0	-		no IPS match
c31151_g1_i1	conserved Plasmodium protein, unknown function	1303	1	4.66457e-108	0.9	0	-		Coil (COILS); Coil (COILS); Coil (COILS); Coil (COILS); Coil (COILS); IPR029732 (PTHR15217:PANTHER); PTHR15217 (PANTHER)
c31151_g1_i2	hypothetical protein	1282	1	4.62188e-96	0.89	0	-		Coil (COILS); Coil (COILS); Coil (COILS); Coil (COILS); Coil (COILS); PTHR15217 (PANTHER); IPR029732 (PTHR15217:PANTHER)
c31154_g1_i1	---NA---	212	0			0	-		no IPS match
c31155_g1_i1	---NA---	249	0			0	-		no IPS match
c31188_g1_i1	hypothetical protein C922_01315	4708	1	0	0.92	0	-		Coil (COILS); Coil (COILS); IPR000994 (G3DSA:3.90.230.GENE3D); IPR029149 (G3DSA:3.40.350.GENE3D); IPR029148 (PFAM); IPR000994 (PFAM); IPR013953 (PFAM); IPR013719 (PFAM); PTHR13980 (PANTHER); PTHR13980:SF15 (PANTHER); IPR000994 (SUPERFAMILY)
c31188_g2_i1	---NA---	266	0			0	-		TRANSMEMBRANE (PHOBIUS); TRANSMEMBRANE (PHOBIUS); CYTOPLASMIC_DOMAIN (PHOBIUS); CYTOPLASMIC_DOMAIN (PHOBIUS); NON_CYTOPLASMIC_DOMAIN (PHOBIUS); TMhelix (TMHMM); TMhelix (TMHMM)
c31206_g1_i1	---NA---	296	0			0	-		no IPS match
c31225_g1_i2	---NA---	282	0			0	-		no IPS match
c31244_g1_i1	---NA---	208	0			0	-		no IPS match
c31251_g2_i1	serine hydroxymethyltransferase, putative	224	1	9.99028e-11	0.71	0	-		no IPS match
c31281_g1_i1	---NA---	219	0			0	-		no IPS match
c31286_g1_i1	---NA---	220	0			0	-		no IPS match
c31301_g1_i1	---NA---	265	0			0	-		CYTOPLASMIC_DOMAIN (PHOBIUS); TRANSMEMBRANE (PHOBIUS); NON_CYTOPLASMIC_DOMAIN (PHOBIUS); TMhelix (TMHMM)
c31327_g1_i1	---NA---	220	0			0	-		NON_CYTOPLASMIC_DOMAIN (PHOBIUS); TRANSMEMBRANE (PHOBIUS); CYTOPLASMIC_DOMAIN (PHOBIUS); SignalP-noTM (SIGNALP_EUK); TMhelix (TMHMM)
c31335_g1_i1	---NA---	213	0			0	-		no IPS match
c31346_g1_i2	---NA---	384	0			0	-		NON_CYTOPLASMIC_DOMAIN (PHOBIUS); TRANSMEMBRANE (PHOBIUS); CYTOPLASMIC_DOMAIN (PHOBIUS); TMhelix (TMHMM)
c31348_g1_i1	---NA---	225	0			0	-		SIGNAL_PEPTIDE_C_REGION (PHOBIUS); SIGNAL_PEPTIDE_N_REGION (PHOBIUS); SIGNAL_PEPTIDE_H_REGION (PHOBIUS); SIGNAL_PEPTIDE (PHOBIUS); NON_CYTOPLASMIC_DOMAIN (PHOBIUS)
c31391_g1_i1	---NA---	207	0			0	-		no IPS match
c31412_g1_i1	---NA---	258	0			0	-		no IPS match
c31451_g1_i1	---NA---	228	0			0	-		no IPS match
c31488_g2_i1	---NA---	343	0			0	-		CYTOPLASMIC_DOMAIN (PHOBIUS); NON_CYTOPLASMIC_DOMAIN (PHOBIUS); TRANSMEMBRANE (PHOBIUS); TMhelix (TMHMM)
c31493_g1_i1	hypothetical protein	396	1	6.13053e-11	0.89	0	-		Coil (COILS)
c31506_g1_i1	---NA---	245	0			0	-		NON_CYTOPLASMIC_DOMAIN (PHOBIUS); SIGNAL_PEPTIDE_C_REGION (PHOBIUS); SIGNAL_PEPTIDE (PHOBIUS); SIGNAL_PEPTIDE_N_REGION (PHOBIUS); SIGNAL_PEPTIDE_H_REGION (PHOBIUS)
c31507_g1_i1	---NA---	292	0			0	-		no IPS match
c31527_g1_i1	---NA---	399	0			0	-		TRANSMEMBRANE (PHOBIUS); CYTOPLASMIC_DOMAIN (PHOBIUS); NON_CYTOPLASMIC_DOMAIN (PHOBIUS); TRANSMEMBRANE (PHOBIUS); NON_CYTOPLASMIC_DOMAIN (PHOBIUS); CYTOPLASMIC_DOMAIN (PHOBIUS); TRANSMEMBRANE (PHOBIUS); TMhelix (TMHMM); TMhelix (TMHMM); TMhelix (TMHMM)
c31527_g2_i1	---NA---	274	0			0	-		TRANSMEMBRANE (PHOBIUS); NON_CYTOPLASMIC_DOMAIN (PHOBIUS); CYTOPLASMIC_DOMAIN (PHOBIUS); TMhelix (TMHMM)
c31587_g1_i1	---NA---	473	0			0	-		CYTOPLASMIC_DOMAIN (PHOBIUS); TRANSMEMBRANE (PHOBIUS); NON_CYTOPLASMIC_DOMAIN (PHOBIUS)
c31590_g1_i1	---NA---	287	0			0	-		no IPS match
c31626_g1_i1	---NA---	253	0			0	-		no IPS match
c31635_g1_i1	---NA---	335	0			0	-		no IPS match
c31646_g1_i1	---NA---	237	0			0	-		no IPS match
c31646_g2_i1	---NA---	231	0			0	-		no IPS match
c31652_g1_i2	---NA---	240	0			0	-		no IPS match
c31676_g1_i1	---NA---	224	0			0	-		no IPS match
c31711_g1_i1	---NA---	222	0			0	-		no IPS match
c31717_g1_i1	---NA---	245	0			0	-		TRANSMEMBRANE (PHOBIUS); NON_CYTOPLASMIC_DOMAIN (PHOBIUS); CYTOPLASMIC_DOMAIN (PHOBIUS); TMhelix (TMHMM)
c31736_g1_i1	---NA---	585	0			0	-		no IPS match
c31754_g1_i1	---NA---	325	0			0	-		no IPS match
c31817_g1_i1	---NA---	351	0			0	-		no IPS match
c31853_g1_i1	---NA---	424	0			0	-		NON_CYTOPLASMIC_DOMAIN (PHOBIUS); TRANSMEMBRANE (PHOBIUS); CYTOPLASMIC_DOMAIN (PHOBIUS); TMhelix (TMHMM)
c31869_g1_i1	---NA---	322	0			0	-		no IPS match
c31900_g1_i1	---NA---	289	0			0	-		no IPS match
c32034_g1_i1	---NA---	320	0			0	-		TRANSMEMBRANE (PHOBIUS); CYTOPLASMIC_DOMAIN (PHOBIUS); NON_CYTOPLASMIC_DOMAIN (PHOBIUS)
c32086_g1_i1	---NA---	409	0			0	-		no IPS match
c32108_g1_i1	---NA---	419	0			0	-		no IPS match
c32111_g1_i1	---NA---	264	0			0	-		no IPS match
c32125_g1_i1	---NA---	227	0			0	-		no IPS match
c32188_g1_i1	---NA---	240	0			0	-		NON_CYTOPLASMIC_DOMAIN (PHOBIUS); CYTOPLASMIC_DOMAIN (PHOBIUS); TRANSMEMBRANE (PHOBIUS)
c32208_g1_i1	---NA---	387	0			0	-		no IPS match
c32297_g1_i1	---NA---	255	0			0	-		no IPS match
c32398_g1_i1	---NA---	386	0			0	-		CYTOPLASMIC_DOMAIN (PHOBIUS); NON_CYTOPLASMIC_DOMAIN (PHOBIUS); TRANSMEMBRANE (PHOBIUS); TMhelix (TMHMM)
c32415_g1_i1	---NA---	273	0			0	-		no IPS match
c32481_g1_i2	---NA---	218	0			0	-		no IPS match
c32521_g1_i1	---NA---	414	0			0	-		Coil (COILS)
c32538_g1_i1	---NA---	258	0			0	-		no IPS match
c32541_g1_i1	PREDICTED: olfactomedin-4	280	1	1.17167e-13	0.82	0	-		no IPS match
c32577_g1_i1	---NA---	291	0			0	-		no IPS match
c32583_g1_i1	---NA---	231	0			0	-		no IPS match
c32592_g1_i1	hypothetical protein N332_13303, partial	386	1	1.55232e-12	0.87	0	-		no IPS match
c32637_g1_i1	---NA---	390	0			0	-		no IPS match
c32659_g1_i1	---NA---	404	0			0	-		no IPS match
c32663_g1_i1	---NA---	250	0			0	-		no IPS match
c32676_g1_i3	---NA---	412	0			0	-		no IPS match
c32716_g1_i1	---NA---	245	0			0	-		SignalP-noTM (SIGNALP_EUK)
c32740_g1_i1	anaphase-promoting complex subunit	1285	1	5.47928e-49	0.95	1	F:zinc ion binding	-	TMhelix (TMHMM)
c32744_g1_i1	---NA---	236	0			0	-		no IPS match
c32754_g1_i1	translationally-controlled tumor protein	1103	1	6.74151e-100	0.95	0	-		IPR018105 (PRINTS); IPR011323 (G3DSA:2.170.150.GENE3D); IPR018105 (PFAM); IPR018105 (PANTHER); IPR011057 (SUPERFAMILY)
c32815_g1_i1	---NA---	246	0			0	-		no IPS match
c32859_g1_i1	---NA---	258	0			0	-		TRANSMEMBRANE (PHOBIUS); NON_CYTOPLASMIC_DOMAIN (PHOBIUS); CYTOPLASMIC_DOMAIN (PHOBIUS); TMhelix (TMHMM)
c32921_g1_i1	---NA---	237	0			0	-		NON_CYTOPLASMIC_DOMAIN (PHOBIUS); TRANSMEMBRANE (PHOBIUS); CYTOPLASMIC_DOMAIN (PHOBIUS); TMhelix (TMHMM)
c32932_g1_i1	---NA---	202	0			0	-		SignalP-noTM (SIGNALP_EUK)
c32933_g1_i1	---NA---	629	0			0	-		no IPS match
c33045_g1_i1	dna-directed rna polymerase ii	761	1	3.40248e-114	0.95	3	F:RNA binding; F:DNA-directed RNA polymerase activity; P:transcription, DNA-templated	EC:2.7.7.6	no IPS match
c33050_g1_i1	---NA---	306	0			0	-		no IPS match
c33098_g1_i1	---NA---	209	0			0	-		no IPS match
c33213_g1_i1	---NA---	245	0			0	-		NON_CYTOPLASMIC_DOMAIN (PHOBIUS); SIGNAL_PEPTIDE (PHOBIUS); SIGNAL_PEPTIDE_H_REGION (PHOBIUS); SIGNAL_PEPTIDE_N_REGION (PHOBIUS); SIGNAL_PEPTIDE_C_REGION (PHOBIUS); SignalP-noTM (SIGNALP_EUK)
c33272_g1_i1	hypothetical protein	477	1	3.50954e-44	0.81	0	-		no IPS match
c33289_g1_i1	---NA---	515	0			0	-		no IPS match
c33301_g1_i1	---NA---	484	0			0	-		no IPS match
c33303_g1_i1	---NA---	221	0			0	-		no IPS match
c33309_g1_i1	---NA---	358	0			0	-		Coil (COILS)
c33328_g1_i1	---NA---	254	0			0	-		no IPS match
c33348_g1_i1	---NA---	253	0			0	-		no IPS match
c33353_g1_i1	---NA---	225	0			0	-		no IPS match
c33386_g1_i1	---NA---	297	0			0	-		no IPS match
c33430_g1_i2	---NA---	354	0			0	-		no IPS match
c33463_g1_i1	---NA---	459	0			0	-		no IPS match
c33502_g1_i1	---NA---	203	0			0	-		no IPS match
c33520_g1_i1	---NA---	244	0			0	-		no IPS match
c33528_g1_i1	---NA---	330	0			0	-		no IPS match
c33528_g2_i1	---NA---	216	0			0	-		CYTOPLASMIC_DOMAIN (PHOBIUS); TRANSMEMBRANE (PHOBIUS); NON_CYTOPLASMIC_DOMAIN (PHOBIUS); NON_CYTOPLASMIC_DOMAIN (PHOBIUS); TRANSMEMBRANE (PHOBIUS); TMhelix (TMHMM); TMhelix (TMHMM)
c33552_g1_i1	---NA---	246	0			0	-		no IPS match
c33580_g1_i1	---NA---	252	0			0	-		no IPS match
c33581_g1_i1	---NA---	205	0			0	-		no IPS match
c33694_g1_i1	---NA---	337	0			0	-		no IPS match
c33787_g1_i1	---NA---	226	0			0	-		no IPS match
c33788_g1_i1	---NA---	241	0			0	-		SIGNAL_PEPTIDE (PHOBIUS); SIGNAL_PEPTIDE_H_REGION (PHOBIUS); SIGNAL_PEPTIDE_C_REGION (PHOBIUS); SIGNAL_PEPTIDE_N_REGION (PHOBIUS); NON_CYTOPLASMIC_DOMAIN (PHOBIUS); SignalP-TM (SIGNALP_GRAM_POSITIVE); SignalP-noTM (SIGNALP_EUK); SignalP-noTM (SIGNALP_GRAM_NEGATIVE); TMhelix (TMHMM)
c33832_g1_i1	---NA---	313	0			0	-		NON_CYTOPLASMIC_DOMAIN (PHOBIUS); TRANSMEMBRANE (PHOBIUS); CYTOPLASMIC_DOMAIN (PHOBIUS); TMhelix (TMHMM)
c33834_g1_i1	---NA---	367	0			0	-		CYTOPLASMIC_DOMAIN (PHOBIUS); TRANSMEMBRANE (PHOBIUS); NON_CYTOPLASMIC_DOMAIN (PHOBIUS); TRANSMEMBRANE (PHOBIUS); CYTOPLASMIC_DOMAIN (PHOBIUS); TMhelix (TMHMM); TMhelix (TMHMM)
c33905_g1_i1	---NA---	268	0			0	-		no IPS match
c33954_g1_i1	---NA---	261	0			0	-		no IPS match
c34022_g1_i1	---NA---	454	0			0	-		no IPS match
c34092_g1_i1	---NA---	592	0			0	-		SIGNAL_PEPTIDE_H_REGION (PHOBIUS); NON_CYTOPLASMIC_DOMAIN (PHOBIUS); SIGNAL_PEPTIDE (PHOBIUS); SIGNAL_PEPTIDE_N_REGION (PHOBIUS); SIGNAL_PEPTIDE_C_REGION (PHOBIUS)
c34100_g1_i1	---NA---	254	0			0	-		CYTOPLASMIC_DOMAIN (PHOBIUS); TRANSMEMBRANE (PHOBIUS); NON_CYTOPLASMIC_DOMAIN (PHOBIUS)
c34124_g1_i1	---NA---	301	0			0	-		no IPS match
c34152_g1_i1	---NA---	493	0			0	-		CYTOPLASMIC_DOMAIN (PHOBIUS); NON_CYTOPLASMIC_DOMAIN (PHOBIUS); TRANSMEMBRANE (PHOBIUS); TMhelix (TMHMM); TMhelix (TMHMM)
c34200_g1_i2	---NA---	224	0			0	-		TRANSMEMBRANE (PHOBIUS); CYTOPLASMIC_DOMAIN (PHOBIUS); NON_CYTOPLASMIC_DOMAIN (PHOBIUS); TMhelix (TMHMM)
c34247_g1_i1	---NA---	279	0			0	-		no IPS match
c34282_g1_i2	---NA---	588	0			0	-		no IPS match
c34308_g1_i1	---NA---	233	0			0	-		no IPS match
c34378_g1_i1	---NA---	216	0			0	-		TMhelix (TMHMM)
c34380_g1_i1	---NA---	236	0			0	-		NON_CYTOPLASMIC_DOMAIN (PHOBIUS); TRANSMEMBRANE (PHOBIUS); CYTOPLASMIC_DOMAIN (PHOBIUS); TMhelix (TMHMM)
c34386_g1_i1	---NA---	490	0			0	-		TRANSMEMBRANE (PHOBIUS); CYTOPLASMIC_DOMAIN (PHOBIUS); NON_CYTOPLASMIC_DOMAIN (PHOBIUS); TMhelix (TMHMM)
c34393_g1_i1	---NA---	396	0			0	-		TRANSMEMBRANE (PHOBIUS); CYTOPLASMIC_DOMAIN (PHOBIUS); NON_CYTOPLASMIC_DOMAIN (PHOBIUS); TMhelix (TMHMM)
c34393_g2_i1	hypothetical protein C922_00873	215	1	1.43793e-16	0.75	2	F:catalytic activity; P:metabolic process	-	no IPS match
c34642_g1_i1	---NA---	291	0			0	-		CYTOPLASMIC_DOMAIN (PHOBIUS); TRANSMEMBRANE (PHOBIUS); NON_CYTOPLASMIC_DOMAIN (PHOBIUS)
c34665_g1_i1	---NA---	201	0			0	-		SIGNAL_PEPTIDE_H_REGION (PHOBIUS); SIGNAL_PEPTIDE (PHOBIUS); SIGNAL_PEPTIDE_N_REGION (PHOBIUS); NON_CYTOPLASMIC_DOMAIN (PHOBIUS); SIGNAL_PEPTIDE_C_REGION (PHOBIUS); SignalP-TM (SIGNALP_GRAM_POSITIVE); SignalP-noTM (SIGNALP_EUK)
c34719_g1_i1	---NA---	399	0			0	-		no IPS match
c34796_g1_i1	---NA---	215	0			0	-		no IPS match
c34810_g1_i1	---NA---	249	0			0	-		no IPS match
c34849_g1_i1	---NA---	263	0			0	-		no IPS match
c34849_g1_i2	---NA---	300	0			0	-		no IPS match
c34861_g1_i1	rna lariat debranching	713	1	1.48861e-39	0.71	0	-		IPR007708 (PFAM)
c34867_g1_i1	---NA---	211	0			0	-		NON_CYTOPLASMIC_DOMAIN (PHOBIUS); CYTOPLASMIC_DOMAIN (PHOBIUS); TRANSMEMBRANE (PHOBIUS); TMhelix (TMHMM)
c34875_g1_i1	---NA---	216	0			0	-		no IPS match
c34889_g1_i1	---NA---	259	0			0	-		no IPS match
c34893_g1_i1	---NA---	606	0			0	-		no IPS match
c34903_g1_i1	---NA---	468	0			0	-		no IPS match
c34929_g1_i1	---NA---	201	0			0	-		no IPS match
c34968_g1_i1	---NA---	363	0			0	-		no IPS match
c34977_g1_i1	---NA---	304	0			0	-		no IPS match
c35009_g1_i1	---NA---	816	0			0	-		NON_CYTOPLASMIC_DOMAIN (PHOBIUS); CYTOPLASMIC_DOMAIN (PHOBIUS); TRANSMEMBRANE (PHOBIUS)
c35012_g1_i1	---NA---	560	0			0	-		no IPS match
c35066_g1_i1	---NA---	210	0			0	-		TRANSMEMBRANE (PHOBIUS); NON_CYTOPLASMIC_DOMAIN (PHOBIUS); CYTOPLASMIC_DOMAIN (PHOBIUS)
c35069_g1_i1	s-adenosyl-methyltransferase mraw	1508	1	2.22672e-108	0.61	2	F:methyltransferase activity; P:methylation	-	IPR023397 (G3DSA:1.10.150.GENE3D); IPR002903 (PFAM); IPR029063 (G3DSA:3.40.50.GENE3D); PTHR11265:SF0 (PANTHER); IPR002903 (PANTHER); SIGNAL_PEPTIDE (PHOBIUS); SIGNAL_PEPTIDE_H_REGION (PHOBIUS); NON_CYTOPLASMIC_DOMAIN (PHOBIUS); SIGNAL_PEPTIDE_C_REGION (PHOBIUS); SIGNAL_PEPTIDE_N_REGION (PHOBIUS); IPR002903 (HAMAP); IPR029063 (SUPERFAMILY); IPR023397 (SUPERFAMILY)
c35126_g1_i1	---NA---	377	0			0	-		no IPS match
c35169_g1_i1	---NA---	218	0			0	-		no IPS match
c35173_g1_i1	---NA---	264	0			0	-		no IPS match
c35197_g1_i1	---NA---	271	0			0	-		TRANSMEMBRANE (PHOBIUS); CYTOPLASMIC_DOMAIN (PHOBIUS); NON_CYTOPLASMIC_DOMAIN (PHOBIUS); TMhelix (TMHMM)
c35204_g1_i1	---NA---	213	0			0	-		no IPS match
c35215_g1_i1	prefoldin subunit 3	1208	1	1.16013e-113	0.96	3	C:prefoldin complex; F:unfolded protein binding; P:protein folding	-	Coil (COILS); IPR016655 (PIRSF); IPR009053 (G3DSA:1.10.287.GENE3D); IPR004127 (PFAM); IPR016655 (PANTHER); IPR009053 (SUPERFAMILY)
c35221_g1_i1	---NA---	297	0			0	-		CYTOPLASMIC_DOMAIN (PHOBIUS); NON_CYTOPLASMIC_DOMAIN (PHOBIUS); NON_CYTOPLASMIC_DOMAIN (PHOBIUS); TRANSMEMBRANE (PHOBIUS); TRANSMEMBRANE (PHOBIUS); TMhelix (TMHMM); TMhelix (TMHMM)
c35246_g1_i1	---NA---	216	0			0	-		no IPS match
c35284_g1_i1	hypothetical protein PFMC_04769	1205	1	5.41327e-66	0.75	0	-		Coil (COILS); NON_CYTOPLASMIC_DOMAIN (PHOBIUS); TRANSMEMBRANE (PHOBIUS); TRANSMEMBRANE (PHOBIUS); CYTOPLASMIC_DOMAIN (PHOBIUS); NON_CYTOPLASMIC_DOMAIN (PHOBIUS); TMhelix (TMHMM); TMhelix (TMHMM); TMhelix (TMHMM)
c35300_g1_i1	---NA---	460	0			0	-		no IPS match
c35309_g1_i1	---NA---	232	0			0	-		no IPS match
c35314_g1_i1	---NA---	297	0			0	-		no IPS match
c35329_g1_i1	hypothetical protein	1024	1	1.94809e-69	0.76	0	-		IPR023572 (PFAM); IPR023572 (G3DSA:3.55.10.GENE3D); PTHR12682:SF8 (PANTHER); IPR002804 (PANTHER); IPR023572 (PRODOM); IPR023572 (SUPERFAMILY)
c35402_g1_i2	---NA---	573	0			0	-		no IPS match
c35439_g1_i1	---NA---	249	0			0	-		no IPS match
c35447_g1_i1	---NA---	288	0			0	-		CYTOPLASMIC_DOMAIN (PHOBIUS); NON_CYTOPLASMIC_DOMAIN (PHOBIUS); TRANSMEMBRANE (PHOBIUS); TMhelix (TMHMM)
c35447_g2_i1	---NA---	287	0			0	-		TRANSMEMBRANE (PHOBIUS); CYTOPLASMIC_DOMAIN (PHOBIUS); NON_CYTOPLASMIC_DOMAIN (PHOBIUS); TMhelix (TMHMM)
c35453_g1_i1	---NA---	365	0			0	-		no IPS match
c35470_g1_i1	---NA---	290	0			0	-		no IPS match
c35490_g1_i1	---NA---	231	0			0	-		TRANSMEMBRANE (PHOBIUS); CYTOPLASMIC_DOMAIN (PHOBIUS); NON_CYTOPLASMIC_DOMAIN (PHOBIUS); TMhelix (TMHMM)
c35516_g1_i1	---NA---	330	0			0	-		CYTOPLASMIC_DOMAIN (PHOBIUS); NON_CYTOPLASMIC_DOMAIN (PHOBIUS); TRANSMEMBRANE (PHOBIUS); TMhelix (TMHMM)
c35516_g2_i1	---NA---	228	0			0	-		CYTOPLASMIC_DOMAIN (PHOBIUS); NON_CYTOPLASMIC_DOMAIN (PHOBIUS); TRANSMEMBRANE (PHOBIUS); TMhelix (TMHMM)
c35517_g1_i1	---NA---	423	0			0	-		no IPS match
c35533_g1_i1	---NA---	255	0			0	-		no IPS match
c35544_g1_i1	---NA---	212	0			0	-		no IPS match
c35594_g1_i1	---NA---	256	0			0	-		no IPS match
c35642_g1_i1	---NA---	408	0			0	-		no IPS match
c35656_g1_i1	---NA---	277	0			0	-		SIGNAL_PEPTIDE_N_REGION (PHOBIUS); SIGNAL_PEPTIDE (PHOBIUS); NON_CYTOPLASMIC_DOMAIN (PHOBIUS); SIGNAL_PEPTIDE_H_REGION (PHOBIUS); SIGNAL_PEPTIDE_C_REGION (PHOBIUS)
c35689_g1_i1	GTPase, putative	1762	1	0	0.93	3	C:nucleolus; F:GTPase activity; F:GTP binding	-	IPR006073 (PRINTS); IPR027417 (G3DSA:3.40.50.GENE3D); IPR023179 (G3DSA:1.10.1580.GENE3D); IPR006073 (PFAM); IPR012971 (PFAM); IPR024929 (PTHR11089:PANTHER); PTHR11089 (PANTHER); IPR030378 (PROSITE_PROFILES); IPR027417 (SUPERFAMILY)
c35692_g1_i1	---NA---	268	0			0	-		SIGNAL_PEPTIDE_H_REGION (PHOBIUS); SIGNAL_PEPTIDE_N_REGION (PHOBIUS); SIGNAL_PEPTIDE (PHOBIUS); SIGNAL_PEPTIDE_C_REGION (PHOBIUS); NON_CYTOPLASMIC_DOMAIN (PHOBIUS); PS51257 (PROSITE_PROFILES); SignalP-TM (SIGNALP_GRAM_POSITIVE)
c35743_g1_i1	---NA---	230	0			0	-		no IPS match
c35769_g1_i1	---NA---	293	0			0	-		no IPS match
c35770_g1_i1	---NA---	288	0			0	-		no IPS match
c35790_g1_i1	---NA---	387	0			0	-		NON_CYTOPLASMIC_DOMAIN (PHOBIUS); TRANSMEMBRANE (PHOBIUS); CYTOPLASMIC_DOMAIN (PHOBIUS); TMhelix (TMHMM)
c35797_g1_i1	---NA---	226	0			0	-		no IPS match
c35800_g1_i1	---NA---	474	0			0	-		no IPS match
c35800_g2_i1	---NA---	474	0			0	-		CYTOPLASMIC_DOMAIN (PHOBIUS); NON_CYTOPLASMIC_DOMAIN (PHOBIUS); TRANSMEMBRANE (PHOBIUS); TMhelix (TMHMM)
c35805_g1_i1	---NA---	431	0			0	-		TRANSMEMBRANE (PHOBIUS); TRANSMEMBRANE (PHOBIUS); NON_CYTOPLASMIC_DOMAIN (PHOBIUS); CYTOPLASMIC_DOMAIN (PHOBIUS); NON_CYTOPLASMIC_DOMAIN (PHOBIUS); TMhelix (TMHMM)
c35808_g1_i1	hypothetical protein PCYB_112760	704	1	4.18142e-58	0.73	0	-		CYTOPLASMIC_DOMAIN (PHOBIUS); NON_CYTOPLASMIC_DOMAIN (PHOBIUS); TRANSMEMBRANE (PHOBIUS); TMhelix (TMHMM)
c35808_g2_i1	hypothetical protein C922_01016	532	1	6.52848e-31	0.82	0	-		SIGNAL_PEPTIDE_N_REGION (PHOBIUS); SIGNAL_PEPTIDE (PHOBIUS); NON_CYTOPLASMIC_DOMAIN (PHOBIUS); SIGNAL_PEPTIDE_C_REGION (PHOBIUS); SIGNAL_PEPTIDE_H_REGION (PHOBIUS); TMhelix (TMHMM)
c35828_g1_i1	---NA---	203	0			0	-		no IPS match
c35838_g1_i1	---NA---	498	0			0	-		no IPS match
c35850_g1_i1	polycomb group protein psc- partial	452	1	2.47373e-12	0.63	0	-		SIGNAL_PEPTIDE_C_REGION (PHOBIUS); SIGNAL_PEPTIDE_H_REGION (PHOBIUS); SIGNAL_PEPTIDE_N_REGION (PHOBIUS); NON_CYTOPLASMIC_DOMAIN (PHOBIUS); SIGNAL_PEPTIDE (PHOBIUS); SignalP-noTM (SIGNALP_EUK)
c35964_g1_i1	---NA---	265	0			0	-		no IPS match
c35976_g1_i1	---NA---	637	0			0	-		no IPS match
c35978_g1_i1	---NA---	288	0			0	-		no IPS match
c35982_g1_i1	hypothetical protein C922_01279	2276	1	0	0.64	0	-		NON_CYTOPLASMIC_DOMAIN (PHOBIUS); SIGNAL_PEPTIDE_N_REGION (PHOBIUS); SIGNAL_PEPTIDE (PHOBIUS); SIGNAL_PEPTIDE_H_REGION (PHOBIUS); SIGNAL_PEPTIDE_C_REGION (PHOBIUS); SignalP-TM (SIGNALP_EUK); TMhelix (TMHMM)
c35990_g1_i2	---NA---	232	0			0	-		no IPS match
c35999_g1_i1	hypothetical protein C922_03954	759	1	4.15956e-62	0.92	2	F:ubiquinol-cytochrome-c reductase activity; P:hydrogen ion transmembrane transport	EC:1.10.2.2	IPR004205 (G3DSA:1.20.5.GENE3D); NON_CYTOPLASMIC_DOMAIN (PHOBIUS); CYTOPLASMIC_DOMAIN (PHOBIUS); TRANSMEMBRANE (PHOBIUS); IPR004205 (SUPERFAMILY); TMhelix (TMHMM)
c36003_g1_i1	---NA---	343	0			0	-		TRANSMEMBRANE (PHOBIUS); NON_CYTOPLASMIC_DOMAIN (PHOBIUS); CYTOPLASMIC_DOMAIN (PHOBIUS); TMhelix (TMHMM)
c36035_g2_i1	---NA---	255	0			0	-		no IPS match
c36046_g1_i1	---NA---	261	0			0	-		TMhelix (TMHMM)
c36046_g2_i1	---NA---	204	0			0	-		CYTOPLASMIC_DOMAIN (PHOBIUS); TRANSMEMBRANE (PHOBIUS); NON_CYTOPLASMIC_DOMAIN (PHOBIUS); TMhelix (TMHMM)
c36048_g1_i1	hypothetical protein	1631	1	4.84388e-25	0.73	0	-		Coil (COILS); Coil (COILS)
c36048_g2_i1	hypothetical protein YYE_04047	1775	1	5.20962e-176	0.71	0	-		Coil (COILS); Coil (COILS); IPR008978 (G3DSA:2.60.40.GENE3D); IPR007052 (PROSITE_PROFILES); IPR008978 (SUPERFAMILY)
c36062_g1_i1	---NA---	278	0			0	-		no IPS match
c36068_g1_i1	---NA---	1112	0			0	-		no IPS match
c36094_g1_i1	---NA---	387	0			0	-		no IPS match
c36096_g1_i1	---NA---	234	0			0	-		no IPS match
c36111_g1_i1	protein kinase	236	1	7.66774e-23	0.9	3	F:protein serine/threonine kinase activity; F:ATP binding; P:protein phosphorylation	EC:2.7.11	TRANSMEMBRANE (PHOBIUS); CYTOPLASMIC_DOMAIN (PHOBIUS); NON_CYTOPLASMIC_DOMAIN (PHOBIUS); TMhelix (TMHMM)
c36113_g1_i1	---NA---	423	0			0	-		SignalP-noTM (SIGNALP_EUK)
c36121_g1_i1	---NA---	237	0			0	-		no IPS match
c36140_g1_i1	---NA---	313	0			0	-		no IPS match
c36141_g1_i1	---NA---	942	0			0	-		no IPS match
c36174_g1_i1	---NA---	215	0			0	-		no IPS match
c36187_g1_i1	---NA---	486	0			0	-		TRANSMEMBRANE (PHOBIUS); NON_CYTOPLASMIC_DOMAIN (PHOBIUS); TRANSMEMBRANE (PHOBIUS); CYTOPLASMIC_DOMAIN (PHOBIUS); NON_CYTOPLASMIC_DOMAIN (PHOBIUS); TMhelix (TMHMM); TMhelix (TMHMM); TMhelix (TMHMM)
c36208_g1_i2	caltractin	923	1	1.63237e-87	0.93	1	F:calcium ion binding	-	IPR002048 (SMART); IPR011992 (G3DSA:1.10.238.GENE3D); IPR011992 (G3DSA:1.10.238.GENE3D); IPR011992 (PFAM); PTHR10891 (PANTHER); IPR018247 (PROSITE_PATTERNS); IPR002048 (PROSITE_PROFILES); IPR002048 (PROSITE_PROFILES); IPR002048 (PROSITE_PROFILES); IPR002048 (PROSITE_PROFILES); SSF47473 (SUPERFAMILY)
c36230_g1_i1	---NA---	265	0			0	-		NON_CYTOPLASMIC_DOMAIN (PHOBIUS); TRANSMEMBRANE (PHOBIUS); CYTOPLASMIC_DOMAIN (PHOBIUS); TMhelix (TMHMM)
c36233_g1_i1	---NA---	205	0			0	-		NON_CYTOPLASMIC_DOMAIN (PHOBIUS); TRANSMEMBRANE (PHOBIUS); CYTOPLASMIC_DOMAIN (PHOBIUS); TMhelix (TMHMM)
c36243_g1_i1	---NA---	257	0			0	-		TRANSMEMBRANE (PHOBIUS); NON_CYTOPLASMIC_DOMAIN (PHOBIUS); CYTOPLASMIC_DOMAIN (PHOBIUS); TMhelix (TMHMM)
c36268_g1_i1	---NA---	214	0			0	-		no IPS match
c36269_g1_i1	---NA---	352	0			0	-		CYTOPLASMIC_DOMAIN (PHOBIUS); NON_CYTOPLASMIC_DOMAIN (PHOBIUS); TRANSMEMBRANE (PHOBIUS); TMhelix (TMHMM)
c36269_g2_i1	---NA---	279	0			0	-		no IPS match
c36278_g1_i1	---NA---	236	0			0	-		no IPS match
c36297_g1_i1	---NA---	324	0			0	-		no IPS match
c36310_g1_i1	---NA---	258	0			0	-		SIGNAL_PEPTIDE_H_REGION (PHOBIUS); SIGNAL_PEPTIDE_C_REGION (PHOBIUS); SIGNAL_PEPTIDE_N_REGION (PHOBIUS); NON_CYTOPLASMIC_DOMAIN (PHOBIUS); SIGNAL_PEPTIDE (PHOBIUS); SignalP-noTM (SIGNALP_EUK)
c36319_g1_i1	---NA---	399	0			0	-		no IPS match
c36324_g1_i1	---NA---	548	0			0	-		no IPS match
c36350_g2_i1	---NA---	234	0			0	-		no IPS match
c36390_g1_i1	---NA---	410	0			0	-		TRANSMEMBRANE (PHOBIUS); NON_CYTOPLASMIC_DOMAIN (PHOBIUS); CYTOPLASMIC_DOMAIN (PHOBIUS)
c36407_g1_i1	---NA---	323	0			0	-		no IPS match
c36408_g1_i2	---NA---	236	0			0	-		no IPS match
c36503_g1_i1	---NA---	216	0			0	-		no IPS match
c36516_g1_i1	sft2-like protein	981	1	2.31668e-116	0.88	2	C:integral component of membrane; P:vesicle-mediated transport	-	IPR007305 (PFAM); IPR011691 (PANTHER); PTHR23137:SF3 (PANTHER); TRANSMEMBRANE (PHOBIUS); CYTOPLASMIC_DOMAIN (PHOBIUS); TRANSMEMBRANE (PHOBIUS); NON_CYTOPLASMIC_DOMAIN (PHOBIUS); TRANSMEMBRANE (PHOBIUS); TRANSMEMBRANE (PHOBIUS); CYTOPLASMIC_DOMAIN (PHOBIUS); CYTOPLASMIC_DOMAIN (PHOBIUS); NON_CYTOPLASMIC_DOMAIN (PHOBIUS); IPR020846 (SUPERFAMILY); TMhelix (TMHMM); TMhelix (TMHMM); TMhelix (TMHMM); T…
c36542_g1_i1	---NA---	233	0			0	-		no IPS match
c36560_g1_i2	---NA---	338	0			0	-		no IPS match
c36586_g1_i1	---NA---	233	0			0	-		no IPS match
c36593_g2_i1	---NA---	246	0			0	-		no IPS match
c36664_g1_i1	---NA---	439	0			0	-		no IPS match
c36734_g1_i1	---NA---	348	0			0	-		no IPS match
c36792_g1_i1	conserved plasmodium protein	362	1	5.17612e-21	0.84	0	-		CYTOPLASMIC_DOMAIN (PHOBIUS); TRANSMEMBRANE (PHOBIUS); NON_CYTOPLASMIC_DOMAIN (PHOBIUS); CYTOPLASMIC_DOMAIN (PHOBIUS); TRANSMEMBRANE (PHOBIUS); TMhelix (TMHMM); TMhelix (TMHMM)
c36792_g1_i2	conserved plasmodium protein	598	1	5.07643e-27	0.88	0	-		TRANSMEMBRANE (PHOBIUS); CYTOPLASMIC_DOMAIN (PHOBIUS); NON_CYTOPLASMIC_DOMAIN (PHOBIUS); TRANSMEMBRANE (PHOBIUS); CYTOPLASMIC_DOMAIN (PHOBIUS); TMhelix (TMHMM); TMhelix (TMHMM)
c36832_g1_i1	---NA---	274	0			0	-		no IPS match
c36874_g1_i1	---NA---	219	0			0	-		no IPS match
c36908_g1_i1	---NA---	206	0			0	-		no IPS match
c36918_g1_i1	---NA---	275	0			0	-		no IPS match
c36930_g1_i1	---NA---	364	0			0	-		NON_CYTOPLASMIC_DOMAIN (PHOBIUS); CYTOPLASMIC_DOMAIN (PHOBIUS); TRANSMEMBRANE (PHOBIUS); TMhelix (TMHMM)
c36948_g1_i1	---NA---	202	0			0	-		no IPS match
c37053_g1_i1	cd99 antigen-like	564	1	3.76415e-12	0.65	0	-		no IPS match
c37071_g1_i2	---NA---	219	0			0	-		CYTOPLASMIC_DOMAIN (PHOBIUS); TRANSMEMBRANE (PHOBIUS); NON_CYTOPLASMIC_DOMAIN (PHOBIUS); TMhelix (TMHMM)
c37075_g1_i1	---NA---	370	0			0	-		no IPS match
c37080_g1_i1	sec1 family	1982	1	0	0.87	1	P:vesicle docking involved in exocytosis	-	Coil (COILS); IPR027482 (G3DSA:3.40.50.GENE3D); IPR001619 (PFAM); G3DSA:3.90.830.10 (GENE3D); IPR001619 (PIRSF); G3DSA:3.40.50.2060 (GENE3D); G3DSA:1.25.40.60 (GENE3D); PTHR11679:SF2 (PANTHER); IPR001619 (PANTHER); IPR001619 (SUPERFAMILY)
c37113_g1_i1	---NA---	252	0			0	-		CYTOPLASMIC_DOMAIN (PHOBIUS); TRANSMEMBRANE (PHOBIUS); NON_CYTOPLASMIC_DOMAIN (PHOBIUS); TMhelix (TMHMM)
c37116_g1_i1	---NA---	362	0			0	-		no IPS match
c37141_g1_i1	fad-dependent glycerol-3-phosphate	2078	1	0	0.88	4	C:glycerol-3-phosphate dehydrogenase complex; F:glycerol-3-phosphate dehydrogenase activity; P:glycerol-3-phosphate metabolic process; P:oxidation-reduction process	EC:1.1.5.3	IPR000447 (PRINTS); G3DSA:3.50.50.60 (GENE3D); IPR006076 (PFAM); PTHR11985 (PANTHER); PTHR11985:SF1 (PANTHER); CYTOPLASMIC_DOMAIN (PHOBIUS); TRANSMEMBRANE (PHOBIUS); NON_CYTOPLASMIC_DOMAIN (PHOBIUS); SSF51905 (SUPERFAMILY); TMhelix (TMHMM)
c37173_g1_i1	---NA---	293	0			0	-		no IPS match
c37197_g1_i1	---NA---	264	0			0	-		no IPS match
c37213_g1_i1	---NA---	210	0			0	-		no IPS match
c37255_g1_i1	---NA---	228	0			0	-		no IPS match
c37257_g1_i1	---NA---	290	0			0	-		no IPS match
c37270_g2_i1	---NA---	337	0			0	-		no IPS match
c37342_g1_i1	40s ribosomal protein s19	525	1	2.6368e-97	0.99	0	-		NON_CYTOPLASMIC_DOMAIN (PHOBIUS); SIGNAL_PEPTIDE_N_REGION (PHOBIUS); SIGNAL_PEPTIDE_C_REGION (PHOBIUS); SIGNAL_PEPTIDE_H_REGION (PHOBIUS); SIGNAL_PEPTIDE (PHOBIUS); SignalP-noTM (SIGNALP_GRAM_NEGATIVE); SignalP-noTM (SIGNALP_EUK)
c37342_g1_i2	40s ribosomal protein s19	525	1	1.51096e-97	0.99	0	-		SIGNAL_PEPTIDE (PHOBIUS); SIGNAL_PEPTIDE_C_REGION (PHOBIUS); SIGNAL_PEPTIDE_H_REGION (PHOBIUS); SIGNAL_PEPTIDE_N_REGION (PHOBIUS); NON_CYTOPLASMIC_DOMAIN (PHOBIUS); SignalP-noTM (SIGNALP_EUK); SignalP-noTM (SIGNALP_GRAM_NEGATIVE)
c37368_g1_i1	---NA---	221	0			0	-		no IPS match
c37447_g1_i1	---NA---	258	0			0	-		SignalP-noTM (SIGNALP_EUK)
c37479_g1_i1	---NA---	403	0			0	-		SIGNAL_PEPTIDE_C_REGION (PHOBIUS); SIGNAL_PEPTIDE_N_REGION (PHOBIUS); NON_CYTOPLASMIC_DOMAIN (PHOBIUS); SIGNAL_PEPTIDE_H_REGION (PHOBIUS); SIGNAL_PEPTIDE (PHOBIUS)
c37503_g1_i1	---NA---	243	0			0	-		no IPS match
c37518_g1_i1	---NA---	254	0			0	-		no IPS match
c37520_g1_i1	---NA---	261	0			0	-		no IPS match
c37537_g1_i1	cytochrome p450 2j6-like	386	1	9.59558e-21	0.98	0	-		no IPS match
c37539_g1_i1	---NA---	237	0			0	-		CYTOPLASMIC_DOMAIN (PHOBIUS); TRANSMEMBRANE (PHOBIUS); NON_CYTOPLASMIC_DOMAIN (PHOBIUS); TMhelix (TMHMM)
c37541_g1_i1	---NA---	386	0			0	-		CYTOPLASMIC_DOMAIN (PHOBIUS); NON_CYTOPLASMIC_DOMAIN (PHOBIUS); TRANSMEMBRANE (PHOBIUS); TMhelix (TMHMM)
c37567_g1_i1	---NA---	383	0			0	-		no IPS match
c37578_g1_i1	---NA---	372	0			0	-		no IPS match
c37607_g1_i1	---NA---	307	0			0	-		no IPS match
c37677_g1_i1	---NA---	759	0			0	-		CYTOPLASMIC_DOMAIN (PHOBIUS); NON_CYTOPLASMIC_DOMAIN (PHOBIUS); TRANSMEMBRANE (PHOBIUS); TMhelix (TMHMM)
c37688_g1_i1	---NA---	227	0			0	-		no IPS match
c37724_g1_i1	---NA---	290	0			0	-		CYTOPLASMIC_DOMAIN (PHOBIUS); NON_CYTOPLASMIC_DOMAIN (PHOBIUS); TRANSMEMBRANE (PHOBIUS); TMhelix (TMHMM)
c37728_g1_i1	---NA---	496	0			0	-		no IPS match
c37804_g1_i2	---NA---	449	0			0	-		no IPS match
c37809_g1_i1	---NA---	464	0			0	-		no IPS match
c37810_g1_i1	---NA---	214	0			0	-		no IPS match
c37825_g1_i1	---NA---	322	0			0	-		no IPS match
c37854_g1_i1	---NA---	218	0			0	-		SIGNAL_PEPTIDE_C_REGION (PHOBIUS); SIGNAL_PEPTIDE_H_REGION (PHOBIUS); NON_CYTOPLASMIC_DOMAIN (PHOBIUS); SIGNAL_PEPTIDE_N_REGION (PHOBIUS); SIGNAL_PEPTIDE (PHOBIUS); TMhelix (TMHMM)
c37873_g1_i1	---NA---	201	0			0	-		no IPS match
c37876_g1_i1	---NA---	366	0			0	-		no IPS match
c37890_g1_i1	---NA---	296	0			0	-		no IPS match
c37904_g1_i1	---NA---	417	0			0	-		no IPS match
c37933_g1_i1	---NA---	257	0			0	-		no IPS match
c37949_g1_i1	---NA---	216	0			0	-		no IPS match
c37961_g1_i1	---NA---	220	0			0	-		NON_CYTOPLASMIC_DOMAIN (PHOBIUS); CYTOPLASMIC_DOMAIN (PHOBIUS); TRANSMEMBRANE (PHOBIUS); TMhelix (TMHMM)
c38003_g1_i1	---NA---	317	0			0	-		NON_CYTOPLASMIC_DOMAIN (PHOBIUS); SIGNAL_PEPTIDE_N_REGION (PHOBIUS); SIGNAL_PEPTIDE_C_REGION (PHOBIUS); SIGNAL_PEPTIDE_H_REGION (PHOBIUS); SIGNAL_PEPTIDE (PHOBIUS)
c38008_g1_i1	hypothetical protein PCYB_073380, partial	742	1	1.45875e-12	0.94	0	-		NON_CYTOPLASMIC_DOMAIN (PHOBIUS); TRANSMEMBRANE (PHOBIUS); NON_CYTOPLASMIC_DOMAIN (PHOBIUS); CYTOPLASMIC_DOMAIN (PHOBIUS); TRANSMEMBRANE (PHOBIUS); CYTOPLASMIC_DOMAIN (PHOBIUS); TRANSMEMBRANE (PHOBIUS); TMhelix (TMHMM); TMhelix (TMHMM)
c38028_g1_i1	---NA---	236	0			0	-		NON_CYTOPLASMIC_DOMAIN (PHOBIUS); TRANSMEMBRANE (PHOBIUS); CYTOPLASMIC_DOMAIN (PHOBIUS); TMhelix (TMHMM)
c38034_g1_i1	conserved Plasmodium protein, unknown function	580	1	9.78519e-56	0.79	0	-		Coil (COILS); Coil (COILS); IPR019510 (PFAM); PTHR15934 (PANTHER)
c38043_g1_i1	---NA---	237	0			0	-		TRANSMEMBRANE (PHOBIUS); NON_CYTOPLASMIC_DOMAIN (PHOBIUS); CYTOPLASMIC_DOMAIN (PHOBIUS); TMhelix (TMHMM)
c38047_g1_i1	---NA---	490	0			0	-		no IPS match
c38065_g1_i1	---NA---	226	0			0	-		no IPS match
c38072_g1_i1	---NA---	306	0			0	-		no IPS match
c38080_g1_i1	---NA---	1067	0			0	-		no IPS match
c38086_g1_i1	---NA---	331	0			0	-		PS51257 (PROSITE_PROFILES)
c38088_g1_i1	---NA---	377	0			0	-		no IPS match
c38117_g1_i1	---NA---	273	0			0	-		no IPS match
c38121_g1_i1	---NA---	216	0			0	-		no IPS match
c38144_g1_i1	---NA---	416	0			0	-		no IPS match
c38167_g1_i1	---NA---	204	0			0	-		no IPS match
c38168_g1_i1	---NA---	378	0			0	-		CYTOPLASMIC_DOMAIN (PHOBIUS); NON_CYTOPLASMIC_DOMAIN (PHOBIUS); TRANSMEMBRANE (PHOBIUS); TMhelix (TMHMM)
c38168_g2_i1	hypothetical protein	1017	1	5.98074e-67	0.68	0	-		no IPS match
c38174_g1_i1	---NA---	483	0			0	-		no IPS match
c38212_g1_i1	---NA---	384	0			0	-		NON_CYTOPLASMIC_DOMAIN (PHOBIUS); CYTOPLASMIC_DOMAIN (PHOBIUS); TRANSMEMBRANE (PHOBIUS); TMhelix (TMHMM)
c38212_g2_i1	---NA---	228	0			0	-		no IPS match
c38300_g1_i1	---NA---	258	0			0	-		no IPS match
c38306_g1_i1	---NA---	342	0			0	-		no IPS match
c38316_g1_i1	---NA---	297	0			0	-		no IPS match
c38322_g1_i1	---NA---	269	0			0	-		no IPS match
c38331_g1_i1	---NA---	340	0			0	-		no IPS match
c38334_g1_i1	---NA---	209	0			0	-		no IPS match
c38335_g1_i1	---NA---	246	0			0	-		SIGNAL_PEPTIDE_C_REGION (PHOBIUS); NON_CYTOPLASMIC_DOMAIN (PHOBIUS); SIGNAL_PEPTIDE (PHOBIUS); SIGNAL_PEPTIDE_N_REGION (PHOBIUS); SIGNAL_PEPTIDE_H_REGION (PHOBIUS)
c38338_g1_i1	---NA---	294	0			0	-		no IPS match
c38358_g1_i1	---NA---	304	0			0	-		CYTOPLASMIC_DOMAIN (PHOBIUS); TRANSMEMBRANE (PHOBIUS); TRANSMEMBRANE (PHOBIUS); NON_CYTOPLASMIC_DOMAIN (PHOBIUS); CYTOPLASMIC_DOMAIN (PHOBIUS); TMhelix (TMHMM); TMhelix (TMHMM)
c38361_g1_i1	---NA---	299	0			0	-		no IPS match
c38363_g1_i1	---NA---	228	0			0	-		TRANSMEMBRANE (PHOBIUS); NON_CYTOPLASMIC_DOMAIN (PHOBIUS); CYTOPLASMIC_DOMAIN (PHOBIUS); TMhelix (TMHMM)
c38398_g1_i1	---NA---	446	0			0	-		no IPS match
c38405_g1_i1	---NA---	418	0			0	-		CYTOPLASMIC_DOMAIN (PHOBIUS); TRANSMEMBRANE (PHOBIUS); NON_CYTOPLASMIC_DOMAIN (PHOBIUS); TMhelix (TMHMM)
c38427_g1_i1	---NA---	315	0			0	-		no IPS match
c38498_g1_i1	---NA---	384	0			0	-		TMhelix (TMHMM)
c38498_g2_i1	---NA---	285	0			0	-		no IPS match
c38511_g1_i1	---NA---	223	0			0	-		no IPS match
c38515_g1_i1	---NA---	369	0			0	-		NON_CYTOPLASMIC_DOMAIN (PHOBIUS); SIGNAL_PEPTIDE (PHOBIUS); SIGNAL_PEPTIDE_H_REGION (PHOBIUS); TRANSMEMBRANE (PHOBIUS); CYTOPLASMIC_DOMAIN (PHOBIUS); SIGNAL_PEPTIDE_N_REGION (PHOBIUS); SIGNAL_PEPTIDE_C_REGION (PHOBIUS); TMhelix (TMHMM)
c38523_g1_i1	hypothetical protein C923_03824	1089	1	1.09642e-56	0.87	0	-		Coil (COILS)
c38533_g1_i2	---NA---	260	0			0	-		TRANSMEMBRANE (PHOBIUS); CYTOPLASMIC_DOMAIN (PHOBIUS); NON_CYTOPLASMIC_DOMAIN (PHOBIUS); TMhelix (TMHMM)
c38537_g1_i1	---NA---	640	0			0	-		TRANSMEMBRANE (PHOBIUS); NON_CYTOPLASMIC_DOMAIN (PHOBIUS); CYTOPLASMIC_DOMAIN (PHOBIUS); TMhelix (TMHMM)
c38537_g2_i1	---NA---	496	0			0	-		no IPS match
c38558_g1_i1	---NA---	243	0			0	-		no IPS match
c38578_g1_i1	---NA---	276	0			0	-		NON_CYTOPLASMIC_DOMAIN (PHOBIUS); CYTOPLASMIC_DOMAIN (PHOBIUS); TRANSMEMBRANE (PHOBIUS); TMhelix (TMHMM)
c38594_g1_i1	---NA---	215	0			0	-		no IPS match
c38639_g1_i1	---NA---	216	0			0	-		no IPS match
c38643_g1_i1	---NA---	675	0			0	-		SIGNAL_PEPTIDE_C_REGION (PHOBIUS); SIGNAL_PEPTIDE (PHOBIUS); NON_CYTOPLASMIC_DOMAIN (PHOBIUS); SIGNAL_PEPTIDE_H_REGION (PHOBIUS); SIGNAL_PEPTIDE_N_REGION (PHOBIUS); TMhelix (TMHMM)
c38651_g1_i1	---NA---	335	0			0	-		no IPS match
c38682_g1_i1	---NA---	565	0			0	-		no IPS match
c38697_g1_i1	---NA---	212	0			0	-		no IPS match
c38698_g1_i1	vasodilator-stimulated phosphoprotein	224	1	2.49885e-13	0.7	0	-		no IPS match
c38701_g2_i1	---NA---	216	0			0	-		SIGNAL_PEPTIDE (PHOBIUS); SIGNAL_PEPTIDE_C_REGION (PHOBIUS); SIGNAL_PEPTIDE_H_REGION (PHOBIUS); SIGNAL_PEPTIDE_N_REGION (PHOBIUS); NON_CYTOPLASMIC_DOMAIN (PHOBIUS)
c38793_g1_i1	---NA---	250	0			0	-		no IPS match
c38801_g1_i1	---NA---	556	0			0	-		no IPS match
c38828_g1_i1	ral guanine nucleotide dissociation stimulator-like 2	384	1	6.21354e-38	0.77	0	-		IPR000159 (SMART); G3DSA:3.10.20.90 (GENE3D); IPR000159 (PFAM); IPR000159 (PROSITE_PROFILES); IPR029071 (SUPERFAMILY)
c38835_g1_i1	---NA---	820	0			0	-		no IPS match
c38907_g1_i1	---NA---	411	0			0	-		no IPS match
c38929_g1_i1	---NA---	331	0			0	-		no IPS match
c38983_g1_i1	---NA---	241	0			0	-		no IPS match
c38989_g1_i1	---NA---	456	0			0	-		TRANSMEMBRANE (PHOBIUS); NON_CYTOPLASMIC_DOMAIN (PHOBIUS); CYTOPLASMIC_DOMAIN (PHOBIUS); TMhelix (TMHMM)
c39059_g1_i1	---NA---	212	0			0	-		no IPS match
c39077_g1_i1	---NA---	211	0			0	-		no IPS match
c39081_g1_i1	---NA---	532	0			0	-		no IPS match
c39095_g1_i2	---NA---	388	0			0	-		SignalP-TM (SIGNALP_GRAM_POSITIVE)
c39115_g1_i1	---NA---	377	0			0	-		no IPS match
c39123_g1_i1	conserved Plasmodium protein, unknown function	928	1	9.18735e-14	0.76	0	-		no IPS match
c39127_g1_i1	---NA---	263	0			0	-		no IPS match
c39131_g1_i1	---NA---	258	0			0	-		no IPS match
c39133_g1_i1	---NA---	296	0			0	-		no IPS match
c39133_g1_i2	---NA---	225	0			0	-		CYTOPLASMIC_DOMAIN (PHOBIUS); TRANSMEMBRANE (PHOBIUS); NON_CYTOPLASMIC_DOMAIN (PHOBIUS); TMhelix (TMHMM)
c39134_g1_i1	---NA---	493	0			0	-		no IPS match
c39139_g1_i1	---NA---	260	0			0	-		no IPS match
c39143_g1_i1	hypothetical protein PFTANZ_04657	656	1	2.80213e-55	0.79	0	-		IPR027521 (PFAM); IPR027521 (PANTHER)
c39143_g2_i1	---NA---	270	0			0	-		no IPS match
c39159_g1_i2	---NA---	652	0			0	-		SIGNAL_PEPTIDE_C_REGION (PHOBIUS); NON_CYTOPLASMIC_DOMAIN (PHOBIUS); SIGNAL_PEPTIDE (PHOBIUS); SIGNAL_PEPTIDE_N_REGION (PHOBIUS); SIGNAL_PEPTIDE_H_REGION (PHOBIUS)
c39172_g1_i1	---NA---	565	0			0	-		NON_CYTOPLASMIC_DOMAIN (PHOBIUS); TRANSMEMBRANE (PHOBIUS); CYTOPLASMIC_DOMAIN (PHOBIUS); TMhelix (TMHMM); TMhelix (TMHMM)
c39192_g1_i1	---NA---	285	0			0	-		no IPS match
c39207_g1_i1	---NA---	244	0			0	-		no IPS match
c39211_g1_i1	valine--trna partial	334	1	3.59638e-11	0.52	0	-		SIGNAL_PEPTIDE_C_REGION (PHOBIUS); SIGNAL_PEPTIDE_H_REGION (PHOBIUS); NON_CYTOPLASMIC_DOMAIN (PHOBIUS); SIGNAL_PEPTIDE_N_REGION (PHOBIUS); SIGNAL_PEPTIDE (PHOBIUS); SignalP-noTM (SIGNALP_GRAM_NEGATIVE); SignalP-TM (SIGNALP_GRAM_POSITIVE); SignalP-noTM (SIGNALP_EUK); TMhelix (TMHMM)
c39219_g1_i1	---NA---	280	0			0	-		no IPS match
c39236_g1_i1	---NA---	681	0			0	-		CYTOPLASMIC_DOMAIN (PHOBIUS); TRANSMEMBRANE (PHOBIUS); NON_CYTOPLASMIC_DOMAIN (PHOBIUS); TMhelix (TMHMM)
c39242_g1_i1	---NA---	437	0			0	-		no IPS match
c39242_g2_i1	---NA---	446	0			0	-		no IPS match
c39246_g1_i1	mitochondrial 2-oxoglutarate malate carrier protein	1364	1	0	0.94	2	C:integral component of membrane; P:transport	-	IPR023395 (G3DSA:1.50.40.GENE3D); IPR018108 (PFAM); PTHR24089 (PANTHER); PTHR24089:SF86 (PANTHER); TRANSMEMBRANE (PHOBIUS); NON_CYTOPLASMIC_DOMAIN (PHOBIUS); CYTOPLASMIC_DOMAIN (PHOBIUS); IPR018108 (PROSITE_PROFILES); IPR018108 (PROSITE_PROFILES); IPR018108 (PROSITE_PROFILES); IPR023395 (SUPERFAMILY); TMhelix (TMHMM); TMhelix (TMHMM)
c39256_g1_i1	---NA---	369	0			0	-		no IPS match
c39281_g1_i1	---NA---	407	0			0	-		no IPS match
c39293_g1_i1	---NA---	347	0			0	-		no IPS match
c39300_g1_i1	rna binding protein	417	1	1.34037e-63	0.95	1	F:RNA binding	-	IPR004088 (G3DSA:3.30.1370.GENE3D); IPR004088 (SUPERFAMILY)
c39300_g2_i1	rna binding protein	926	1	4.93102e-122	0.97	0	-		IPR004087 (SMART); IPR004088 (G3DSA:3.30.1370.GENE3D); IPR004088 (G3DSA:3.30.1370.GENE3D); IPR004088 (PFAM); PTHR10288 (PANTHER); PTHR10288:SF142 (PANTHER); IPR004088 (PROSITE_PROFILES); IPR004088 (PROSITE_PROFILES); IPR004088 (SUPERFAMILY); IPR004088 (SUPERFAMILY)
c39324_g1_i1	glutathione reductase	2103	1	0	0.89	0	-		PR00411 (PRINTS); IPR013027 (PRINTS); IPR001327 (PFAM); G3DSA:3.50.50.60 (GENE3D); IPR004099 (G3DSA:3.30.390.GENE3D); IPR004099 (PFAM); G3DSA:3.50.50.60 (GENE3D); IPR023753 (PFAM); PTHR22912 (PANTHER); PTHR22912:SF106 (PANTHER); IPR012999 (PROSITE_PATTERNS); TRANSMEMBRANE (PHOBIUS); NON_CYTOPLASMIC_DOMAIN (PHOBIUS); TRANSMEMBRANE (PHOBIUS); CYTOPLASMIC_DOMAIN (PHOBIUS); NON_CYTOPLASMIC_DOMAIN (PH…
c39324_g1_i2	glutathione reductase	2072	1	0	0.89	0	-		PR00411 (PRINTS); IPR013027 (PRINTS); IPR023753 (PFAM); G3DSA:3.50.50.60 (GENE3D); IPR004099 (PFAM); G3DSA:3.50.50.60 (GENE3D); IPR004099 (G3DSA:3.30.390.GENE3D); IPR001327 (PFAM); PTHR22912 (PANTHER); PTHR22912:SF106 (PANTHER); IPR012999 (PROSITE_PATTERNS); NON_CYTOPLASMIC_DOMAIN (PHOBIUS); SIGNAL_PEPTIDE_N_REGION (PHOBIUS); SIGNAL_PEPTIDE (PHOBIUS); SIGNAL_PEPTIDE_H_REGION (PHOBIUS); SIGNAL_PEP…
c39329_g1_i1	---NA---	238	0			0	-		CYTOPLASMIC_DOMAIN (PHOBIUS); NON_CYTOPLASMIC_DOMAIN (PHOBIUS); TRANSMEMBRANE (PHOBIUS); TMhelix (TMHMM)
c39345_g1_i1	---NA---	349	0			0	-		no IPS match
c39347_g1_i1	---NA---	295	0			0	-		no IPS match
c39409_g1_i1	---NA---	408	0			0	-		no IPS match
c39440_g2_i1	---NA---	228	0			0	-		SIGNAL_PEPTIDE_C_REGION (PHOBIUS); SIGNAL_PEPTIDE_N_REGION (PHOBIUS); NON_CYTOPLASMIC_DOMAIN (PHOBIUS); SIGNAL_PEPTIDE_H_REGION (PHOBIUS); SIGNAL_PEPTIDE (PHOBIUS); SignalP-TM (SIGNALP_GRAM_POSITIVE); SignalP-noTM (SIGNALP_EUK)
c39444_g1_i2	---NA---	560	0			0	-		no IPS match
c39467_g1_i1	---NA---	306	0			0	-		no IPS match
c39477_g1_i1	---NA---	226	0			0	-		no IPS match
c39512_g1_i2	hypothetical protein C922_03673	540	1	1.64222e-78	0.88	0	-		no IPS match
c39515_g1_i1	conserved Plasmodium protein, unknown function	1075	1	0	0.93	0	-		TRANSMEMBRANE (PHOBIUS); NON_CYTOPLASMIC_DOMAIN (PHOBIUS); CYTOPLASMIC_DOMAIN (PHOBIUS)
[truncated: 30,550 more rows]
