# Supplementary material for: De novo assembly and transcriptome analysis of Plasmodium gallinaceum identifies the Rh5 interacting protein (ripr), and reveals a lack of EBL and RH gene family diversification
Source: Malar J. 2015 Aug 5;14:296. doi: 10.1186/s12936-015-0814-0 (PMC4524024; doi:10.1186/s12936-015-0814-0)
Supplement: Additional file 15: — KEGG pathway file for the assembly with quality trimming. [file 12936_2015_814_MOESM15_ESM.xlsx]

## Sheet: QT_kegg.txt
Pathway	Seqs in Pathway	Enzyme	Ezyme ID	Seqs of Enzyme	Seqs	Pathway ID	Pathway Image
Purine metabolism	372	DNA polymerase	ec:2.7.7.7	12	c80828_g2_i1, c84313_g3_i1, c84313_g5_i1, c84422_g1_i1, c84969_g2_i2, c84969_g2_i4, c85900_g6_i2, c86044_g16_i1, c86044_g17_i1, c87408_g12_i1, c87486_g2_i2, c87486_g3_i2	map00230	map00230_20150320164331.png
Purine metabolism	372	RNA polymerase	ec:2.7.7.6	24	c24824_g1_i1, c33045_g1_i1, c51499_g1_i1, c61592_g1_i1, c72806_g1_i1, c74721_g1_i1, c79231_g2_i1, c81097_g4_i2, c82161_g1_i1, c83291_g5_i1, c83291_g5_i2, c83380_g1_i1, c83380_g1_i3, c85585_g6_i1, c86291_g3_i1, c87412_g8_i1, c87412_g8_i2, c89173_g7_i2, c90965_g9_i1, c90965_g11_i1, c91614_g1_i1, c101300_g1_i1, c101769_g1_i1, c103717_g1_i1	map00230	map00230_20150320164331.png
Purine metabolism	372	deaminase	ec:3.5.4.6	2	c77038_g1_i1, c77038_g2_i1	map00230	map00230_20150320164331.png
Purine metabolism	372	synthase (glutamine-hydrolysing)	ec:6.3.5.2	1	c62220_g1_i1	map00230	map00230_20150320164331.png
Purine metabolism	372	phosphodiesterase	ec:3.1.4.17	5	c82400_g1_i1, c82400_g2_i1, c82400_g3_i1, c85552_g1_i3, c89233_g6_i1	map00230	map00230_20150320164331.png
Purine metabolism	372	diphosphatase	ec:3.6.1.9	1	c91273_g9_i3	map00230	map00230_20150320164331.png
Purine metabolism	372	(alpha-D-glucose-1,6-bisphosphate-dependent)	ec:5.4.2.2	1	c85148_g9_i3	map00230	map00230_20150320164331.png
Purine metabolism	372	adenylpyrophosphatase	ec:3.6.1.3	137	c39761_g1_i1, c40214_g1_i2, c43070_g1_i1, c43408_g1_i1, c45001_g1_i1, c54670_g2_i1, c59488_g3_i1, c62876_g1_i1, c68471_g1_i1, c70280_g1_i2, c71130_g3_i1, c72543_g1_i1, c72626_g1_i1, c72626_g1_i2, c75387_g1_i2, c76475_g1_i1, c76689_g1_i1, c77288_g1_i1, c77288_g2_i1, c78866_g2_i1, c78866_g3_i1, c79670_g5_i1, c80943_g1_i2, c81621_g2_i1, c81621_g4_i1, c81916_g5_i1, c82018_g1_i1, c82018_g2_i1, c83099_…	map00230	map00230_20150320164331.png
Purine metabolism	372	kinase	ec:2.7.4.8	1	c85614_g11_i1	map00230	map00230_20150320164331.png
Purine metabolism	372	diphosphokinase	ec:2.7.6.1	1	c85302_g15_i1	map00230	map00230_20150320164331.png
Purine metabolism	372	kinase	ec:2.7.4.6	3	c84793_g1_i1, c84793_g4_i3, c91371_g18_i1	map00230	map00230_20150320164331.png
Purine metabolism	372	ec:3.5.3.4 allantoicase	ec:3.5.3.4	4	c84872_g1_i1, c87220_g10_i1, c88847_g24_i1, c89961_g6_i1	map00230	map00230_20150320164331.png
Purine metabolism	372	kinase	ec:2.7.4.3	2	c101482_g1_i1, c103824_g1_i1	map00230	map00230_20150320164331.png
Purine metabolism	372	synthase	ec:6.3.4.4	1	c88750_g12_i1	map00230	map00230_20150320164331.png
Purine metabolism	372	kinase	ec:2.7.1.40	1	c81531_g2_i1	map00230	map00230_20150320164331.png
Purine metabolism	372	dehydrogenase	ec:1.1.1.205	1	c90208_g15_i1	map00230	map00230_20150320164331.png
Purine metabolism	372	diphosphatase	ec:3.6.1.19	1	c74666_g1_i1	map00230	map00230_20150320164331.png
Purine metabolism	372	(asymmetrical)	ec:3.6.1.17	1	c91273_g9_i3	map00230	map00230_20150320164331.png
Purine metabolism	372	phosphatase	ec:3.6.1.15	313	c4095_g1_i1, c6739_g3_i1, c20123_g1_i1, c20233_g1_i1, c35689_g1_i1, c39761_g1_i1, c40214_g1_i2, c43070_g1_i1, c43408_g1_i1, c45001_g1_i1, c54670_g2_i1, c58707_g3_i1, c59488_g3_i1, c61974_g2_i1, c62457_g1_i2, c62872_g1_i1, c62876_g1_i1, c67826_g2_i1, c68471_g1_i1, c69098_g1_i1, c69098_g2_i1, c69903_g1_i1, c69903_g2_i1, c70280_g1_i2, c71130_g3_i1, c72543_g1_i1, c72626_g1_i1, c72626_g1_i2, c73314_g1…	map00230	map00230_20150320164331.png
Purine metabolism	372	reductase	ec:1.17.4.1	1	c72947_g2_i1	map00230	map00230_20150320164331.png
Thiamine metabolism	317	synthase	ec:2.2.1.7	1	c84668_g1_i1	map00730	map00730_20150320164725.png
Thiamine metabolism	317	kinase	ec:2.7.1.50	1	c90231_g9_i1	map00730	map00730_20150320164725.png
Thiamine metabolism	317	diphosphokinase	ec:2.7.6.2	1	c85791_g24_i1	map00730	map00730_20150320164725.png
Thiamine metabolism	317	diphosphorylase	ec:2.5.1.3	1	c96192_g1_i1	map00730	map00730_20150320164725.png
Thiamine metabolism	317	phosphatase	ec:3.6.1.15	313	c4095_g1_i1, c6739_g3_i1, c20123_g1_i1, c20233_g1_i1, c35689_g1_i1, c39761_g1_i1, c40214_g1_i2, c43070_g1_i1, c43408_g1_i1, c45001_g1_i1, c54670_g2_i1, c58707_g3_i1, c59488_g3_i1, c61974_g2_i1, c62457_g1_i2, c62872_g1_i1, c62876_g1_i1, c67826_g2_i1, c68471_g1_i1, c69098_g1_i1, c69098_g2_i1, c69903_g1_i1, c69903_g2_i1, c70280_g1_i2, c71130_g3_i1, c72543_g1_i1, c72626_g1_i1, c72626_g1_i2, c73314_g1…	map00730	map00730_20150320164725.png
Pyrimidine metabolism	54	DNA polymerase	ec:2.7.7.7	12	c80828_g2_i1, c84313_g3_i1, c84313_g5_i1, c84422_g1_i1, c84969_g2_i2, c84969_g2_i4, c85900_g6_i2, c86044_g16_i1, c86044_g17_i1, c87408_g12_i1, c87486_g2_i2, c87486_g3_i2	map00240	map00240_20150320164721.png
Pyrimidine metabolism	54	RNA polymerase	ec:2.7.7.6	24	c24824_g1_i1, c33045_g1_i1, c51499_g1_i1, c61592_g1_i1, c72806_g1_i1, c74721_g1_i1, c79231_g2_i1, c81097_g4_i2, c82161_g1_i1, c83291_g5_i1, c83291_g5_i2, c83380_g1_i1, c83380_g1_i3, c85585_g6_i1, c86291_g3_i1, c87412_g8_i1, c87412_g8_i2, c89173_g7_i2, c90965_g9_i1, c90965_g11_i1, c91614_g1_i1, c101300_g1_i1, c101769_g1_i1, c103717_g1_i1	map00240	map00240_20150320164721.png
Pyrimidine metabolism	54	carbamoylaspartic dehydrase	ec:3.5.2.3	1	c103966_g1_i1	map00240	map00240_20150320164721.png
Pyrimidine metabolism	54	dehydrogenase (quinone)	ec:1.3.5.2	2	c85315_g34_i1, c103642_g1_i1	map00240	map00240_20150320164721.png
Pyrimidine metabolism	54	phosphoribosyltransferase	ec:2.4.2.10	1	c86295_g13_i1	map00240	map00240_20150320164721.png
Pyrimidine metabolism	54	kinase	ec:2.7.4.9	2	c84814_g1_i1, c84814_g2_i1	map00240	map00240_20150320164721.png
Pyrimidine metabolism	54	kinase	ec:2.7.4.6	3	c84793_g1_i1, c84793_g4_i3, c91371_g18_i1	map00240	map00240_20150320164721.png
Pyrimidine metabolism	54	synthase (glutamine hydrolysing)	ec:6.3.4.2	1	c89429_g1_i1	map00240	map00240_20150320164721.png
Pyrimidine metabolism	54	synthase	ec:4.2.1.70	2	c85904_g14_i1, c88041_g15_i1	map00240	map00240_20150320164721.png
Pyrimidine metabolism	54	decarboxylase	ec:4.1.1.23	1	c90963_g11_i2	map00240	map00240_20150320164721.png
Pyrimidine metabolism	54	carbamoyltransferase	ec:2.1.3.2	1	c85315_g1_i1	map00240	map00240_20150320164721.png
Pyrimidine metabolism	54	diphosphatase	ec:3.6.1.23	1	c74666_g1_i1	map00240	map00240_20150320164721.png
Pyrimidine metabolism	54	reductase	ec:1.8.1.9	1	c98800_g1_i1	map00240	map00240_20150320164721.png
Pyrimidine metabolism	54	diphosphatase	ec:3.6.1.19	1	c74666_g1_i1	map00240	map00240_20150320164721.png
Pyrimidine metabolism	54	(asymmetrical)	ec:3.6.1.17	1	c91273_g9_i3	map00240	map00240_20150320164721.png
Pyrimidine metabolism	54	reductase	ec:1.17.4.1	1	c72947_g2_i1	map00240	map00240_20150320164721.png
Aminobenzoate degradation	25	acetylphosphatase	ec:3.6.1.7	2	c76231_g2_i1, c76231_g2_i3	map00627	map00627_20150320164335.png
Aminobenzoate degradation	25	phosphatase	ec:3.1.3.2	1	c85619_g5_i2	map00627	map00627_20150320164335.png
Aminobenzoate degradation	25	nitrophenyl phosphatase	ec:3.1.3.41	23	c16760_g1_i1, c65986_g1_i1, c75851_g1_i1, c78871_g2_i1, c81145_g1_i1, c82746_g4_i1, c84718_g2_i2, c84763_g2_i1, c85069_g1_i1, c85238_g15_i1, c85315_g20_i1, c85548_g3_i1, c85619_g5_i2, c85920_g15_i1, c87296_g4_i1, c87565_g12_i2, c87565_g12_i3, c88206_g1_i1, c88637_g5_i1, c89333_g17_i2, c89617_g22_i1, c91042_g1_i1, c91550_g1_i1	map00627	map00627_20150320164335.png
Aminoacyl-tRNA biosynthesis	25	ligase	ec:6.1.1.22	1	c90147_g2_i1	map00970	map00970_20150320164425.png
Aminoacyl-tRNA biosynthesis	25	ligase	ec:6.1.1.21	1	c101169_g1_i1	map00970	map00970_20150320164425.png
Aminoacyl-tRNA biosynthesis	25	ligase	ec:6.1.1.20	5	c65232_g2_i1, c89970_g2_i4, c89970_g2_i6, c91371_g2_i1, c98694_g1_i1	map00970	map00970_20150320164425.png
Aminoacyl-tRNA biosynthesis	25	ligase	ec:6.1.1.19	2	c79041_g3_i1, c86361_g3_i1	map00970	map00970_20150320164425.png
Aminoacyl-tRNA biosynthesis	25	ligase	ec:6.1.1.17	1	c103418_g1_i1	map00970	map00970_20150320164425.png
Aminoacyl-tRNA biosynthesis	25	ligase	ec:6.1.1.16	1	c103770_g1_i1	map00970	map00970_20150320164425.png
Aminoacyl-tRNA biosynthesis	25	ligase	ec:6.1.1.15	1	c86359_g3_i1	map00970	map00970_20150320164425.png
Aminoacyl-tRNA biosynthesis	25	ligase	ec:6.1.1.12	1	c84868_g9_i1	map00970	map00970_20150320164425.png
Aminoacyl-tRNA biosynthesis	25	ligase	ec:6.1.1.11	2	c72571_g1_i1, c86323_g5_i1	map00970	map00970_20150320164425.png
Aminoacyl-tRNA biosynthesis	25	ligase	ec:6.1.1.10	1	c91567_g1_i1	map00970	map00970_20150320164425.png
Aminoacyl-tRNA biosynthesis	25	ligase	ec:6.1.1.9	1	c82553_g3_i1	map00970	map00970_20150320164425.png
Aminoacyl-tRNA biosynthesis	25	ligase	ec:6.1.1.5	5	c74959_g1_i2, c79346_g1_i1, c79346_g2_i1, c91147_g1_i1, c91147_g5_i1	map00970	map00970_20150320164425.png
Aminoacyl-tRNA biosynthesis	25	ligase	ec:6.1.1.3	1	c85548_g29_i1	map00970	map00970_20150320164425.png
Aminoacyl-tRNA biosynthesis	25	ligase	ec:6.1.1.2	1	c30784_g1_i1	map00970	map00970_20150320164425.png
Aminoacyl-tRNA biosynthesis	25	ligase	ec:6.1.1.1	1	c85437_g3_i1	map00970	map00970_20150320164425.png
T cell receptor signaling pathway	18	phosphatase	ec:3.1.3.16	18	c16760_g1_i1, c65986_g1_i1, c81145_g1_i1, c82746_g4_i1, c84718_g2_i2, c84763_g2_i1, c85069_g1_i1, c85315_g20_i1, c85548_g3_i1, c85920_g15_i1, c87296_g4_i1, c87565_g12_i2, c87565_g12_i3, c88206_g1_i1, c88637_g5_i1, c89333_g17_i2, c89617_g22_i1, c91550_g1_i1	map04660	map04660_20150320164620.png
Arginine and proline metabolism	16	ligase	ec:6.3.1.2	1	c73542_g1_i1	map00330	map00330_20150320164323.png
Arginine and proline metabolism	16	N-acetyltransferase	ec:2.3.1.1	2	c66835_g1_i2, c66835_g1_i3	map00330	map00330_20150320164323.png
Arginine and proline metabolism	16	transaminase	ec:2.6.1.1	4	c86808_g13_i1, c89976_g2_i1, c89976_g9_i1, c89976_g10_i1	map00330	map00330_20150320164323.png
Arginine and proline metabolism	16	decarboxylase	ec:4.1.1.50	4	c77066_g1_i1, c77066_g1_i2, c77066_g1_i3, c77066_g2_i1	map00330	map00330_20150320164323.png
Arginine and proline metabolism	16	arginine amidinase	ec:3.5.3.1	1	c88883_g11_i1	map00330	map00330_20150320164323.png
Arginine and proline metabolism	16	glutaminase I	ec:3.5.1.2	1	c84371_g3_i2	map00330	map00330_20150320164323.png
Arginine and proline metabolism	16	dehydrogenase (NADP+)	ec:1.4.1.4	1	c79670_g7_i1	map00330	map00330_20150320164323.png
Arginine and proline metabolism	16	dehydrogenase	ec:1.4.1.2	2	c79055_g1_i1, c79055_g2_i1	map00330	map00330_20150320164323.png
Drug metabolism - other enzymes	14	synthase (glutamine-hydrolysing)	ec:6.3.5.2	1	c62220_g1_i1	map00983	map00983_20150320164311.png
Drug metabolism - other enzymes	14	phosphoribosyltransferase	ec:2.4.2.10	1	c86295_g13_i1	map00983	map00983_20150320164311.png
Drug metabolism - other enzymes	14	dehydrogenase	ec:1.1.1.205	1	c90208_g15_i1	map00983	map00983_20150320164311.png
Drug metabolism - other enzymes	14	ali-esterase	ec:3.1.1.1	10	c72959_g1_i1, c72959_g2_i1, c74959_g1_i2, c79346_g1_i1, c79346_g2_i1, c88035_g7_i4, c88268_g5_i1, c88268_g5_i2, c88637_g5_i1, c98595_g1_i1	map00983	map00983_20150320164311.png
Drug metabolism - other enzymes	14	diphosphatase	ec:3.6.1.19	1	c74666_g1_i1	map00983	map00983_20150320164311.png
Pyruvate metabolism	14	hydrolase	ec:3.1.2.6	2	c54734_g1_i1, c75796_g1_i3	map00620	map00620_20150320164350.png
Pyruvate metabolism	14	C-acetyltransferase	ec:2.3.1.9	2	c82645_g1_i1, c82645_g1_i4	map00620	map00620_20150320164350.png
Pyruvate metabolism	14	acetylphosphatase	ec:3.6.1.7	2	c76231_g2_i1, c76231_g2_i3	map00620	map00620_20150320164350.png
Pyruvate metabolism	14	ligase	ec:6.2.1.1	2	c88938_g6_i1, c88938_g7_i1	map00620	map00620_20150320164350.png
Pyruvate metabolism	14	carboxykinase (ATP)	ec:4.1.1.49	1	c56616_g1_i1	map00620	map00620_20150320164350.png
Pyruvate metabolism	14	kinase	ec:2.7.1.40	1	c81531_g2_i1	map00620	map00620_20150320164350.png
Pyruvate metabolism	14	carboxylase	ec:4.1.1.31	1	c84872_g38_i1	map00620	map00620_20150320164350.png
Pyruvate metabolism	14	dehydrogenase (quinone)	ec:1.1.5.4	2	c52635_g1_i1, c52635_g2_i1	map00620	map00620_20150320164350.png
Pyruvate metabolism	14	dehydrogenase	ec:1.8.1.4	1	c86165_g19_i1	map00620	map00620_20150320164350.png
Glycerophospholipid metabolism	14	cytidylyltransferase	ec:2.7.7.15	1	c55550_g1_i1	map00564	map00564_20150320164533.png
Glycerophospholipid metabolism	14	dehydrogenase [NAD(P)+]	ec:1.1.1.94	2	c80811_g1_i1, c96129_g1_i1	map00564	map00564_20150320164533.png
Glycerophospholipid metabolism	14	kinase	ec:2.7.1.82	1	c83350_g2_i1	map00564	map00564_20150320164533.png
Glycerophospholipid metabolism	14	3-phosphatidyltransferase	ec:2.7.8.11	1	c88023_g20_i1	map00564	map00564_20150320164533.png
Glycerophospholipid metabolism	14	kinase (ATP)	ec:2.7.1.107	2	c84872_g30_i1, c88022_g2_i1	map00564	map00564_20150320164533.png
Glycerophospholipid metabolism	14	decarboxylase	ec:4.1.1.65	1	c62347_g2_i1	map00564	map00564_20150320164533.png
Glycerophospholipid metabolism	14	N-methyltransferase	ec:2.1.1.103	1	c96253_g1_i1	map00564	map00564_20150320164533.png
Glycerophospholipid metabolism	14	3-phosphatidyltransferase	ec:2.7.8.5	1	c77115_g1_i1	map00564	map00564_20150320164533.png
Glycerophospholipid metabolism	14	kinase	ec:2.7.1.32	1	c15256_g1_i1	map00564	map00564_20150320164533.png
Glycerophospholipid metabolism	14	dehydrogenase	ec:1.1.5.3	1	c37141_g1_i1	map00564	map00564_20150320164533.png
Glycerophospholipid metabolism	14	dehydrogenase (NAD+)	ec:1.1.1.8	2	c80811_g1_i1, c96129_g1_i1	map00564	map00564_20150320164533.png
Glycerophospholipid metabolism	14	1-O-acyltransferase	ec:2.3.1.15	2	c75700_g1_i1, c75700_g1_i2	map00564	map00564_20150320164533.png
Alanine, aspartate and glutamate metabolism	14	synthase (glutamine-hydrolysing)	ec:6.3.5.4	2	c88114_g4_i1, c91669_g1_i1	map00250	map00250_20150320164651.png
Alanine, aspartate and glutamate metabolism	14	ligase	ec:6.3.1.2	1	c73542_g1_i1	map00250	map00250_20150320164651.png
Alanine, aspartate and glutamate metabolism	14	transaminase	ec:2.6.1.1	4	c86808_g13_i1, c89976_g2_i1, c89976_g9_i1, c89976_g10_i1	map00250	map00250_20150320164651.png
Alanine, aspartate and glutamate metabolism	14	transaminase (isomerizing)	ec:2.6.1.16	1	c101083_g1_i1	map00250	map00250_20150320164651.png
Alanine, aspartate and glutamate metabolism	14	synthase	ec:6.3.4.4	1	c88750_g12_i1	map00250	map00250_20150320164651.png
Alanine, aspartate and glutamate metabolism	14	glutaminase I	ec:3.5.1.2	1	c84371_g3_i2	map00250	map00250_20150320164651.png
Alanine, aspartate and glutamate metabolism	14	carbamoyltransferase	ec:2.1.3.2	1	c85315_g1_i1	map00250	map00250_20150320164651.png
Alanine, aspartate and glutamate metabolism	14	dehydrogenase (NADP+)	ec:1.4.1.4	1	c79670_g7_i1	map00250	map00250_20150320164651.png
Alanine, aspartate and glutamate metabolism	14	dehydrogenase	ec:1.4.1.2	2	c79055_g1_i1, c79055_g2_i1	map00250	map00250_20150320164651.png
Fructose and mannose metabolism	13	aldolase	ec:4.1.2.13	1	c91561_g1_i1	map00051	map00051_20150320164708.png
Fructose and mannose metabolism	13	isomerase	ec:5.3.1.6	1	c90030_g19_i1	map00051	map00051_20150320164708.png
Fructose and mannose metabolism	13	isomerase	ec:5.3.1.1	1	c85900_g26_i1	map00051	map00051_20150320164708.png
Fructose and mannose metabolism	13	guanylyltransferase	ec:2.7.7.13	3	c80562_g1_i1, c80562_g1_i4, c80562_g1_i5	map00051	map00051_20150320164708.png
Fructose and mannose metabolism	13	1-phosphotransferase	ec:2.7.1.90	1	c85548_g9_i2	map00051	map00051_20150320164708.png
Fructose and mannose metabolism	13	mannose phosphomutase	ec:5.4.2.8	2	c76333_g2_i1, c84480_g1_i1	map00051	map00051_20150320164708.png
Fructose and mannose metabolism	13	phosphohexokinase	ec:2.7.1.11	3	c85548_g9_i2, c86487_g8_i1, c86487_g10_i1	map00051	map00051_20150320164708.png
Fructose and mannose metabolism	13	4,6-dehydratase	ec:4.2.1.47	2	c89529_g4_i1, c89529_g5_i1	map00051	map00051_20150320164708.png
Porphyrin and chlorophyll metabolism	11	oxygenase (biliverdin-producing)	ec:1.14.99.3	2	c83572_g2_i1, c83572_g1_i2	map00860	map00860_20150320164511.png
Porphyrin and chlorophyll metabolism	11	oxidase	ec:1.3.3.4	2	c85069_g17_i1, c85069_g25_i2	map00860	map00860_20150320164511.png
Porphyrin and chlorophyll metabolism	11	oxidase	ec:1.3.3.3	1	c86100_g21_i1	map00860	map00860_20150320164511.png
Porphyrin and chlorophyll metabolism	11	ligase	ec:6.1.1.17	1	c103418_g1_i1	map00860	map00860_20150320164511.png
Porphyrin and chlorophyll metabolism	11	synthase	ec:4.2.1.75	2	c90380_g4_i1, c96795_g1_i1	map00860	map00860_20150320164511.png
Porphyrin and chlorophyll metabolism	11	synthase	ec:2.3.1.37	1	c84058_g3_i1	map00860	map00860_20150320164511.png
Porphyrin and chlorophyll metabolism	11	ferro-protoporphyrin chelatase	ec:4.99.1.1	2	c80563_g1_i1, c80563_g1_i4	map00860	map00860_20150320164511.png
Glycolysis / Gluconeogenesis	11	aldolase	ec:4.1.2.13	1	c91561_g1_i1	map00010	map00010_20150320164525.png
Glycolysis / Gluconeogenesis	11	isomerase	ec:5.3.1.1	1	c85900_g26_i1	map00010	map00010_20150320164525.png
Glycolysis / Gluconeogenesis	11	(alpha-D-glucose-1,6-bisphosphate-dependent)	ec:5.4.2.2	1	c85148_g9_i3	map00010	map00010_20150320164525.png
Glycolysis / Gluconeogenesis	11	ligase	ec:6.2.1.1	2	c88938_g6_i1, c88938_g7_i1	map00010	map00010_20150320164525.png
Glycolysis / Gluconeogenesis	11	carboxykinase (ATP)	ec:4.1.1.49	1	c56616_g1_i1	map00010	map00010_20150320164525.png
Glycolysis / Gluconeogenesis	11	kinase	ec:2.7.1.40	1	c81531_g2_i1	map00010	map00010_20150320164525.png
Glycolysis / Gluconeogenesis	11	dehydrogenase	ec:1.8.1.4	1	c86165_g19_i1	map00010	map00010_20150320164525.png
Glycolysis / Gluconeogenesis	11	phosphohexokinase	ec:2.7.1.11	3	c85548_g9_i2, c86487_g8_i1, c86487_g10_i1	map00010	map00010_20150320164525.png
Oxidative phosphorylation	10	dehydrogenase	ec:1.3.5.1	1	c85767_g1_i5	map00190	map00190_20150320164354.png
Oxidative phosphorylation	10	diphosphatase	ec:3.6.1.1	3	c73444_g3_i2, c85069_g26_i1, c85069_g28_i1	map00190	map00190_20150320164354.png
Oxidative phosphorylation	10	oxidase	ec:1.9.3.1	1	c96077_g1_i1	map00190	map00190_20150320164354.png
Oxidative phosphorylation	10	reductase	ec:1.10.2.2	5	c35999_g1_i1, c79882_g4_i1, c85277_g1_i2, c85277_g1_i4, c86108_g6_i1	map00190	map00190_20150320164354.png
Terpenoid backbone biosynthesis	10	farnesyltransferase	ec:2.5.1.58	1	c76903_g1_i1	map00900	map00900_20150320164457.png
Terpenoid backbone biosynthesis	10	5'-diphospho)-2-C-methyl-D-erythritol kinase	ec:2.7.1.148	2	c84689_g27_i1, c84689_g26_i2	map00900	map00900_20150320164457.png
Terpenoid backbone biosynthesis	10	2,4-cyclodiphosphate synthase	ec:4.6.1.12	2	c65048_g1_i1, c65048_g1_i2	map00900	map00900_20150320164457.png
Terpenoid backbone biosynthesis	10	C-acetyltransferase	ec:2.3.1.9	2	c82645_g1_i1, c82645_g1_i4	map00900	map00900_20150320164457.png
Terpenoid backbone biosynthesis	10	O-methyltransferase	ec:2.1.1.100	2	c83206_g2_i1, c83206_g3_i2	map00900	map00900_20150320164457.png
Terpenoid backbone biosynthesis	10	synthase	ec:2.2.1.7	1	c84668_g1_i1	map00900	map00900_20150320164457.png
Pentose phosphate pathway	9	aldolase	ec:4.1.2.13	1	c91561_g1_i1	map00030	map00030_20150320164359.png
Pentose phosphate pathway	9	isomerase	ec:5.3.1.6	1	c90030_g19_i1	map00030	map00030_20150320164359.png
Pentose phosphate pathway	9	aldolase	ec:4.1.2.4	1	c85410_g1_i2	map00030	map00030_20150320164359.png
Pentose phosphate pathway	9	(alpha-D-glucose-1,6-bisphosphate-dependent)	ec:5.4.2.2	1	c85148_g9_i3	map00030	map00030_20150320164359.png
Pentose phosphate pathway	9	diphosphokinase	ec:2.7.6.1	1	c85302_g15_i1	map00030	map00030_20150320164359.png
Pentose phosphate pathway	9	dehydrogenase (NADP+-dependent, decarboxylating)	ec:1.1.1.44	1	c85457_g7_i1	map00030	map00030_20150320164359.png
Pentose phosphate pathway	9	phosphohexokinase	ec:2.7.1.11	3	c85548_g9_i2, c86487_g8_i1, c86487_g10_i1	map00030	map00030_20150320164359.png
Amino sugar and nucleotide sugar metabolism	9	guanylyltransferase	ec:2.7.7.13	3	c80562_g1_i1, c80562_g1_i4, c80562_g1_i5	map00520	map00520_20150320164411.png
Amino sugar and nucleotide sugar metabolism	9	mannose phosphomutase	ec:5.4.2.8	2	c76333_g2_i1, c84480_g1_i1	map00520	map00520_20150320164411.png
Amino sugar and nucleotide sugar metabolism	9	(alpha-D-glucose-1,6-bisphosphate-dependent)	ec:5.4.2.2	1	c85148_g9_i3	map00520	map00520_20150320164411.png
Amino sugar and nucleotide sugar metabolism	9	transaminase (isomerizing)	ec:2.6.1.16	1	c101083_g1_i1	map00520	map00520_20150320164411.png
Amino sugar and nucleotide sugar metabolism	9	4,6-dehydratase	ec:4.2.1.47	2	c89529_g4_i1, c89529_g5_i1	map00520	map00520_20150320164411.png
Carbon fixation in photosynthetic organisms	9	aldolase	ec:4.1.2.13	1	c91561_g1_i1	map00710	map00710_20150320164432.png
Carbon fixation in photosynthetic organisms	9	isomerase	ec:5.3.1.6	1	c90030_g19_i1	map00710	map00710_20150320164432.png
Carbon fixation in photosynthetic organisms	9	isomerase	ec:5.3.1.1	1	c85900_g26_i1	map00710	map00710_20150320164432.png
Carbon fixation in photosynthetic organisms	9	transaminase	ec:2.6.1.1	4	c86808_g13_i1, c89976_g2_i1, c89976_g9_i1, c89976_g10_i1	map00710	map00710_20150320164432.png
Carbon fixation in photosynthetic organisms	9	carboxykinase (ATP)	ec:4.1.1.49	1	c56616_g1_i1	map00710	map00710_20150320164432.png
Carbon fixation in photosynthetic organisms	9	carboxylase	ec:4.1.1.31	1	c84872_g38_i1	map00710	map00710_20150320164432.png
Cysteine and methionine metabolism	9	S-adenosylhomocysteine synthase	ec:3.3.1.1	1	c91612_g1_i1	map00270	map00270_20150320164516.png
Cysteine and methionine metabolism	9	transaminase	ec:2.6.1.57	4	c86808_g13_i1, c89976_g2_i1, c89976_g9_i1, c89976_g10_i1	map00270	map00270_20150320164516.png
Cysteine and methionine metabolism	9	transaminase	ec:2.6.1.5	4	c86808_g13_i1, c89976_g2_i1, c89976_g9_i1, c89976_g10_i1	map00270	map00270_20150320164516.png
Cysteine and methionine metabolism	9	transaminase	ec:2.6.1.1	4	c86808_g13_i1, c89976_g2_i1, c89976_g9_i1, c89976_g10_i1	map00270	map00270_20150320164516.png
Cysteine and methionine metabolism	9	decarboxylase	ec:4.1.1.50	4	c77066_g1_i1, c77066_g1_i2, c77066_g1_i3, c77066_g2_i1	map00270	map00270_20150320164516.png
Riboflavin metabolism	9	diphosphatase	ec:3.6.1.9	1	c91273_g9_i3	map00740	map00740_20150320164654.png
Riboflavin metabolism	9	phosphatase	ec:3.1.3.2	1	c85619_g5_i2	map00740	map00740_20150320164654.png
Riboflavin metabolism	9	kinase	ec:2.7.1.26	7	c90520_g1_i1, c90520_g1_i2, c90520_g16_i1, c90520_g16_i2, c90520_g16_i3, c90520_g16_i4, c90520_g16_i5	map00740	map00740_20150320164654.png
Methane metabolism	8	aldolase	ec:4.1.2.13	1	c91561_g1_i1	map00680	map00680_20150320164406.png
Methane metabolism	8	hydroxymethyltransferase	ec:2.1.2.1	1	c85470_g3_i1	map00680	map00680_20150320164406.png
Methane metabolism	8	ligase	ec:6.2.1.1	2	c88938_g6_i1, c88938_g7_i1	map00680	map00680_20150320164406.png
Methane metabolism	8	carboxylase	ec:4.1.1.31	1	c84872_g38_i1	map00680	map00680_20150320164406.png
Methane metabolism	8	phosphohexokinase	ec:2.7.1.11	3	c85548_g9_i2, c86487_g8_i1, c86487_g10_i1	map00680	map00680_20150320164406.png
Pantothenate and CoA biosynthesis	8	diphosphatase	ec:3.6.1.9	1	c91273_g9_i3	map00770	map00770_20150320164443.png
Pantothenate and CoA biosynthesis	8	synthase	ec:2.7.8.7	3	c55607_g1_i1, c85512_g7_i1, c85512_g7_i2	map00770	map00770_20150320164443.png
Pantothenate and CoA biosynthesis	8	kinase	ec:2.7.1.33	3	c84292_g2_i1, c85304_g1_i2, c85304_g1_i5	map00770	map00770_20150320164443.png
Pantothenate and CoA biosynthesis	8	kinase	ec:2.7.1.24	1	c88549_g3_i1	map00770	map00770_20150320164443.png
Glycerolipid metabolism	8	kinase (ATP)	ec:2.7.1.107	2	c84872_g30_i1, c88022_g2_i1	map00561	map00561_20150320164553.png
Glycerolipid metabolism	8	kinase	ec:2.7.1.30	1	c60546_g2_i1	map00561	map00561_20150320164553.png
Glycerolipid metabolism	8	lipase	ec:3.1.1.3	2	c72959_g1_i1, c72959_g2_i1	map00561	map00561_20150320164553.png
Glycerolipid metabolism	8	O-acyltransferase	ec:2.3.1.20	1	c85833_g1_i1	map00561	map00561_20150320164553.png
Glycerolipid metabolism	8	1-O-acyltransferase	ec:2.3.1.15	2	c75700_g1_i1, c75700_g1_i2	map00561	map00561_20150320164553.png
Glutathione metabolism	7	thioredoxin peroxidase	ec:1.11.1.15	2	c98621_g1_i1, c103525_g1_i1	map00480	map00480_20150320164420.png
Glutathione metabolism	7	transferase	ec:2.5.1.18	1	c84084_g4_i1	map00480	map00480_20150320164420.png
Glutathione metabolism	7	synthase	ec:6.3.2.3	1	c81414_g1_i1	map00480	map00480_20150320164420.png
Glutathione metabolism	7	ligase	ec:6.3.2.2	1	c89430_g4_i2	map00480	map00480_20150320164420.png
Glutathione metabolism	7	dehydrogenase (NADP+-dependent, decarboxylating)	ec:1.1.1.44	1	c85457_g7_i1	map00480	map00480_20150320164420.png
Glutathione metabolism	7	reductase	ec:1.17.4.1	1	c72947_g2_i1	map00480	map00480_20150320164420.png
Nicotinate and nicotinamide metabolism	7	diphosphorylase (carboxylating)	ec:2.4.2.19	1	c68364_g1_i2	map00760	map00760_20150320164520.png
Nicotinate and nicotinamide metabolism	7	diphosphatase	ec:3.6.1.9	1	c91273_g9_i3	map00760	map00760_20150320164520.png
Nicotinate and nicotinamide metabolism	7	transhydrogenase (Re/Si-specific)	ec:1.6.1.2	2	c85359_g1_i5, c85359_g3_i1	map00760	map00760_20150320164520.png
Nicotinate and nicotinamide metabolism	7	transhydrogenase (Si-specific)	ec:1.6.1.1	1	c85359_g1_i5	map00760	map00760_20150320164520.png
Nicotinate and nicotinamide metabolism	7	kinase	ec:2.7.1.23	3	c77939_g2_i1, c84872_g30_i1, c88022_g2_i1	map00760	map00760_20150320164520.png
Phosphatidylinositol signaling system	7	3-kinase	ec:2.7.1.127	2	c84969_g1_i1, c86165_g18_i1	map04070	map04070_20150320164627.png
Phosphatidylinositol signaling system	7	phospholipase C	ec:3.1.4.11	2	c86808_g14_i1, c89221_g19_i3	map04070	map04070_20150320164627.png
Phosphatidylinositol signaling system	7	3-phosphatidyltransferase	ec:2.7.8.11	1	c88023_g20_i1	map04070	map04070_20150320164627.png
Phosphatidylinositol signaling system	7	kinase (ATP)	ec:2.7.1.107	2	c84872_g30_i1, c88022_g2_i1	map04070	map04070_20150320164627.png
Carbon fixation pathways in prokaryotes	6	dehydrogenase	ec:1.3.5.1	1	c85767_g1_i5	map00720	map00720_20150320164341.png
Carbon fixation pathways in prokaryotes	6	C-acetyltransferase	ec:2.3.1.9	2	c82645_g1_i1, c82645_g1_i4	map00720	map00720_20150320164341.png
Carbon fixation pathways in prokaryotes	6	ligase	ec:6.2.1.1	2	c88938_g6_i1, c88938_g7_i1	map00720	map00720_20150320164341.png
Carbon fixation pathways in prokaryotes	6	carboxylase	ec:4.1.1.31	1	c84872_g38_i1	map00720	map00720_20150320164341.png
Lysine degradation	6	N-methyltransferase	ec:2.1.1.43	4	c86165_g16_i1, c86723_g3_i1, c86723_g11_i3, c89328_g11_i1	map00310	map00310_20150320164503.png
Lysine degradation	6	C-acetyltransferase	ec:2.3.1.9	2	c82645_g1_i1, c82645_g1_i4	map00310	map00310_20150320164503.png
Inositol phosphate metabolism	6	isomerase	ec:5.3.1.1	1	c85900_g26_i1	map00562	map00562_20150320164545.png
Inositol phosphate metabolism	6	3-kinase	ec:2.7.1.127	2	c84969_g1_i1, c86165_g18_i1	map00562	map00562_20150320164545.png
Inositol phosphate metabolism	6	phospholipase C	ec:3.1.4.11	2	c86808_g14_i1, c89221_g19_i3	map00562	map00562_20150320164545.png
Inositol phosphate metabolism	6	3-phosphatidyltransferase	ec:2.7.8.11	1	c88023_g20_i1	map00562	map00562_20150320164545.png
Phenylalanine metabolism	6	lactoperoxidase	ec:1.11.1.7	2	c90147_g2_i1, c103525_g1_i1	map00360	map00360_20150320164617.png
Phenylalanine metabolism	6	transaminase	ec:2.6.1.57	4	c86808_g13_i1, c89976_g2_i1, c89976_g9_i1, c89976_g10_i1	map00360	map00360_20150320164617.png
Phenylalanine metabolism	6	transaminase	ec:2.6.1.9	4	c86808_g13_i1, c89976_g2_i1, c89976_g9_i1, c89976_g10_i1	map00360	map00360_20150320164617.png
Phenylalanine metabolism	6	transaminase	ec:2.6.1.5	4	c86808_g13_i1, c89976_g2_i1, c89976_g9_i1, c89976_g10_i1	map00360	map00360_20150320164617.png
Phenylalanine metabolism	6	transaminase	ec:2.6.1.1	4	c86808_g13_i1, c89976_g2_i1, c89976_g9_i1, c89976_g10_i1	map00360	map00360_20150320164617.png
Ubiquinone and other terpenoid-quinone biosynthesis	5	transaminase	ec:2.6.1.5	4	c86808_g13_i1, c89976_g2_i1, c89976_g9_i1, c89976_g10_i1	map00130	map00130_20150320164345.png
Ubiquinone and other terpenoid-quinone biosynthesis	5	3-O-methyltransferase	ec:2.1.1.64	1	c88619_g8_i1	map00130	map00130_20150320164345.png
Citrate cycle (TCA cycle)	5	dehydrogenase	ec:1.3.5.1	1	c85767_g1_i5	map00020	map00020_20150320164449.png
Citrate cycle (TCA cycle)	5	carboxykinase (ATP)	ec:4.1.1.49	1	c56616_g1_i1	map00020	map00020_20150320164449.png
Citrate cycle (TCA cycle)	5	dehydrogenase (quinone)	ec:1.1.5.4	2	c52635_g1_i1, c52635_g2_i1	map00020	map00020_20150320164449.png
Citrate cycle (TCA cycle)	5	dehydrogenase	ec:1.8.1.4	1	c86165_g19_i1	map00020	map00020_20150320164449.png
Phenylalanine, tyrosine and tryptophan biosynthesis	5	transaminase	ec:2.6.1.57	4	c86808_g13_i1, c89976_g2_i1, c89976_g9_i1, c89976_g10_i1	map00400	map00400_20150320164601.png
Phenylalanine, tyrosine and tryptophan biosynthesis	5	transaminase	ec:2.6.1.9	4	c86808_g13_i1, c89976_g2_i1, c89976_g9_i1, c89976_g10_i1	map00400	map00400_20150320164601.png
Phenylalanine, tyrosine and tryptophan biosynthesis	5	transaminase	ec:2.6.1.5	4	c86808_g13_i1, c89976_g2_i1, c89976_g9_i1, c89976_g10_i1	map00400	map00400_20150320164601.png
Phenylalanine, tyrosine and tryptophan biosynthesis	5	transaminase	ec:2.6.1.1	4	c86808_g13_i1, c89976_g2_i1, c89976_g9_i1, c89976_g10_i1	map00400	map00400_20150320164601.png
Phenylalanine, tyrosine and tryptophan biosynthesis	5	synthase	ec:4.2.3.5	1	c101159_g1_i1	map00400	map00400_20150320164601.png
Nitrogen metabolism	4	ligase	ec:6.3.1.2	1	c73542_g1_i1	map00910	map00910_20150320164415.png
Nitrogen metabolism	4	dehydrogenase (NADP+)	ec:1.4.1.4	1	c79670_g7_i1	map00910	map00910_20150320164415.png
Nitrogen metabolism	4	dehydrogenase	ec:1.4.1.2	2	c79055_g1_i1, c79055_g2_i1	map00910	map00910_20150320164415.png
Valine, leucine and isoleucine degradation	4	dehydrogenase (2-methylpropanoyl-transferring)	ec:1.2.4.4	1	c90953_g5_i1	map00280	map00280_20150320164439.png
Valine, leucine and isoleucine degradation	4	C-acetyltransferase	ec:2.3.1.9	2	c82645_g1_i1, c82645_g1_i4	map00280	map00280_20150320164439.png
Valine, leucine and isoleucine degradation	4	C-acyltransferase	ec:2.3.1.16	2	c82645_g1_i1, c82645_g1_i4	map00280	map00280_20150320164439.png
Valine, leucine and isoleucine degradation	4	dehydrogenase	ec:1.8.1.4	1	c86165_g19_i1	map00280	map00280_20150320164439.png
Tropane, piperidine and pyridine alkaloid biosynthesis	4	transaminase	ec:2.6.1.57	4	c86808_g13_i1, c89976_g2_i1, c89976_g9_i1, c89976_g10_i1	map00960	map00960_20150320164506.png
Tropane, piperidine and pyridine alkaloid biosynthesis	4	transaminase	ec:2.6.1.9	4	c86808_g13_i1, c89976_g2_i1, c89976_g9_i1, c89976_g10_i1	map00960	map00960_20150320164506.png
Tropane, piperidine and pyridine alkaloid biosynthesis	4	transaminase	ec:2.6.1.5	4	c86808_g13_i1, c89976_g2_i1, c89976_g9_i1, c89976_g10_i1	map00960	map00960_20150320164506.png
Tropane, piperidine and pyridine alkaloid biosynthesis	4	transaminase	ec:2.6.1.1	4	c86808_g13_i1, c89976_g2_i1, c89976_g9_i1, c89976_g10_i1	map00960	map00960_20150320164506.png
Novobiocin biosynthesis	4	transaminase	ec:2.6.1.57	4	c86808_g13_i1, c89976_g2_i1, c89976_g9_i1, c89976_g10_i1	map00401	map00401_20150320164556.png
Novobiocin biosynthesis	4	transaminase	ec:2.6.1.9	4	c86808_g13_i1, c89976_g2_i1, c89976_g9_i1, c89976_g10_i1	map00401	map00401_20150320164556.png
Novobiocin biosynthesis	4	transaminase	ec:2.6.1.5	4	c86808_g13_i1, c89976_g2_i1, c89976_g9_i1, c89976_g10_i1	map00401	map00401_20150320164556.png
Novobiocin biosynthesis	4	transaminase	ec:2.6.1.1	4	c86808_g13_i1, c89976_g2_i1, c89976_g9_i1, c89976_g10_i1	map00401	map00401_20150320164556.png
Isoquinoline alkaloid biosynthesis	4	transaminase	ec:2.6.1.57	4	c86808_g13_i1, c89976_g2_i1, c89976_g9_i1, c89976_g10_i1	map00950	map00950_20150320164607.png
Isoquinoline alkaloid biosynthesis	4	transaminase	ec:2.6.1.5	4	c86808_g13_i1, c89976_g2_i1, c89976_g9_i1, c89976_g10_i1	map00950	map00950_20150320164607.png
Isoquinoline alkaloid biosynthesis	4	transaminase	ec:2.6.1.1	4	c86808_g13_i1, c89976_g2_i1, c89976_g9_i1, c89976_g10_i1	map00950	map00950_20150320164607.png
Lysine biosynthesis	4	transaminase	ec:2.6.1.57	4	c86808_g13_i1, c89976_g2_i1, c89976_g9_i1, c89976_g10_i1	map00300	map00300_20150320164610.png
Glycine, serine and threonine metabolism	4	hydroxymethyltransferase	ec:2.1.2.1	1	c85470_g3_i1	map00260	map00260_20150320164624.png
Glycine, serine and threonine metabolism	4	S-aminomethyldihydrolipoylprotein:(6S)-tetrahydrofolate aminomethyltransferase (ammonia-forming)	ec:2.1.2.10	1	c30397_g1_i1	map00260	map00260_20150320164624.png
Glycine, serine and threonine metabolism	4	synthase	ec:2.3.1.37	1	c84058_g3_i1	map00260	map00260_20150320164624.png
Glycine, serine and threonine metabolism	4	dehydrogenase	ec:1.8.1.4	1	c86165_g19_i1	map00260	map00260_20150320164624.png
Tyrosine metabolism	4	transaminase	ec:2.6.1.57	4	c86808_g13_i1, c89976_g2_i1, c89976_g9_i1, c89976_g10_i1	map00350	map00350_20150320164646.png
Tyrosine metabolism	4	transaminase	ec:2.6.1.9	4	c86808_g13_i1, c89976_g2_i1, c89976_g9_i1, c89976_g10_i1	map00350	map00350_20150320164646.png
Tyrosine metabolism	4	transaminase	ec:2.6.1.5	4	c86808_g13_i1, c89976_g2_i1, c89976_g9_i1, c89976_g10_i1	map00350	map00350_20150320164646.png
Tyrosine metabolism	4	transaminase	ec:2.6.1.1	4	c86808_g13_i1, c89976_g2_i1, c89976_g9_i1, c89976_g10_i1	map00350	map00350_20150320164646.png
Propanoate metabolism	4	C-acetyltransferase	ec:2.3.1.9	2	c82645_g1_i1, c82645_g1_i4	map00640	map00640_20150320164659.png
Propanoate metabolism	4	ligase	ec:6.2.1.1	2	c88938_g6_i1, c88938_g7_i1	map00640	map00640_20150320164659.png
Galactose metabolism	4	(alpha-D-glucose-1,6-bisphosphate-dependent)	ec:5.4.2.2	1	c85148_g9_i3	map00052	map00052_20150320164703.png
Galactose metabolism	4	phosphohexokinase	ec:2.7.1.11	3	c85548_g9_i2, c86487_g8_i1, c86487_g10_i1	map00052	map00052_20150320164703.png
Histidine metabolism	4	transaminase	ec:2.6.1.9	4	c86808_g13_i1, c89976_g2_i1, c89976_g9_i1, c89976_g10_i1	map00340	map00340_20150320164714.png
Glyoxylate and dicarboxylate metabolism	4	ligase	ec:6.3.1.2	1	c73542_g1_i1	map00630	map00630_20150320164732.png
Glyoxylate and dicarboxylate metabolism	4	C-acetyltransferase	ec:2.3.1.9	2	c82645_g1_i1, c82645_g1_i4	map00630	map00630_20150320164732.png
Glyoxylate and dicarboxylate metabolism	4	hydroxymethyltransferase	ec:2.1.2.1	1	c85470_g3_i1	map00630	map00630_20150320164732.png
One carbon pool by folate	3	cyclo-ligase	ec:6.3.3.2	1	c85951_g20_i1	map00670	map00670_20150320164452.png
One carbon pool by folate	3	hydroxymethyltransferase	ec:2.1.2.1	1	c85470_g3_i1	map00670	map00670_20150320164452.png
One carbon pool by folate	3	S-aminomethyldihydrolipoylprotein:(6S)-tetrahydrofolate aminomethyltransferase (ammonia-forming)	ec:2.1.2.10	1	c30397_g1_i1	map00670	map00670_20150320164452.png
Butanoate metabolism	3	dehydrogenase	ec:1.3.5.1	1	c85767_g1_i5	map00650	map00650_20150320164631.png
Butanoate metabolism	3	C-acetyltransferase	ec:2.3.1.9	2	c82645_g1_i1, c82645_g1_i4	map00650	map00650_20150320164631.png
mTOR signaling pathway	3	protein kinase	ec:2.7.11.24	3	c82503_g2_i2, c82503_g3_i1, c90860_g5_i1	map04150	map04150_20150320164715.png
alpha-Linolenic acid metabolism	2	C-acyltransferase	ec:2.3.1.16	2	c82645_g1_i1, c82645_g1_i4	map00592	map00592_20150320164300.png
Biosynthesis of unsaturated fatty acids	2	C-acyltransferase	ec:2.3.1.16	2	c82645_g1_i1, c82645_g1_i4	map01040	map01040_20150320164303.png
Taurine and hypotaurine metabolism	2	dehydrogenase	ec:1.4.1.2	2	c79055_g1_i1, c79055_g2_i1	map00430	map00430_20150320164306.png
Lipoic acid metabolism	2	synthase	ec:2.8.1.8	2	c81748_g1_i2, c81748_g1_i4	map00785	map00785_20150320164338.png
Tryptophan metabolism	2	C-acetyltransferase	ec:2.3.1.9	2	c82645_g1_i1, c82645_g1_i4	map00380	map00380_20150320164429.png
Geraniol degradation	2	C-acyltransferase	ec:2.3.1.16	2	c82645_g1_i1, c82645_g1_i4	map00281	map00281_20150320164435.png
Starch and sucrose metabolism	2	diphosphatase	ec:3.6.1.9	1	c91273_g9_i3	map00500	map00500_20150320164528.png
Starch and sucrose metabolism	2	(alpha-D-glucose-1,6-bisphosphate-dependent)	ec:5.4.2.2	1	c85148_g9_i3	map00500	map00500_20150320164528.png
Glycosylphosphatidylinositol(GPI)-anchor biosynthesis	2	N-acetylglucosaminyltransferase	ec:2.4.1.198	2	c73457_g1_i2, c85387_g1_i10	map00563	map00563_20150320164538.png
Synthesis and degradation of ketone bodies	2	C-acetyltransferase	ec:2.3.1.9	2	c82645_g1_i1, c82645_g1_i4	map00072	map00072_20150320164541.png
Fatty acid degradation	2	C-acetyltransferase	ec:2.3.1.9	2	c82645_g1_i1, c82645_g1_i4	map00071	map00071_20150320164549.png
Fatty acid degradation	2	C-acyltransferase	ec:2.3.1.16	2	c82645_g1_i1, c82645_g1_i4	map00071	map00071_20150320164549.png
Benzoate degradation	2	C-acetyltransferase	ec:2.3.1.9	2	c82645_g1_i1, c82645_g1_i4	map00362	map00362_20150320164613.png
Benzoate degradation	2	C-acyltransferase	ec:2.3.1.16	2	c82645_g1_i1, c82645_g1_i4	map00362	map00362_20150320164613.png
Fatty acid elongation	2	C-acyltransferase	ec:2.3.1.16	2	c82645_g1_i1, c82645_g1_i4	map00062	map00062_20150320164633.png
Selenocompound metabolism	2	ligase	ec:6.1.1.10	1	c91567_g1_i1	map00450	map00450_20150320164639.png
Selenocompound metabolism	2	reductase	ec:1.8.1.9	1	c98800_g1_i1	map00450	map00450_20150320164639.png
Phenylpropanoid biosynthesis	2	lactoperoxidase	ec:1.11.1.7	2	c90147_g2_i1, c103525_g1_i1	map00940	map00940_20150320164641.png
Ethylbenzene degradation	2	C-acyltransferase	ec:2.3.1.16	2	c82645_g1_i1, c82645_g1_i4	map00642	map00642_20150320164655.png
Folate biosynthesis	2	synthase	ec:6.3.2.17	1	c80314_g2_i2	map00790	map00790_20150320164729.png
Folate biosynthesis	2	synthase	ec:6.3.2.12	1	c80314_g2_i2	map00790	map00790_20150320164729.png
Folate biosynthesis	2	synthase	ec:4.2.3.12	1	c87073_g9_i1	map00790	map00790_20150320164729.png
Sulfur metabolism	1	dioxygenase	ec:1.13.11.18	1	c82362_g2_i1	map00920	map00920_20150320164309.png
Drug metabolism - cytochrome P450	1	transferase	ec:2.5.1.18	1	c84084_g4_i1	map00982	map00982_20150320164314.png
Metabolism of xenobiotics by cytochrome P450	1	transferase	ec:2.5.1.18	1	c84084_g4_i1	map00980	map00980_20150320164318.png
Streptomycin biosynthesis	1	(alpha-D-glucose-1,6-bisphosphate-dependent)	ec:5.4.2.2	1	c85148_g9_i3	map00521	map00521_20150320164402.png
Zeatin biosynthesis	1	dimethylallyltransferase	ec:2.5.1.75	1	c81016_g10_i1	map00908	map00908_20150320164445.png
D-Glutamine and D-glutamate metabolism	1	glutaminase I	ec:3.5.1.2	1	c84371_g3_i2	map00471	map00471_20150320164500.png
Cutin, suberine and wax biosynthesis	1	O-acyltransferase	ec:2.3.1.20	1	c85833_g1_i1	map00073	map00073_20150320164535.png
Cyanoamino acid metabolism	1	hydroxymethyltransferase	ec:2.1.2.1	1	c85470_g3_i1	map00460	map00460_20150320164604.png
Peptidoglycan biosynthesis	1	MraY transferase	ec:2.7.8.13	1	c79676_g1_i2	map00550	map00550_20150320164636.png
Phosphonate and phosphinate metabolism	1	cytidylyltransferase	ec:2.7.7.15	1	c55550_g1_i1	map00440	map00440_20150320164710.png
